# Supplementary material for: Plastic responses to past environments shape adaptation to novel selection pressures
Source: Proc Natl Acad Sci U S A. 2025 Jan 30;122(5):e2409541122. doi: 10.1073/pnas.2409541122 (PMC11804578; doi:10.1073/pnas.2409541122)
Supplement: Supplementary file 2 — Dataset S01 (XLSX) [file pnas.2409541122.sd01.xlsx]

## Sheet: SI_data_ASP_annots
	mRNA	seed_ortholog	evalue	score	eggNOG_OGs	max_annot_lvl	COG_category	Description	Preferred_name	GOs	EC	KEGG_ko	KEGG_Pathway	KEGG_Module	KEGG_Reaction	KEGG_rclass	BRITE	KEGG_TC	CAZy	BiGG_Reaction	PFAMs
1	evm.model.s_1836.32	161934.XP_010669679.1	1.89e-95	282	28P18@1|root,2QVMT@2759|Eukaryota,37U2J@33090|Viridiplantae,3GCR6@35493|Streptophyta	33090|Viridiplantae	NA	NA	NA	NA	NA	NA	NA	NA	NA	NA	NA	NA	NA	NA	NA
2	evm.model.s_3928.33	161934.XP_010675231.1	4.09e-260	717	COG1562@1|root,KOG1459@2759|Eukaryota,37K9I@33090|Viridiplantae,3G7VR@35493|Streptophyta	33090|Viridiplantae	I	Phytoene synthase	PSY1	GO:0003674,GO:0003824,GO:0004337,GO:0004659,GO:0005575,GO:0005622,GO:0005623,GO:0005737,GO:0006629,GO:0006720,GO:0006721,GO:0008150,GO:0008152,GO:0008299,GO:0008610,GO:0009058,GO:0009507,GO:0009536,GO:0009987,GO:0016108,GO:0016109,GO:0016114,GO:0016116,GO:0016117,GO:0016740,GO:0016765,GO:0016767,GO:0042440,GO:0043226,GO:0043227,GO:0043229,GO:0043231,GO:0044237,GO:0044238,GO:0044249,GO:0044255,GO:…	2.5.1.32,2.5.1.99	ko:K02291	ko00906,ko01062,ko01100,ko01110,map00906,map01062,map01100,map01110	M00097	R02065,R04218,R07270,R10177	RC00362,RC01101,RC02869	ko00000,ko00001,ko00002,ko01000,ko01006	NA	NA	NA	SQS_PSY
3	evm.model.s_12417.27	161934.XP_010671429.1	1.4e-253	706	COG0276@1|root,KOG1321@2759|Eukaryota,37IBX@33090|Viridiplantae,3GA7G@35493|Streptophyta	33090|Viridiplantae	H	Catalyzes the ferrous insertion into protoporphyrin IX	NA	GO:0003674,GO:0003824,GO:0004325,GO:0005575,GO:0005622,GO:0005623,GO:0005737,GO:0005739,GO:0006725,GO:0006778,GO:0006779,GO:0006783,GO:0006807,GO:0006950,GO:0006979,GO:0008150,GO:0008152,GO:0009058,GO:0009507,GO:0009536,GO:0009987,GO:0016829,GO:0018130,GO:0019438,GO:0033013,GO:0033014,GO:0034641,GO:0042168,GO:0042440,GO:0043226,GO:0043227,GO:0043229,GO:0043231,GO:0044237,GO:0044249,GO:0044271,GO:…	4.99.1.1,4.99.1.9	ko:K01772	ko00860,ko01100,ko01110,map00860,map01100,map01110	M00121	R00310,R11329	RC01012	ko00000,ko00001,ko00002,ko01000	NA	NA	NA	Ferrochelatase
4	evm.model.s_12417.28	161934.XP_010676448.1	4.83e-136	390	2CNG9@1|root,2QW3V@2759|Eukaryota,37PN7@33090|Viridiplantae,3GCSZ@35493|Streptophyta	33090|Viridiplantae	NA	NA	NA	NA	NA	NA	NA	NA	NA	NA	NA	NA	NA	NA	NA
5	evm.model.s_1058.9	161934.XP_010667150.1	0	892	COG1404@1|root,2QRA7@2759|Eukaryota,37PHN@33090|Viridiplantae,3G8AA@35493|Streptophyta	33090|Viridiplantae	O	cucumisin-like	NA	GO:0005575,GO:0005576	NA	NA	NA	NA	NA	NA	NA	NA	NA	NA	Inhibitor_I9,Peptidase_S8
6	evm.model.s_12079.10	161934.XP_010667774.1	3.91e-147	424	28I7F@1|root,2QQHP@2759|Eukaryota,37NNX@33090|Viridiplantae,3G8ZG@35493|Streptophyta	33090|Viridiplantae	S	BURP domain-containing protein	NA	GO:0005575,GO:0005622,GO:0005623,GO:0005737,GO:0005768,GO:0005794,GO:0005802,GO:0006950,GO:0006970,GO:0008150,GO:0009628,GO:0009651,GO:0012505,GO:0031410,GO:0031982,GO:0031984,GO:0043226,GO:0043227,GO:0043229,GO:0043231,GO:0044422,GO:0044424,GO:0044431,GO:0044444,GO:0044446,GO:0044464,GO:0050896,GO:0097708,GO:0098791	NA	NA	NA	NA	NA	NA	NA	NA	NA	NA	BURP
7	evm.model.s_12565.27	161934.XP_010675716.1	3.99e-299	825	KOG0032@1|root,KOG0032@2759|Eukaryota,37JIH@33090|Viridiplantae,3G8F3@35493|Streptophyta	33090|Viridiplantae	T	calcium-dependent protein kinase	CPK33	GO:0001101,GO:0003674,GO:0003824,GO:0004672,GO:0004674,GO:0004683,GO:0005488,GO:0005515,GO:0005516,GO:0005575,GO:0005622,GO:0005623,GO:0005634,GO:0005737,GO:0005886,GO:0006464,GO:0006468,GO:0006793,GO:0006796,GO:0006807,GO:0007154,GO:0007165,GO:0008150,GO:0008152,GO:0009719,GO:0009725,GO:0009737,GO:0009738,GO:0009755,GO:0009931,GO:0009987,GO:0010033,GO:0010857,GO:0016020,GO:0016301,GO:0016310,GO:…	2.7.11.1	ko:K13412	ko04626,ko05145,map04626,map05145	NA	NA	NA	ko00000,ko00001,ko01000,ko01001	NA	NA	NA	EF-hand_1,EF-hand_5,Pkinase
8	evm.model.s_8624.1	29760.VIT_14s0006g00350.t01	1.61e-250	688	COG0174@1|root,KOG0683@2759|Eukaryota,37JCK@33090|Viridiplantae,3GG2Q@35493|Streptophyta	2759|Eukaryota	E	glutamine synthetase	NA	GO:0005575,GO:0005622,GO:0005623,GO:0005737,GO:0044424,GO:0044464	6.3.1.2	ko:K01915	ko00220,ko00250,ko00630,ko00910,ko01100,ko01120,ko01230,ko02020,ko04217,ko04724,ko04727,map00220,map00250,map00630,map00910,map01100,map01120,map01230,map02020,map04217,map04724,map04727	NA	R00253	RC00010,RC02798	ko00000,ko00001,ko01000,ko04147	NA	NA	NA	Gln-synt_C,Gln-synt_N
9	evm.model.s_6618.1	225117.XP_009350772.1	6.57e-90	272	2CMDU@1|root,2QQ2C@2759|Eukaryota,37M2V@33090|Viridiplantae,3GBRM@35493|Streptophyta,4JSQB@91835|fabids	33090|Viridiplantae	S	Phosphate-induced protein 1 conserved region	NA	NA	NA	NA	NA	NA	NA	NA	NA	NA	NA	NA	Phi_1
10	evm.model.s_9847.4	161934.XP_010695995.1	0	1081	2CC3R@1|root,2QQDV@2759|Eukaryota,37T96@33090|Viridiplantae,3GDWP@35493|Streptophyta	33090|Viridiplantae	S	Galactinol--sucrose galactosyltransferase	NA	NA	2.4.1.82	ko:K06617	ko00052,map00052	NA	R02411	RC00049,RC00059	ko00000,ko00001,ko01000	NA	GH36	NA	Raffinose_syn
11	evm.model.s_9847.5	3983.cassava4.1_030772m	2.79e-221	630	2CC3R@1|root,2QQDV@2759|Eukaryota,37T96@33090|Viridiplantae,3GDWP@35493|Streptophyta,4JGUK@91835|fabids	33090|Viridiplantae	S	Raffinose synthase or seed imbibition protein Sip1	NA	NA	2.4.1.82	ko:K06617	ko00052,map00052	NA	R02411	RC00049,RC00059	ko00000,ko00001,ko01000	NA	GH36	NA	Raffinose_syn
12	evm.model.s_9183.9	161934.XP_010683617.1	1.99e-122	357	COG5052@1|root,KOG1726@2759|Eukaryota,37U8N@33090|Viridiplantae,3GHZA@35493|Streptophyta	33090|Viridiplantae	V	HVA22-like protein	NA	NA	NA	ko:K17338	NA	NA	NA	NA	ko00000	NA	NA	NA	TB2_DP1_HVA22
13	evm.model.s_6543.3	161934.XP_010683182.1	4.22e-138	392	KOG1642@1|root,KOG1642@2759|Eukaryota,37NG0@33090|Viridiplantae,3GD7G@35493|Streptophyta	33090|Viridiplantae	A	Belongs to the RNase T2 family	NA	GO:0003674,GO:0003824,GO:0004518,GO:0004540,GO:0005575,GO:0005576,GO:0005618,GO:0005623,GO:0005886,GO:0006139,GO:0006725,GO:0006807,GO:0006950,GO:0007154,GO:0008150,GO:0008152,GO:0009058,GO:0009267,GO:0009605,GO:0009611,GO:0009718,GO:0009812,GO:0009813,GO:0009987,GO:0009991,GO:0016020,GO:0016036,GO:0016070,GO:0016787,GO:0016788,GO:0030312,GO:0031667,GO:0031668,GO:0031669,GO:0033554,GO:0034641,GO:…	3.1.27.1	ko:K01166	NA	NA	NA	NA	ko00000,ko01000,ko03016	NA	NA	NA	Ribonuclease_T2
14	evm.model.s_7457.97	3847.GLYMA01G40390.1	1.02e-26	109	COG4886@1|root,KOG0619@2759|Eukaryota,37MZB@33090|Viridiplantae,3GDRN@35493|Streptophyta,4JKMH@91835|fabids	33090|Viridiplantae	S	inactive receptor kinase	NA	GO:0005575,GO:0005623,GO:0005886,GO:0016020,GO:0044464,GO:0071944	NA	NA	NA	NA	NA	NA	NA	NA	NA	NA	LRR_8
15	evm.model.s_7457.256	4113.PGSC0003DMT400043285	2.58e-34	129	KOG2296@1|root,KOG2296@2759|Eukaryota,37PXT@33090|Viridiplantae,3GA1K@35493|Streptophyta,44EI4@71274|asterids	33090|Viridiplantae	S	LMBR1-like membrane protein	NA	NA	NA	NA	NA	NA	NA	NA	NA	NA	NA	NA	NA
16	evm.model.s_7457.257	4113.PGSC0003DMT400043285	2.58e-34	129	KOG2296@1|root,KOG2296@2759|Eukaryota,37PXT@33090|Viridiplantae,3GA1K@35493|Streptophyta,44EI4@71274|asterids	33090|Viridiplantae	S	LMBR1-like membrane protein	NA	NA	NA	NA	NA	NA	NA	NA	NA	NA	NA	NA	NA
17	evm.model.s_7457.317	161934.XP_010683337.1	8.05e-226	643	KOG1471@1|root,KOG1471@2759|Eukaryota,37JBT@33090|Viridiplantae,3G874@35493|Streptophyta	33090|Viridiplantae	I	Patellin-3-like	NA	GO:0000003,GO:0000902,GO:0000904,GO:0002020,GO:0003006,GO:0003674,GO:0005488,GO:0005515,GO:0005575,GO:0005576,GO:0005622,GO:0005623,GO:0005737,GO:0005773,GO:0005794,GO:0005886,GO:0005911,GO:0008150,GO:0009506,GO:0009507,GO:0009536,GO:0009653,GO:0009826,GO:0009856,GO:0009860,GO:0009932,GO:0009987,GO:0012505,GO:0016020,GO:0016043,GO:0016049,GO:0019899,GO:0022414,GO:0030054,GO:0030154,GO:0032501,GO:…	NA	ko:K19996	NA	NA	NA	NA	ko00000,ko04131	NA	NA	NA	CRAL_TRIO,CRAL_TRIO_N
18	evm.model.s_7457.406	161934.XP_010680279.1	1.86e-120	362	28M3U@1|root,2QTKN@2759|Eukaryota,37I26@33090|Viridiplantae,3GEM2@35493|Streptophyta	33090|Viridiplantae	H	RING-type E3 ubiquitin transferase	NA	GO:0003674,GO:0003824,GO:0004842,GO:0005102,GO:0005488,GO:0005515,GO:0005575,GO:0005911,GO:0006464,GO:0006807,GO:0008150,GO:0008152,GO:0009506,GO:0009987,GO:0010033,GO:0010200,GO:0010243,GO:0016567,GO:0016740,GO:0019538,GO:0019787,GO:0030054,GO:0032446,GO:0033612,GO:0036211,GO:0042221,GO:0042493,GO:0043170,GO:0043412,GO:0044237,GO:0044238,GO:0044260,GO:0044267,GO:0050896,GO:0055044,GO:0070647,GO:…	NA	NA	NA	NA	NA	NA	NA	NA	NA	NA	U-box
19	evm.model.s_10522.25	161934.XP_010691694.1	2.24e-37	129	2BQ63@1|root,2S1TF@2759|Eukaryota,37WA4@33090|Viridiplantae,3GK5X@35493|Streptophyta	33090|Viridiplantae	S	rapid alkalinization	NA	GO:0001558,GO:0003674,GO:0005102,GO:0005179,GO:0005488,GO:0005515,GO:0005575,GO:0005576,GO:0005618,GO:0005623,GO:0005911,GO:0007154,GO:0007165,GO:0007267,GO:0007275,GO:0008150,GO:0009505,GO:0009506,GO:0009719,GO:0009725,GO:0009741,GO:0009966,GO:0009987,GO:0010033,GO:0010469,GO:0010646,GO:0014070,GO:0019722,GO:0019932,GO:0022622,GO:0023051,GO:0023052,GO:0030054,GO:0030308,GO:0030312,GO:0030545,GO:…	NA	NA	NA	NA	NA	NA	NA	NA	NA	NA	RALF
20	evm.model.s_2217.32	161934.XP_010696305.1	1.53e-124	362	COG3338@1|root,KOG0382@2759|Eukaryota,37SDA@33090|Viridiplantae,3GF18@35493|Streptophyta	33090|Viridiplantae	P	carbonic anhydrase	NA	NA	4.2.1.1	ko:K01674	ko00910,map00910	NA	R00132,R10092	RC02807	ko00000,ko00001,ko01000	NA	NA	NA	Carb_anhydrase
21	evm.model.s_1563.8	161934.XP_010682425.1	8.75e-235	652	COG0462@1|root,KOG1448@2759|Eukaryota,37M9U@33090|Viridiplantae,3G96U@35493|Streptophyta	33090|Viridiplantae	EF	ribose-phosphate pyrophosphokinase	NA	NA	NA	NA	NA	NA	NA	NA	NA	NA	NA	NA	Pribosyltran,Pribosyltran_N
22	evm.model.s_766.2	161934.XP_010669584.1	7.60999976448566e-317	871	COG2124@1|root,KOG0156@2759|Eukaryota,37JS9@33090|Viridiplantae,3G8WG@35493|Streptophyta	33090|Viridiplantae	Q	Belongs to the cytochrome P450 family	NA	NA	1.14.13.11	ko:K00487	ko00130,ko00360,ko00940,ko00941,ko00945,ko01100,ko01110,ko01220,map00130,map00360,map00940,map00941,map00945,map01100,map01110,map01220	M00039,M00137,M00350	R02253,R08815	RC00490	ko00000,ko00001,ko00002,ko00199,ko01000	NA	NA	NA	p450
23	evm.model.s_4505.9	161934.XP_010674003.1	1.14e-33	119	2CZYG@1|root,2SC50@2759|Eukaryota,37W7M@33090|Viridiplantae,3GK8N@35493|Streptophyta	33090|Viridiplantae	G	Belongs to the cystatin family. Phytocystatin subfamily	NA	GO:0001101,GO:0002020,GO:0003674,GO:0004857,GO:0004866,GO:0004869,GO:0005488,GO:0005515,GO:0006950,GO:0006970,GO:0006972,GO:0006979,GO:0008150,GO:0009266,GO:0009409,GO:0009414,GO:0009415,GO:0009628,GO:0009892,GO:0010035,GO:0010466,GO:0010605,GO:0010951,GO:0019222,GO:0019899,GO:0030162,GO:0030234,GO:0030414,GO:0031323,GO:0031324,GO:0032268,GO:0032269,GO:0042221,GO:0043086,GO:0044092,GO:0045861,GO:…	NA	NA	NA	NA	NA	NA	NA	NA	NA	NA	SQAPI
24	evm.model.s_12381.24	161934.XP_010674828.1	3.24e-272	744	COG0451@1|root,KOG1429@2759|Eukaryota,37J0N@33090|Viridiplantae,3GBX4@35493|Streptophyta	33090|Viridiplantae	GM	GDP-mannose 3,5-epimerase	GME	GO:0000166,GO:0003674,GO:0003824,GO:0005488,GO:0005575,GO:0005622,GO:0005623,GO:0005737,GO:0005829,GO:0005975,GO:0005996,GO:0006082,GO:0006732,GO:0006766,GO:0006767,GO:0008150,GO:0008152,GO:0009058,GO:0009108,GO:0009110,GO:0009987,GO:0016051,GO:0016053,GO:0016853,GO:0016854,GO:0016857,GO:0019752,GO:0019852,GO:0019853,GO:0036094,GO:0042364,GO:0043436,GO:0044237,GO:0044238,GO:0044249,GO:0044281,GO:…	5.1.3.18	ko:K10046	ko00053,ko00520,ko01100,ko01110,map00053,map00520,map01100,map01110	M00114	R00889,R07672,R07673	RC00289,RC00403,RC01780	ko00000,ko00001,ko00002,ko01000	NA	NA	NA	Epimerase
25	evm.model.s_851.74	72664.XP_006397211.1	4.56e-27	105	KOG0800@1|root,KOG0800@2759|Eukaryota,37N1U@33090|Viridiplantae,3GEMX@35493|Streptophyta	33090|Viridiplantae	O	E3 ubiquitin-protein ligase	NA	NA	2.3.2.27	ko:K10664	NA	NA	NA	NA	ko00000,ko01000,ko04121	NA	NA	NA	zf-RING_2
26	evm.model.s_851.82	161934.XP_010694616.1	6.9e-147	428	KOG0800@1|root,KOG0800@2759|Eukaryota,37N1U@33090|Viridiplantae,3GEMX@35493|Streptophyta	33090|Viridiplantae	O	E3 ubiquitin-protein ligase	NA	GO:0001101,GO:0002376,GO:0003674,GO:0003824,GO:0004842,GO:0005575,GO:0005623,GO:0005886,GO:0006464,GO:0006508,GO:0006511,GO:0006807,GO:0006950,GO:0006952,GO:0006955,GO:0007154,GO:0008150,GO:0008152,GO:0009056,GO:0009057,GO:0009605,GO:0009607,GO:0009617,GO:0009719,GO:0009725,GO:0009737,GO:0009814,GO:0009816,GO:0009987,GO:0009991,GO:0010033,GO:0010200,GO:0010243,GO:0010498,GO:0016020,GO:0016567,GO:…	2.3.2.27	ko:K10664	NA	NA	NA	NA	ko00000,ko01000,ko04121	NA	NA	NA	zf-RING_2
27	evm.model.s_9404.22	161934.XP_010691626.1	6e-110	340	28KK9@1|root,2QT1Q@2759|Eukaryota,37JBQ@33090|Viridiplantae,3GA4P@35493|Streptophyta	33090|Viridiplantae	S	acetyltransferase At3g50280-like	NA	GO:0000902,GO:0000904,GO:0005575,GO:0005622,GO:0005623,GO:0005737,GO:0008150,GO:0008152,GO:0009058,GO:0009059,GO:0009653,GO:0009888,GO:0009987,GO:0010026,GO:0010090,GO:0010143,GO:0016043,GO:0030154,GO:0032502,GO:0032989,GO:0043170,GO:0044424,GO:0044464,GO:0048468,GO:0048856,GO:0048869,GO:0051179,GO:0071704,GO:0071840,GO:0090558,GO:0090626,GO:1901576	NA	NA	NA	NA	NA	NA	NA	NA	NA	NA	Transferase
28	evm.model.s_9404.24	161934.XP_010691626.1	1.16e-80	261	28KK9@1|root,2QT1Q@2759|Eukaryota,37JBQ@33090|Viridiplantae,3GA4P@35493|Streptophyta	33090|Viridiplantae	S	acetyltransferase At3g50280-like	NA	GO:0000902,GO:0000904,GO:0005575,GO:0005622,GO:0005623,GO:0005737,GO:0008150,GO:0008152,GO:0009058,GO:0009059,GO:0009653,GO:0009888,GO:0009987,GO:0010026,GO:0010090,GO:0010143,GO:0016043,GO:0030154,GO:0032502,GO:0032989,GO:0043170,GO:0044424,GO:0044464,GO:0048468,GO:0048856,GO:0048869,GO:0051179,GO:0071704,GO:0071840,GO:0090558,GO:0090626,GO:1901576	NA	NA	NA	NA	NA	NA	NA	NA	NA	NA	Transferase
29	evm.model.s_9404.26	161934.XP_010691626.1	2.12e-110	341	28KK9@1|root,2QT1Q@2759|Eukaryota,37JBQ@33090|Viridiplantae,3GA4P@35493|Streptophyta	33090|Viridiplantae	S	acetyltransferase At3g50280-like	NA	GO:0000902,GO:0000904,GO:0005575,GO:0005622,GO:0005623,GO:0005737,GO:0008150,GO:0008152,GO:0009058,GO:0009059,GO:0009653,GO:0009888,GO:0009987,GO:0010026,GO:0010090,GO:0010143,GO:0016043,GO:0030154,GO:0032502,GO:0032989,GO:0043170,GO:0044424,GO:0044464,GO:0048468,GO:0048856,GO:0048869,GO:0051179,GO:0071704,GO:0071840,GO:0090558,GO:0090626,GO:1901576	NA	NA	NA	NA	NA	NA	NA	NA	NA	NA	Transferase
30	evm.model.s_196.30	161934.XP_010685982.1	5.28e-144	416	2C0PQ@1|root,2QPI1@2759|Eukaryota,37Q4R@33090|Viridiplantae,3GCCW@35493|Streptophyta	33090|Viridiplantae	Q	Belongs to the peroxidase family. Classical plant (class III) peroxidase subfamily	NA	GO:0003674,GO:0003824,GO:0004601,GO:0005575,GO:0005618,GO:0005623,GO:0005911,GO:0008150,GO:0008152,GO:0009505,GO:0009506,GO:0009636,GO:0009664,GO:0009987,GO:0016043,GO:0016209,GO:0016491,GO:0016684,GO:0030054,GO:0030312,GO:0042221,GO:0044464,GO:0045229,GO:0050896,GO:0051716,GO:0055044,GO:0055114,GO:0070887,GO:0071554,GO:0071555,GO:0071669,GO:0071840,GO:0071944,GO:0097237,GO:0098754,GO:0098869,GO:…	1.11.1.7	ko:K00430	ko00940,ko01100,ko01110,map00940,map01100,map01110	NA	R00602,R02596,R03919,R04007,R07443	RC00034	ko00000,ko00001,ko01000	NA	NA	NA	peroxidase
31	evm.model.s_196.32	13333.ERN20232	3.98e-18	82.8	2C0PQ@1|root,2QRTQ@2759|Eukaryota,37J5X@33090|Viridiplantae,3GDV9@35493|Streptophyta	33090|Viridiplantae	Q	Removal of H(2)O(2), oxidation of toxic reductants, biosynthesis and degradation of lignin, suberization, auxin catabolism, response to environmental stresses such as wounding, pathogen attack and oxidative stress	NA	GO:0003674,GO:0003824,GO:0004601,GO:0005575,GO:0005618,GO:0005623,GO:0005911,GO:0008150,GO:0008152,GO:0009505,GO:0009506,GO:0009636,GO:0009664,GO:0009987,GO:0016043,GO:0016209,GO:0016491,GO:0016684,GO:0030054,GO:0030312,GO:0042221,GO:0044464,GO:0045229,GO:0050896,GO:0051716,GO:0055044,GO:0055114,GO:0070887,GO:0071554,GO:0071555,GO:0071669,GO:0071840,GO:0071944,GO:0097237,GO:0098754,GO:0098869,GO:…	1.11.1.7	ko:K00430	ko00940,ko01100,ko01110,map00940,map01100,map01110	NA	R00602,R02596,R03919,R04007,R07443	RC00034	ko00000,ko00001,ko01000	NA	NA	NA	peroxidase
32	evm.model.s_196.110	102107.XP_008222935.1	1.67e-97	303	28KVF@1|root,2QUB8@2759|Eukaryota,37NZ5@33090|Viridiplantae,3G72I@35493|Streptophyta,4JFYJ@91835|fabids	33090|Viridiplantae	S	Protein UPSTREAM OF	NA	NA	NA	NA	NA	NA	NA	NA	NA	NA	NA	NA	DUF966
33	evm.model.s_196.167	161934.XP_010685850.1	0	1807	COG0474@1|root,KOG0202@2759|Eukaryota,37JIJ@33090|Viridiplantae,3GDH0@35493|Streptophyta	33090|Viridiplantae	P	Belongs to the cation transport ATPase (P-type) (TC 3.A.3) family	ECA1	GO:0003674,GO:0003824,GO:0005215,GO:0005388,GO:0005575,GO:0005622,GO:0005623,GO:0005737,GO:0005773,GO:0005774,GO:0005783,GO:0005789,GO:0005886,GO:0006810,GO:0006811,GO:0006812,GO:0006816,GO:0008150,GO:0008324,GO:0010035,GO:0010038,GO:0010042,GO:0012505,GO:0015075,GO:0015085,GO:0015318,GO:0015399,GO:0015405,GO:0015662,GO:0016020,GO:0016021,GO:0016462,GO:0016787,GO:0016817,GO:0016818,GO:0016887,GO:…	3.6.3.8	ko:K01537	NA	NA	NA	NA	ko00000,ko01000	3.A.3.2	NA	NA	Cation_ATPase,Cation_ATPase_C,Cation_ATPase_N,E1-E2_ATPase,Hydrolase
34	evm.model.s_196.266	4432.XP_010262524.1	4.46e-180	524	KOG1021@1|root,KOG1021@2759|Eukaryota,37IWB@33090|Viridiplantae,3GGYD@35493|Streptophyta	33090|Viridiplantae	GMW	xyloglucan galactosyltransferase	NA	NA	NA	ko:K20888	NA	NA	NA	NA	ko00000,ko01000,ko01003	NA	GT47	NA	Exostosin
35	evm.model.s_196.267	161934.XP_010686167.1	3.45e-183	528	KOG1021@1|root,KOG1021@2759|Eukaryota,37IWB@33090|Viridiplantae,3GGYD@35493|Streptophyta	33090|Viridiplantae	GMW	xyloglucan galactosyltransferase	NA	NA	NA	ko:K20888	NA	NA	NA	NA	ko00000,ko01000,ko01003	NA	GT47	NA	Exostosin
36	evm.model.s_196.272	161934.XP_010686167.1	1.11e-159	462	KOG1021@1|root,KOG1021@2759|Eukaryota,37IWB@33090|Viridiplantae,3GGYD@35493|Streptophyta	33090|Viridiplantae	GMW	xyloglucan galactosyltransferase	NA	NA	NA	ko:K20888	NA	NA	NA	NA	ko00000,ko01000,ko01003	NA	GT47	NA	Exostosin
37	evm.model.s_196.750	161934.XP_010685595.1	2.86e-294	813	KOG2532@1|root,KOG2532@2759|Eukaryota,37K63@33090|Viridiplantae,3GE2R@35493|Streptophyta	33090|Viridiplantae	G	anion transporter	NA	GO:0003674,GO:0005215,GO:0005315,GO:0005575,GO:0005622,GO:0005623,GO:0005737,GO:0006810,GO:0006811,GO:0006820,GO:0008150,GO:0009314,GO:0009416,GO:0009507,GO:0009534,GO:0009535,GO:0009536,GO:0009579,GO:0009605,GO:0009607,GO:0009624,GO:0009628,GO:0015291,GO:0015318,GO:0016020,GO:0016021,GO:0022804,GO:0022857,GO:0031224,GO:0031976,GO:0031984,GO:0034220,GO:0034357,GO:0042651,GO:0043207,GO:0043226,GO:…	NA	ko:K08193	NA	NA	NA	NA	ko00000,ko02000	2.A.1.14	NA	NA	MFS_1
38	evm.model.s_196.873	161934.XP_010685584.1	0	951	COG0147@1|root,KOG1223@2759|Eukaryota,37PW6@33090|Viridiplantae,3G7PU@35493|Streptophyta	33090|Viridiplantae	E	Anthranilate synthase	ASA2	GO:0000162,GO:0003674,GO:0003824,GO:0004049,GO:0005575,GO:0005622,GO:0005623,GO:0005737,GO:0005950,GO:0006082,GO:0006520,GO:0006568,GO:0006576,GO:0006586,GO:0006725,GO:0006807,GO:0008150,GO:0008152,GO:0008652,GO:0009058,GO:0009072,GO:0009073,GO:0009308,GO:0009309,GO:0009507,GO:0009536,GO:0009987,GO:0016053,GO:0016829,GO:0016830,GO:0016833,GO:0018130,GO:0019438,GO:0019752,GO:0032991,GO:0034641,GO:…	4.1.3.27	ko:K01657	ko00400,ko00405,ko01100,ko01110,ko01130,ko01230,ko02024,ko02025,map00400,map00405,map01100,map01110,map01130,map01230,map02024,map02025	M00023	R00985,R00986	RC00010,RC02148,RC02414	ko00000,ko00001,ko00002,ko01000	NA	NA	NA	Anth_synt_I_N,Chorismate_bind
39	evm.model.s_196.1052	161934.XP_010685444.1	1.39e-181	520	28IU0@1|root,2QR5G@2759|Eukaryota,37PXH@33090|Viridiplantae,3GCNE@35493|Streptophyta	33090|Viridiplantae	H	RING-type E3 ubiquitin transferase	NA	GO:0003674,GO:0003824,GO:0004842,GO:0006464,GO:0006807,GO:0008150,GO:0008152,GO:0009987,GO:0016567,GO:0016740,GO:0019538,GO:0019787,GO:0032446,GO:0036211,GO:0043170,GO:0043412,GO:0044237,GO:0044238,GO:0044260,GO:0044267,GO:0070647,GO:0071704,GO:0140096,GO:1901564	NA	NA	NA	NA	NA	NA	NA	NA	NA	NA	U-box
40	evm.model.s_196.1420	161934.XP_010685237.1	2.32e-66	205	2AX2H@1|root,2RZ8B@2759|Eukaryota,37UID@33090|Viridiplantae,3GIK9@35493|Streptophyta	33090|Viridiplantae	T	EF hand family protein	NA	NA	NA	NA	NA	NA	NA	NA	NA	NA	NA	NA	EF-hand_5
41	evm.model.s_196.1422	161934.XP_010685231.1	8.85e-88	276	28NGJ@1|root,2QV26@2759|Eukaryota,37PB2@33090|Viridiplantae,3G8QC@35493|Streptophyta	33090|Viridiplantae	K	ethylene-responsive transcription factor	NA	GO:0001666,GO:0003032,GO:0003674,GO:0003676,GO:0003677,GO:0003700,GO:0005488,GO:0005575,GO:0005622,GO:0005623,GO:0005634,GO:0005886,GO:0006355,GO:0006950,GO:0008150,GO:0009593,GO:0009628,GO:0009889,GO:0010468,GO:0010556,GO:0016020,GO:0019219,GO:0019222,GO:0031323,GO:0031326,GO:0036293,GO:0042221,GO:0043226,GO:0043227,GO:0043229,GO:0043231,GO:0043565,GO:0044424,GO:0044464,GO:0050789,GO:0050793,GO:…	NA	ko:K09286	NA	NA	NA	NA	ko00000,ko03000	NA	NA	NA	AP2
42	evm.model.s_196.1436	161934.XP_010685201.1	1.4e-77	246	KOG0800@1|root,KOG0800@2759|Eukaryota,37QYC@33090|Viridiplantae,3GE5F@35493|Streptophyta	33090|Viridiplantae	O	RING-H2 finger protein	NA	GO:0003674,GO:0003824,GO:0004842,GO:0006464,GO:0006508,GO:0006511,GO:0006807,GO:0008150,GO:0008152,GO:0009056,GO:0009057,GO:0009987,GO:0010498,GO:0016567,GO:0016740,GO:0019538,GO:0019787,GO:0019941,GO:0030163,GO:0032446,GO:0036211,GO:0043161,GO:0043170,GO:0043412,GO:0043632,GO:0044237,GO:0044238,GO:0044248,GO:0044257,GO:0044260,GO:0044265,GO:0044267,GO:0051603,GO:0061630,GO:0061659,GO:0070647,GO:…	2.3.2.27	ko:K11982	NA	NA	NA	NA	ko00000,ko01000,ko04121,ko04131	NA	NA	NA	zf-RING_2
43	evm.model.s_196.1476	161934.XP_010685175.1	0	1219	COG1215@1|root,2QTBF@2759|Eukaryota,37J3S@33090|Viridiplantae,3G8DH@35493|Streptophyta	33090|Viridiplantae	M	Xyloglucan glycosyltransferase	NA	NA	NA	NA	NA	NA	NA	NA	NA	NA	NA	NA	Glyco_trans_2_3
44	evm.model.s_196.1533	161934.XP_010696078.1	2.06e-249	691	KOG1072@1|root,KOG1072@2759|Eukaryota,37NJF@33090|Viridiplantae,3GESY@35493|Streptophyta	33090|Viridiplantae	O	kelch repeat-containing protein	NA	GO:0000151,GO:0003674,GO:0005488,GO:0005515,GO:0005575,GO:0005622,GO:0005623,GO:0005737,GO:0005768,GO:0005794,GO:0005802,GO:0006091,GO:0006508,GO:0006511,GO:0006807,GO:0008150,GO:0008152,GO:0009056,GO:0009057,GO:0009061,GO:0009987,GO:0010498,GO:0012505,GO:0015980,GO:0019005,GO:0019222,GO:0019538,GO:0019899,GO:0019941,GO:0030162,GO:0030163,GO:0031410,GO:0031461,GO:0031625,GO:0031982,GO:0031984,GO:…	NA	NA	NA	NA	NA	NA	NA	NA	NA	NA	Kelch_4
45	evm.model.s_196.2186	161934.XP_010687743.1	9.15e-207	576	COG0435@1|root,KOG2903@2759|Eukaryota,37HQY@33090|Viridiplantae,3G8PA@35493|Streptophyta	33090|Viridiplantae	O	glutathione s-transferase	NA	NA	1.8.5.7	ko:K07393	NA	NA	NA	NA	ko00000,ko01000	NA	NA	NA	GST_C_2,GST_N_2
46	evm.model.s_196.2197	3760.EMJ06228	2.75e-232	655	COG0169@1|root,KOG0692@2759|Eukaryota,37I1M@33090|Viridiplantae,3GDN1@35493|Streptophyta,4JFA8@91835|fabids	33090|Viridiplantae	E	Bifunctional 3-dehydroquinate dehydratase shikimate dehydrogenase	NA	GO:0000003,GO:0003006,GO:0003674,GO:0003824,GO:0004764,GO:0005575,GO:0005622,GO:0005623,GO:0005737,GO:0006082,GO:0007275,GO:0008150,GO:0008152,GO:0009058,GO:0009423,GO:0009507,GO:0009532,GO:0009536,GO:0009570,GO:0009790,GO:0009791,GO:0009793,GO:0009987,GO:0010154,GO:0016053,GO:0016491,GO:0016614,GO:0016616,GO:0019632,GO:0019752,GO:0022414,GO:0032501,GO:0032502,GO:0032787,GO:0043226,GO:0043227,GO:…	1.1.1.25,4.2.1.10	ko:K13832	ko00400,ko01100,ko01110,ko01130,ko01230,map00400,map01100,map01110,map01130,map01230	M00022	R02413,R03084	RC00206,RC00848	ko00000,ko00001,ko00002,ko01000	NA	NA	NA	DHquinase_I,Shikimate_DH,Shikimate_dh_N
47	evm.model.s_196.2706	4081.Solyc09g010630.2.1	0	887	COG0443@1|root,KOG0101@2759|Eukaryota,37K68@33090|Viridiplantae,3GAQN@35493|Streptophyta,44FI0@71274|asterids	33090|Viridiplantae	O	MreB/Mbl protein	NA	GO:0002020,GO:0003674,GO:0005488,GO:0005515,GO:0005575,GO:0005576,GO:0005618,GO:0005622,GO:0005623,GO:0005634,GO:0005730,GO:0005737,GO:0005773,GO:0005774,GO:0005794,GO:0005829,GO:0005840,GO:0005886,GO:0005911,GO:0006950,GO:0006952,GO:0008150,GO:0009266,GO:0009408,GO:0009409,GO:0009506,GO:0009507,GO:0009526,GO:0009536,GO:0009605,GO:0009607,GO:0009615,GO:0009617,GO:0009620,GO:0009628,GO:0009941,GO:…	NA	ko:K03283	ko03040,ko04010,ko04141,ko04144,ko04213,ko04612,ko04915,ko05134,ko05145,ko05162,ko05164,ko05169,map03040,map04010,map04141,map04144,map04213,map04612,map04915,map05134,map05145,map05162,map05164,map05169	M00353,M00355	NA	NA	ko00000,ko00001,ko00002,ko01009,ko03009,ko03029,ko03041,ko03051,ko03110,ko04131,ko04147,ko04516	1.A.33.1	NA	NA	HSP70
48	evm.model.s_196.2739	161934.XP_010667157.1	2.08e-271	756	KOG0685@1|root,KOG0685@2759|Eukaryota,37IQF@33090|Viridiplantae,3GATY@35493|Streptophyta	33090|Viridiplantae	H	polyamine oxidase 5	NA	GO:0003674,GO:0003824,GO:0005575,GO:0005622,GO:0005623,GO:0005737,GO:0008150,GO:0008152,GO:0016491,GO:0016645,GO:0016647,GO:0040034,GO:0044424,GO:0044464,GO:0048506,GO:0048509,GO:0048510,GO:0050789,GO:0050793,GO:0055114,GO:0065007,GO:1990534	1.5.3.16	ko:K12259	ko00330,ko00410,map00330,map00410	NA	R09076	RC00053,RC00225	ko00000,ko00001,ko01000	NA	NA	NA	Amino_oxidase
49	evm.model.s_196.3041	161934.XP_010687937.1	1.22e-65	211	2AW0Z@1|root,2RZXM@2759|Eukaryota,37V1F@33090|Viridiplantae,3GJ3K@35493|Streptophyta	33090|Viridiplantae	NA	NA	NA	NA	NA	NA	NA	NA	NA	NA	NA	NA	NA	NA	NA
50	evm.model.s_196.3094	161934.XP_010687573.1	0	1726	COG0429@1|root,KOG1838@2759|Eukaryota,37KC4@33090|Viridiplantae,3GE4A@35493|Streptophyta	33090|Viridiplantae	S	CAAX amino terminal protease family protein	NA	NA	NA	ko:K07052,ko:K13696	NA	NA	NA	NA	ko00000	NA	NA	NA	Abi
51	evm.model.s_196.3285	161934.XP_010666280.1	1.84e-102	301	2BYKQ@1|root,2QT7C@2759|Eukaryota,37JQ7@33090|Viridiplantae,3G9TG@35493|Streptophyta	33090|Viridiplantae	S	auxin-binding protein	NA	GO:0005575,GO:0005576,GO:0005618,GO:0005623,GO:0030312,GO:0044464,GO:0048046,GO:0071944	NA	NA	NA	NA	NA	NA	NA	NA	NA	NA	Cupin_1
52	evm.model.s_196.3552	161934.XP_010696552.1	1.18e-157	448	KOG0581@1|root,KOG0581@2759|Eukaryota,37IHU@33090|Viridiplantae,3G81G@35493|Streptophyta	33090|Viridiplantae	T	belongs to the protein kinase superfamily	NA	GO:0000165,GO:0000187,GO:0000302,GO:0001101,GO:0001932,GO:0001934,GO:0002237,GO:0002376,GO:0003002,GO:0003674,GO:0003824,GO:0004672,GO:0004674,GO:0004708,GO:0004712,GO:0005575,GO:0005622,GO:0005623,GO:0005737,GO:0005886,GO:0006464,GO:0006468,GO:0006793,GO:0006796,GO:0006807,GO:0006810,GO:0006950,GO:0006952,GO:0006955,GO:0006970,GO:0006979,GO:0007154,GO:0007165,GO:0007275,GO:0007346,GO:0007389,GO:…	2.7.12.2	ko:K04368,ko:K20602,ko:K20603	ko01521,ko01522,ko04010,ko04012,ko04013,ko04014,ko04015,ko04016,ko04022,ko04024,ko04062,ko04066,ko04068,ko04071,ko04072,ko04114,ko04140,ko04150,ko04151,ko04210,ko04218,ko04270,ko04320,ko04370,ko04371,ko04380,ko04510,ko04540,ko04550,ko04620,ko04626,ko04650,ko04660,ko04662,ko04664,ko04666,ko04668,ko04720,ko04722,ko04725,ko04726,ko04730,ko04810,ko04910,ko04912,ko04914,ko04915,ko04916,ko04917,ko04919…	M00687	NA	NA	ko00000,ko00001,ko00002,ko01000,ko01001	NA	NA	NA	Pkinase
53	evm.model.s_196.3700	161934.XP_010681219.1	3.89e-171	486	2C0PQ@1|root,2QT8W@2759|Eukaryota,37QSI@33090|Viridiplantae,3GBJG@35493|Streptophyta	33090|Viridiplantae	Q	Belongs to the peroxidase family. Classical plant (class III) peroxidase subfamily	NA	GO:0003674,GO:0003824,GO:0004601,GO:0005575,GO:0005618,GO:0005622,GO:0005623,GO:0005737,GO:0005773,GO:0005911,GO:0008150,GO:0008152,GO:0009505,GO:0009506,GO:0009636,GO:0009664,GO:0009987,GO:0016020,GO:0016043,GO:0016209,GO:0016491,GO:0016684,GO:0030054,GO:0030312,GO:0042221,GO:0043226,GO:0043227,GO:0043229,GO:0043231,GO:0044424,GO:0044444,GO:0044464,GO:0045229,GO:0050896,GO:0051716,GO:0055044,GO:…	1.11.1.7	ko:K00430	ko00940,ko01100,ko01110,map00940,map01100,map01110	NA	R00602,R02596,R03919,R04007,R07443	RC00034	ko00000,ko00001,ko01000	NA	NA	NA	peroxidase
54	evm.model.s_196.3702	161934.XP_010683602.1	4.02e-28	115	2CYPP@1|root,2S4PI@2759|Eukaryota,37WKH@33090|Viridiplantae,3GJ0P@35493|Streptophyta	33090|Viridiplantae	NA	NA	NA	NA	NA	NA	NA	NA	NA	NA	NA	NA	NA	NA	NA
55	evm.model.s_196.4115	161934.XP_010680522.1	0	1336	2CC3R@1|root,2QTKB@2759|Eukaryota,37K5N@33090|Viridiplantae,3G7A8@35493|Streptophyta	33090|Viridiplantae	S	galactinol--sucrose	NA	GO:0001101,GO:0003674,GO:0003824,GO:0005575,GO:0005622,GO:0005623,GO:0005737,GO:0006950,GO:0006979,GO:0008150,GO:0008378,GO:0009414,GO:0009415,GO:0009507,GO:0009536,GO:0009628,GO:0009719,GO:0009725,GO:0009737,GO:0010033,GO:0010035,GO:0016740,GO:0016757,GO:0016758,GO:0033993,GO:0042221,GO:0043226,GO:0043227,GO:0043229,GO:0043231,GO:0044424,GO:0044444,GO:0044464,GO:0047274,GO:0050896,GO:0097305,GO:…	2.4.1.82	ko:K06617	ko00052,map00052	NA	R02411	RC00049,RC00059	ko00000,ko00001,ko01000	NA	GH36	NA	Raffinose_syn
56	evm.model.s_196.4224	4432.XP_010245130.1	1.3e-90	272	KOG0406@1|root,KOG0406@2759|Eukaryota,37HQ3@33090|Viridiplantae,3G7AJ@35493|Streptophyta	33090|Viridiplantae	O	glutathione s-transferase	NA	GO:0003674,GO:0003824,GO:0004364,GO:0005575,GO:0005622,GO:0005623,GO:0005737,GO:0006518,GO:0006575,GO:0006749,GO:0006790,GO:0006807,GO:0008150,GO:0008152,GO:0009056,GO:0009404,GO:0009407,GO:0009636,GO:0009987,GO:0016740,GO:0016765,GO:0019748,GO:0034641,GO:0042221,GO:0043603,GO:0044237,GO:0044248,GO:0044424,GO:0044464,GO:0050896,GO:0051186,GO:0071704,GO:0098754,GO:1901564	2.5.1.18	ko:K00799	ko00480,ko00980,ko00982,ko00983,ko01524,ko05200,ko05204,ko05225,ko05418,map00480,map00980,map00982,map00983,map01524,map05200,map05204,map05225,map05418	NA	R03522,R07002,R07003,R07004,R07023,R07024,R07025,R07026,R07069,R07070,R07083,R07084,R07091,R07092,R07093,R07094,R07100,R07113,R07116,R08280,R09409,R11905	RC00004,RC00069,RC00840,RC00948,RC01704,RC01705,RC01706,RC01758,RC01759,RC01765,RC01767,RC01769,RC02243,RC02527,RC02939,RC02940,RC02942,RC02943,RC02944	ko00000,ko00001,ko01000,ko02000	1.A.12.2.2,1.A.12.3.2	NA	NA	GST_C_2,GST_N
57	evm.model.s_196.4232	71139.XP_010062724.1	1.53e-115	337	KOG0406@1|root,KOG0406@2759|Eukaryota,37HQ3@33090|Viridiplantae,3G7AJ@35493|Streptophyta	33090|Viridiplantae	O	glutathione s-transferase	NA	GO:0003674,GO:0003824,GO:0004364,GO:0005575,GO:0005622,GO:0005623,GO:0005737,GO:0006518,GO:0006575,GO:0006749,GO:0006790,GO:0006807,GO:0008150,GO:0008152,GO:0009056,GO:0009404,GO:0009407,GO:0009636,GO:0009987,GO:0016740,GO:0016765,GO:0019748,GO:0034641,GO:0042221,GO:0043603,GO:0044237,GO:0044248,GO:0044424,GO:0044464,GO:0050896,GO:0051186,GO:0071704,GO:0098754,GO:1901564	2.5.1.18	ko:K00799	ko00480,ko00980,ko00982,ko00983,ko01524,ko05200,ko05204,ko05225,ko05418,map00480,map00980,map00982,map00983,map01524,map05200,map05204,map05225,map05418	NA	R03522,R07002,R07003,R07004,R07023,R07024,R07025,R07026,R07069,R07070,R07083,R07084,R07091,R07092,R07093,R07094,R07100,R07113,R07116,R08280,R09409,R11905	RC00004,RC00069,RC00840,RC00948,RC01704,RC01705,RC01706,RC01758,RC01759,RC01765,RC01767,RC01769,RC02243,RC02527,RC02939,RC02940,RC02942,RC02943,RC02944	ko00000,ko00001,ko01000,ko02000	1.A.12.2.2,1.A.12.3.2	NA	NA	GST_C_2,GST_N
58	evm.model.s_196.4514	161934.XP_010677012.1	4.89e-158	458	COG0631@1|root,KOG0698@2759|Eukaryota,37RC8@33090|Viridiplantae,3GBQE@35493|Streptophyta	33090|Viridiplantae	T	phosphatase 2C	NA	NA	3.1.3.16	ko:K17506	NA	NA	NA	NA	ko00000,ko01000,ko01009	NA	NA	NA	PP2C
59	evm.model.s_196.4848	161934.XP_010691938.1	5.22e-242	675	COG3511@1|root,2QPJ0@2759|Eukaryota,37MPQ@33090|Viridiplantae,3GDFF@35493|Streptophyta	33090|Viridiplantae	M	non-specific phospholipase	NA	GO:0003674,GO:0003824,GO:0003993,GO:0004620,GO:0004629,GO:0005575,GO:0005622,GO:0005623,GO:0005737,GO:0005773,GO:0005829,GO:0005886,GO:0005911,GO:0006629,GO:0006643,GO:0006644,GO:0006664,GO:0006793,GO:0006796,GO:0006950,GO:0007154,GO:0008081,GO:0008150,GO:0008152,GO:0008610,GO:0009056,GO:0009058,GO:0009247,GO:0009267,GO:0009395,GO:0009405,GO:0009506,GO:0009605,GO:0009987,GO:0009991,GO:0016020,GO:…	3.1.4.3	ko:K01114	ko00562,ko00564,ko00565,ko01100,ko01110,ko02024,ko04919,map00562,map00564,map00565,map01100,map01110,map02024,map04919	NA	R01312,R02027,R02052,R03332,R07381	RC00017,RC00425	ko00000,ko00001,ko01000,ko02042	NA	NA	NA	Phosphoesterase
60	evm.model.s_196.4920	161934.XP_010692004.1	6.33e-239	665	COG0515@1|root,KOG1187@2759|Eukaryota,37IP7@33090|Viridiplantae,3G8RT@35493|Streptophyta	2759|Eukaryota	T	belongs to the protein kinase superfamily	NA	NA	NA	NA	NA	NA	NA	NA	NA	NA	NA	NA	Pkinase_Tyr
61	evm.model.s_196.4961	161934.XP_010692020.1	0	1011	KOG2447@1|root,KOG2447@2759|Eukaryota,37KDZ@33090|Viridiplantae,3GAHT@35493|Streptophyta	33090|Viridiplantae	O	Dolichyl-diphosphooligosaccharide--protein glycosyltransferase subunit	NA	GO:0005575,GO:0005618,GO:0005622,GO:0005623,GO:0005737,GO:0005739,GO:0005773,GO:0005774,GO:0005783,GO:0005789,GO:0005794,GO:0005886,GO:0005911,GO:0006464,GO:0006486,GO:0006487,GO:0006807,GO:0006950,GO:0008150,GO:0008152,GO:0008250,GO:0009058,GO:0009059,GO:0009100,GO:0009101,GO:0009266,GO:0009409,GO:0009505,GO:0009506,GO:0009628,GO:0009987,GO:0012505,GO:0016020,GO:0018193,GO:0018196,GO:0018279,GO:…	NA	ko:K12486,ko:K12667	ko00510,ko00513,ko01100,ko04141,ko04144,map00510,map00513,map01100,map04141,map04144	M00072	NA	NA	ko00000,ko00001,ko00002,ko04131	NA	NA	NA	Ribophorin_II
62	evm.model.s_196.5124	161934.XP_010672782.1	1.19e-206	580	COG0194@1|root,KOG0707@2759|Eukaryota,37QQK@33090|Viridiplantae,3GDEC@35493|Streptophyta	33090|Viridiplantae	F	guanylate kinase	AGK2	GO:0003674,GO:0003824,GO:0004385,GO:0005575,GO:0005622,GO:0005623,GO:0005737,GO:0005829,GO:0006139,GO:0006163,GO:0006164,GO:0006185,GO:0006725,GO:0006753,GO:0006793,GO:0006796,GO:0006807,GO:0006810,GO:0007275,GO:0008104,GO:0008150,GO:0008152,GO:0009058,GO:0009116,GO:0009117,GO:0009119,GO:0009123,GO:0009126,GO:0009132,GO:0009133,GO:0009135,GO:0009136,GO:0009141,GO:0009144,GO:0009150,GO:0009151,GO:…	2.7.4.8	ko:K00942	ko00230,ko01100,map00230,map01100	M00050	R00332,R02090	RC00002	ko00000,ko00001,ko00002,ko01000	NA	NA	NA	Guanylate_kin
63	evm.model.s_196.5135	161934.XP_010692222.1	0	891	COG0169@1|root,KOG0692@2759|Eukaryota,37S9P@33090|Viridiplantae,3GGZF@35493|Streptophyta	33090|Viridiplantae	E	Belongs to the EPSP synthase family	NA	GO:0003674,GO:0003824,GO:0003866,GO:0005575,GO:0005622,GO:0005623,GO:0005737,GO:0006082,GO:0008150,GO:0008152,GO:0009058,GO:0009423,GO:0009507,GO:0009532,GO:0009536,GO:0009570,GO:0009987,GO:0016053,GO:0016740,GO:0016765,GO:0019752,GO:0043226,GO:0043227,GO:0043229,GO:0043231,GO:0043436,GO:0043648,GO:0043650,GO:0044237,GO:0044249,GO:0044281,GO:0044283,GO:0044422,GO:0044424,GO:0044434,GO:0044435,GO:…	2.5.1.19	ko:K00800	ko00400,ko01100,ko01110,ko01130,ko01230,map00400,map01100,map01110,map01130,map01230	M00022	R03460	RC00350	ko00000,ko00001,ko00002,ko01000	NA	NA	NA	EPSP_synthase
64	evm.model.s_196.5995	161934.XP_010684433.1	4.8e-287	811	COG0515@1|root,KOG1187@2759|Eukaryota,37RF8@33090|Viridiplantae,3GB31@35493|Streptophyta	33090|Viridiplantae	T	Serine threonine-protein kinase-like protein CCR4	NA	GO:0003674,GO:0003824,GO:0004672,GO:0005488,GO:0005515,GO:0006464,GO:0006468,GO:0006793,GO:0006796,GO:0006807,GO:0008150,GO:0008152,GO:0009987,GO:0016301,GO:0016310,GO:0016740,GO:0016772,GO:0016773,GO:0019538,GO:0036211,GO:0042802,GO:0042803,GO:0043170,GO:0043412,GO:0044237,GO:0044238,GO:0044260,GO:0044267,GO:0046983,GO:0071704,GO:0140096,GO:1901564	NA	NA	NA	NA	NA	NA	NA	NA	NA	NA	Pkinase
65	evm.model.s_196.6063	161934.XP_010678675.1	0	922	COG1131@1|root,KOG0061@2759|Eukaryota,37SCS@33090|Viridiplantae,3GGG8@35493|Streptophyta	33090|Viridiplantae	Q	ABC transporter G family member	NA	GO:0001101,GO:0003674,GO:0003824,GO:0005215,GO:0005575,GO:0005623,GO:0005886,GO:0006810,GO:0006811,GO:0006820,GO:0006869,GO:0008150,GO:0009719,GO:0009725,GO:0009737,GO:0010033,GO:0010876,GO:0015399,GO:0015405,GO:0015711,GO:0015718,GO:0015849,GO:0015850,GO:0016020,GO:0016021,GO:0016462,GO:0016787,GO:0016817,GO:0016818,GO:0016887,GO:0017111,GO:0022804,GO:0022857,GO:0031224,GO:0033036,GO:0033993,GO:…	NA	NA	NA	NA	NA	NA	NA	NA	NA	NA	ABC2_membrane,ABC_tran
66	evm.model.s_196.6067	161934.XP_010678309.1	2.33e-270	751	KOG0032@1|root,KOG0032@2759|Eukaryota,37JJW@33090|Viridiplantae,3GAF7@35493|Streptophyta	33090|Viridiplantae	T	calcium-dependent protein kinase	CPK4	GO:0001101,GO:0001558,GO:0003674,GO:0003824,GO:0004672,GO:0004674,GO:0004683,GO:0005488,GO:0005515,GO:0005516,GO:0005575,GO:0005622,GO:0005623,GO:0005634,GO:0005737,GO:0005829,GO:0005886,GO:0006464,GO:0006468,GO:0006793,GO:0006796,GO:0006807,GO:0007154,GO:0007165,GO:0008150,GO:0008152,GO:0009719,GO:0009725,GO:0009737,GO:0009738,GO:0009755,GO:0009787,GO:0009789,GO:0009931,GO:0009966,GO:0009967,GO:…	2.7.11.1	ko:K13412	ko04626,ko05145,map04626,map05145	NA	NA	NA	ko00000,ko00001,ko01000,ko01001	NA	NA	NA	EF-hand_1,EF-hand_5,Pkinase
67	evm.model.s_196.6124	161934.XP_010675085.1	1.26e-289	801	KOG0637@1|root,KOG0637@2759|Eukaryota,37JCU@33090|Viridiplantae,3GGAN@35493|Streptophyta	33090|Viridiplantae	G	Sucrose transport	SUT1	NA	NA	ko:K15378	NA	NA	NA	NA	ko00000,ko02000	2.A.2.4,2.A.2.6	NA	NA	MFS_2
68	evm.model.s_196.6200	161934.XP_010672316.1	1.03e-251	694	KOG2288@1|root,KOG2288@2759|Eukaryota,37JEU@33090|Viridiplantae,3GB1A@35493|Streptophyta	33090|Viridiplantae	G	Belongs to the glycosyltransferase 31 family	NA	GO:0003674,GO:0003824,GO:0005575,GO:0005622,GO:0005623,GO:0005737,GO:0005794,GO:0008378,GO:0012505,GO:0016740,GO:0016757,GO:0016758,GO:0043226,GO:0043227,GO:0043229,GO:0043231,GO:0044424,GO:0044444,GO:0044464,GO:0048531	NA	ko:K20855,ko:K20856	NA	NA	NA	NA	ko00000,ko01000,ko01003	NA	GT31	NA	DUF4094,Galactosyl_T
69	evm.model.s_196.6384	3988.XP_002510454.1	1.91e-188	546	KOG4197@1|root,KOG4197@2759|Eukaryota,37J7G@33090|Viridiplantae,3G7UZ@35493|Streptophyta	33090|Viridiplantae	O	Pentatricopeptide repeat-containing protein	NA	NA	NA	NA	NA	NA	NA	NA	NA	NA	NA	NA	Jacalin
70	evm.model.s_196.6447	161934.XP_010670751.1	4.99e-252	697	COG0596@1|root,KOG4409@2759|Eukaryota,37J4Z@33090|Viridiplantae,3GAKN@35493|Streptophyta	33090|Viridiplantae	S	abhydrolase domain-containing protein	NA	GO:0003674,GO:0003824,GO:0004620,GO:0004623,GO:0008150,GO:0016298,GO:0016740,GO:0016746,GO:0016747,GO:0016787,GO:0016788,GO:0042171,GO:0042592,GO:0048878,GO:0050801,GO:0052689,GO:0055081,GO:0055088,GO:0055089,GO:0055090,GO:0055091,GO:0065007,GO:0065008,GO:0070328,GO:0071617	2.3.1.51	ko:K13699	ko04923,map04923	NA	R09381	RC00037,RC00039	ko00000,ko00001,ko01000,ko01002,ko01004	NA	NA	NA	Abhydrolase_1
71	evm.model.s_196.6721	161934.XP_010687799.1	0	1112	COG0699@1|root,KOG0446@2759|Eukaryota,37IZV@33090|Viridiplantae,3GCZY@35493|Streptophyta	33090|Viridiplantae	U	Belongs to the TRAFAC class dynamin-like GTPase superfamily. Dynamin Fzo YdjA family	NA	GO:0000266,GO:0003674,GO:0003824,GO:0003924,GO:0005488,GO:0005515,GO:0005575,GO:0005622,GO:0005623,GO:0005737,GO:0005886,GO:0005911,GO:0005938,GO:0006996,GO:0007005,GO:0007275,GO:0008017,GO:0008092,GO:0008150,GO:0009504,GO:0009506,GO:0009555,GO:0009987,GO:0010152,GO:0015631,GO:0016020,GO:0016043,GO:0016462,GO:0016787,GO:0016817,GO:0016818,GO:0017111,GO:0021700,GO:0030054,GO:0032501,GO:0032502,GO:…	3.6.5.5	ko:K01528	ko04072,ko04144,ko04721,ko04961,ko05100,map04072,map04144,map04721,map04961,map05100	NA	NA	NA	ko00000,ko00001,ko01000,ko04131,ko04147	NA	NA	NA	Dynamin_M,Dynamin_N,GED
72	evm.model.s_196.6928	161934.XP_010692553.1	5.13e-58	188	2CE1H@1|root,2RZB1@2759|Eukaryota,37UFN@33090|Viridiplantae,3G83A@35493|Streptophyta	33090|Viridiplantae	NA	NA	NA	NA	NA	NA	NA	NA	NA	NA	NA	NA	NA	NA	NA
73	evm.model.s_196.6947	161934.XP_010667179.1	4e-19	89.7	2AIFD@1|root,2RZ4N@2759|Eukaryota,37V0I@33090|Viridiplantae,3GJ2C@35493|Streptophyta	33090|Viridiplantae	S	Belongs to the plant dehydrin family	NA	GO:0001101,GO:0001786,GO:0003674,GO:0003779,GO:0005488,GO:0005507,GO:0005515,GO:0005543,GO:0005575,GO:0005622,GO:0005623,GO:0005634,GO:0005737,GO:0005829,GO:0005911,GO:0006950,GO:0008092,GO:0008150,GO:0008289,GO:0009266,GO:0009409,GO:0009414,GO:0009415,GO:0009506,GO:0009628,GO:0009631,GO:0009719,GO:0009725,GO:0009737,GO:0010029,GO:0010033,GO:0010035,GO:0016020,GO:0016151,GO:0019898,GO:0030054,GO:…	NA	NA	NA	NA	NA	NA	NA	NA	NA	NA	Dehydrin
74	evm.model.s_196.7052	161934.XP_010692704.1	6.84000000186755e-315	872	COG0515@1|root,KOG1187@2759|Eukaryota,37JQ5@33090|Viridiplantae,3GEWF@35493|Streptophyta	33090|Viridiplantae	T	Belongs to the protein kinase superfamily. Ser Thr protein kinase family	SERK5	GO:0003674,GO:0003824,GO:0004672,GO:0004674,GO:0004675,GO:0004888,GO:0005102,GO:0005488,GO:0005515,GO:0005575,GO:0005622,GO:0005623,GO:0005737,GO:0005768,GO:0005886,GO:0006464,GO:0006468,GO:0006793,GO:0006796,GO:0006807,GO:0007154,GO:0007165,GO:0007166,GO:0007167,GO:0007178,GO:0008150,GO:0008152,GO:0008219,GO:0009719,GO:0009725,GO:0009741,GO:0009742,GO:0009755,GO:0009987,GO:0010008,GO:0010033,GO:…	2.7.10.1,2.7.11.1	ko:K13416,ko:K13417,ko:K13418	ko04016,ko04075,ko04626,map04016,map04075,map04626	NA	NA	NA	ko00000,ko00001,ko01000,ko01001	NA	NA	NA	LRRNT_2,Pkinase
75	evm.model.s_196.7068	161934.XP_010682454.1	6.09e-199	566	COG2939@1|root,KOG1282@2759|Eukaryota,37JBM@33090|Viridiplantae,3G7X9@35493|Streptophyta	33090|Viridiplantae	EO	Belongs to the peptidase S10 family	NA	NA	NA	ko:K16296	NA	NA	NA	NA	ko00000,ko01000,ko01002	NA	NA	NA	Peptidase_S10
76	evm.model.s_1044.6	161934.XP_010666766.1	4.4e-111	335	28ZDW@1|root,2QVKF@2759|Eukaryota,37MAA@33090|Viridiplantae,3G98Y@35493|Streptophyta	33090|Viridiplantae	K	Transcription factor	NA	GO:0000976,GO:0000981,GO:0001046,GO:0001047,GO:0001067,GO:0001228,GO:0003674,GO:0003676,GO:0003677,GO:0003690,GO:0003700,GO:0005488,GO:0005575,GO:0005622,GO:0005623,GO:0005634,GO:0005737,GO:0005829,GO:0006139,GO:0006351,GO:0006355,GO:0006357,GO:0006366,GO:0006725,GO:0006807,GO:0008150,GO:0008152,GO:0009058,GO:0009059,GO:0009889,GO:0009891,GO:0009893,GO:0009987,GO:0010119,GO:0010467,GO:0010468,GO:…	NA	NA	NA	NA	NA	NA	NA	NA	NA	NA	HLH
77	evm.model.s_49.16	3988.XP_002512817.1	5.21e-99	300	COG3424@1|root,2QRSY@2759|Eukaryota,37MT6@33090|Viridiplantae,3G7AK@35493|Streptophyta,4JSB3@91835|fabids	33090|Viridiplantae	H	Belongs to the chalcone stilbene synthases family	CHS2	NA	2.3.1.159,2.3.1.74	ko:K00660,ko:K12644	ko00941,ko01058,ko01100,ko01110,ko04712,map00941,map01058,map01100,map01110,map04712	M00137	R01613,R06568,R07250,R07987,R07988,R07989	RC00004,RC02726,RC02952	ko00000,ko00001,ko00002,ko01000,ko01008	NA	NA	NA	Chal_sti_synt_C,Chal_sti_synt_N
78	evm.model.s_710.152	981085.XP_010100486.1	6.8e-33	131	2B44N@1|root,2S0G6@2759|Eukaryota,37V19@33090|Viridiplantae,3GJ59@35493|Streptophyta,4JVUB@91835|fabids	33090|Viridiplantae	NA	NA	NA	NA	NA	NA	NA	NA	NA	NA	NA	NA	NA	NA	NA
79	evm.model.s_710.155	161934.XP_010682581.1	8.9e-84	265	2B44N@1|root,2S0G6@2759|Eukaryota,37V19@33090|Viridiplantae,3GIF2@35493|Streptophyta	33090|Viridiplantae	NA	NA	NA	NA	NA	NA	NA	NA	NA	NA	NA	NA	NA	NA	NA
80	evm.model.s_710.157	161934.XP_010694144.1	1.04e-50	179	2B44N@1|root,2S0G6@2759|Eukaryota,37V19@33090|Viridiplantae,3GIF2@35493|Streptophyta	33090|Viridiplantae	NA	NA	NA	NA	NA	NA	NA	NA	NA	NA	NA	NA	NA	NA	NA
81	evm.model.s_710.354	3847.GLYMA01G20980.1	5.23e-54	174	2CXV6@1|root,2S00T@2759|Eukaryota,37UG0@33090|Viridiplantae,3GJ35@35493|Streptophyta,4JQ6A@91835|fabids	33090|Viridiplantae	S	PLAC8 family	NA	NA	NA	NA	NA	NA	NA	NA	NA	NA	NA	NA	PLAC8
82	evm.model.s_710.740	161934.XP_010681636.1	5.01e-279	782	COG0515@1|root,KOG1187@2759|Eukaryota,37HHN@33090|Viridiplantae,3G8M3@35493|Streptophyta	33090|Viridiplantae	T	serine threonine-protein kinase	NA	GO:0003674,GO:0003824,GO:0004672,GO:0004674,GO:0005575,GO:0005623,GO:0005886,GO:0006464,GO:0006468,GO:0006793,GO:0006796,GO:0006807,GO:0007154,GO:0007165,GO:0007166,GO:0008150,GO:0008152,GO:0009987,GO:0016020,GO:0016301,GO:0016310,GO:0016740,GO:0016772,GO:0016773,GO:0019538,GO:0023052,GO:0036211,GO:0043170,GO:0043412,GO:0044237,GO:0044238,GO:0044260,GO:0044267,GO:0044464,GO:0050789,GO:0050794,GO:…	2.7.11.1	ko:K04733	ko04010,ko04064,ko04620,ko04621,ko04624,ko04722,ko05133,ko05140,ko05142,ko05145,ko05152,ko05162,ko05164,map04010,map04064,map04620,map04621,map04624,map04722,map05133,map05140,map05142,map05145,map05152,map05162,map05164	M00686	NA	NA	ko00000,ko00001,ko00002,ko01000,ko01001	NA	NA	NA	Pkinase_Tyr
83	evm.model.s_710.835	161934.XP_010681685.1	0	1110	COG1131@1|root,KOG0061@2759|Eukaryota,37JQZ@33090|Viridiplantae,3G7Q0@35493|Streptophyta	33090|Viridiplantae	Q	ABC transporter G family member	NA	GO:0003674,GO:0003824,GO:0005215,GO:0005575,GO:0005622,GO:0005623,GO:0005737,GO:0005886,GO:0006810,GO:0008150,GO:0009507,GO:0009526,GO:0009536,GO:0009941,GO:0015399,GO:0015405,GO:0016020,GO:0016021,GO:0016462,GO:0016787,GO:0016817,GO:0016818,GO:0016887,GO:0017111,GO:0022804,GO:0022857,GO:0031224,GO:0031967,GO:0031975,GO:0042623,GO:0042626,GO:0043226,GO:0043227,GO:0043229,GO:0043231,GO:0043492,GO:…	NA	ko:K21396	NA	NA	NA	NA	ko00000,ko02000	3.A.1.204	NA	NA	ABC2_membrane,ABC_tran
84	evm.model.s_710.1055	3983.cassava4.1_031028m	3.37e-75	239	COG2124@1|root,KOG0156@2759|Eukaryota,37HKM@33090|Viridiplantae,3G7FU@35493|Streptophyta	33090|Viridiplantae	Q	Belongs to the cytochrome P450 family	NA	GO:0003674,GO:0003824,GO:0004497,GO:0005575,GO:0006082,GO:0006725,GO:0006790,GO:0006807,GO:0006950,GO:0006952,GO:0008150,GO:0008152,GO:0009058,GO:0009605,GO:0009607,GO:0009987,GO:0016020,GO:0016143,GO:0016491,GO:0016705,GO:0016709,GO:0019748,GO:0019757,GO:0019760,GO:0034641,GO:0042343,GO:0042430,GO:0043207,GO:0043436,GO:0044237,GO:0044281,GO:0044550,GO:0046483,GO:0050896,GO:0051704,GO:0051707,GO:…	1.14.14.1,1.14.14.19,1.14.14.32	ko:K00512,ko:K07408,ko:K14985,ko:K20623	ko00140,ko00380,ko00830,ko00905,ko00980,ko00981,ko01100,ko01110,ko04913,ko04917,ko04927,ko04934,ko05204,map00140,map00380,map00830,map00905,map00980,map00981,map01100,map01110,map04913,map04917,map04927,map04934,map05204	M00109,M00110	R02211,R02354,R02355,R03089,R03408,R03629,R03783,R04852,R04853,R07000,R07001,R07021,R07022,R07079,R07080,R07081,R07085,R07087,R07098,R07099,R07470,R07474,R08143,R08390,R08392,R08517,R08518,R09418,R09423,R09442	RC00046,RC00607,RC00660,RC00661,RC00704,RC00723,RC00724,RC00923,RC01222,RC01444,RC01445,RC01693,RC01727,RC01732,RC01733,RC02531	ko00000,ko00001,ko00002,ko00199,ko01000	NA	NA	NA	p450
85	evm.model.s_710.1099	161934.XP_010680256.1	2.26e-65	209	2BZ6W@1|root,2S2J0@2759|Eukaryota,37V6K@33090|Viridiplantae,3GJSP@35493|Streptophyta	33090|Viridiplantae	S	MKS1-like	NA	GO:0002218,GO:0002253,GO:0002376,GO:0002682,GO:0002684,GO:0005575,GO:0005622,GO:0005623,GO:0005634,GO:0007154,GO:0007165,GO:0008150,GO:0009870,GO:0009987,GO:0023052,GO:0031347,GO:0031349,GO:0043226,GO:0043227,GO:0043229,GO:0043231,GO:0044424,GO:0044464,GO:0045088,GO:0045089,GO:0048518,GO:0048583,GO:0048584,GO:0050776,GO:0050778,GO:0050789,GO:0050794,GO:0050896,GO:0051716,GO:0065007,GO:0080134	NA	ko:K20725	ko04016,map04016	NA	NA	NA	ko00000,ko00001	NA	NA	NA	VQ
86	evm.model.s_710.1191	161934.XP_010680289.1	1.09e-192	542	28N0B@1|root,2QUJ3@2759|Eukaryota,37NKF@33090|Viridiplantae,3GFCP@35493|Streptophyta	33090|Viridiplantae	S	WAT1-related protein	NA	GO:0003674,GO:0005215,GO:0005575,GO:0005622,GO:0005623,GO:0005737,GO:0005886,GO:0005887,GO:0005938,GO:0006810,GO:0007154,GO:0007165,GO:0008150,GO:0009719,GO:0009725,GO:0009733,GO:0009734,GO:0009755,GO:0009987,GO:0010033,GO:0016020,GO:0016021,GO:0022857,GO:0023052,GO:0031224,GO:0031226,GO:0032870,GO:0042221,GO:0044424,GO:0044425,GO:0044444,GO:0044459,GO:0044464,GO:0050789,GO:0050794,GO:0050896,GO:…	NA	NA	NA	NA	NA	NA	NA	NA	NA	NA	EamA
87	evm.model.s_710.1583	161934.XP_010680508.1	2.14e-276	773	COG0037@1|root,KOG2840@2759|Eukaryota,37QR3@33090|Viridiplantae,3G7S5@35493|Streptophyta	33090|Viridiplantae	J	cysteine	NA	NA	NA	NA	NA	NA	NA	NA	NA	NA	NA	NA	Aminotran_5
88	evm.model.s_710.1704	161934.XP_010680489.1	2.12e-194	550	COG3621@1|root,KOG0513@2759|Eukaryota,37JKH@33090|Viridiplantae,3G7E9@35493|Streptophyta	33090|Viridiplantae	I	lipolytic acyl hydrolase (LAH)	NA	GO:0003674,GO:0003824,GO:0004620,GO:0005575,GO:0005622,GO:0005623,GO:0005737,GO:0016020,GO:0016298,GO:0016787,GO:0016788,GO:0044424,GO:0044464,GO:0047372,GO:0052689	NA	NA	NA	NA	NA	NA	NA	NA	NA	NA	Patatin
89	evm.model.s_710.1786	161934.XP_010667411.1	5.92e-222	620	2CMDW@1|root,2QQ2Q@2759|Eukaryota,37HRF@33090|Viridiplantae,3G8W4@35493|Streptophyta	33090|Viridiplantae	S	PI-PLC X domain-containing protein	NA	NA	NA	NA	NA	NA	NA	NA	NA	NA	NA	NA	NA
90	evm.model.s_710.1787	161934.XP_010667414.1	0	1021	COG1488@1|root,KOG2511@2759|Eukaryota,37NGR@33090|Viridiplantae,3GAPU@35493|Streptophyta	33090|Viridiplantae	H	nicotinate	NA	GO:0003674,GO:0003824,GO:0004516,GO:0005575,GO:0005622,GO:0005623,GO:0005737,GO:0005829,GO:0006950,GO:0006979,GO:0008150,GO:0016874,GO:0016879,GO:0044424,GO:0044444,GO:0044464,GO:0050896	6.3.4.21	ko:K00763	ko00760,ko01100,map00760,map01100	NA	R01724	RC00033	ko00000,ko00001,ko01000	NA	NA	NA	NA
91	evm.model.s_710.2001	161934.XP_010679580.1	0	1197	COG1404@1|root,2QUSV@2759|Eukaryota,37HE6@33090|Viridiplantae,3GFSR@35493|Streptophyta	33090|Viridiplantae	G	Subtilisin-like protease	NA	GO:0000003,GO:0003006,GO:0003674,GO:0003824,GO:0004175,GO:0004252,GO:0005575,GO:0005576,GO:0005618,GO:0005623,GO:0006508,GO:0006807,GO:0007275,GO:0008150,GO:0008152,GO:0008233,GO:0008236,GO:0009505,GO:0009791,GO:0009845,GO:0009987,GO:0010154,GO:0010191,GO:0010214,GO:0016787,GO:0017171,GO:0019538,GO:0022414,GO:0030312,GO:0032501,GO:0032502,GO:0032504,GO:0043170,GO:0044237,GO:0044238,GO:0044464,GO:…	NA	NA	NA	NA	NA	NA	NA	NA	NA	NA	Inhibitor_I9,PA,Peptidase_S8
92	evm.model.s_710.2005	161934.XP_010679581.1	2.29e-188	527	28JNY@1|root,2QS25@2759|Eukaryota,37SQW@33090|Viridiplantae,3G8BU@35493|Streptophyta	33090|Viridiplantae	S	Protein of unknown function (DUF1230)	CGLD27	GO:0006950,GO:0008150,GO:0009605,GO:0009991,GO:0031667,GO:0042594,GO:0050896,GO:1990641	NA	NA	NA	NA	NA	NA	NA	NA	NA	NA	DUF1230
93	evm.model.s_710.2524	161934.XP_010683743.1	2.6e-217	605	28JUJ@1|root,2QS8H@2759|Eukaryota,37KUP@33090|Viridiplantae,3GF12@35493|Streptophyta	33090|Viridiplantae	S	Hydrolase, alpha beta fold family protein	NA	NA	NA	NA	NA	NA	NA	NA	NA	NA	NA	NA	Abhydrolase_6
94	evm.model.s_710.2567	161934.XP_010680162.1	0	1006	COG0552@1|root,KOG0781@2759|Eukaryota,37NG4@33090|Viridiplantae,3GB8M@35493|Streptophyta	33090|Viridiplantae	U	Signal recognition particle receptor	NA	NA	NA	ko:K13431	ko03060,map03060	NA	NA	NA	ko00000,ko00001,ko02044	3.A.5.8	NA	NA	SRP-alpha_N,SRP54,SRP54_N
95	evm.model.s_710.2590	161934.XP_010691043.1	5.46e-181	531	KOG1947@1|root,KOG1947@2759|Eukaryota,37SGP@33090|Viridiplantae,3GD5T@35493|Streptophyta	33090|Viridiplantae	S	F-box LRR-repeat protein	NA	GO:0000209,GO:0003674,GO:0003824,GO:0004842,GO:0005575,GO:0005622,GO:0005623,GO:0005737,GO:0005829,GO:0006464,GO:0006807,GO:0008150,GO:0008152,GO:0009987,GO:0016567,GO:0016740,GO:0019538,GO:0019787,GO:0032446,GO:0036211,GO:0043170,GO:0043412,GO:0043687,GO:0044237,GO:0044238,GO:0044260,GO:0044267,GO:0044424,GO:0044444,GO:0044464,GO:0070647,GO:0071704,GO:0140096,GO:1901564	NA	ko:K03360,ko:K10268	ko04111,ko04120,map04111,map04120	M00411	NA	NA	ko00000,ko00001,ko00002,ko04121	NA	NA	NA	NA
96	evm.model.s_710.2651	161934.XP_010680207.1	3.32e-76	244	28ME4@1|root,2QTXK@2759|Eukaryota,37PCD@33090|Viridiplantae,3G8HQ@35493|Streptophyta	33090|Viridiplantae	NA	NA	NA	NA	NA	NA	NA	NA	NA	NA	NA	NA	NA	NA	NA
97	evm.model.s_710.2782	161934.XP_010667697.1	2.63e-253	714	28K9J@1|root,2QVNG@2759|Eukaryota,37SEG@33090|Viridiplantae,3GEZT@35493|Streptophyta	33090|Viridiplantae	K	Belongs to the GRAS family	NA	GO:0003674,GO:0003676,GO:0003677,GO:0003700,GO:0005488,GO:0005575,GO:0005622,GO:0005623,GO:0005634,GO:0006355,GO:0008150,GO:0009889,GO:0009987,GO:0010468,GO:0010556,GO:0019219,GO:0019222,GO:0030154,GO:0031323,GO:0031326,GO:0032502,GO:0043226,GO:0043227,GO:0043229,GO:0043231,GO:0043565,GO:0044424,GO:0044464,GO:0048831,GO:0048869,GO:0050789,GO:0050793,GO:0050794,GO:0051171,GO:0051239,GO:0051252,GO:…	NA	NA	NA	NA	NA	NA	NA	NA	NA	NA	GRAS
98	evm.model.s_710.2850	161934.XP_010680969.1	5.45e-134	401	KOG1192@1|root,KOG1192@2759|Eukaryota,37MYI@33090|Viridiplantae,3G8WS@35493|Streptophyta	33090|Viridiplantae	CG	Belongs to the UDP-glycosyltransferase family	NA	GO:0001101,GO:0003674,GO:0003824,GO:0005575,GO:0005622,GO:0005623,GO:0005737,GO:0005829,GO:0006066,GO:0006082,GO:0006629,GO:0006714,GO:0006720,GO:0006721,GO:0006950,GO:0006970,GO:0008150,GO:0008152,GO:0008194,GO:0008300,GO:0009056,GO:0009628,GO:0009651,GO:0009687,GO:0009719,GO:0009725,GO:0009737,GO:0009987,GO:0010033,GO:0016020,GO:0016042,GO:0016054,GO:0016107,GO:0016115,GO:0016740,GO:0016757,GO:…	2.4.1.218	ko:K08237	NA	NA	NA	NA	ko00000,ko01000,ko01003	NA	GT1	NA	UDPGT
99	evm.model.s_710.2851	161934.XP_010680969.1	2.12e-179	519	KOG1192@1|root,KOG1192@2759|Eukaryota,37MYI@33090|Viridiplantae,3G8WS@35493|Streptophyta	33090|Viridiplantae	CG	Belongs to the UDP-glycosyltransferase family	NA	GO:0001101,GO:0003674,GO:0003824,GO:0005575,GO:0005622,GO:0005623,GO:0005737,GO:0005829,GO:0006066,GO:0006082,GO:0006629,GO:0006714,GO:0006720,GO:0006721,GO:0006950,GO:0006970,GO:0008150,GO:0008152,GO:0008194,GO:0008300,GO:0009056,GO:0009628,GO:0009651,GO:0009687,GO:0009719,GO:0009725,GO:0009737,GO:0009987,GO:0010033,GO:0016020,GO:0016042,GO:0016054,GO:0016107,GO:0016115,GO:0016740,GO:0016757,GO:…	2.4.1.218	ko:K08237	NA	NA	NA	NA	ko00000,ko01000,ko01003	NA	GT1	NA	UDPGT
100	evm.model.s_710.2854	161934.XP_010680969.1	3.96e-180	521	KOG1192@1|root,KOG1192@2759|Eukaryota,37MYI@33090|Viridiplantae,3G8WS@35493|Streptophyta	33090|Viridiplantae	CG	Belongs to the UDP-glycosyltransferase family	NA	GO:0001101,GO:0003674,GO:0003824,GO:0005575,GO:0005622,GO:0005623,GO:0005737,GO:0005829,GO:0006066,GO:0006082,GO:0006629,GO:0006714,GO:0006720,GO:0006721,GO:0006950,GO:0006970,GO:0008150,GO:0008152,GO:0008194,GO:0008300,GO:0009056,GO:0009628,GO:0009651,GO:0009687,GO:0009719,GO:0009725,GO:0009737,GO:0009987,GO:0010033,GO:0016020,GO:0016042,GO:0016054,GO:0016107,GO:0016115,GO:0016740,GO:0016757,GO:…	2.4.1.218	ko:K08237	NA	NA	NA	NA	ko00000,ko01000,ko01003	NA	GT1	NA	UDPGT
101	evm.model.s_710.2858	85681.XP_006429783.1	6.33e-92	299	KOG1192@1|root,KOG1192@2759|Eukaryota,37MYI@33090|Viridiplantae,3G8WS@35493|Streptophyta	33090|Viridiplantae	CG	Belongs to the UDP-glycosyltransferase family	NA	GO:0001101,GO:0003674,GO:0003824,GO:0005575,GO:0005622,GO:0005623,GO:0005737,GO:0005829,GO:0006066,GO:0006082,GO:0006629,GO:0006714,GO:0006720,GO:0006721,GO:0006950,GO:0006970,GO:0008150,GO:0008152,GO:0008194,GO:0008300,GO:0009056,GO:0009628,GO:0009651,GO:0009687,GO:0009719,GO:0009725,GO:0009737,GO:0009987,GO:0010033,GO:0016020,GO:0016042,GO:0016054,GO:0016107,GO:0016115,GO:0016740,GO:0016757,GO:…	2.4.1.218	ko:K08237	NA	NA	NA	NA	ko00000,ko01000,ko01003	NA	GT1	NA	UDPGT
102	evm.model.s_710.2877	161934.XP_010668199.1	1.71e-95	301	COG0666@1|root,KOG0504@2759|Eukaryota,37KPV@33090|Viridiplantae,3GH3Z@35493|Streptophyta	33090|Viridiplantae	S	Ankyrin repeat-containing protein	NA	NA	NA	NA	NA	NA	NA	NA	NA	NA	NA	NA	Ank_4,PGG
103	evm.model.s_710.2890	161934.XP_010668199.1	3.84e-97	305	COG0666@1|root,KOG0504@2759|Eukaryota,37KPV@33090|Viridiplantae,3GH3Z@35493|Streptophyta	33090|Viridiplantae	S	Ankyrin repeat-containing protein	NA	NA	NA	NA	NA	NA	NA	NA	NA	NA	NA	NA	Ank_2,PGG
104	evm.model.s_710.2945	161934.XP_010695949.1	4.74e-99	296	COG0494@1|root,KOG2839@2759|Eukaryota,37U0R@33090|Viridiplantae,3GCVZ@35493|Streptophyta	33090|Viridiplantae	T	Nudix hydrolase	NA	GO:0003674,GO:0003824,GO:0004551,GO:0005575,GO:0005622,GO:0005623,GO:0005634,GO:0005737,GO:0005739,GO:0016462,GO:0016787,GO:0016817,GO:0016818,GO:0034432,GO:0043226,GO:0043227,GO:0043229,GO:0043231,GO:0044424,GO:0044444,GO:0044464	3.6.1.52	ko:K07766	NA	NA	NA	NA	ko00000,ko01000	NA	NA	NA	NUDIX
105	evm.model.s_710.3022	29730.Gorai.001G274500.1	1.21e-48	166	2CXVN@1|root,2S02N@2759|Eukaryota,37UY4@33090|Viridiplantae,3GI8U@35493|Streptophyta	33090|Viridiplantae	K	NAC domain-containing protein	NA	NA	NA	NA	NA	NA	NA	NA	NA	NA	NA	NA	NAM
106	evm.model.s_710.3064	161934.XP_010680971.1	7.81e-194	555	KOG1192@1|root,KOG1192@2759|Eukaryota,37MYI@33090|Viridiplantae,3G8WS@35493|Streptophyta	33090|Viridiplantae	CG	Belongs to the UDP-glycosyltransferase family	NA	GO:0001101,GO:0003674,GO:0003824,GO:0005575,GO:0005622,GO:0005623,GO:0005737,GO:0005829,GO:0006066,GO:0006082,GO:0006629,GO:0006714,GO:0006720,GO:0006721,GO:0006950,GO:0006970,GO:0008150,GO:0008152,GO:0008194,GO:0008300,GO:0009056,GO:0009628,GO:0009651,GO:0009687,GO:0009719,GO:0009725,GO:0009737,GO:0009987,GO:0010033,GO:0016020,GO:0016042,GO:0016054,GO:0016107,GO:0016115,GO:0016740,GO:0016757,GO:…	2.4.1.218	ko:K08237	NA	NA	NA	NA	ko00000,ko01000,ko01003	NA	GT1	NA	UDPGT
107	evm.model.s_710.3066	3694.POPTR_0545s00230.1	1.64e-74	240	KOG1192@1|root,KOG1192@2759|Eukaryota,37MYI@33090|Viridiplantae,3G8WS@35493|Streptophyta,4JIPD@91835|fabids	33090|Viridiplantae	CG	Belongs to the UDP-glycosyltransferase family	NA	GO:0001101,GO:0003674,GO:0003824,GO:0005575,GO:0005622,GO:0005623,GO:0005737,GO:0005829,GO:0006066,GO:0006082,GO:0006629,GO:0006714,GO:0006720,GO:0006721,GO:0006950,GO:0006970,GO:0008150,GO:0008152,GO:0008194,GO:0008300,GO:0009056,GO:0009628,GO:0009651,GO:0009687,GO:0009719,GO:0009725,GO:0009737,GO:0009987,GO:0010033,GO:0016020,GO:0016042,GO:0016054,GO:0016107,GO:0016115,GO:0016740,GO:0016757,GO:…	2.4.1.218	ko:K08237	NA	NA	NA	NA	ko00000,ko01000,ko01003	NA	GT1	NA	NA
108	evm.model.s_710.3126	161934.XP_010681013.1	0	979	KOG2296@1|root,KOG2296@2759|Eukaryota,37PXT@33090|Viridiplantae,3GA1K@35493|Streptophyta	33090|Viridiplantae	S	LMBR1 domain-containing protein 2 homolog	NA	NA	NA	NA	NA	NA	NA	NA	NA	NA	NA	NA	LMBR1
109	evm.model.s_710.3127	161934.XP_010681013.1	0	890	KOG2296@1|root,KOG2296@2759|Eukaryota,37PXT@33090|Viridiplantae,3GA1K@35493|Streptophyta	33090|Viridiplantae	S	LMBR1 domain-containing protein 2 homolog	NA	NA	NA	NA	NA	NA	NA	NA	NA	NA	NA	NA	LMBR1
110	evm.model.s_710.3327	161934.XP_010684079.1	0	1241	COG2986@1|root,KOG0222@2759|Eukaryota,37M4G@33090|Viridiplantae,3G9T5@35493|Streptophyta	33090|Viridiplantae	Q	Phenylalanine ammonialyase	PAL2	GO:0001101,GO:0003674,GO:0003824,GO:0005575,GO:0005622,GO:0005623,GO:0005737,GO:0005829,GO:0006082,GO:0006464,GO:0006508,GO:0006511,GO:0006725,GO:0006807,GO:0006950,GO:0006979,GO:0007275,GO:0008150,GO:0008152,GO:0009056,GO:0009057,GO:0009058,GO:0009314,GO:0009411,GO:0009414,GO:0009415,GO:0009416,GO:0009555,GO:0009628,GO:0009636,GO:0009696,GO:0009698,GO:0009699,GO:0009719,GO:0009725,GO:0009739,GO:…	4.3.1.24,4.3.1.25	ko:K10775,ko:K13064	ko00360,ko00940,ko01100,ko01110,map00360,map00940,map01100,map01110	M00039,M00137,M00350	R00697,R00737	RC00361	ko00000,ko00001,ko00002,ko01000	NA	NA	NA	Lyase_aromatic
111	evm.model.s_710.3366	161934.XP_010679902.1	1.85e-129	374	COG0685@1|root,2QR1E@2759|Eukaryota,37RD2@33090|Viridiplantae,3G8JX@35493|Streptophyta	33090|Viridiplantae	E	Belongs to the peroxidase family	NA	GO:0000302,GO:0003674,GO:0003824,GO:0004130,GO:0004601,GO:0005575,GO:0005622,GO:0005623,GO:0005737,GO:0005739,GO:0005773,GO:0005774,GO:0005777,GO:0005778,GO:0005911,GO:0006950,GO:0006979,GO:0008150,GO:0008152,GO:0009056,GO:0009506,GO:0009507,GO:0009526,GO:0009536,GO:0009636,GO:0009719,GO:0009725,GO:0009735,GO:0009941,GO:0009987,GO:0010033,GO:0016020,GO:0016209,GO:0016491,GO:0016684,GO:0016688,GO:…	1.11.1.11	ko:K00434	ko00053,ko00480,map00053,map00480	NA	R00644	RC00092	ko00000,ko00001,ko01000	NA	NA	NA	peroxidase
112	evm.model.s_710.3472	4098.XP_009624622.1	1.2e-283	776	COG0538@1|root,KOG1526@2759|Eukaryota,37IAT@33090|Viridiplantae,3GCE8@35493|Streptophyta,44GNJ@71274|asterids	33090|Viridiplantae	C	Isocitrate dehydrogenase NADP	IDH	GO:0003674,GO:0003824,GO:0004448,GO:0004450,GO:0005488,GO:0005507,GO:0005575,GO:0005576,GO:0005622,GO:0005623,GO:0005737,GO:0005829,GO:0005886,GO:0005911,GO:0006082,GO:0006102,GO:0006139,GO:0006725,GO:0006732,GO:0006733,GO:0006739,GO:0006753,GO:0006793,GO:0006796,GO:0006807,GO:0006950,GO:0006952,GO:0006970,GO:0008150,GO:0008152,GO:0009117,GO:0009506,GO:0009507,GO:0009532,GO:0009536,GO:0009570,GO:…	1.1.1.42	ko:K00031	ko00020,ko00480,ko00720,ko01100,ko01110,ko01120,ko01130,ko01200,ko01210,ko01230,ko04146,map00020,map00480,map00720,map01100,map01110,map01120,map01130,map01200,map01210,map01230,map04146	M00009,M00010,M00173,M00740	R00267,R00268,R01899	RC00001,RC00084,RC00114,RC00626,RC02801	br01601,ko00000,ko00001,ko00002,ko01000	NA	NA	NA	Iso_dh
113	evm.model.s_710.3534	161934.XP_010670212.1	1.18e-167	476	COG1605@1|root,KOG0795@2759|Eukaryota,37MUR@33090|Viridiplantae,3GFMG@35493|Streptophyta	33090|Viridiplantae	E	chorismate mutase	CM1	GO:0000162,GO:0003674,GO:0003824,GO:0004106,GO:0004601,GO:0005575,GO:0005622,GO:0005623,GO:0005737,GO:0005829,GO:0006082,GO:0006520,GO:0006568,GO:0006576,GO:0006586,GO:0006725,GO:0006807,GO:0006950,GO:0006952,GO:0008150,GO:0008152,GO:0008652,GO:0009058,GO:0009072,GO:0009073,GO:0009308,GO:0009309,GO:0009536,GO:0009605,GO:0009607,GO:0009617,GO:0009636,GO:0009987,GO:0016053,GO:0016209,GO:0016491,GO:…	5.4.99.5	ko:K01850	ko00400,ko01100,ko01110,ko01130,ko01230,map00400,map01100,map01110,map01130,map01230	M00024,M00025	R01715	RC03116	ko00000,ko00001,ko00002,ko01000	NA	NA	NA	NA
114	evm.model.s_710.3738	161934.XP_010667688.1	3.99e-216	614	COG2124@1|root,KOG0156@2759|Eukaryota,37MB9@33090|Viridiplantae,3G8V5@35493|Streptophyta	33090|Viridiplantae	Q	cytochrome P450	NA	NA	1.14.14.1	ko:K07418	ko00590,ko00591,ko01100,ko04212,ko04726,ko04750,ko04913,map00590,map00591,map01100,map04212,map04726,map04750,map04913	NA	R07042,R07043,R07044,R07045,R07046,R07048,R07050,R07051,R07052,R07055,R07056	RC01184,RC01710,RC01711,RC01723,RC01725	ko00000,ko00001,ko00199,ko01000	NA	NA	NA	p450
115	evm.model.s_710.3932	161934.XP_010680374.1	2.14e-116	343	COG1064@1|root,KOG0023@2759|Eukaryota,37KEI@33090|Viridiplantae,3G8HT@35493|Streptophyta	33090|Viridiplantae	Q	Dehydrogenase	ELI3-1	GO:0003674,GO:0003824,GO:0006725,GO:0008150,GO:0008152,GO:0009058,GO:0009605,GO:0009607,GO:0009617,GO:0009698,GO:0009699,GO:0009808,GO:0009809,GO:0009987,GO:0016491,GO:0016614,GO:0016616,GO:0019438,GO:0019748,GO:0043207,GO:0044237,GO:0044249,GO:0044550,GO:0045551,GO:0047681,GO:0050896,GO:0051704,GO:0051707,GO:0055114,GO:0071704,GO:1901360,GO:1901362,GO:1901576	1.1.1.195	ko:K00083	ko00940,ko01100,ko01110,map00940,map01100,map01110	M00039	R02593,R03918,R06570,R06571,R07437	RC00649	ko00000,ko00001,ko00002,ko01000	NA	NA	NA	ADH_N
116	evm.model.s_710.3940	161934.XP_010680374.1	1.44e-212	592	COG1064@1|root,KOG0023@2759|Eukaryota,37KEI@33090|Viridiplantae,3G8HT@35493|Streptophyta	33090|Viridiplantae	Q	Dehydrogenase	ELI3-1	GO:0003674,GO:0003824,GO:0006725,GO:0008150,GO:0008152,GO:0009058,GO:0009605,GO:0009607,GO:0009617,GO:0009698,GO:0009699,GO:0009808,GO:0009809,GO:0009987,GO:0016491,GO:0016614,GO:0016616,GO:0019438,GO:0019748,GO:0043207,GO:0044237,GO:0044249,GO:0044550,GO:0045551,GO:0047681,GO:0050896,GO:0051704,GO:0051707,GO:0055114,GO:0071704,GO:1901360,GO:1901362,GO:1901576	1.1.1.195	ko:K00083	ko00940,ko01100,ko01110,map00940,map01100,map01110	M00039	R02593,R03918,R06570,R06571,R07437	RC00649	ko00000,ko00001,ko00002,ko01000	NA	NA	NA	ADH_N,ADH_zinc_N
117	evm.model.s_710.3949	161934.XP_010680374.1	1.24e-213	595	COG1064@1|root,KOG0023@2759|Eukaryota,37KEI@33090|Viridiplantae,3G8HT@35493|Streptophyta	33090|Viridiplantae	Q	Dehydrogenase	ELI3-1	GO:0003674,GO:0003824,GO:0006725,GO:0008150,GO:0008152,GO:0009058,GO:0009605,GO:0009607,GO:0009617,GO:0009698,GO:0009699,GO:0009808,GO:0009809,GO:0009987,GO:0016491,GO:0016614,GO:0016616,GO:0019438,GO:0019748,GO:0043207,GO:0044237,GO:0044249,GO:0044550,GO:0045551,GO:0047681,GO:0050896,GO:0051704,GO:0051707,GO:0055114,GO:0071704,GO:1901360,GO:1901362,GO:1901576	1.1.1.195	ko:K00083	ko00940,ko01100,ko01110,map00940,map01100,map01110	M00039	R02593,R03918,R06570,R06571,R07437	RC00649	ko00000,ko00001,ko00002,ko01000	NA	NA	NA	ADH_N,ADH_zinc_N
118	evm.model.s_710.3951	161934.XP_010680374.1	1.24e-213	595	COG1064@1|root,KOG0023@2759|Eukaryota,37KEI@33090|Viridiplantae,3G8HT@35493|Streptophyta	33090|Viridiplantae	Q	Dehydrogenase	ELI3-1	GO:0003674,GO:0003824,GO:0006725,GO:0008150,GO:0008152,GO:0009058,GO:0009605,GO:0009607,GO:0009617,GO:0009698,GO:0009699,GO:0009808,GO:0009809,GO:0009987,GO:0016491,GO:0016614,GO:0016616,GO:0019438,GO:0019748,GO:0043207,GO:0044237,GO:0044249,GO:0044550,GO:0045551,GO:0047681,GO:0050896,GO:0051704,GO:0051707,GO:0055114,GO:0071704,GO:1901360,GO:1901362,GO:1901576	1.1.1.195	ko:K00083	ko00940,ko01100,ko01110,map00940,map01100,map01110	M00039	R02593,R03918,R06570,R06571,R07437	RC00649	ko00000,ko00001,ko00002,ko01000	NA	NA	NA	ADH_N,ADH_zinc_N
119	evm.model.s_710.3962	161934.XP_010680374.1	1.24e-213	595	COG1064@1|root,KOG0023@2759|Eukaryota,37KEI@33090|Viridiplantae,3G8HT@35493|Streptophyta	33090|Viridiplantae	Q	Dehydrogenase	ELI3-1	GO:0003674,GO:0003824,GO:0006725,GO:0008150,GO:0008152,GO:0009058,GO:0009605,GO:0009607,GO:0009617,GO:0009698,GO:0009699,GO:0009808,GO:0009809,GO:0009987,GO:0016491,GO:0016614,GO:0016616,GO:0019438,GO:0019748,GO:0043207,GO:0044237,GO:0044249,GO:0044550,GO:0045551,GO:0047681,GO:0050896,GO:0051704,GO:0051707,GO:0055114,GO:0071704,GO:1901360,GO:1901362,GO:1901576	1.1.1.195	ko:K00083	ko00940,ko01100,ko01110,map00940,map01100,map01110	M00039	R02593,R03918,R06570,R06571,R07437	RC00649	ko00000,ko00001,ko00002,ko01000	NA	NA	NA	ADH_N,ADH_zinc_N
120	evm.model.s_710.4006	161934.XP_010685279.1	4.83e-31	122	2CWR5@1|root,2S4J6@2759|Eukaryota,37WEF@33090|Viridiplantae,3GJ2B@35493|Streptophyta	33090|Viridiplantae	S	jasmonate-zim-domain protein	NA	GO:0001101,GO:0003674,GO:0003712,GO:0003714,GO:0005575,GO:0005622,GO:0005623,GO:0005634,GO:0006950,GO:0008150,GO:0009611,GO:0009719,GO:0009725,GO:0009753,GO:0009889,GO:0009890,GO:0009892,GO:0009966,GO:0010033,GO:0010556,GO:0010558,GO:0010605,GO:0010646,GO:0019219,GO:0019222,GO:0023051,GO:0031323,GO:0031324,GO:0031326,GO:0031327,GO:0031347,GO:0042221,GO:0043226,GO:0043227,GO:0043229,GO:0043231,GO:…	NA	ko:K13464	ko04075,map04075	NA	NA	NA	ko00000,ko00001	NA	NA	NA	CCT_2,tify
121	evm.model.s_710.4047	161934.XP_010681726.1	1.05e-181	511	COG0671@1|root,KOG3030@2759|Eukaryota,37HG2@33090|Viridiplantae,3G92G@35493|Streptophyta	33090|Viridiplantae	I	Lipid phosphate phosphatase	NA	GO:0003674,GO:0003824,GO:0003993,GO:0005575,GO:0005623,GO:0005886,GO:0005887,GO:0006793,GO:0006796,GO:0008150,GO:0008152,GO:0008195,GO:0009987,GO:0016020,GO:0016021,GO:0016311,GO:0016787,GO:0016788,GO:0016791,GO:0031224,GO:0031226,GO:0042578,GO:0044237,GO:0044425,GO:0044459,GO:0044464,GO:0071944	3.1.3.4,3.1.3.81	ko:K18693	ko00561,ko00564,ko01110,map00561,map00564,map01110	NA	R02239	RC00017	ko00000,ko00001,ko01000	NA	NA	NA	PAP2
122	evm.model.s_710.4124	161934.XP_010685339.1	7.02e-139	412	COG0666@1|root,KOG0504@2759|Eukaryota,37KPV@33090|Viridiplantae,3GH3Z@35493|Streptophyta	33090|Viridiplantae	S	Ankyrin repeat-containing protein	NA	NA	NA	NA	NA	NA	NA	NA	NA	NA	NA	NA	Ank,Ank_2
123	evm.model.s_710.4127	161934.XP_010685357.1	0	2112	COG0474@1|root,KOG0206@2759|Eukaryota,37IA9@33090|Viridiplantae,3G7R1@35493|Streptophyta	33090|Viridiplantae	P	Belongs to the cation transport ATPase (P-type) (TC 3.A.3) family. Type IV subfamily	NA	GO:0000003,GO:0000902,GO:0000904,GO:0003006,GO:0003674,GO:0003824,GO:0004012,GO:0005215,GO:0005319,GO:0005488,GO:0005548,GO:0005575,GO:0005622,GO:0005623,GO:0005737,GO:0005794,GO:0005802,GO:0005886,GO:0006810,GO:0006811,GO:0006820,GO:0006869,GO:0006900,GO:0006950,GO:0006996,GO:0008150,GO:0008270,GO:0009266,GO:0009408,GO:0009628,GO:0009653,GO:0009826,GO:0009856,GO:0009860,GO:0009932,GO:0009987,GO:…	3.6.3.1	ko:K01530,ko:K14802	NA	NA	NA	NA	ko00000,ko01000,ko03009	3.A.3.8	NA	NA	Cation_ATPase,PhoLip_ATPase_C,PhoLip_ATPase_N
124	evm.model.s_710.4129	161934.XP_010685359.1	3.2e-99	291	COG5541@1|root,KOG3343@2759|Eukaryota,37QGV@33090|Viridiplantae,3GC0Y@35493|Streptophyta	33090|Viridiplantae	U	Coatomer subunit	COPZ1	GO:0005575,GO:0005623,GO:0005886,GO:0016020,GO:0044464,GO:0071944	NA	ko:K20472	NA	NA	NA	NA	ko00000,ko04131	NA	NA	NA	Clat_adaptor_s
125	evm.model.s_710.4297	3641.EOY33343	3.13e-150	428	COG5228@1|root,KOG0304@2759|Eukaryota,37MPV@33090|Viridiplantae,3G8CJ@35493|Streptophyta	33090|Viridiplantae	A	CCR4-associated factor 1 homolog	NA	GO:0000175,GO:0000288,GO:0000289,GO:0000291,GO:0000932,GO:0000956,GO:0002213,GO:0003674,GO:0003824,GO:0004518,GO:0004527,GO:0004532,GO:0004535,GO:0004540,GO:0005575,GO:0005622,GO:0005623,GO:0005737,GO:0006139,GO:0006401,GO:0006402,GO:0006417,GO:0006725,GO:0006807,GO:0006950,GO:0006952,GO:0008150,GO:0008152,GO:0008408,GO:0009056,GO:0009057,GO:0009605,GO:0009607,GO:0009611,GO:0009617,GO:0009889,GO:…	NA	ko:K12581	ko03018,map03018	NA	NA	NA	ko00000,ko00001,ko03019	NA	NA	NA	CAF1
126	evm.model.s_710.4596	161934.XP_010685834.1	6.25e-102	304	COG5147@1|root,KOG0048@2759|Eukaryota,37S61@33090|Viridiplantae,3GD07@35493|Streptophyta	33090|Viridiplantae	K	Transcription factor	NA	GO:0000981,GO:0000988,GO:0000989,GO:0001067,GO:0001076,GO:0001101,GO:0001134,GO:0001135,GO:0003674,GO:0003676,GO:0003677,GO:0003700,GO:0005488,GO:0005575,GO:0005622,GO:0005623,GO:0005634,GO:0006355,GO:0006357,GO:0008150,GO:0009719,GO:0009723,GO:0009725,GO:0009739,GO:0009751,GO:0009753,GO:0009889,GO:0009987,GO:0010033,GO:0010035,GO:0010038,GO:0010200,GO:0010243,GO:0010468,GO:0010556,GO:0014070,GO:…	NA	ko:K09422	NA	NA	NA	NA	ko00000,ko03000	NA	NA	NA	Myb_DNA-binding
127	evm.model.s_710.4847	161934.XP_010674915.1	5.11e-277	767	COG0526@1|root,KOG0190@2759|Eukaryota,37R3F@33090|Viridiplantae,3GCU7@35493|Streptophyta	33090|Viridiplantae	O	disulfide-isomerase	PDIL1-1	GO:0000003,GO:0000322,GO:0000323,GO:0000325,GO:0000326,GO:0000327,GO:0003006,GO:0003674,GO:0003756,GO:0003824,GO:0005575,GO:0005618,GO:0005622,GO:0005623,GO:0005737,GO:0005773,GO:0005774,GO:0005783,GO:0005788,GO:0005794,GO:0005886,GO:0006457,GO:0006950,GO:0006970,GO:0007275,GO:0008150,GO:0009314,GO:0009416,GO:0009505,GO:0009507,GO:0009532,GO:0009536,GO:0009570,GO:0009579,GO:0009628,GO:0009642,GO:…	5.3.4.1	ko:K09580	ko04141,map04141	NA	NA	NA	ko00000,ko00001,ko01000,ko03110,ko04131,ko04147	NA	NA	NA	Thioredoxin,Thioredoxin_6
128	evm.model.s_3712.1	161934.XP_010688825.1	1.68e-240	676	KOG0255@1|root,KOG0255@2759|Eukaryota,37YPS@33090|Viridiplantae,3GNXS@35493|Streptophyta	33090|Viridiplantae	S	Organic cation carnitine transporter	NA	NA	NA	ko:K08202	ko05231,map05231	NA	NA	NA	ko00000,ko00001,ko02000	2.A.1.19.2,2.A.1.19.3	NA	NA	Sugar_tr
129	evm.model.s_1365.38	161934.XP_010693254.1	5.45e-38	137	COG5126@1|root,KOG0027@2759|Eukaryota,37VBS@33090|Viridiplantae,3GJQU@35493|Streptophyta	33090|Viridiplantae	T	calcium-binding protein	NA	GO:0003674,GO:0005488,GO:0005509,GO:0005575,GO:0005622,GO:0005623,GO:0005737,GO:0005739,GO:0043167,GO:0043169,GO:0043226,GO:0043227,GO:0043229,GO:0043231,GO:0044424,GO:0044444,GO:0044464,GO:0046872	NA	ko:K02183	ko04014,ko04015,ko04016,ko04020,ko04022,ko04024,ko04070,ko04114,ko04218,ko04261,ko04270,ko04371,ko04626,ko04713,ko04720,ko04722,ko04728,ko04740,ko04744,ko04745,ko04750,ko04910,ko04912,ko04915,ko04916,ko04921,ko04922,ko04924,ko04925,ko04970,ko04971,ko05010,ko05031,ko05034,ko05133,ko05152,ko05167,ko05200,ko05214,ko05418,map04014,map04015,map04016,map04020,map04022,map04024,map04070,map04114,map0421…	NA	NA	NA	ko00000,ko00001,ko01009,ko03036,ko04131,ko04147	NA	NA	NA	EF-hand_1,EF-hand_6
130	evm.model.s_12405.8	29760.VIT_11s0016g02910.t01	1.09e-47	158	2C7MT@1|root,2QS0C@2759|Eukaryota,37NF9@33090|Viridiplantae,3GBAJ@35493|Streptophyta	33090|Viridiplantae	S	acid phosphatase	NA	NA	NA	NA	NA	NA	NA	NA	NA	NA	NA	NA	Acid_phosphat_B
131	evm.model.s_134.13	161934.XP_010670322.1	5.5e-182	509	COG0330@1|root,KOG2620@2759|Eukaryota,37M98@33090|Viridiplantae,3G8H0@35493|Streptophyta	33090|Viridiplantae	C	Hypersensitive-induced response protein	NA	NA	NA	NA	NA	NA	NA	NA	NA	NA	NA	NA	Band_7
132	evm.model.s_12261.8	161934.XP_010681726.1	6.9e-181	510	COG0671@1|root,KOG3030@2759|Eukaryota,37HG2@33090|Viridiplantae,3G92G@35493|Streptophyta	33090|Viridiplantae	I	Lipid phosphate phosphatase	NA	GO:0003674,GO:0003824,GO:0003993,GO:0005575,GO:0005623,GO:0005886,GO:0005887,GO:0006793,GO:0006796,GO:0008150,GO:0008152,GO:0008195,GO:0009987,GO:0016020,GO:0016021,GO:0016311,GO:0016787,GO:0016788,GO:0016791,GO:0031224,GO:0031226,GO:0042578,GO:0044237,GO:0044425,GO:0044459,GO:0044464,GO:0071944	3.1.3.4,3.1.3.81	ko:K18693	ko00561,ko00564,ko01110,map00561,map00564,map01110	NA	R02239	RC00017	ko00000,ko00001,ko01000	NA	NA	NA	PAP2
133	evm.model.s_2619.6	161934.XP_010691028.1	5.17e-51	181	28MYH@1|root,2QUH5@2759|Eukaryota,37P1V@33090|Viridiplantae,3GBXT@35493|Streptophyta	33090|Viridiplantae	S	Calmodulin-binding protein	NA	NA	NA	NA	NA	NA	NA	NA	NA	NA	NA	NA	DUF1645
134	evm.model.s_12114.8	161934.XP_010695546.1	2.71e-168	478	COG5147@1|root,KOG0048@2759|Eukaryota,37RX1@33090|Viridiplantae,3GHKN@35493|Streptophyta	33090|Viridiplantae	K	transcription factor	NA	GO:0000981,GO:0000988,GO:0000989,GO:0001067,GO:0001076,GO:0001134,GO:0001135,GO:0003674,GO:0003676,GO:0003677,GO:0003700,GO:0005488,GO:0005575,GO:0005622,GO:0005623,GO:0005634,GO:0006355,GO:0006357,GO:0008150,GO:0009889,GO:0009987,GO:0010468,GO:0010556,GO:0019219,GO:0019222,GO:0030154,GO:0031323,GO:0031326,GO:0032502,GO:0043226,GO:0043227,GO:0043229,GO:0043231,GO:0043565,GO:0044212,GO:0044424,GO:…	NA	ko:K09422	NA	NA	NA	NA	ko00000,ko03000	NA	NA	NA	Myb_DNA-binding
135	evm.model.s_12572.74	4081.Solyc00g018770.1.1	9.44e-60	224	2C5NK@1|root,2S2YF@2759|Eukaryota,37YF9@33090|Viridiplantae,3GGK9@35493|Streptophyta,44QZF@71274|asterids	33090|Viridiplantae	S	F-box associated	NA	NA	NA	NA	NA	NA	NA	NA	NA	NA	NA	NA	F-box,FBA_1
136	evm.model.s_12572.229	161934.XP_010673161.1	5.41e-85	261	29VRT@1|root,2RXMR@2759|Eukaryota,37U6J@33090|Viridiplantae,3GIB4@35493|Streptophyta	33090|Viridiplantae	K	transcription factor	NA	GO:0000302,GO:0000976,GO:0000977,GO:0001012,GO:0001067,GO:0001101,GO:0003674,GO:0003676,GO:0003677,GO:0003690,GO:0003700,GO:0005488,GO:0005575,GO:0005622,GO:0005623,GO:0005634,GO:0005667,GO:0006355,GO:0006357,GO:0006873,GO:0006875,GO:0006879,GO:0006950,GO:0006979,GO:0007154,GO:0008150,GO:0009267,GO:0009414,GO:0009415,GO:0009605,GO:0009628,GO:0009719,GO:0009723,GO:0009725,GO:0009889,GO:0009891,GO:…	NA	ko:K18486	NA	NA	NA	NA	ko00000,ko03000	NA	NA	NA	HLH
137	evm.model.s_12572.780	2711.XP_006487497.1	9.51e-198	553	COG0667@1|root,KOG1575@2759|Eukaryota,37HWG@33090|Viridiplantae,3GH58@35493|Streptophyta	33090|Viridiplantae	C	aldo-keto reductase	NA	NA	NA	NA	NA	NA	NA	NA	NA	NA	NA	NA	Aldo_ket_red
138	evm.model.s_12572.1006	161934.XP_010691030.1	5.63e-134	391	COG0657@1|root,KOG1515@2759|Eukaryota,37R02@33090|Viridiplantae,3G9R7@35493|Streptophyta	33090|Viridiplantae	V	Carboxylesterase	NA	GO:0003674,GO:0003824,GO:0005575,GO:0005622,GO:0005623,GO:0005737,GO:0005829,GO:0008150,GO:0008152,GO:0009056,GO:0016787,GO:0016788,GO:0044424,GO:0044444,GO:0044464,GO:0052689	NA	NA	NA	NA	NA	NA	NA	NA	NA	NA	Abhydrolase_3
139	evm.model.s_12572.1164	161934.XP_010695287.1	2.42e-281	780	28P75@1|root,2QVU4@2759|Eukaryota,37N5F@33090|Viridiplantae,3G7FH@35493|Streptophyta	33090|Viridiplantae	J	Belongs to the Frigida family	NA	NA	NA	NA	NA	NA	NA	NA	NA	NA	NA	NA	Frigida
140	evm.model.s_12572.1265	161934.XP_010667400.1	0	1458	2CNE6@1|root,2QVKD@2759|Eukaryota,38A0H@33090|Viridiplantae,3GXAV@35493|Streptophyta	33090|Viridiplantae	E	Plant lipoxygenase may be involved in a number of diverse aspects of plant physiology including growth and development, pest resistance, and senescence or responses to wounding	LOX9	GO:0003674,GO:0003824,GO:0005575,GO:0005622,GO:0005623,GO:0005737,GO:0006629,GO:0007275,GO:0008150,GO:0008152,GO:0009507,GO:0009536,GO:0009653,GO:0009791,GO:0009987,GO:0010015,GO:0010101,GO:0010102,GO:0010311,GO:0016491,GO:0016701,GO:0016702,GO:0022622,GO:0030258,GO:0031347,GO:0031348,GO:0032501,GO:0032502,GO:0034440,GO:0043226,GO:0043227,GO:0043229,GO:0043231,GO:0044237,GO:0044238,GO:0044255,GO:…	1.13.11.12,1.13.11.58	ko:K00454,ko:K15718	ko00591,ko00592,ko01100,ko01110,map00591,map00592,map01100,map01110	M00113	R03626,R07057,R07864,R07869	RC00561	ko00000,ko00001,ko00002,ko01000	NA	NA	NA	Lipoxygenase,PLAT
141	evm.model.s_12572.1338	161934.XP_010669753.1	4.2e-115	352	28IDJ@1|root,2QQQA@2759|Eukaryota,37TEM@33090|Viridiplantae,3GBSX@35493|Streptophyta	33090|Viridiplantae	S	BAHD acyltransferase At5g47980-like	NA	NA	2.3.1.133	ko:K13065	ko00940,ko00941,ko00945,ko01100,ko01110,map00940,map00941,map00945,map01100,map01110	M00039	R01945,R02416,R07432,R07433	RC00004,RC00055,RC02864	ko00000,ko00001,ko00002,ko01000	NA	NA	NA	Transferase
142	evm.model.s_12572.1387	161934.XP_010694014.1	1.95e-139	397	28KJJ@1|root,2QT10@2759|Eukaryota,37QK1@33090|Viridiplantae,3GF5T@35493|Streptophyta	33090|Viridiplantae	S	Stem-specific protein	NA	NA	NA	NA	NA	NA	NA	NA	NA	NA	NA	NA	DUF3700
143	evm.model.s_12572.2140	161934.XP_010672620.1	1.28e-292	800	COG0045@1|root,KOG1254@2759|Eukaryota,37IP2@33090|Viridiplantae,3GERE@35493|Streptophyta	33090|Viridiplantae	C	ATP-citrate synthase alpha chain protein	NA	GO:0003674,GO:0003824,GO:0003878,GO:0005575,GO:0005622,GO:0005623,GO:0005737,GO:0005829,GO:0006082,GO:0006084,GO:0006085,GO:0006139,GO:0006163,GO:0006164,GO:0006629,GO:0006631,GO:0006633,GO:0006637,GO:0006725,GO:0006732,GO:0006753,GO:0006790,GO:0006793,GO:0006796,GO:0006807,GO:0008150,GO:0008152,GO:0008610,GO:0009058,GO:0009108,GO:0009117,GO:0009150,GO:0009152,GO:0009165,GO:0009259,GO:0009260,GO:…	2.3.3.8	ko:K01648	ko00020,ko00720,ko01100,ko01110,ko01120,ko01130,map00020,map00720,map01100,map01110,map01120,map01130	NA	R00352	RC00004,RC00067	ko00000,ko00001,ko01000,ko04147	NA	NA	NA	ATP-grasp_2,Citrate_bind
144	evm.model.s_12572.2494	161934.XP_010686734.1	1.1e-200	570	COG3934@1|root,2QVVQ@2759|Eukaryota,37SB4@33090|Viridiplantae,3GEW9@35493|Streptophyta	33090|Viridiplantae	G	Belongs to the glycosyl hydrolase 5 (cellulase A) family	NA	GO:0000272,GO:0003674,GO:0003824,GO:0004553,GO:0004567,GO:0005975,GO:0005976,GO:0008150,GO:0008152,GO:0009056,GO:0009057,GO:0009987,GO:0010412,GO:0015923,GO:0016052,GO:0016787,GO:0016798,GO:0016985,GO:0016998,GO:0043170,GO:0044036,GO:0044237,GO:0044238,GO:0044247,GO:0044248,GO:0044260,GO:0044262,GO:0044264,GO:0044275,GO:0046355,GO:0071554,GO:0071704,GO:1901575	3.2.1.78	ko:K19355	ko00051,map00051	NA	R01332	RC00467	ko00000,ko00001,ko01000	NA	NA	NA	Cellulase
145	evm.model.s_12572.2856	161934.XP_010686806.1	1.89e-226	650	28KH1@1|root,2QSY8@2759|Eukaryota,37P2H@33090|Viridiplantae,3GDXC@35493|Streptophyta	33090|Viridiplantae	K	WRKY Transcription Factor	WRKY6	GO:0001067,GO:0003674,GO:0003676,GO:0003677,GO:0003700,GO:0005488,GO:0006355,GO:0006950,GO:0007154,GO:0008150,GO:0009267,GO:0009605,GO:0009889,GO:0009890,GO:0009892,GO:0009987,GO:0009991,GO:0010033,GO:0010036,GO:0010200,GO:0010243,GO:0010468,GO:0010556,GO:0010558,GO:0010605,GO:0010629,GO:0016036,GO:0019219,GO:0019222,GO:0031323,GO:0031324,GO:0031326,GO:0031327,GO:0031667,GO:0031668,GO:0031669,GO:…	NA	NA	NA	NA	NA	NA	NA	NA	NA	NA	WRKY
146	evm.model.s_12572.2878	161934.XP_010686876.1	5.04e-148	432	28QV4@1|root,2QXI0@2759|Eukaryota,37KNB@33090|Viridiplantae,3G9KW@35493|Streptophyta	33090|Viridiplantae	S	F-box protein At4g22030	NA	NA	NA	NA	NA	NA	NA	NA	NA	NA	NA	NA	Chloroplast_duf
147	evm.model.s_12572.2882	161934.XP_010686876.1	4.67e-126	374	28QV4@1|root,2QXI0@2759|Eukaryota,37KNB@33090|Viridiplantae,3G9KW@35493|Streptophyta	33090|Viridiplantae	S	F-box protein At4g22030	NA	NA	NA	NA	NA	NA	NA	NA	NA	NA	NA	NA	Chloroplast_duf
148	evm.model.s_12572.2883	3641.EOY28747	1.29e-127	378	28QV4@1|root,2QXI0@2759|Eukaryota,37KNB@33090|Viridiplantae,3G9KW@35493|Streptophyta	33090|Viridiplantae	S	F-box protein At4g22030	NA	NA	NA	NA	NA	NA	NA	NA	NA	NA	NA	NA	Chloroplast_duf
149	evm.model.s_12572.3074	161934.XP_010665552.1	0	1863	KOG4231@1|root,KOG4231@2759|Eukaryota,37SN8@33090|Viridiplantae,3GDGS@35493|Streptophyta	33090|Viridiplantae	I	lipolytic acyl hydrolase (LAH)	NA	GO:0001516,GO:0001676,GO:0003674,GO:0003824,GO:0004620,GO:0004623,GO:0005575,GO:0005622,GO:0005623,GO:0005737,GO:0005777,GO:0005778,GO:0006082,GO:0006629,GO:0006631,GO:0006633,GO:0006636,GO:0006644,GO:0006650,GO:0006690,GO:0006692,GO:0006693,GO:0006793,GO:0006796,GO:0006807,GO:0006810,GO:0006811,GO:0006820,GO:0006869,GO:0006950,GO:0006952,GO:0008150,GO:0008152,GO:0008219,GO:0008610,GO:0009056,GO:…	NA	ko:K16815	NA	NA	NA	NA	ko00000	NA	NA	NA	Arm,LRR_8,Patatin
150	evm.model.s_12572.3082	71139.XP_010059191.1	3.87e-49	171	COG0515@1|root,2QWDY@2759|Eukaryota,37QJ4@33090|Viridiplantae	33090|Viridiplantae	T	Cysteine-rich receptor-like protein kinase	NA	NA	NA	NA	NA	NA	NA	NA	NA	NA	NA	NA	Stress-antifung
151	evm.model.s_12572.3133	3694.POPTR_0017s09190.1	3.63e-34	134	COG0515@1|root,2QWDY@2759|Eukaryota,37QJ4@33090|Viridiplantae,3G71R@35493|Streptophyta,4JSFW@91835|fabids	33090|Viridiplantae	T	Cysteine-rich receptor-like protein kinase	NA	GO:0003674,GO:0003824,GO:0004672,GO:0004674,GO:0005575,GO:0005623,GO:0005886,GO:0006464,GO:0006468,GO:0006793,GO:0006796,GO:0006807,GO:0006950,GO:0006952,GO:0008150,GO:0008152,GO:0009605,GO:0009607,GO:0009617,GO:0009987,GO:0016020,GO:0016301,GO:0016310,GO:0016740,GO:0016772,GO:0016773,GO:0019538,GO:0036211,GO:0042742,GO:0043170,GO:0043207,GO:0043412,GO:0044237,GO:0044238,GO:0044260,GO:0044267,GO:…	NA	NA	NA	NA	NA	NA	NA	NA	NA	NA	Stress-antifung
152	evm.model.s_12572.3264	161934.XP_010689887.1	7.02e-209	607	COG0515@1|root,2QWDY@2759|Eukaryota,37QJ4@33090|Viridiplantae,3G71R@35493|Streptophyta	33090|Viridiplantae	T	Cysteine-rich receptor-like protein kinase	NA	NA	NA	NA	NA	NA	NA	NA	NA	NA	NA	NA	Pkinase,Stress-antifung
153	evm.model.s_12572.3265	161934.XP_010689887.1	2.27e-241	691	COG0515@1|root,2QWDY@2759|Eukaryota,37QJ4@33090|Viridiplantae,3G71R@35493|Streptophyta	33090|Viridiplantae	T	Cysteine-rich receptor-like protein kinase	NA	NA	NA	NA	NA	NA	NA	NA	NA	NA	NA	NA	Pkinase,Stress-antifung
154	evm.model.s_12572.3268	4432.XP_010247032.1	1.53e-279	827	COG0515@1|root,2QWDY@2759|Eukaryota,37QJ4@33090|Viridiplantae,3G71R@35493|Streptophyta	33090|Viridiplantae	T	Cysteine-rich receptor-like protein kinase	NA	NA	NA	NA	NA	NA	NA	NA	NA	NA	NA	NA	Pkinase_Tyr,Stress-antifung
155	evm.model.s_12572.3614	161934.XP_010683745.1	2.29e-216	603	28JUJ@1|root,2QS8H@2759|Eukaryota,37KUP@33090|Viridiplantae,3GF12@35493|Streptophyta	33090|Viridiplantae	S	Hydrolase, alpha beta fold family protein	NA	NA	NA	NA	NA	NA	NA	NA	NA	NA	NA	NA	Abhydrolase_1
156	evm.model.s_12572.3630	161934.XP_010665787.1	1.78e-215	607	28JP5@1|root,2QS2D@2759|Eukaryota,37P0A@33090|Viridiplantae,3G7GF@35493|Streptophyta	33090|Viridiplantae	H	RING-type E3 ubiquitin transferase	NA	GO:0008150,GO:0010033,GO:0010200,GO:0010243,GO:0042221,GO:0042493,GO:0050896,GO:1901698,GO:1901700	NA	NA	NA	NA	NA	NA	NA	NA	NA	NA	U-box
157	evm.model.s_12572.3675	161934.XP_010690971.1	2.09e-227	642	28NJC@1|root,2QV50@2759|Eukaryota,37IK6@33090|Viridiplantae,3GCJV@35493|Streptophyta	33090|Viridiplantae	Q	Belongs to the cytochrome P450 family	HPL	GO:0003674,GO:0003824,GO:0004497,GO:0006629,GO:0008150,GO:0008152,GO:0008202,GO:0016125,GO:0016491,GO:0044238,GO:0055114,GO:0071704,GO:1901360,GO:1901615	4.2.1.121,4.2.1.92	ko:K01723,ko:K17874	ko00592,ko01100,ko01110,map00592,map01100,map01110	M00113	R07863,R07865	RC02105	ko00000,ko00001,ko00002,ko00199,ko01000	NA	NA	NA	p450
158	evm.model.s_12572.4122	161934.XP_010686412.1	0	917	2CMMB@1|root,2QQTT@2759|Eukaryota,37KQW@33090|Viridiplantae,3GFJH@35493|Streptophyta	33090|Viridiplantae	S	MACPF domain-containing protein	NA	GO:0002376,GO:0006950,GO:0006952,GO:0006955,GO:0006970,GO:0008150,GO:0008219,GO:0009626,GO:0009628,GO:0009651,GO:0009987,GO:0010337,GO:0010565,GO:0010817,GO:0012501,GO:0019222,GO:0031323,GO:0032350,GO:0033036,GO:0033037,GO:0033554,GO:0034050,GO:0045087,GO:0050789,GO:0050794,GO:0050896,GO:0051179,GO:0051716,GO:0052542,GO:0052545,GO:0062012,GO:0065007,GO:0065008	NA	NA	NA	NA	NA	NA	NA	NA	NA	NA	MACPF
159	evm.model.s_12572.5054	161934.XP_010666597.1	6.53e-157	446	COG0702@1|root,KOG1203@2759|Eukaryota,37HE8@33090|Viridiplantae,3GAAU@35493|Streptophyta	33090|Viridiplantae	G	protein At2g34460, chloroplastic-like	NA	GO:0005575,GO:0005622,GO:0005623,GO:0005737,GO:0009507,GO:0009526,GO:0009532,GO:0009534,GO:0009535,GO:0009536,GO:0009570,GO:0009579,GO:0009941,GO:0010287,GO:0016020,GO:0031967,GO:0031975,GO:0031976,GO:0031984,GO:0034357,GO:0042651,GO:0043226,GO:0043227,GO:0043229,GO:0043231,GO:0044422,GO:0044424,GO:0044434,GO:0044435,GO:0044436,GO:0044444,GO:0044446,GO:0044464,GO:0055035	NA	NA	NA	NA	NA	NA	NA	NA	NA	NA	NAD_binding_10
160	evm.model.s_12572.5139	2711.XP_006485225.1	1.73e-87	263	2BYKQ@1|root,2RDTK@2759|Eukaryota,37IF1@33090|Viridiplantae,3GC61@35493|Streptophyta	33090|Viridiplantae	S	Germin-like protein subfamily 3 member	NA	GO:0005575,GO:0005618,GO:0005623,GO:0030312,GO:0044464,GO:0071944	NA	NA	NA	NA	NA	NA	NA	NA	NA	NA	Cupin_1
161	evm.model.s_12572.5304	161934.XP_010687031.1	0	2375	COG1132@1|root,KOG0054@2759|Eukaryota,37IQY@33090|Viridiplantae,3GA7A@35493|Streptophyta	33090|Viridiplantae	Q	ABC transporter C family member	NA	GO:0000325,GO:0003674,GO:0003824,GO:0005215,GO:0005575,GO:0005622,GO:0005623,GO:0005737,GO:0005773,GO:0005774,GO:0005911,GO:0006810,GO:0006811,GO:0006812,GO:0006820,GO:0008150,GO:0008324,GO:0008490,GO:0008509,GO:0009506,GO:0015075,GO:0015103,GO:0015105,GO:0015291,GO:0015318,GO:0015399,GO:0015405,GO:0015446,GO:0015698,GO:0015700,GO:0016020,GO:0016462,GO:0016787,GO:0016817,GO:0016818,GO:0016887,GO:…	NA	ko:K05665,ko:K05666,ko:K05674	ko01523,ko01524,ko02010,ko04071,ko04976,ko04977,ko05206,map01523,map01524,map02010,map04071,map04976,map04977,map05206	NA	NA	NA	ko00000,ko00001,ko02000	3.A.1.208,3.A.1.208.2,3.A.1.208.8	NA	NA	ABC_membrane,ABC_tran
162	evm.model.s_12572.5671	3641.EOY05165	2.26e-46	157	COG0484@1|root,KOG0712@2759|Eukaryota,37UJP@33090|Viridiplantae,3GI0D@35493|Streptophyta	33090|Viridiplantae	O	Chaperone protein dnaJ 20	NA	GO:0005575,GO:0005622,GO:0005623,GO:0005634,GO:0005737,GO:0006109,GO:0006457,GO:0008150,GO:0009507,GO:0009536,GO:0009889,GO:0009987,GO:0010322,GO:0010565,GO:0010675,GO:0019216,GO:0019220,GO:0019222,GO:0019747,GO:0031323,GO:0031326,GO:0043226,GO:0043227,GO:0043229,GO:0043231,GO:0044424,GO:0044444,GO:0044464,GO:0046890,GO:0050789,GO:0050790,GO:0050794,GO:0051174,GO:0051338,GO:0061077,GO:0062012,GO:…	NA	NA	NA	NA	NA	NA	NA	NA	NA	NA	DnaJ
163	evm.model.s_12572.5809	3649.evm.model.supercontig_59.106	0	1233	COG0661@1|root,KOG1235@2759|Eukaryota,37IDU@33090|Viridiplantae,3G9H8@35493|Streptophyta,3HPKF@3699|Brassicales	33090|Viridiplantae	S	aarF domain-containing protein kinase	NA	NA	NA	ko:K08869	NA	NA	NA	NA	ko00000,ko01001	NA	NA	NA	ABC1,APH
164	evm.model.s_12572.6269	71139.XP_010037769.1	3.27e-84	256	KOG0406@1|root,KOG0406@2759|Eukaryota,37J10@33090|Viridiplantae,3GECC@35493|Streptophyta	33090|Viridiplantae	O	Belongs to the GST superfamily	NA	GO:0001101,GO:0003674,GO:0003824,GO:0004364,GO:0005575,GO:0005622,GO:0005623,GO:0005737,GO:0006518,GO:0006575,GO:0006749,GO:0006790,GO:0006807,GO:0006950,GO:0008150,GO:0008152,GO:0009056,GO:0009266,GO:0009404,GO:0009407,GO:0009408,GO:0009628,GO:0009636,GO:0009719,GO:0009725,GO:0009733,GO:0009735,GO:0009737,GO:0009739,GO:0009987,GO:0010033,GO:0010035,GO:0010038,GO:0016740,GO:0016765,GO:0019748,GO:…	2.5.1.18	ko:K00799	ko00480,ko00980,ko00982,ko00983,ko01524,ko05200,ko05204,ko05225,ko05418,map00480,map00980,map00982,map00983,map01524,map05200,map05204,map05225,map05418	NA	R03522,R07002,R07003,R07004,R07023,R07024,R07025,R07026,R07069,R07070,R07083,R07084,R07091,R07092,R07093,R07094,R07100,R07113,R07116,R08280,R09409,R11905	RC00004,RC00069,RC00840,RC00948,RC01704,RC01705,RC01706,RC01758,RC01759,RC01765,RC01767,RC01769,RC02243,RC02527,RC02939,RC02940,RC02942,RC02943,RC02944	ko00000,ko00001,ko01000,ko02000	1.A.12.2.2,1.A.12.3.2	NA	NA	GST_C,GST_N
165	evm.model.s_12572.6413	161934.XP_010694516.1	0	1162	KOG1022@1|root,KOG1022@2759|Eukaryota,37J4K@33090|Viridiplantae,3G92S@35493|Streptophyta	33090|Viridiplantae	GMW	Glycosyltransferase family protein 64	NA	GO:0000271,GO:0003674,GO:0003824,GO:0005575,GO:0005622,GO:0005623,GO:0005737,GO:0005783,GO:0005794,GO:0005975,GO:0005976,GO:0006022,GO:0006023,GO:0006024,GO:0006029,GO:0006040,GO:0006044,GO:0006082,GO:0006790,GO:0006807,GO:0007154,GO:0007165,GO:0007166,GO:0007167,GO:0007178,GO:0008101,GO:0008150,GO:0008152,GO:0008194,GO:0008375,GO:0008589,GO:0009058,GO:0009059,GO:0009100,GO:0009101,GO:0009966,GO:…	NA	NA	NA	NA	NA	NA	NA	NA	NA	NA	Glyco_transf_64
166	evm.model.s_12572.6437	161934.XP_010667745.1	0	3080	KOG0916@1|root,KOG0916@2759|Eukaryota,37SEK@33090|Viridiplantae,3GBJC@35493|Streptophyta	2759|Eukaryota	M	callose synthase	NA	GO:0000003,GO:0001101,GO:0002218,GO:0002253,GO:0002376,GO:0002682,GO:0002684,GO:0005575,GO:0005622,GO:0005623,GO:0005737,GO:0005794,GO:0005886,GO:0005911,GO:0006950,GO:0006952,GO:0007154,GO:0007165,GO:0007275,GO:0007568,GO:0008150,GO:0009506,GO:0009555,GO:0009605,GO:0009607,GO:0009617,GO:0009620,GO:0009653,GO:0009719,GO:0009725,GO:0009751,GO:0009863,GO:0009870,GO:0009965,GO:0009987,GO:0010016,GO:…	NA	ko:K11000	NA	NA	NA	NA	ko00000,ko01000,ko01003	NA	GT48	NA	FKS1_dom1,Glucan_synthase
167	evm.model.s_12572.7367	161934.XP_010688810.1	9.57e-52	178	2C8JB@1|root,2SSTD@2759|Eukaryota,3810S@33090|Viridiplantae,3GQX4@35493|Streptophyta	33090|Viridiplantae	T	Antiviral protein	NA	NA	NA	NA	NA	NA	NA	NA	NA	NA	NA	NA	RIP
168	evm.model.s_12572.7397	161934.XP_010672472.1	0	920	COG0025@1|root,KOG1965@2759|Eukaryota,37KWA@33090|Viridiplantae,3GC66@35493|Streptophyta	33090|Viridiplantae	P	Sodium hydrogen exchanger	NHX1	GO:0000325,GO:0003674,GO:0005215,GO:0005451,GO:0005575,GO:0005622,GO:0005623,GO:0005737,GO:0005773,GO:0005774,GO:0005886,GO:0006810,GO:0006811,GO:0006812,GO:0006813,GO:0006814,GO:0006873,GO:0006885,GO:0006950,GO:0006970,GO:0007275,GO:0008150,GO:0008324,GO:0009628,GO:0009651,GO:0009987,GO:0010107,GO:0010119,GO:0015075,GO:0015077,GO:0015078,GO:0015079,GO:0015081,GO:0015291,GO:0015297,GO:0015298,GO:…	NA	ko:K12041,ko:K14724	NA	NA	NA	NA	ko00000,ko02000	2.A.36.1.12,2.A.36.1.3,2.A.36.1.9	NA	NA	Na_H_Exchanger
169	evm.model.s_12572.7530	161934.XP_010689305.1	3.32e-103	305	2BYKQ@1|root,2QQ4A@2759|Eukaryota,37KIT@33090|Viridiplantae,3G7XG@35493|Streptophyta	33090|Viridiplantae	S	germin-like protein	GER1	GO:0000325,GO:0005575,GO:0005576,GO:0005618,GO:0005622,GO:0005623,GO:0005737,GO:0005773,GO:0005886,GO:0006950,GO:0006970,GO:0008150,GO:0009628,GO:0009651,GO:0016020,GO:0030312,GO:0031012,GO:0043226,GO:0043227,GO:0043229,GO:0043231,GO:0044421,GO:0044424,GO:0044444,GO:0044464,GO:0050896,GO:0071944	NA	NA	NA	NA	NA	NA	NA	NA	NA	NA	Cupin_1
170	evm.model.s_12572.7542	161934.XP_010689305.1	8.61e-106	311	2BYKQ@1|root,2QQ4A@2759|Eukaryota,37KIT@33090|Viridiplantae,3G7XG@35493|Streptophyta	33090|Viridiplantae	S	germin-like protein	GER1	GO:0000325,GO:0005575,GO:0005576,GO:0005618,GO:0005622,GO:0005623,GO:0005737,GO:0005773,GO:0005886,GO:0006950,GO:0006970,GO:0008150,GO:0009628,GO:0009651,GO:0016020,GO:0030312,GO:0031012,GO:0043226,GO:0043227,GO:0043229,GO:0043231,GO:0044421,GO:0044424,GO:0044444,GO:0044464,GO:0050896,GO:0071944	NA	NA	NA	NA	NA	NA	NA	NA	NA	NA	Cupin_1
171	evm.model.s_12572.7622	4432.XP_010279258.1	1.11e-191	538	COG0667@1|root,KOG1575@2759|Eukaryota,37HT0@33090|Viridiplantae,3GB6U@35493|Streptophyta	33090|Viridiplantae	C	aldo-keto reductase	NA	NA	NA	NA	NA	NA	NA	NA	NA	NA	NA	NA	Aldo_ket_red
172	evm.model.s_12572.7716	29760.VIT_13s0067g02320.t01	2.22e-43	145	2CMMM@1|root,2QQV3@2759|Eukaryota,37MGW@33090|Viridiplantae,3GBRI@35493|Streptophyta	33090|Viridiplantae	S	mediator of RNA polymerase II transcription subunit	NA	GO:0001101,GO:0003674,GO:0003676,GO:0003677,GO:0003682,GO:0003712,GO:0003713,GO:0005488,GO:0005575,GO:0005622,GO:0005623,GO:0005634,GO:0005654,GO:0008150,GO:0009719,GO:0009725,GO:0009751,GO:0009889,GO:0009891,GO:0009893,GO:0010033,GO:0010556,GO:0010557,GO:0010565,GO:0010604,GO:0014070,GO:0016592,GO:0019216,GO:0019217,GO:0019219,GO:0019222,GO:0031323,GO:0031325,GO:0031326,GO:0031328,GO:0031490,GO:…	NA	ko:K14972	NA	NA	NA	NA	ko00000,ko03036	NA	NA	NA	KIX_2
173	evm.model.s_12572.8359	3983.cassava4.1_025352m	2.62e-304	839	COG1215@1|root,2QR7J@2759|Eukaryota,37R95@33090|Viridiplantae,3G8Q1@35493|Streptophyta,4JMSG@91835|fabids	33090|Viridiplantae	M	Glucomannan 4-beta-mannosyltransferase 9-like	NA	GO:0000030,GO:0003674,GO:0003824,GO:0008150,GO:0008152,GO:0016740,GO:0016757,GO:0016758,GO:0019187,GO:0051753,GO:0070085,GO:0097502	2.4.1.32	ko:K13680	NA	NA	NA	NA	ko00000,ko01000,ko01003,ko02000	4.D.3.1.10	GT2	NA	Glyco_tranf_2_3
174	evm.model.s_12572.8573	161934.XP_010675301.1	0	977	COG0515@1|root,2QS0B@2759|Eukaryota,37QF9@33090|Viridiplantae,3G7NR@35493|Streptophyta	33090|Viridiplantae	T	Belongs to the protein kinase superfamily. Ser Thr protein kinase family	NA	GO:0005575,GO:0005623,GO:0005886,GO:0016020,GO:0044464,GO:0071944	NA	NA	NA	NA	NA	NA	NA	NA	NA	NA	LRRNT_2,LRR_8,Pkinase
175	evm.model.s_12572.8666	981085.XP_010111197.1	1.12e-38	132	2CY0K@1|root,2S158@2759|Eukaryota,37V6S@33090|Viridiplantae,3GJGQ@35493|Streptophyta,4JQCW@91835|fabids	33090|Viridiplantae	S	Auxin-repressed 12.5 kDa	NA	NA	NA	NA	NA	NA	NA	NA	NA	NA	NA	NA	Auxin_repressed
176	evm.model.s_12572.8724	3988.XP_002523376.1	3.97e-149	423	COG5040@1|root,KOG0841@2759|Eukaryota,37HWV@33090|Viridiplantae,3GC19@35493|Streptophyta,4JN28@91835|fabids	33090|Viridiplantae	O	Belongs to the 14-3-3 family	NA	NA	NA	ko:K06630	ko04011,ko04110,ko04114,ko04151,ko04390,ko04391,ko04722,ko05169,ko05203,map04011,map04110,map04114,map04151,map04390,map04391,map04722,map05169,map05203	NA	NA	NA	ko00000,ko00001,ko03400,ko04147	NA	NA	NA	2003-03-14
177	evm.model.s_12572.8938	29760.VIT_19s0014g04800.t01	9.75e-155	460	28MUD@1|root,2QUCN@2759|Eukaryota,37ICK@33090|Viridiplantae,3GA96@35493|Streptophyta	33090|Viridiplantae	S	synthase	NA	GO:0003674,GO:0003824,GO:0006629,GO:0006644,GO:0006720,GO:0006721,GO:0006793,GO:0006796,GO:0008150,GO:0008152,GO:0008299,GO:0008610,GO:0009058,GO:0009987,GO:0010333,GO:0010334,GO:0016829,GO:0016835,GO:0016838,GO:0019637,GO:0042214,GO:0044237,GO:0044238,GO:0044249,GO:0044255,GO:0045338,GO:0046246,GO:0051761,GO:0051762,GO:0071704,GO:1901576	4.2.3.104,4.2.3.13,4.2.3.57,4.2.3.73,4.2.3.75,4.2.3.86	ko:K14181,ko:K14183,ko:K14184,ko:K15803	ko00909,ko01100,ko01110,map00909,map01100,map01110	NA	R02311,R07648,R08373,R08541,R08691,R09886	RC02179,RC02180,RC02337,RC02425,RC02696,RC02772	ko00000,ko00001,ko01000	NA	NA	NA	Terpene_synth,Terpene_synth_C
178	evm.model.s_12572.8942	29760.VIT_19s0014g04930.t01	2.17e-178	521	28MUD@1|root,2QUCN@2759|Eukaryota,37ICK@33090|Viridiplantae,3GA96@35493|Streptophyta	33090|Viridiplantae	S	synthase	NA	GO:0003674,GO:0003824,GO:0006629,GO:0006644,GO:0006720,GO:0006721,GO:0006793,GO:0006796,GO:0008150,GO:0008152,GO:0008299,GO:0008610,GO:0009058,GO:0009987,GO:0010333,GO:0010334,GO:0016829,GO:0016835,GO:0016838,GO:0019637,GO:0042214,GO:0044237,GO:0044238,GO:0044249,GO:0044255,GO:0045338,GO:0046246,GO:0051761,GO:0051762,GO:0071704,GO:1901576	4.2.3.104,4.2.3.57,4.2.3.73,4.2.3.75,4.2.3.86	ko:K14181,ko:K14184,ko:K15803	ko00909,ko01100,ko01110,map00909,map01100,map01110	NA	R07648,R08373,R08541,R08691,R09886	RC02179,RC02180,RC02337,RC02425,RC02696	ko00000,ko00001,ko01000	NA	NA	NA	Terpene_synth,Terpene_synth_C
179	evm.model.s_12572.9104	161934.XP_010694202.1	8.52e-282	776	COG0133@1|root,KOG1395@2759|Eukaryota,37KSA@33090|Viridiplantae,3G7CZ@35493|Streptophyta	33090|Viridiplantae	E	tryptophan synthase	TSB2	GO:0000162,GO:0003674,GO:0003824,GO:0004834,GO:0005488,GO:0005515,GO:0005575,GO:0005622,GO:0005623,GO:0005737,GO:0005886,GO:0006082,GO:0006520,GO:0006568,GO:0006576,GO:0006586,GO:0006725,GO:0006807,GO:0006950,GO:0006970,GO:0006979,GO:0008150,GO:0008152,GO:0008652,GO:0009058,GO:0009072,GO:0009073,GO:0009308,GO:0009309,GO:0009507,GO:0009526,GO:0009532,GO:0009536,GO:0009570,GO:0009628,GO:0009651,GO:…	4.2.1.20	ko:K01696	ko00260,ko00400,ko01100,ko01110,ko01130,ko01230,map00260,map00400,map01100,map01110,map01130,map01230	M00023	R00674,R02340,R02722	RC00209,RC00210,RC00700,RC00701,RC02868	ko00000,ko00001,ko00002,ko01000	NA	NA	NA	PALP
180	evm.model.s_12572.9226	161934.XP_010675716.1	3.93e-289	799	KOG0032@1|root,KOG0032@2759|Eukaryota,37JIH@33090|Viridiplantae,3G8F3@35493|Streptophyta	33090|Viridiplantae	T	calcium-dependent protein kinase	CPK33	GO:0001101,GO:0003674,GO:0003824,GO:0004672,GO:0004674,GO:0004683,GO:0005488,GO:0005515,GO:0005516,GO:0005575,GO:0005622,GO:0005623,GO:0005634,GO:0005737,GO:0005886,GO:0006464,GO:0006468,GO:0006793,GO:0006796,GO:0006807,GO:0007154,GO:0007165,GO:0008150,GO:0008152,GO:0009719,GO:0009725,GO:0009737,GO:0009738,GO:0009755,GO:0009931,GO:0009987,GO:0010033,GO:0010857,GO:0016020,GO:0016301,GO:0016310,GO:…	2.7.11.1	ko:K13412	ko04626,ko05145,map04626,map05145	NA	NA	NA	ko00000,ko00001,ko01000,ko01001	NA	NA	NA	EF-hand_1,EF-hand_5,Pkinase
181	evm.model.s_12572.9406	3218.PP1S175_73V6.1	0	873	COG5272@1|root,KOG0001@2759|Eukaryota,37K87@33090|Viridiplantae,3G7XW@35493|Streptophyta	33090|Viridiplantae	O	Ubiquitin exists either covalently attached to another protein, or free (unanchored). When covalently bound, it is conjugated to target proteins via an isopeptide bond either as a monomer (monoubiquitin), a polymer linked via different Lys residues of the ubiquitin (polyubiquitin chains) or a linear polymer linked via the initiator Met of the ubiquitin (linear polyubiquitin chains). Polyubiquitin…	NA	NA	NA	ko:K08770	ko03320,map03320	NA	NA	NA	ko00000,ko00001,ko04121	NA	NA	NA	ubiquitin
182	evm.model.s_12572.9447	161934.XP_010685980.1	3.55e-306	841	COG2124@1|root,KOG0156@2759|Eukaryota,37IMZ@33090|Viridiplantae,3GEUG@35493|Streptophyta	33090|Viridiplantae	Q	Belongs to the cytochrome P450 family	c4H	NA	1.14.13.11	ko:K00487	ko00130,ko00360,ko00940,ko00941,ko00945,ko01100,ko01110,ko01220,map00130,map00360,map00940,map00941,map00945,map01100,map01110,map01220	M00039,M00137,M00350	R02253,R08815	RC00490	ko00000,ko00001,ko00002,ko00199,ko01000	NA	NA	NA	p450
183	evm.model.s_12572.9451	161934.XP_010685980.1	2.5e-306	842	COG2124@1|root,KOG0156@2759|Eukaryota,37IMZ@33090|Viridiplantae,3GEUG@35493|Streptophyta	33090|Viridiplantae	Q	Belongs to the cytochrome P450 family	c4H	NA	1.14.13.11	ko:K00487	ko00130,ko00360,ko00940,ko00941,ko00945,ko01100,ko01110,ko01220,map00130,map00360,map00940,map00941,map00945,map01100,map01110,map01220	M00039,M00137,M00350	R02253,R08815	RC00490	ko00000,ko00001,ko00002,ko00199,ko01000	NA	NA	NA	p450
184	evm.model.s_12572.9811	161934.XP_010683226.1	2.56e-259	718	KOG1072@1|root,KOG1072@2759|Eukaryota,37R92@33090|Viridiplantae,3GEIC@35493|Streptophyta	33090|Viridiplantae	S	F-box kelch-repeat protein	NA	GO:0000151,GO:0003674,GO:0005488,GO:0005515,GO:0005575,GO:0005622,GO:0005623,GO:0005634,GO:0005737,GO:0005777,GO:0006508,GO:0006511,GO:0006807,GO:0008150,GO:0008152,GO:0009056,GO:0009057,GO:0009987,GO:0010498,GO:0019005,GO:0019222,GO:0019538,GO:0019899,GO:0019941,GO:0030162,GO:0030163,GO:0031461,GO:0031625,GO:0032991,GO:0042579,GO:0043161,GO:0043170,GO:0043226,GO:0043227,GO:0043229,GO:0043231,GO:…	NA	NA	NA	NA	NA	NA	NA	NA	NA	NA	Kelch_1
185	evm.model.s_12572.9838	161934.XP_010675229.1	1.25999999999999e-310	860	COG0318@1|root,KOG1176@2759|Eukaryota,37NTI@33090|Viridiplantae,3G7BK@35493|Streptophyta	33090|Viridiplantae	I	butyrate--CoA ligase AAE11, peroxisomal-like	NA	GO:0003674,GO:0003824,GO:0005575,GO:0005622,GO:0005623,GO:0005737,GO:0005777,GO:0006082,GO:0006629,GO:0006631,GO:0006790,GO:0006807,GO:0008150,GO:0008152,GO:0009058,GO:0009987,GO:0016143,GO:0016144,GO:0016405,GO:0016874,GO:0016877,GO:0016878,GO:0018858,GO:0019605,GO:0019748,GO:0019752,GO:0019757,GO:0019758,GO:0019760,GO:0019761,GO:0032787,GO:0042579,GO:0043226,GO:0043227,GO:0043229,GO:0043231,GO:…	NA	NA	NA	NA	NA	NA	NA	NA	NA	NA	AMP-binding,AMP-binding_C
186	evm.model.s_12572.9937	161934.XP_010673893.1	4.6e-212	597	KOG0674@1|root,KOG0674@2759|Eukaryota,37RM7@33090|Viridiplantae,3G8M6@35493|Streptophyta	33090|Viridiplantae	O	Calreticulin-3-like	NA	GO:0002218,GO:0002253,GO:0002376,GO:0002682,GO:0002684,GO:0005575,GO:0005622,GO:0005623,GO:0005737,GO:0005783,GO:0005789,GO:0006457,GO:0006950,GO:0006952,GO:0006955,GO:0007154,GO:0007165,GO:0008150,GO:0008152,GO:0008219,GO:0009605,GO:0009607,GO:0009617,GO:0009626,GO:0009812,GO:0009987,GO:0010204,GO:0012501,GO:0012505,GO:0016020,GO:0023052,GO:0031347,GO:0031349,GO:0031984,GO:0033554,GO:0034050,GO:…	NA	ko:K08057	ko04141,ko04145,ko04612,ko05142,ko05166,map04141,map04145,map04612,map05142,map05166	NA	NA	NA	ko00000,ko00001,ko03110,ko04091	NA	NA	NA	Calreticulin
187	evm.model.s_12572.9988	161934.XP_010673854.1	2.92e-306	851	COG0515@1|root,2QSSB@2759|Eukaryota,37QYJ@33090|Viridiplantae,3G9HM@35493|Streptophyta	33090|Viridiplantae	T	Probably inactive leucine-rich repeat receptor-like protein kinase	NA	GO:0003674,GO:0003824,GO:0004672,GO:0005102,GO:0005488,GO:0005515,GO:0005575,GO:0005623,GO:0005886,GO:0005911,GO:0006464,GO:0006468,GO:0006793,GO:0006796,GO:0006807,GO:0006950,GO:0006952,GO:0008150,GO:0008152,GO:0009506,GO:0009605,GO:0009607,GO:0009617,GO:0009987,GO:0010941,GO:0016020,GO:0016301,GO:0016310,GO:0016740,GO:0016772,GO:0016773,GO:0019538,GO:0030054,GO:0031347,GO:0031348,GO:0033612,GO:…	NA	NA	NA	NA	NA	NA	NA	NA	NA	NA	Pkinase_Tyr
188	evm.model.s_38.28	161934.XP_010665750.1	0	1140	COG0515@1|root,2QSMP@2759|Eukaryota,37QTP@33090|Viridiplantae,3GCIU@35493|Streptophyta	33090|Viridiplantae	T	G-type lectin S-receptor-like serine threonine-protein kinase	NA	GO:0003674,GO:0003824,GO:0004672,GO:0004674,GO:0005488,GO:0005515,GO:0005516,GO:0005575,GO:0005623,GO:0005886,GO:0006464,GO:0006468,GO:0006793,GO:0006796,GO:0006807,GO:0008150,GO:0008152,GO:0009987,GO:0016020,GO:0016301,GO:0016310,GO:0016740,GO:0016772,GO:0016773,GO:0019538,GO:0036211,GO:0043170,GO:0043412,GO:0044237,GO:0044238,GO:0044260,GO:0044267,GO:0044464,GO:0071704,GO:0071944,GO:0140096,GO:…	NA	NA	NA	NA	NA	NA	NA	NA	NA	NA	Pkinase,S_locus_glycop
189	evm.model.s_38.58	161934.XP_010686238.1	3.01e-141	413	2BVDF@1|root,2S25N@2759|Eukaryota,37VV2@33090|Viridiplantae,3GJUW@35493|Streptophyta	33090|Viridiplantae	S	F-box protein	NA	NA	NA	NA	NA	NA	NA	NA	NA	NA	NA	NA	F-box
190	evm.model.s_38.235	161934.XP_010686873.1	3.77e-103	310	28QV4@1|root,2QXI0@2759|Eukaryota,37KNB@33090|Viridiplantae,3G9KW@35493|Streptophyta	33090|Viridiplantae	S	F-box protein At4g22030	NA	NA	NA	NA	NA	NA	NA	NA	NA	NA	NA	NA	Chloroplast_duf
191	evm.model.s_38.381	161934.XP_010686997.1	5.96e-184	550	COG0515@1|root,2QWDY@2759|Eukaryota,37QJ4@33090|Viridiplantae,3G71R@35493|Streptophyta	33090|Viridiplantae	T	Cysteine-rich receptor-like protein kinase	NA	NA	2.7.11.1	ko:K04733	ko04010,ko04064,ko04620,ko04621,ko04624,ko04722,ko05133,ko05140,ko05142,ko05145,ko05152,ko05162,ko05164,map04010,map04064,map04620,map04621,map04624,map04722,map05133,map05140,map05142,map05145,map05152,map05162,map05164	M00686	NA	NA	ko00000,ko00001,ko00002,ko01000,ko01001	NA	NA	NA	Pkinase,Stress-antifung
192	evm.model.s_38.542	161934.XP_010686941.1	8.47e-292	818	COG0515@1|root,2QWDY@2759|Eukaryota,37QJ4@33090|Viridiplantae,3G71R@35493|Streptophyta	33090|Viridiplantae	T	Cysteine-rich receptor-like protein kinase	NA	NA	NA	NA	NA	NA	NA	NA	NA	NA	NA	NA	Pkinase,Stress-antifung
193	evm.model.s_38.549	161934.XP_010686942.1	7.81e-260	736	COG0515@1|root,2QWDY@2759|Eukaryota,37QJ4@33090|Viridiplantae,3G71R@35493|Streptophyta	33090|Viridiplantae	T	Cysteine-rich receptor-like protein kinase	NA	NA	NA	NA	NA	NA	NA	NA	NA	NA	NA	NA	Pkinase,Stress-antifung
194	evm.model.s_38.553	161934.XP_010686942.1	1.8e-209	608	COG0515@1|root,2QWDY@2759|Eukaryota,37QJ4@33090|Viridiplantae,3G71R@35493|Streptophyta	33090|Viridiplantae	T	Cysteine-rich receptor-like protein kinase	NA	NA	NA	NA	NA	NA	NA	NA	NA	NA	NA	NA	Pkinase,Stress-antifung
195	evm.model.s_38.597	161934.XP_010686997.1	2.42e-189	563	COG0515@1|root,2QWDY@2759|Eukaryota,37QJ4@33090|Viridiplantae,3G71R@35493|Streptophyta	33090|Viridiplantae	T	Cysteine-rich receptor-like protein kinase	NA	NA	2.7.11.1	ko:K04733	ko04010,ko04064,ko04620,ko04621,ko04624,ko04722,ko05133,ko05140,ko05142,ko05145,ko05152,ko05162,ko05164,map04010,map04064,map04620,map04621,map04624,map04722,map05133,map05140,map05142,map05145,map05152,map05162,map05164	M00686	NA	NA	ko00000,ko00001,ko00002,ko01000,ko01001	NA	NA	NA	Pkinase_Tyr,Stress-antifung
196	evm.model.s_38.608	161934.XP_010686970.1	1.91e-214	620	COG0515@1|root,2QWDY@2759|Eukaryota,37QJ4@33090|Viridiplantae,3G71R@35493|Streptophyta	33090|Viridiplantae	T	Cysteine-rich receptor-like protein kinase	NA	NA	NA	NA	NA	NA	NA	NA	NA	NA	NA	NA	Pkinase_Tyr,Stress-antifung
197	evm.model.s_38.611	161934.XP_010686970.1	2.04e-238	683	COG0515@1|root,2QWDY@2759|Eukaryota,37QJ4@33090|Viridiplantae,3G71R@35493|Streptophyta	33090|Viridiplantae	T	Cysteine-rich receptor-like protein kinase	NA	NA	NA	NA	NA	NA	NA	NA	NA	NA	NA	NA	Pkinase_Tyr,Stress-antifung
198	evm.model.s_38.813	161934.XP_010696587.1	3.81e-177	498	KOG3088@1|root,KOG3088@2759|Eukaryota,37IN6@33090|Viridiplantae,3G877@35493|Streptophyta	33090|Viridiplantae	U	Probably involved in membrane trafficking	NA	GO:0005575,GO:0005622,GO:0005623,GO:0005737,GO:0005768,GO:0005769,GO:0005886,GO:0006810,GO:0006897,GO:0006898,GO:0008150,GO:0012505,GO:0016020,GO:0016192,GO:0031410,GO:0031982,GO:0043226,GO:0043227,GO:0043229,GO:0044424,GO:0044444,GO:0044464,GO:0051179,GO:0051234,GO:0071944,GO:0097708,GO:0098657	NA	ko:K19995	NA	NA	NA	NA	ko00000,ko04131	NA	NA	NA	SCAMP
199	evm.model.s_38.814	29760.VIT_00s0301g00040.t01	3.5e-33	121	2BDW7@1|root,2S13G@2759|Eukaryota,37VT3@33090|Viridiplantae,3GJAH@35493|Streptophyta	33090|Viridiplantae	S	glycine-rich protein	NA	NA	NA	NA	NA	NA	NA	NA	NA	NA	NA	NA	NA
200	evm.model.s_38.947	161934.XP_010667682.1	0	970	COG0515@1|root,2QSUU@2759|Eukaryota,37KBB@33090|Viridiplantae,3G9QG@35493|Streptophyta	33090|Viridiplantae	T	Serine threonine-protein kinase	NA	GO:0001101,GO:0002376,GO:0003674,GO:0003824,GO:0004672,GO:0004674,GO:0005488,GO:0005515,GO:0005516,GO:0005575,GO:0005623,GO:0005886,GO:0006464,GO:0006468,GO:0006793,GO:0006796,GO:0006807,GO:0006950,GO:0006952,GO:0006955,GO:0008150,GO:0008152,GO:0009605,GO:0009607,GO:0009617,GO:0009719,GO:0009725,GO:0009751,GO:0009814,GO:0009816,GO:0009987,GO:0010033,GO:0014070,GO:0016020,GO:0016301,GO:0016310,GO:…	2.7.11.1	ko:K04733	ko04010,ko04064,ko04620,ko04621,ko04624,ko04722,ko05133,ko05140,ko05142,ko05145,ko05152,ko05162,ko05164,map04010,map04064,map04620,map04621,map04624,map04722,map05133,map05140,map05142,map05145,map05152,map05162,map05164	M00686	NA	NA	ko00000,ko00001,ko00002,ko01000,ko01001	NA	NA	NA	B_lectin,PAN_2,Pkinase_Tyr,S_locus_glycop
201	evm.model.s_38.948	161934.XP_010665845.1	2.53999998319896e-316	892	COG0515@1|root,2QSUU@2759|Eukaryota,37KBB@33090|Viridiplantae,3G9QG@35493|Streptophyta	33090|Viridiplantae	T	Serine threonine-protein kinase	NA	GO:0001101,GO:0002376,GO:0003674,GO:0003824,GO:0004672,GO:0004674,GO:0005488,GO:0005515,GO:0005516,GO:0005575,GO:0005623,GO:0005886,GO:0006464,GO:0006468,GO:0006793,GO:0006796,GO:0006807,GO:0006950,GO:0006952,GO:0006955,GO:0008150,GO:0008152,GO:0009605,GO:0009607,GO:0009617,GO:0009719,GO:0009725,GO:0009751,GO:0009814,GO:0009816,GO:0009987,GO:0010033,GO:0014070,GO:0016020,GO:0016301,GO:0016310,GO:…	2.7.11.1	ko:K04733	ko04010,ko04064,ko04620,ko04621,ko04624,ko04722,ko05133,ko05140,ko05142,ko05145,ko05152,ko05162,ko05164,map04010,map04064,map04620,map04621,map04624,map04722,map05133,map05140,map05142,map05145,map05152,map05162,map05164	M00686	NA	NA	ko00000,ko00001,ko00002,ko01000,ko01001	NA	NA	NA	B_lectin,PAN_2,Pkinase_Tyr,S_locus_glycop
202	evm.model.s_38.952	161934.XP_010665845.1	1.66e-272	779	COG0515@1|root,2QSUU@2759|Eukaryota,37KBB@33090|Viridiplantae,3G9QG@35493|Streptophyta	33090|Viridiplantae	T	Serine threonine-protein kinase	NA	GO:0001101,GO:0002376,GO:0003674,GO:0003824,GO:0004672,GO:0004674,GO:0005488,GO:0005515,GO:0005516,GO:0005575,GO:0005623,GO:0005886,GO:0006464,GO:0006468,GO:0006793,GO:0006796,GO:0006807,GO:0006950,GO:0006952,GO:0006955,GO:0008150,GO:0008152,GO:0009605,GO:0009607,GO:0009617,GO:0009719,GO:0009725,GO:0009751,GO:0009814,GO:0009816,GO:0009987,GO:0010033,GO:0014070,GO:0016020,GO:0016301,GO:0016310,GO:…	2.7.11.1	ko:K04733	ko04010,ko04064,ko04620,ko04621,ko04624,ko04722,ko05133,ko05140,ko05142,ko05145,ko05152,ko05162,ko05164,map04010,map04064,map04620,map04621,map04624,map04722,map05133,map05140,map05142,map05145,map05152,map05162,map05164	M00686	NA	NA	ko00000,ko00001,ko00002,ko01000,ko01001	NA	NA	NA	B_lectin,Pkinase_Tyr,S_locus_glycop
203	evm.model.s_38.1067	161934.XP_010686479.1	4.19e-50	164	2C7ZM@1|root,2RZBM@2759|Eukaryota,37VHZ@33090|Viridiplantae,3GJXG@35493|Streptophyta	33090|Viridiplantae	K	Pathogenesis-related genes transcriptional activator PTI5-like	NA	NA	NA	ko:K09286,ko:K13433	ko04626,map04626	NA	NA	NA	ko00000,ko00001,ko03000	NA	NA	NA	AP2
204	evm.model.s_38.1265	3750.XP_008359406.1	2.11e-49	178	2C248@1|root,2R3Z2@2759|Eukaryota,37RIS@33090|Viridiplantae,3GD3A@35493|Streptophyta,4JSPZ@91835|fabids	33090|Viridiplantae	S	KIP1-like protein	NA	GO:0005575,GO:0005622,GO:0005623,GO:0005634,GO:0005635,GO:0005737,GO:0005773,GO:0005774,GO:0012505,GO:0016020,GO:0031090,GO:0031965,GO:0031967,GO:0031975,GO:0043226,GO:0043227,GO:0043229,GO:0043231,GO:0044422,GO:0044424,GO:0044428,GO:0044437,GO:0044444,GO:0044446,GO:0044464,GO:0098588,GO:0098805	NA	NA	NA	NA	NA	NA	NA	NA	NA	NA	KIP1
205	evm.model.s_38.1338	161934.XP_010686980.1	2.48e-162	513	COG0515@1|root,2QWDY@2759|Eukaryota,37QJ4@33090|Viridiplantae,3G71R@35493|Streptophyta	33090|Viridiplantae	T	Cysteine-rich receptor-like protein kinase	NA	GO:0001101,GO:0003674,GO:0003824,GO:0004672,GO:0004674,GO:0005575,GO:0005622,GO:0005623,GO:0005737,GO:0005773,GO:0005886,GO:0006464,GO:0006468,GO:0006793,GO:0006796,GO:0006807,GO:0008150,GO:0008152,GO:0009719,GO:0009725,GO:0009737,GO:0009987,GO:0010033,GO:0016020,GO:0016301,GO:0016310,GO:0016740,GO:0016772,GO:0016773,GO:0019538,GO:0033993,GO:0036211,GO:0042221,GO:0043170,GO:0043226,GO:0043227,GO:…	NA	NA	NA	NA	NA	NA	NA	NA	NA	NA	Pkinase,Stress-antifung
206	evm.model.s_38.1640	161934.XP_010696483.1	7.42e-184	580	COG4886@1|root,2QQYD@2759|Eukaryota,37P0C@33090|Viridiplantae,3G8IW@35493|Streptophyta	33090|Viridiplantae	T	LRR receptor-like serine threonine-protein kinase	NA	NA	NA	NA	NA	NA	NA	NA	NA	NA	NA	NA	LRRNT_2,LRR_1,LRR_8,Pkinase
207	evm.model.s_387.33	161934.XP_010676257.1	9.6e-308	855	COG0515@1|root,KOG1187@2759|Eukaryota,37K1S@33090|Viridiplantae,3G7RV@35493|Streptophyta	33090|Viridiplantae	T	receptor-like protein kinase	NA	GO:0003674,GO:0003824,GO:0004672,GO:0004674,GO:0005575,GO:0005623,GO:0005886,GO:0006464,GO:0006468,GO:0006793,GO:0006796,GO:0006807,GO:0008150,GO:0008152,GO:0009987,GO:0016020,GO:0016301,GO:0016310,GO:0016740,GO:0016772,GO:0016773,GO:0019538,GO:0036211,GO:0043170,GO:0043412,GO:0044237,GO:0044238,GO:0044260,GO:0044267,GO:0044464,GO:0071704,GO:0071944,GO:0140096,GO:1901564	2.7.11.1	ko:K04733	ko04010,ko04064,ko04620,ko04621,ko04624,ko04722,ko05133,ko05140,ko05142,ko05145,ko05152,ko05162,ko05164,map04010,map04064,map04620,map04621,map04624,map04722,map05133,map05140,map05142,map05145,map05152,map05162,map05164	M00686	NA	NA	ko00000,ko00001,ko00002,ko01000,ko01001	NA	NA	NA	Pkinase
208	evm.model.s_12514.18	161934.XP_010676681.1	2.08e-207	590	KOG1192@1|root,KOG1192@2759|Eukaryota,37KNH@33090|Viridiplantae,3GD2E@35493|Streptophyta	33090|Viridiplantae	CG	Belongs to the UDP-glycosyltransferase family	NA	NA	2.4.1.323	ko:K21373	NA	NA	NA	NA	ko00000,ko01000,ko01003	NA	GT1	NA	UDPGT
209	evm.model.s_1327.77	161934.XP_010682075.1	0	992	COG0515@1|root,2QQH6@2759|Eukaryota,37I3H@33090|Viridiplantae,3GED1@35493|Streptophyta	33090|Viridiplantae	T	Leucine-rich repeat receptor-like protein kinase	NA	NA	NA	NA	NA	NA	NA	NA	NA	NA	NA	NA	LRR_8,Pkinase
210	evm.model.s_1327.147	161934.XP_010689556.1	0	1525	COG1131@1|root,KOG0059@2759|Eukaryota,37N60@33090|Viridiplantae,3G9B3@35493|Streptophyta	33090|Viridiplantae	I	ABC transporter A family member	NA	GO:0000003,GO:0003006,GO:0003674,GO:0003824,GO:0005215,GO:0005319,GO:0005342,GO:0005575,GO:0005622,GO:0005623,GO:0005737,GO:0005783,GO:0006810,GO:0006811,GO:0006820,GO:0006869,GO:0007275,GO:0008028,GO:0008150,GO:0008509,GO:0008514,GO:0009791,GO:0010154,GO:0010876,GO:0012505,GO:0015075,GO:0015245,GO:0015318,GO:0015399,GO:0015405,GO:0015711,GO:0015718,GO:0015849,GO:0015908,GO:0016462,GO:0016787,GO:…	NA	NA	NA	NA	NA	NA	NA	NA	NA	NA	ABC2_membrane_3,ABC_tran
211	evm.model.s_1327.149	161934.XP_010673593.1	2.04e-139	413	28YVN@1|root,2R5PU@2759|Eukaryota,37HQ0@33090|Viridiplantae,3G7EU@35493|Streptophyta	33090|Viridiplantae	K	transcription factor	NA	NA	NA	NA	NA	NA	NA	NA	NA	NA	NA	NA	HLH
212	evm.model.s_1327.259	2711.XP_006489581.1	2.03e-109	336	KOG1339@1|root,KOG1339@2759|Eukaryota,37Q1N@33090|Viridiplantae,3G89Y@35493|Streptophyta	33090|Viridiplantae	O	Belongs to the peptidase A1 family	NA	NA	NA	NA	NA	NA	NA	NA	NA	NA	NA	NA	TAXi_C,TAXi_N
213	evm.model.s_1327.344	161934.XP_010666243.1	1.22e-223	634	COG4886@1|root,KOG0619@2759|Eukaryota,37J3R@33090|Viridiplantae,3GAIQ@35493|Streptophyta	33090|Viridiplantae	I	receptor-like serine threonine-protein kinase	NA	NA	NA	NA	NA	NA	NA	NA	NA	NA	NA	NA	LRRNT_2,Malectin_like
214	evm.model.s_1327.591	161934.XP_010667314.1	8.86e-133	382	COG2872@1|root,KOG2105@2759|Eukaryota,37JYW@33090|Viridiplantae,3GH8C@35493|Streptophyta	33090|Viridiplantae	S	tRNA synthetases class II (A)	NA	GO:0000049,GO:0003674,GO:0003676,GO:0003723,GO:0003824,GO:0004812,GO:0004813,GO:0005488,GO:0006082,GO:0006139,GO:0006396,GO:0006399,GO:0006400,GO:0006412,GO:0006418,GO:0006419,GO:0006518,GO:0006520,GO:0006725,GO:0006807,GO:0008033,GO:0008150,GO:0008152,GO:0009058,GO:0009059,GO:0009451,GO:0009987,GO:0010467,GO:0016070,GO:0016597,GO:0016874,GO:0016875,GO:0019538,GO:0019752,GO:0031406,GO:0034470,GO:…	NA	NA	NA	NA	NA	NA	NA	NA	NA	NA	tRNA-synt_2c
215	evm.model.s_1327.760	161934.XP_010674039.1	0	1358	KOG0039@1|root,KOG0039@2759|Eukaryota,37KYK@33090|Viridiplantae,3G87H@35493|Streptophyta	33090|Viridiplantae	PQ	respiratory burst oxidase homolog protein	RBOHB	GO:0003674,GO:0003824,GO:0005488,GO:0005509,GO:0005515,GO:0005575,GO:0005623,GO:0005886,GO:0006950,GO:0007275,GO:0008150,GO:0008152,GO:0009266,GO:0009408,GO:0009628,GO:0009791,GO:0009845,GO:0016020,GO:0016174,GO:0016491,GO:0016651,GO:0032501,GO:0032502,GO:0043167,GO:0043169,GO:0043621,GO:0044464,GO:0046872,GO:0048856,GO:0050664,GO:0050896,GO:0055114,GO:0071944,GO:0090351	NA	ko:K13447	ko04016,ko04626,map04016,map04626	NA	NA	NA	ko00000,ko00001,ko01000	NA	NA	NA	FAD_binding_8,Ferric_reduct,NADPH_Ox,NAD_binding_6
216	evm.model.s_1327.865	161934.XP_010667194.1	4.89e-241	668	COG0697@1|root,KOG2234@2759|Eukaryota,37S3C@33090|Viridiplantae,3G7J1@35493|Streptophyta	33090|Viridiplantae	G	Transporter	NA	GO:0003674,GO:0005215,GO:0005342,GO:0005575,GO:0005622,GO:0005623,GO:0005737,GO:0005794,GO:0006810,GO:0006811,GO:0006820,GO:0008150,GO:0008509,GO:0008514,GO:0012505,GO:0015075,GO:0015136,GO:0015318,GO:0015711,GO:0015739,GO:0015849,GO:0022857,GO:0034220,GO:0043226,GO:0043227,GO:0043229,GO:0043231,GO:0044424,GO:0044444,GO:0044464,GO:0046942,GO:0046943,GO:0051179,GO:0051234,GO:0055085,GO:0071702,GO:…	NA	ko:K15273	NA	NA	NA	NA	ko00000,ko02000	2.A.7.12	NA	NA	Nuc_sug_transp
217	evm.model.s_1327.1132	161934.XP_010667864.1	2.09e-80	249	2CNFD@1|root,2QVVS@2759|Eukaryota,37NN6@33090|Viridiplantae,3G73E@35493|Streptophyta	33090|Viridiplantae	S	YLS9-like	NA	GO:0001101,GO:0005575,GO:0005622,GO:0005623,GO:0005737,GO:0005829,GO:0005886,GO:0006950,GO:0006970,GO:0008150,GO:0009628,GO:0009719,GO:0009725,GO:0009737,GO:0009889,GO:0009891,GO:0009893,GO:0010033,GO:0010115,GO:0010116,GO:0010565,GO:0016020,GO:0019216,GO:0019222,GO:0019747,GO:0031323,GO:0031325,GO:0031326,GO:0031328,GO:0033993,GO:0042221,GO:0043455,GO:0044424,GO:0044444,GO:0044464,GO:0045828,GO:…	NA	NA	NA	NA	NA	NA	NA	NA	NA	NA	LEA_2
218	evm.model.s_1327.1208	3656.XP_008443732.1	3.07e-28	114	2CCKJ@1|root,2S22X@2759|Eukaryota,37VSV@33090|Viridiplantae,3GJKR@35493|Streptophyta,4JRNZ@91835|fabids	33090|Viridiplantae	S	23 kDa jasmonate-induced protein-like	NA	NA	NA	NA	NA	NA	NA	NA	NA	NA	NA	NA	NA
219	evm.model.s_1327.1220	3656.XP_008443732.1	3.01e-21	95.5	2CCKJ@1|root,2S22X@2759|Eukaryota,37VSV@33090|Viridiplantae,3GJKR@35493|Streptophyta,4JRNZ@91835|fabids	33090|Viridiplantae	S	23 kDa jasmonate-induced protein-like	NA	NA	NA	NA	NA	NA	NA	NA	NA	NA	NA	NA	NA
220	evm.model.s_1327.1307	161934.XP_010666657.1	0	1861	COG0474@1|root,KOG0206@2759|Eukaryota,37HZ0@33090|Viridiplantae,3GFR0@35493|Streptophyta	33090|Viridiplantae	P	Belongs to the cation transport ATPase (P-type) (TC 3.A.3) family. Type IV subfamily	NA	GO:0003674,GO:0003824,GO:0004012,GO:0005215,GO:0005319,GO:0005548,GO:0005575,GO:0005623,GO:0005886,GO:0006810,GO:0006811,GO:0006820,GO:0006869,GO:0008150,GO:0009987,GO:0010876,GO:0015711,GO:0015748,GO:0015914,GO:0016020,GO:0016043,GO:0016462,GO:0016787,GO:0016817,GO:0016818,GO:0016887,GO:0017111,GO:0033036,GO:0034204,GO:0042623,GO:0043492,GO:0044464,GO:0045332,GO:0051179,GO:0051234,GO:0061024,GO:…	3.6.3.1	ko:K14802	NA	NA	NA	NA	ko00000,ko01000,ko03009	3.A.3.8	NA	NA	Cation_ATPase,E1-E2_ATPase,PhoLip_ATPase_C,PhoLip_ATPase_N
221	evm.model.s_1327.1324	161934.XP_010694387.1	0	897	KOG0032@1|root,KOG0032@2759|Eukaryota,37QY2@33090|Viridiplantae,3G8HU@35493|Streptophyta	33090|Viridiplantae	T	calcium-dependent protein kinase	CPK1	GO:0001101,GO:0003674,GO:0003824,GO:0004672,GO:0004674,GO:0004683,GO:0005488,GO:0005509,GO:0005515,GO:0005516,GO:0005575,GO:0005622,GO:0005623,GO:0005634,GO:0005737,GO:0005777,GO:0005778,GO:0005783,GO:0005789,GO:0006464,GO:0006468,GO:0006793,GO:0006796,GO:0006807,GO:0007154,GO:0007165,GO:0008150,GO:0008152,GO:0009719,GO:0009725,GO:0009737,GO:0009738,GO:0009755,GO:0009931,GO:0009987,GO:0010033,GO:…	2.7.11.1	ko:K13412	ko04626,ko05145,map04626,map05145	NA	NA	NA	ko00000,ko00001,ko01000,ko01001	NA	NA	NA	EF-hand_1,EF-hand_5,Pkinase
222	evm.model.s_1327.1632	161934.XP_010675288.1	0	1103	COG4886@1|root,2QQPW@2759|Eukaryota,37NUR@33090|Viridiplantae,3GDP1@35493|Streptophyta	33090|Viridiplantae	T	LRR receptor-like serine threonine-protein kinase	NA	GO:0003674,GO:0003824,GO:0004672,GO:0004674,GO:0005575,GO:0005623,GO:0005886,GO:0006464,GO:0006468,GO:0006793,GO:0006796,GO:0006807,GO:0008150,GO:0008152,GO:0009987,GO:0016020,GO:0016301,GO:0016310,GO:0016740,GO:0016772,GO:0016773,GO:0019538,GO:0036211,GO:0043170,GO:0043412,GO:0044237,GO:0044238,GO:0044260,GO:0044267,GO:0044464,GO:0071704,GO:0071944,GO:0140096,GO:1901564	NA	NA	NA	NA	NA	NA	NA	NA	NA	NA	LRR_8,Malectin,Pkinase_Tyr
223	evm.model.s_1327.2878	161934.XP_010668729.1	1.12e-216	653	COG0515@1|root,2QQPF@2759|Eukaryota,37NE4@33090|Viridiplantae,3GAQM@35493|Streptophyta	33090|Viridiplantae	T	Belongs to the protein kinase superfamily. Ser Thr protein kinase family	NA	NA	NA	ko:K00924	NA	NA	NA	NA	ko00000,ko01000	NA	NA	NA	LRRNT_2,LRR_1,LRR_8,Pkinase
224	evm.model.s_1327.2987	161934.XP_010667776.1	0	1902	COG1003@1|root,KOG2040@2759|Eukaryota,37JTX@33090|Viridiplantae,3GEI5@35493|Streptophyta	33090|Viridiplantae	E	The glycine cleavage system catalyzes the degradation of glycine	NA	GO:0000166,GO:0001505,GO:0003674,GO:0005488,GO:0005524,GO:0005575,GO:0005576,GO:0005622,GO:0005623,GO:0005737,GO:0005739,GO:0006082,GO:0006520,GO:0006544,GO:0006546,GO:0006807,GO:0008144,GO:0008150,GO:0008152,GO:0009056,GO:0009063,GO:0009069,GO:0009071,GO:0009507,GO:0009526,GO:0009532,GO:0009534,GO:0009536,GO:0009570,GO:0009579,GO:0009941,GO:0009987,GO:0010035,GO:0010038,GO:0016054,GO:0017076,GO:…	1.4.4.2	ko:K00281	ko00260,ko00630,ko01100,ko01110,ko01130,ko01200,map00260,map00630,map01100,map01110,map01130,map01200	M00532	R01221,R03425	RC00022,RC00929,RC02834,RC02880	ko00000,ko00001,ko00002,ko01000	NA	NA	NA	GDC-P
225	evm.model.s_1327.3081	161934.XP_010689745.1	8.12e-79	249	KOG1075@1|root,KOG1075@2759|Eukaryota,37TEA@33090|Viridiplantae	33090|Viridiplantae	T	ATPase activity, coupled to transmembrane movement of substances	NA	NA	NA	ko:K08504	ko04130,map04130	NA	NA	NA	ko00000,ko00001,ko04131	NA	NA	NA	zf-RVT
226	evm.model.s_1327.3095	161934.XP_010689305.1	2.34e-103	305	2BYKQ@1|root,2QQ4A@2759|Eukaryota,37KIT@33090|Viridiplantae,3G7XG@35493|Streptophyta	33090|Viridiplantae	S	germin-like protein	GER1	GO:0000325,GO:0005575,GO:0005576,GO:0005618,GO:0005622,GO:0005623,GO:0005737,GO:0005773,GO:0005886,GO:0006950,GO:0006970,GO:0008150,GO:0009628,GO:0009651,GO:0016020,GO:0030312,GO:0031012,GO:0043226,GO:0043227,GO:0043229,GO:0043231,GO:0044421,GO:0044424,GO:0044444,GO:0044464,GO:0050896,GO:0071944	NA	NA	NA	NA	NA	NA	NA	NA	NA	NA	Cupin_1
227	evm.model.s_1327.3104	161934.XP_010689305.1	1.57e-101	300	2BYKQ@1|root,2QQ4A@2759|Eukaryota,37KIT@33090|Viridiplantae,3G7XG@35493|Streptophyta	33090|Viridiplantae	S	germin-like protein	GER1	GO:0000325,GO:0005575,GO:0005576,GO:0005618,GO:0005622,GO:0005623,GO:0005737,GO:0005773,GO:0005886,GO:0006950,GO:0006970,GO:0008150,GO:0009628,GO:0009651,GO:0016020,GO:0030312,GO:0031012,GO:0043226,GO:0043227,GO:0043229,GO:0043231,GO:0044421,GO:0044424,GO:0044444,GO:0044464,GO:0050896,GO:0071944	NA	NA	NA	NA	NA	NA	NA	NA	NA	NA	Cupin_1
228	evm.model.s_1327.3414	3750.XP_008382695.1	4.55e-164	474	KOG2947@1|root,KOG2947@2759|Eukaryota,37MNQ@33090|Viridiplantae,3G79T@35493|Streptophyta,4JJSJ@91835|fabids	33090|Viridiplantae	G	Belongs to the carbohydrate kinase PfkB family	NA	NA	NA	NA	NA	NA	NA	NA	NA	NA	NA	NA	PfkB
229	evm.model.s_1327.3819	161934.XP_010684330.1	2.52e-83	258	28PKW@1|root,2QW91@2759|Eukaryota,37PPN@33090|Viridiplantae,3GHE2@35493|Streptophyta	33090|Viridiplantae	K	ethylene-responsive transcription factor	NA	GO:0003674,GO:0003700,GO:0005575,GO:0005622,GO:0005623,GO:0005634,GO:0006355,GO:0006950,GO:0008150,GO:0009628,GO:0009889,GO:0010468,GO:0010556,GO:0019219,GO:0019222,GO:0031323,GO:0031326,GO:0034059,GO:0036293,GO:0043226,GO:0043227,GO:0043229,GO:0043231,GO:0044424,GO:0044464,GO:0050789,GO:0050793,GO:0050794,GO:0050896,GO:0051171,GO:0051239,GO:0051252,GO:0060255,GO:0065007,GO:0070482,GO:0080090,GO:…	NA	ko:K09286	NA	NA	NA	NA	ko00000,ko03000	NA	NA	NA	AP2
230	evm.model.s_1327.3909	161934.XP_010684384.1	1.75e-252	701	COG0415@1|root,KOG0133@2759|Eukaryota,37PJX@33090|Viridiplantae,3GDKD@35493|Streptophyta	33090|Viridiplantae	LT	Blue-light photoreceptor	PHR2	NA	4.1.99.3	ko:K01669	NA	NA	NA	NA	ko00000,ko01000,ko03400	NA	NA	NA	DNA_photolyase
231	evm.model.s_1327.3964	29760.VIT_07s0104g01800.t01	1.11e-108	318	COG0625@1|root,KOG0867@2759|Eukaryota,37N5S@33090|Viridiplantae,3GDH8@35493|Streptophyta	33090|Viridiplantae	O	Belongs to the GST superfamily	NA	GO:0003674,GO:0003824,GO:0004364,GO:0005488,GO:0005515,GO:0005575,GO:0005622,GO:0005623,GO:0005737,GO:0006518,GO:0006575,GO:0006749,GO:0006790,GO:0006807,GO:0006950,GO:0008150,GO:0008152,GO:0009056,GO:0009404,GO:0009407,GO:0009635,GO:0009636,GO:0009987,GO:0016740,GO:0016765,GO:0019748,GO:0032991,GO:0034641,GO:0042221,GO:0042802,GO:0042803,GO:0043603,GO:0044237,GO:0044248,GO:0044424,GO:0044464,GO:…	2.5.1.18	ko:K00799	ko00480,ko00980,ko00982,ko00983,ko01524,ko05200,ko05204,ko05225,ko05418,map00480,map00980,map00982,map00983,map01524,map05200,map05204,map05225,map05418	NA	R03522,R07002,R07003,R07004,R07023,R07024,R07025,R07026,R07069,R07070,R07083,R07084,R07091,R07092,R07093,R07094,R07100,R07113,R07116,R08280,R09409,R11905	RC00004,RC00069,RC00840,RC00948,RC01704,RC01705,RC01706,RC01758,RC01759,RC01765,RC01767,RC01769,RC02243,RC02527,RC02939,RC02940,RC02942,RC02943,RC02944	ko00000,ko00001,ko01000,ko02000	1.A.12.2.2,1.A.12.3.2	NA	NA	GST_C,GST_N
232	evm.model.s_1327.4060	4006.Lus10006418	1.93e-133	390	2CMP5@1|root,2QR5D@2759|Eukaryota,37KNE@33090|Viridiplantae,3GB92@35493|Streptophyta,4JFG8@91835|fabids	33090|Viridiplantae	S	f-box protein	NA	GO:0005575,GO:0005622,GO:0005623,GO:0005634,GO:0043226,GO:0043227,GO:0043229,GO:0043231,GO:0044424,GO:0044464	NA	NA	NA	NA	NA	NA	NA	NA	NA	NA	zf-MYND
233	evm.model.s_1327.4078	161934.XP_010695365.1	0	1034	COG0028@1|root,KOG4166@2759|Eukaryota,37P7Q@33090|Viridiplantae,3GCIZ@35493|Streptophyta	33090|Viridiplantae	EH	acetolactate synthase	ALS1	GO:0003674,GO:0003824,GO:0003984,GO:0005575,GO:0005622,GO:0005623,GO:0005737,GO:0006082,GO:0006520,GO:0006573,GO:0006807,GO:0008150,GO:0008152,GO:0008652,GO:0009058,GO:0009081,GO:0009082,GO:0009099,GO:0009507,GO:0009532,GO:0009536,GO:0009570,GO:0009987,GO:0016053,GO:0016740,GO:0016744,GO:0019752,GO:0043226,GO:0043227,GO:0043229,GO:0043231,GO:0043436,GO:0044237,GO:0044238,GO:0044249,GO:0044281,GO:…	2.2.1.6	ko:K01652	ko00290,ko00650,ko00660,ko00770,ko01100,ko01110,ko01130,ko01210,ko01230,map00290,map00650,map00660,map00770,map01100,map01110,map01130,map01210,map01230	M00019,M00570	R00006,R00014,R00226,R03050,R04672,R04673,R08648	RC00027,RC00106,RC01192,RC02744,RC02893	ko00000,ko00001,ko00002,ko01000	NA	NA	NA	TPP_enzyme_C,TPP_enzyme_M,TPP_enzyme_N
234	evm.model.s_1327.4548	981085.XP_010089620.1	8.4e-124	358	28JIC@1|root,2QRXG@2759|Eukaryota,37J0S@33090|Viridiplantae,3G8ZA@35493|Streptophyta,4JE67@91835|fabids	33090|Viridiplantae	S	f-box protein	NA	GO:0000151,GO:0005575,GO:0005622,GO:0005623,GO:0006508,GO:0006511,GO:0006807,GO:0008150,GO:0008152,GO:0009056,GO:0009057,GO:0009987,GO:0010498,GO:0019538,GO:0019941,GO:0030163,GO:0032991,GO:0043161,GO:0043170,GO:0043632,GO:0044237,GO:0044238,GO:0044248,GO:0044257,GO:0044260,GO:0044265,GO:0044267,GO:0044424,GO:0044464,GO:0051603,GO:0071704,GO:1901564,GO:1901565,GO:1901575,GO:1902494,GO:1990234	NA	NA	NA	NA	NA	NA	NA	NA	NA	NA	F-box-like
235	evm.model.s_1327.4592	161934.XP_010678419.1	2.62e-134	390	KOG3065@1|root,KOG3065@2759|Eukaryota,37NC6@33090|Viridiplantae,3GDAR@35493|Streptophyta	33090|Viridiplantae	U	SNAP25 homologous protein	SNAP29	GO:0000278,GO:0000281,GO:0000910,GO:0000911,GO:0001101,GO:0003674,GO:0005484,GO:0005488,GO:0005515,GO:0005575,GO:0005622,GO:0005623,GO:0005737,GO:0005886,GO:0006810,GO:0007049,GO:0008150,GO:0009504,GO:0009507,GO:0009536,GO:0009605,GO:0009607,GO:0009612,GO:0009628,GO:0009719,GO:0009725,GO:0009737,GO:0009987,GO:0010033,GO:0016020,GO:0016021,GO:0016043,GO:0016192,GO:0022402,GO:0031224,GO:0032506,GO:…	NA	ko:K08509,ko:K18211	ko04130,ko04140,ko04721,ko04911,map04130,map04140,map04721,map04911	NA	NA	NA	ko00000,ko00001,ko04131	NA	NA	NA	NA
236	evm.model.s_1327.4673_evm.model.s_1327.4674	161934.XP_010678486.1	4.63e-149	431	28NAM@1|root,2QUW2@2759|Eukaryota,37PBZ@33090|Viridiplantae,3GH04@35493|Streptophyta	33090|Viridiplantae	S	11S globulin seed storage protein	NA	NA	NA	NA	NA	NA	NA	NA	NA	NA	NA	NA	Cupin_1
237	evm.model.s_1327.4713	161934.XP_010678510.1	1.42e-305	836	COG0644@1|root,2QQWY@2759|Eukaryota,37I5K@33090|Viridiplantae,3GEY5@35493|Streptophyta	33090|Viridiplantae	C	Geranylgeranyl diphosphate reductase	Ggh	GO:0003674,GO:0003824,GO:0005575,GO:0005622,GO:0005623,GO:0005737,GO:0006629,GO:0006644,GO:0006720,GO:0006721,GO:0006725,GO:0006766,GO:0006775,GO:0006778,GO:0006779,GO:0006793,GO:0006796,GO:0006807,GO:0008150,GO:0008152,GO:0008299,GO:0008610,GO:0008654,GO:0009058,GO:0009110,GO:0009507,GO:0009526,GO:0009534,GO:0009535,GO:0009536,GO:0009579,GO:0009941,GO:0009987,GO:0010189,GO:0015994,GO:0015995,GO:…	1.3.1.111,1.3.1.83	ko:K10960	ko00860,ko00900,ko01100,ko01110,map00860,map00900,map01100,map01110	NA	R02063,R08754,R08755,R08756,R11226,R11518	RC00212,RC00522,RC01823	ko00000,ko00001,ko01000	NA	NA	NA	FAD_binding_3
238	evm.model.s_1327.4740	161934.XP_010687260.1	2.29e-60	191	29YBJ@1|root,2RXTQ@2759|Eukaryota,37U6W@33090|Viridiplantae,3GJ6U@35493|Streptophyta	33090|Viridiplantae	J	Belongs to the BetVI family	NA	NA	NA	NA	NA	NA	NA	NA	NA	NA	NA	NA	Bet_v_1
239	evm.model.s_1327.4795	161934.XP_010678585.1	1.79e-119	354	KOG0483@1|root,KOG0483@2759|Eukaryota,37SWT@33090|Viridiplantae,3GH6V@35493|Streptophyta	33090|Viridiplantae	K	homeobox-leucine zipper protein	NA	GO:0003674,GO:0003676,GO:0003677,GO:0003700,GO:0005488,GO:0005515,GO:0005575,GO:0005622,GO:0005623,GO:0005634,GO:0006355,GO:0006417,GO:0006950,GO:0006970,GO:0007275,GO:0008150,GO:0009314,GO:0009416,GO:0009628,GO:0009637,GO:0009651,GO:0009653,GO:0009889,GO:0009890,GO:0009891,GO:0009892,GO:0009893,GO:0009965,GO:0010016,GO:0010468,GO:0010556,GO:0010557,GO:0010558,GO:0010604,GO:0010605,GO:0010608,GO:…	NA	ko:K09338	NA	NA	NA	NA	ko00000,ko03000	NA	NA	NA	HALZ,Homeobox
240	evm.model.s_1327.4830	161934.XP_010666280.1	4.43e-107	313	2BYKQ@1|root,2QT7C@2759|Eukaryota,37JQ7@33090|Viridiplantae,3G9TG@35493|Streptophyta	33090|Viridiplantae	S	auxin-binding protein	NA	GO:0005575,GO:0005576,GO:0005618,GO:0005623,GO:0030312,GO:0044464,GO:0048046,GO:0071944	NA	NA	NA	NA	NA	NA	NA	NA	NA	NA	Cupin_1
241	evm.model.s_1327.4932	161934.XP_010678686.1	1.14e-19	82.4	COG1236@1|root,KOG1361@2759|Eukaryota,37X55@33090|Viridiplantae,3GKSD@35493|Streptophyta	33090|Viridiplantae	L	protection from non-homologous end joining at telomere	NA	NA	NA	NA	NA	NA	NA	NA	NA	NA	NA	NA	NA
242	evm.model.s_1327.5081	161934.XP_010678769.1	1.66e-116	347	28M3S@1|root,2QTKK@2759|Eukaryota,37SCV@33090|Viridiplantae,3GGV9@35493|Streptophyta	33090|Viridiplantae	S	inactive poly ADP-ribose polymerase	NA	GO:0005575,GO:0005622,GO:0005623,GO:0005737,GO:0005739,GO:0006950,GO:0006970,GO:0008150,GO:0008152,GO:0009628,GO:0009651,GO:0009987,GO:0043226,GO:0043227,GO:0043229,GO:0043231,GO:0044237,GO:0044424,GO:0044444,GO:0044464,GO:0050896,GO:0072593	NA	NA	NA	NA	NA	NA	NA	NA	NA	NA	RST
243	evm.model.s_1327.5083	161934.XP_010678776.1	0	1587	COG5146@1|root,KOG2201@2759|Eukaryota,KOG4584@2759|Eukaryota,37PEM@33090|Viridiplantae,3GG1R@35493|Streptophyta	33090|Viridiplantae	H	Catalyzes the phosphorylation of pantothenate the first step in CoA biosynthesis. May play a role in the physiological regulation of the intracellular CoA concentration	NA	GO:0003674,GO:0003824,GO:0004594,GO:0005575,GO:0005622,GO:0005623,GO:0005737,GO:0005829,GO:0006793,GO:0006796,GO:0008150,GO:0008152,GO:0009987,GO:0016301,GO:0016310,GO:0016740,GO:0016772,GO:0016773,GO:0044237,GO:0044424,GO:0044444,GO:0044464	2.7.1.33	ko:K09680	ko00770,ko01100,map00770,map01100	M00120	R02971,R03018,R04391	RC00002,RC00017	ko00000,ko00001,ko00002,ko01000	NA	NA	NA	DUF89,Fumble
244	evm.model.s_1327.5149	161934.XP_010678793.1	9.71e-197	556	COG0547@1|root,KOG1438@2759|Eukaryota,37KW6@33090|Viridiplantae,3GDTU@35493|Streptophyta	33090|Viridiplantae	E	anthranilate phosphoribosyltransferase	NA	GO:0000162,GO:0003674,GO:0003824,GO:0004048,GO:0005575,GO:0005622,GO:0005623,GO:0005737,GO:0006082,GO:0006520,GO:0006568,GO:0006576,GO:0006586,GO:0006725,GO:0006807,GO:0008150,GO:0008152,GO:0008652,GO:0009058,GO:0009072,GO:0009073,GO:0009308,GO:0009309,GO:0009507,GO:0009526,GO:0009532,GO:0009536,GO:0009570,GO:0009941,GO:0009987,GO:0016053,GO:0016740,GO:0016757,GO:0016763,GO:0018130,GO:0019438,GO:…	2.4.2.18	ko:K00766	ko00400,ko01100,ko01110,ko01130,ko01230,map00400,map01100,map01110,map01130,map01230	M00023	R01073	RC00440	ko00000,ko00001,ko00002,ko01000	NA	NA	NA	Glycos_trans_3N,Glycos_transf_3
245	evm.model.s_1327.5255	161934.XP_010678850.1	3.55e-270	761	2CMI2@1|root,2QQDP@2759|Eukaryota,37THE@33090|Viridiplantae,3GXH4@35493|Streptophyta	33090|Viridiplantae	NA	NA	NA	GO:0005575,GO:0005622,GO:0005623,GO:0005634,GO:0005654,GO:0005737,GO:0006139,GO:0006259,GO:0006260,GO:0006261,GO:0006275,GO:0006725,GO:0006807,GO:0008150,GO:0008152,GO:0008156,GO:0008285,GO:0009058,GO:0009059,GO:0009889,GO:0009890,GO:0009892,GO:0009987,GO:0010556,GO:0010558,GO:0010605,GO:0019219,GO:0019222,GO:0031261,GO:0031323,GO:0031324,GO:0031326,GO:0031327,GO:0031974,GO:0031981,GO:0032991,GO:…	NA	NA	NA	NA	NA	NA	NA	NA	NA	NA	NA
246	evm.model.s_1327.5516	225117.XP_009367596.1	3.53e-209	586	COG0515@1|root,KOG0192@2759|Eukaryota,37MFU@33090|Viridiplantae,3G8KT@35493|Streptophyta,4JIF1@91835|fabids	33090|Viridiplantae	T	Serine threonine-protein kinase	ATMRK1	NA	NA	NA	NA	NA	NA	NA	NA	NA	NA	NA	Pkinase_Tyr
247	evm.model.s_1327.5529	161934.XP_010679104.1	1.49e-171	535	COG4886@1|root,KOG0619@2759|Eukaryota,37IH3@33090|Viridiplantae,3GGP1@35493|Streptophyta	33090|Viridiplantae	B	receptor-like protein 12	NA	GO:0008150,GO:0009888,GO:0010073,GO:0032501,GO:0032502,GO:0048507,GO:0048856	NA	ko:K19613	ko04014,map04014	NA	NA	NA	ko00000,ko00001	NA	NA	NA	LRRNT_2,LRR_8
248	evm.model.s_1327.5629	161934.XP_010679200.1	3.87e-263	734	COG2124@1|root,KOG0157@2759|Eukaryota,37IEK@33090|Viridiplantae,3G7DA@35493|Streptophyta	33090|Viridiplantae	Q	cytochrome P450	NA	NA	NA	ko:K13407,ko:K20768,ko:K20769	ko00073,map00073	NA	R09453,R09461	RC00797	ko00000,ko00001,ko00199,ko01000	NA	NA	NA	p450
249	evm.model.s_1327.5795	161934.XP_010679336.1	4.97e-172	495	2CMFQ@1|root,2QQ81@2759|Eukaryota,37R4G@33090|Viridiplantae,3G9V0@35493|Streptophyta	33090|Viridiplantae	O	E3 ubiquitin-protein ligase	NA	GO:0000151,GO:0003674,GO:0003824,GO:0004842,GO:0005488,GO:0005515,GO:0005575,GO:0005622,GO:0005623,GO:0005634,GO:0005737,GO:0006464,GO:0006807,GO:0008150,GO:0008152,GO:0009987,GO:0016567,GO:0016740,GO:0019538,GO:0019787,GO:0019899,GO:0031625,GO:0032446,GO:0032991,GO:0036211,GO:0043170,GO:0043226,GO:0043227,GO:0043229,GO:0043231,GO:0043412,GO:0044237,GO:0044238,GO:0044260,GO:0044267,GO:0044389,GO:…	NA	NA	NA	NA	NA	NA	NA	NA	NA	NA	Ank,zf-C3HC4_3
250	evm.model.s_1327.5900	161934.XP_010679408.1	1.03e-226	629	2926D@1|root,2R92T@2759|Eukaryota,37JID@33090|Viridiplantae,3G8IN@35493|Streptophyta	33090|Viridiplantae	S	Ethylbenzene dehydrogenase	NA	NA	NA	NA	NA	NA	NA	NA	NA	NA	NA	NA	EB_dh
251	evm.model.s_1327.5910	161934.XP_010679504.1	9.69e-151	455	KOG4197@1|root,KOG4197@2759|Eukaryota,37NP8@33090|Viridiplantae,3G9WG@35493|Streptophyta	33090|Viridiplantae	I	Pentatricopeptide repeat-containing protein	NA	NA	NA	NA	NA	NA	NA	NA	NA	NA	NA	NA	PPR,PPR_2
252	evm.model.s_1327.6409	4096.XP_009794351.1	1.96e-226	635	COG3268@1|root,KOG2733@2759|Eukaryota,37JAK@33090|Viridiplantae,3GDYF@35493|Streptophyta,44E4V@71274|asterids	33090|Viridiplantae	S	Mitochondrial saccharopine	NA	GO:0005575,GO:0005622,GO:0005623,GO:0005737,GO:0005739,GO:0005773,GO:0005774,GO:0005886,GO:0009507,GO:0009526,GO:0009536,GO:0009941,GO:0016020,GO:0031090,GO:0031967,GO:0031975,GO:0043226,GO:0043227,GO:0043229,GO:0043231,GO:0044422,GO:0044424,GO:0044434,GO:0044435,GO:0044437,GO:0044444,GO:0044446,GO:0044464,GO:0071944,GO:0098588,GO:0098805	NA	NA	NA	NA	NA	NA	NA	NA	NA	NA	Sacchrp_dh_NADP
253	evm.model.s_1327.6559	161934.XP_010678598.1	0	905	KOG0032@1|root,KOG0032@2759|Eukaryota,37MAH@33090|Viridiplantae,3GB1K@35493|Streptophyta	33090|Viridiplantae	T	calcium-dependent protein kinase	CPK30	GO:0001101,GO:0003674,GO:0003824,GO:0004672,GO:0004674,GO:0004683,GO:0005488,GO:0005515,GO:0005516,GO:0005575,GO:0005622,GO:0005623,GO:0005634,GO:0005737,GO:0005886,GO:0006464,GO:0006468,GO:0006793,GO:0006796,GO:0006807,GO:0006950,GO:0006970,GO:0007154,GO:0007165,GO:0007275,GO:0008150,GO:0008152,GO:0009555,GO:0009628,GO:0009719,GO:0009725,GO:0009737,GO:0009738,GO:0009755,GO:0009931,GO:0009987,GO:…	2.7.11.1	ko:K13412	ko04626,ko05145,map04626,map05145	NA	NA	NA	ko00000,ko00001,ko01000,ko01001	NA	NA	NA	EF-hand_1,EF-hand_6,Pkinase
254	evm.model.s_1327.6848	161934.XP_010678765.1	1.83e-64	212	29TGJ@1|root,2RXG8@2759|Eukaryota,37TQ0@33090|Viridiplantae,3GIEK@35493|Streptophyta	33090|Viridiplantae	S	Protein of unknown function (DUF1645)	NA	NA	NA	NA	NA	NA	NA	NA	NA	NA	NA	NA	DUF1645
255	evm.model.s_1327.7151	161934.XP_010679002.1	5.45e-306	845	28PN1@1|root,2QWA2@2759|Eukaryota,37SV1@33090|Viridiplantae,3GGIF@35493|Streptophyta	33090|Viridiplantae	J	Belongs to the Frigida family	NA	NA	NA	NA	NA	NA	NA	NA	NA	NA	NA	NA	Frigida
256	evm.model.s_1327.7352	161934.XP_010679128.1	0	5700	KOG1786@1|root,KOG1788@1|root,KOG1786@2759|Eukaryota,KOG1788@2759|Eukaryota,37I21@33090|Viridiplantae,3GB4X@35493|Streptophyta	33090|Viridiplantae	TU	domain-containing protein	NA	GO:0000003,GO:0000902,GO:0000904,GO:0000932,GO:0001101,GO:0003006,GO:0005575,GO:0005622,GO:0005623,GO:0005737,GO:0006950,GO:0006970,GO:0006996,GO:0007033,GO:0007275,GO:0008150,GO:0009507,GO:0009536,GO:0009628,GO:0009651,GO:0009653,GO:0009719,GO:0009725,GO:0009737,GO:0009791,GO:0009825,GO:0009845,GO:0009888,GO:0009987,GO:0010026,GO:0010033,GO:0010090,GO:0010154,GO:0016043,GO:0016049,GO:0022414,GO:…	NA	ko:K22262	NA	NA	NA	NA	ko00000,ko04131	NA	NA	NA	Beach,Laminin_G_3,PH_BEACH,WD40
257	evm.model.s_1327.7384	161934.XP_010679154.1	1.25e-174	493	COG0159@1|root,KOG4175@2759|Eukaryota,37QAU@33090|Viridiplantae,3GCHM@35493|Streptophyta	33090|Viridiplantae	E	Belongs to the TrpA family	NA	GO:0000162,GO:0003674,GO:0003824,GO:0004834,GO:0005575,GO:0005622,GO:0005623,GO:0005737,GO:0006082,GO:0006520,GO:0006568,GO:0006576,GO:0006586,GO:0006725,GO:0006807,GO:0006950,GO:0006952,GO:0008150,GO:0008152,GO:0008652,GO:0009058,GO:0009072,GO:0009073,GO:0009308,GO:0009309,GO:0009507,GO:0009532,GO:0009536,GO:0009570,GO:0009605,GO:0009606,GO:0009607,GO:0009617,GO:0009628,GO:0009629,GO:0009630,GO:…	4.1.2.8,4.2.1.20	ko:K01695,ko:K13222	ko00260,ko00400,ko00402,ko01100,ko01110,ko01130,ko01230,map00260,map00400,map00402,map01100,map01110,map01130,map01230	M00023	R00674,R02340,R02722	RC00209,RC00210,RC00700,RC00701,RC02868	ko00000,ko00001,ko00002,ko01000	NA	NA	NA	Trp_syntA
258	evm.model.s_1327.7709	3983.cassava4.1_000255m	0	1969	COG1131@1|root,KOG0065@2759|Eukaryota,37P62@33090|Viridiplantae,3GB0P@35493|Streptophyta,4JSIG@91835|fabids	33090|Viridiplantae	Q	Belongs to the ABC transporter superfamily. ABCG family. PDR (TC 3.A.1.205) subfamily	NA	GO:0000302,GO:0001101,GO:0002229,GO:0002239,GO:0003674,GO:0003824,GO:0005215,GO:0005575,GO:0005623,GO:0005886,GO:0006810,GO:0006811,GO:0006812,GO:0006820,GO:0006855,GO:0006869,GO:0006950,GO:0006952,GO:0006979,GO:0008150,GO:0009605,GO:0009607,GO:0009719,GO:0009723,GO:0009725,GO:0009751,GO:0009753,GO:0010033,GO:0010035,GO:0010193,GO:0010876,GO:0014070,GO:0015399,GO:0015405,GO:0015692,GO:0015711,GO:…	NA	NA	NA	NA	NA	NA	NA	NA	NA	NA	ABC2_membrane,ABC_tran,ABC_trans_N,PDR_assoc
259	evm.model.s_1327.7716	161934.XP_010679380.1	5.32e-48	157	2CY2E@1|root,2S1GC@2759|Eukaryota,37VIA@33090|Viridiplantae,3GJBC@35493|Streptophyta	33090|Viridiplantae	K	Ocs element-binding factor	NA	NA	NA	NA	NA	NA	NA	NA	NA	NA	NA	NA	bZIP_1
260	evm.model.s_1327.7730	161934.XP_010679407.1	1.36e-49	162	KOG1603@1|root,KOG1603@2759|Eukaryota,37X0W@33090|Viridiplantae,3GKEF@35493|Streptophyta	33090|Viridiplantae	P	Heavy-metal-associated domain	NA	GO:0003674,GO:0005488,GO:0005575,GO:0005622,GO:0005623,GO:0005737,GO:0006810,GO:0006811,GO:0006812,GO:0006873,GO:0006875,GO:0008150,GO:0009987,GO:0019725,GO:0030001,GO:0030003,GO:0042592,GO:0043167,GO:0043169,GO:0044424,GO:0044464,GO:0046872,GO:0046914,GO:0046916,GO:0048878,GO:0050801,GO:0051179,GO:0051234,GO:0055065,GO:0055076,GO:0055080,GO:0055082,GO:0065007,GO:0065008,GO:0098771	NA	NA	NA	NA	NA	NA	NA	NA	NA	NA	NA
261	evm.model.s_1327.7788	161934.XP_010688391.1	0	2028	COG1132@1|root,KOG0055@2759|Eukaryota,37HZ5@33090|Viridiplantae,3G9FQ@35493|Streptophyta	33090|Viridiplantae	Q	ABC transporter B family member	NA	GO:0003674,GO:0003824,GO:0005215,GO:0005575,GO:0005622,GO:0005623,GO:0005737,GO:0005773,GO:0005774,GO:0005886,GO:0005911,GO:0006810,GO:0006855,GO:0007275,GO:0008150,GO:0008559,GO:0009506,GO:0009605,GO:0009606,GO:0009628,GO:0009629,GO:0009630,GO:0009653,GO:0009719,GO:0009725,GO:0009733,GO:0009735,GO:0009888,GO:0009914,GO:0009926,GO:0009966,GO:0009987,GO:0010015,GO:0010033,GO:0010053,GO:0010054,GO:…	3.6.3.44	ko:K05658	ko02010,ko04976,ko05206,ko05226,map02010,map04976,map05206,map05226	NA	NA	NA	ko00000,ko00001,ko01000,ko02000,ko04090,ko04147	3.A.1.201	NA	NA	ABC_membrane,ABC_tran
262	evm.model.s_4.18	28532.XP_010551951.1	1.49e-167	481	COG3424@1|root,2QRSY@2759|Eukaryota,37MT6@33090|Viridiplantae,3G7AK@35493|Streptophyta,3I1UF@3699|Brassicales	33090|Viridiplantae	H	Chalcone and stilbene synthases, N-terminal domain	CHS2	GO:0003674,GO:0003824,GO:0005575,GO:0005622,GO:0005623,GO:0005737,GO:0008150,GO:0008152,GO:0009058,GO:0009812,GO:0009813,GO:0016210,GO:0016740,GO:0016746,GO:0016747,GO:0044424,GO:0044464,GO:0071704,GO:1901576	2.3.1.159,2.3.1.74,2.3.1.95	ko:K00660,ko:K12644,ko:K13232	ko00941,ko00945,ko01058,ko01100,ko01110,ko04712,map00941,map00945,map01058,map01100,map01110,map04712	M00137	R01613,R01614,R06568,R07250,R07987,R07988,R07989	RC00004,RC02726,RC02855,RC02952	ko00000,ko00001,ko00002,ko01000,ko01008	NA	NA	NA	Chal_sti_synt_C,Chal_sti_synt_N
263	evm.model.s_1705.10	161934.XP_010672057.1	6.26e-240	672	KOG1901@1|root,KOG1901@2759|Eukaryota,37HJF@33090|Viridiplantae,3GAHU@35493|Streptophyta	33090|Viridiplantae	O	YTH domain-containing family protein	NA	NA	NA	ko:K20102	NA	NA	NA	NA	ko00000,ko03019	NA	NA	NA	YTH
264	evm.model.s_1705.12	161934.XP_010672053.1	8.34e-81	284	COG4886@1|root,KOG0619@2759|Eukaryota,37SB0@33090|Viridiplantae,3GGNF@35493|Streptophyta	33090|Viridiplantae	S	LRR receptor-like serine threonine-protein kinase	NA	NA	NA	NA	NA	NA	NA	NA	NA	NA	NA	NA	LRRNT_2,LRR_1,LRR_8
265	evm.model.s_3233.12	3988.XP_002509749.1	2.2e-110	323	2CNC2@1|root,2QV4N@2759|Eukaryota,37JRN@33090|Viridiplantae,3GCTB@35493|Streptophyta,4JN8W@91835|fabids	33090|Viridiplantae	O	Thaumatin family	NA	GO:0005575,GO:0005576	NA	NA	NA	NA	NA	NA	NA	NA	NA	NA	Thaumatin
266	evm.model.s_609.14	161934.XP_010674523.1	2.91e-168	477	2C0PQ@1|root,2QPX7@2759|Eukaryota,37M7X@33090|Viridiplantae,3G8GE@35493|Streptophyta	33090|Viridiplantae	Q	Belongs to the peroxidase family. Classical plant (class III) peroxidase subfamily	NA	NA	1.11.1.7	ko:K00430	ko00940,ko01100,ko01110,map00940,map01100,map01110	NA	R00602,R02596,R03919,R04007,R07443	RC00034	ko00000,ko00001,ko01000	NA	NA	NA	peroxidase
267	evm.model.s_174.3	161934.XP_010695065.1	4.46e-274	756	COG5184@1|root,KOG1426@2759|Eukaryota,37S0V@33090|Viridiplantae,3GGPV@35493|Streptophyta	33090|Viridiplantae	L	ultraviolet-B receptor UVR8	UVR8	GO:0000785,GO:0003674,GO:0003682,GO:0005085,GO:0005488,GO:0005515,GO:0005575,GO:0005622,GO:0005623,GO:0005634,GO:0005694,GO:0005737,GO:0005829,GO:0008150,GO:0009314,GO:0009411,GO:0009416,GO:0009605,GO:0009628,GO:0009649,GO:0010224,GO:0019899,GO:0042752,GO:0042802,GO:0042803,GO:0043226,GO:0043227,GO:0043228,GO:0043229,GO:0043231,GO:0043232,GO:0044422,GO:0044424,GO:0044427,GO:0044444,GO:0044446,GO:…	2.3.2.26,2.7.7.7	ko:K02327,ko:K10614	ko00230,ko00240,ko01100,ko03030,ko03410,ko03420,ko03430,ko03440,ko04120,ko05166,map00230,map00240,map01100,map03030,map03410,map03420,map03430,map03440,map04120,map05166	M00262	R00375,R00376,R00377,R00378	RC02795	ko00000,ko00001,ko00002,ko01000,ko03032,ko03400,ko04121	NA	NA	NA	RCC1
268	evm.model.s_4902.4	3988.XP_002522255.1	0	1261	COG1877@1|root,KOG1050@2759|Eukaryota,37ITE@33090|Viridiplantae,3G7U5@35493|Streptophyta,4JHQZ@91835|fabids	33090|Viridiplantae	G	alpha,alpha-trehalose-phosphate synthase UDP-forming	NA	GO:0003674,GO:0003824,GO:0005575,GO:0005622,GO:0005623,GO:0005737,GO:0005829,GO:0005975,GO:0005984,GO:0005991,GO:0005992,GO:0006793,GO:0006796,GO:0006950,GO:0008150,GO:0008152,GO:0009058,GO:0009311,GO:0009312,GO:0009987,GO:0016051,GO:0016311,GO:0016787,GO:0016788,GO:0016791,GO:0033554,GO:0034637,GO:0042578,GO:0044237,GO:0044238,GO:0044249,GO:0044262,GO:0044424,GO:0044444,GO:0044464,GO:0046351,GO:…	2.4.1.15,3.1.3.12	ko:K16055	ko00500,ko01100,map00500,map01100	NA	R02737,R02778	RC00005,RC00017,RC00049,RC02748	ko00000,ko00001,ko01000,ko01003	NA	GT20	NA	Glyco_transf_20,Trehalose_PPase
269	evm.model.s_12339.16	161934.XP_010684922.1	0	1063	COG0515@1|root,2QUW9@2759|Eukaryota,37KJP@33090|Viridiplantae,3G96G@35493|Streptophyta	33090|Viridiplantae	T	LRR receptor-like serine threonine-protein kinase	NA	GO:0003674,GO:0003824,GO:0004672,GO:0004674,GO:0005575,GO:0005623,GO:0005886,GO:0006464,GO:0006468,GO:0006793,GO:0006796,GO:0006807,GO:0008150,GO:0008152,GO:0009987,GO:0016020,GO:0016301,GO:0016310,GO:0016740,GO:0016772,GO:0016773,GO:0019538,GO:0036211,GO:0043170,GO:0043412,GO:0044237,GO:0044238,GO:0044260,GO:0044267,GO:0044464,GO:0071704,GO:0071944,GO:0140096,GO:1901564	NA	NA	NA	NA	NA	NA	NA	NA	NA	NA	LRR_8,Malectin,Pkinase
270	evm.model.s_1629.4	3659.XP_004163556.1	2.05e-27	110	2BD6H@1|root,2S038@2759|Eukaryota,37V3W@33090|Viridiplantae,3GJ7J@35493|Streptophyta,4JQEM@91835|fabids	33090|Viridiplantae	S	Cucumber peeling cupredoxin-like	NA	NA	NA	NA	NA	NA	NA	NA	NA	NA	NA	NA	Cu_bind_like
271	evm.model.s_2856.3_evm.model.s_2856.6	981085.XP_010090382.1	6.5e-125	385	COG0384@1|root,KOG3033@2759|Eukaryota,37R5F@33090|Viridiplantae,3GCZZ@35493|Streptophyta,4JKWK@91835|fabids	33090|Viridiplantae	S	Phenazine biosynthesis-like domain-containing protein	NA	NA	NA	NA	NA	NA	NA	NA	NA	NA	NA	NA	PhzC-PhzF
272	evm.model.s_1609.5	161934.XP_010666830.1	3.03e-164	514	KOG2027@1|root,KOG2027@2759|Eukaryota,37NMT@33090|Viridiplantae,3G8CM@35493|Streptophyta	33090|Viridiplantae	Z	Regulator of Vps4 activity in the MVB pathway protein	NA	NA	NA	ko:K19476	ko04144,map04144	NA	NA	NA	ko00000,ko00001	NA	NA	NA	Ist1
273	evm.model.s_352.12	3988.XP_002526700.1	1.66e-141	426	28JIG@1|root,2RUW1@2759|Eukaryota,37TD4@33090|Viridiplantae,3GHHB@35493|Streptophyta	33090|Viridiplantae	K	WRKY Transcription Factor	NA	NA	NA	ko:K13424	ko04016,ko04626,map04016,map04626	NA	NA	NA	ko00000,ko00001,ko03000	NA	NA	NA	WRKY
274	evm.model.s_821.34	161934.XP_010669900.1	6.71e-71	218	29YBJ@1|root,2RXTQ@2759|Eukaryota,37U6W@33090|Viridiplantae,3GJ6U@35493|Streptophyta	33090|Viridiplantae	J	Belongs to the BetVI family	NA	NA	NA	NA	NA	NA	NA	NA	NA	NA	NA	NA	Bet_v_1
275	evm.model.s_8421.4	161934.XP_010691671.1	4.46e-221	613	COG1064@1|root,KOG0023@2759|Eukaryota,37K4P@33090|Viridiplantae,3G98H@35493|Streptophyta	33090|Viridiplantae	Q	Cinnamyl alcohol dehydrogenase	NA	NA	1.1.1.195	ko:K00083	ko00940,ko01100,ko01110,map00940,map01100,map01110	M00039	R02593,R03918,R06570,R06571,R07437	RC00649	ko00000,ko00001,ko00002,ko01000	NA	NA	NA	ADH_N,ADH_zinc_N
276	evm.model.s_12571.42	161934.XP_010690949.1	9.38e-110	369	COG4886@1|root,2QPYS@2759|Eukaryota,37Q18@33090|Viridiplantae,3GCT9@35493|Streptophyta	33090|Viridiplantae	T	Belongs to the protein kinase superfamily. Ser Thr protein kinase family	NA	NA	2.7.11.1	ko:K04730	ko04010,ko04064,ko04620,ko04624,ko04722,ko05133,ko05140,ko05142,ko05145,ko05152,ko05162,ko05169,map04010,map04064,map04620,map04624,map04722,map05133,map05140,map05142,map05145,map05152,map05162,map05169	M00686	NA	NA	ko00000,ko00001,ko00002,ko01000,ko01001	NA	NA	NA	LRRNT_2,LRR_1,LRR_8,Pkinase
277	evm.model.s_12571.73	161934.XP_010690912.1	3.53e-118	348	28I7F@1|root,2QU5J@2759|Eukaryota,37RE6@33090|Viridiplantae,3GCNT@35493|Streptophyta	33090|Viridiplantae	S	BURP domain-containing protein	NA	NA	NA	NA	NA	NA	NA	NA	NA	NA	NA	NA	BURP
278	evm.model.s_12571.92	161934.XP_010690894.1	2.55e-251	704	28IMB@1|root,2QQY7@2759|Eukaryota,37SE1@33090|Viridiplantae,3G9FB@35493|Streptophyta	33090|Viridiplantae	G	Belongs to the glycosyl hydrolase 17 family	NA	GO:0001871,GO:0003674,GO:0003824,GO:0004553,GO:0005488,GO:0005575,GO:0005623,GO:0005886,GO:0016020,GO:0016787,GO:0016798,GO:0030246,GO:0030247,GO:0031224,GO:0031225,GO:0031226,GO:0044425,GO:0044459,GO:0044464,GO:0046658,GO:0071944	NA	NA	NA	NA	NA	NA	NA	NA	NA	NA	Glyco_hydro_17,X8
279	evm.model.s_12571.168	161934.XP_010690845.1	5.59e-271	754	COG0207@1|root,COG0262@1|root,KOG0673@2759|Eukaryota,KOG1324@2759|Eukaryota,37IFR@33090|Viridiplantae,3GAR2@35493|Streptophyta	33090|Viridiplantae	H	Bifunctional enzyme. Involved in de novo dTMP biosynthesis. Key enzyme in folate metabolism	DHFR-TS	GO:0003674,GO:0003824,GO:0004146,GO:0004799,GO:0005575,GO:0005622,GO:0005623,GO:0005737,GO:0005829,GO:0006082,GO:0006575,GO:0006725,GO:0006732,GO:0006760,GO:0006807,GO:0008150,GO:0008152,GO:0008168,GO:0009058,GO:0009108,GO:0009256,GO:0009257,GO:0009396,GO:0009987,GO:0016053,GO:0016491,GO:0016645,GO:0016646,GO:0016740,GO:0016741,GO:0018130,GO:0019438,GO:0019752,GO:0032259,GO:0034641,GO:0042083,GO:…	1.5.1.3,2.1.1.45	ko:K13998	ko00240,ko00670,ko00790,ko01100,map00240,map00670,map00790,map01100	M00053,M00126,M00841	R00936,R00937,R00939,R00940,R02101,R02235,R02236	RC00109,RC00110,RC00158,RC00219,RC00332	ko00000,ko00001,ko00002,ko01000	NA	NA	NA	DHFR_1,Thymidylat_synt
280	evm.model.s_12571.564	161934.XP_010672751.1	1.33e-185	533	28N77@1|root,2QUSI@2759|Eukaryota,37SZF@33090|Viridiplantae,3GCN3@35493|Streptophyta	33090|Viridiplantae	S	Benzyl alcohol	NA	NA	2.3.1.195,2.3.1.196,2.3.1.232	ko:K18858,ko:K19861	ko00592,ko01110,map00592,map01110	NA	R09631	RC00004,RC00041	ko00000,ko00001,ko01000	NA	NA	NA	Transferase
281	evm.model.s_12571.565	3656.XP_008462816.1	2.22e-179	517	28N77@1|root,2QUSI@2759|Eukaryota,37SZF@33090|Viridiplantae,3GCN3@35493|Streptophyta,4JKZI@91835|fabids	33090|Viridiplantae	S	Benzyl alcohol	NA	NA	2.3.1.195,2.3.1.196,2.3.1.232	ko:K18858,ko:K19861	ko00592,ko01110,map00592,map01110	NA	R09631	RC00004,RC00041	ko00000,ko00001,ko01000	NA	NA	NA	Transferase
282	evm.model.s_12571.764	161934.XP_010690548.1	3.25e-162	509	KOG4658@1|root,KOG4658@2759|Eukaryota,37JN7@33090|Viridiplantae,3GAV6@35493|Streptophyta	33090|Viridiplantae	T	Belongs to the disease resistance NB-LRR family	NA	GO:0005575,GO:0005623,GO:0005886,GO:0006950,GO:0006952,GO:0007154,GO:0007165,GO:0008150,GO:0009987,GO:0016020,GO:0023052,GO:0044464,GO:0050789,GO:0050794,GO:0050896,GO:0051716,GO:0065007,GO:0071944	NA	ko:K19613	ko04014,map04014	NA	NA	NA	ko00000,ko00001	NA	NA	NA	NB-ARC
283	evm.model.s_12571.1772	161934.XP_010691469.1	3.61e-113	357	COG5076@1|root,KOG1474@2759|Eukaryota,37RPA@33090|Viridiplantae,3GBF9@35493|Streptophyta	33090|Viridiplantae	K	transcription factor	NA	GO:0007275,GO:0007346,GO:0008150,GO:0009292,GO:0009294,GO:0009987,GO:0022622,GO:0032501,GO:0032502,GO:0044764,GO:0045787,GO:0045931,GO:0048364,GO:0048518,GO:0048522,GO:0048731,GO:0048856,GO:0050789,GO:0050794,GO:0051704,GO:0051726,GO:0065007,GO:0099402	NA	ko:K11721	NA	NA	NA	NA	ko00000,ko01001,ko03036	NA	NA	NA	BET,Bromodomain
284	evm.model.s_12571.1801	161934.XP_010691494.1	1.15e-227	637	28HV8@1|root,2QQ67@2759|Eukaryota,37NGN@33090|Viridiplantae,3G8Y3@35493|Streptophyta	33090|Viridiplantae	NA	NA	NA	NA	NA	NA	NA	NA	NA	NA	NA	NA	NA	NA	NA
285	evm.model.s_12571.1815	161934.XP_010685306.1	4.4e-81	259	COG0515@1|root,KOG1187@2759|Eukaryota,37I6S@33090|Viridiplantae,3GEU6@35493|Streptophyta	33090|Viridiplantae	T	serine threonine-protein kinase	NA	NA	2.7.11.1	ko:K04733	ko04010,ko04064,ko04620,ko04621,ko04624,ko04722,ko05133,ko05140,ko05142,ko05145,ko05152,ko05162,ko05164,map04010,map04064,map04620,map04621,map04624,map04722,map05133,map05140,map05142,map05145,map05152,map05162,map05164	M00686	NA	NA	ko00000,ko00001,ko00002,ko01000,ko01001	NA	NA	NA	Pkinase_Tyr
286	evm.model.s_12571.1825	161934.XP_010691511.1	2.36e-243	676	COG1253@1|root,KOG2118@2759|Eukaryota,37KG4@33090|Viridiplantae,3GBMQ@35493|Streptophyta	33090|Viridiplantae	S	DUF21 domain-containing protein	NA	GO:0005575,GO:0005623,GO:0005886,GO:0016020,GO:0044464,GO:0071944	NA	ko:K16302	NA	NA	NA	NA	ko00000,ko02000	9.A.40.3	NA	NA	DUF21
287	evm.model.s_12571.1873	161934.XP_010691520.1	2.91e-78	236	COG2340@1|root,KOG3017@2759|Eukaryota,37TVY@33090|Viridiplantae,3GI6S@35493|Streptophyta	33090|Viridiplantae	S	Belongs to the CRISP family	NA	NA	NA	ko:K13449	ko04016,ko04075,ko04626,map04016,map04075,map04626	NA	NA	NA	ko00000,ko00001	NA	NA	NA	CAP
288	evm.model.s_12571.1947	161934.XP_010691588.1	2.47e-255	708	KOG0583@1|root,KOG0583@2759|Eukaryota,37Q1P@33090|Viridiplantae,3G72J@35493|Streptophyta	33090|Viridiplantae	T	Non-specific serine threonine protein kinase	NA	NA	NA	NA	NA	NA	NA	NA	NA	NA	NA	NA	NAF,Pkinase
289	evm.model.s_12571.2191	4530.OS09T0513600-01	3.92e-60	196	COG0515@1|root,KOG1187@2759|Eukaryota,37HVZ@33090|Viridiplantae,3G9T6@35493|Streptophyta,3KSPD@4447|Liliopsida,3IAC7@38820|Poales	33090|Viridiplantae	T	Belongs to the protein kinase superfamily. Tyr protein kinase family	NA	NA	2.7.11.1	ko:K13436	ko04626,map04626	NA	NA	NA	ko00000,ko00001,ko01000,ko01001	NA	NA	NA	Pkinase_Tyr
290	evm.model.s_12571.2192	4432.XP_010243367.1	1.39e-108	329	COG0515@1|root,KOG1187@2759|Eukaryota,37M6H@33090|Viridiplantae,3GBG2@35493|Streptophyta	33090|Viridiplantae	T	Belongs to the protein kinase superfamily. Tyr protein kinase family	NA	GO:0000003,GO:0000902,GO:0000904,GO:0003006,GO:0003674,GO:0003824,GO:0004672,GO:0004674,GO:0004675,GO:0004888,GO:0005575,GO:0005623,GO:0005886,GO:0006464,GO:0006468,GO:0006793,GO:0006796,GO:0006807,GO:0007154,GO:0007165,GO:0007166,GO:0007167,GO:0007178,GO:0007275,GO:0008150,GO:0008152,GO:0009653,GO:0009826,GO:0009856,GO:0009860,GO:0009888,GO:0009932,GO:0009987,GO:0010015,GO:0010053,GO:0010054,GO:…	NA	NA	NA	NA	NA	NA	NA	NA	NA	NA	Pkinase_Tyr
291	evm.model.s_12571.2929	161934.XP_010689981.1	0	1749	COG4354@1|root,KOG1077@2759|Eukaryota,37JP0@33090|Viridiplantae,3GB68@35493|Streptophyta	33090|Viridiplantae	U	Subunit of the adaptor protein complex 2 (AP-2). Adaptor protein complexes function in protein transport via transport vesicles in different membrane traffic pathways. Adaptor protein complexes are vesicle coat components and appear to be involved in cargo selection and vesicle formation. AP-2 is involved in clathrin-dependent endocytosis in which cargo proteins are incorporated into vesicles sur…	NA	GO:0005575,GO:0005623,GO:0005886,GO:0016020,GO:0044464,GO:0071944	NA	ko:K11824	ko04144,ko04721,ko04961,ko05016,map04144,map04721,map04961,map05016	NA	NA	NA	ko00000,ko00001,ko04131,ko04147	NA	NA	NA	Adaptin_N,Alpha_adaptinC2,Alpha_adaptin_C
292	evm.model.s_12571.2941	161934.XP_010689986.1	7.99e-258	715	COG0814@1|root,KOG1303@2759|Eukaryota,37RX4@33090|Viridiplantae,3GBCR@35493|Streptophyta	33090|Viridiplantae	E	GABA transporter 1-like	NA	GO:0003333,GO:0003674,GO:0005215,GO:0005326,GO:0005342,GO:0005575,GO:0005623,GO:0005886,GO:0006810,GO:0006811,GO:0006820,GO:0006836,GO:0006865,GO:0008028,GO:0008150,GO:0008509,GO:0008514,GO:0015075,GO:0015171,GO:0015185,GO:0015318,GO:0015711,GO:0015718,GO:0015812,GO:0015849,GO:0016020,GO:0022857,GO:0034220,GO:0044464,GO:0046942,GO:0046943,GO:0051179,GO:0051234,GO:0055085,GO:0071702,GO:0071705,GO:…	NA	NA	NA	NA	NA	NA	NA	NA	NA	NA	Aa_trans
293	evm.model.s_12571.2962	161934.XP_010672068.1	1.58e-135	389	COG1028@1|root,KOG0725@2759|Eukaryota,37I6K@33090|Viridiplantae,3GCDJ@35493|Streptophyta	33090|Viridiplantae	Q	Short-chain type dehydrogenase	NA	GO:0003674,GO:0003824,GO:0004033,GO:0005575,GO:0005622,GO:0005623,GO:0005737,GO:0008106,GO:0008150,GO:0008152,GO:0009507,GO:0009536,GO:0016491,GO:0016614,GO:0016616,GO:0043226,GO:0043227,GO:0043229,GO:0043231,GO:0044424,GO:0044444,GO:0044464,GO:0055114	1.1.1.100	ko:K00059	ko00061,ko00333,ko00780,ko01040,ko01100,ko01130,ko01212,map00061,map00333,map00780,map01040,map01100,map01130,map01212	M00083,M00572	R04533,R04534,R04536,R04543,R04566,R04953,R04964,R07759,R07763,R10116,R10120,R11671	RC00029,RC00117	ko00000,ko00001,ko00002,ko01000,ko01004	NA	NA	NA	adh_short_C2
294	evm.model.s_12571.3076	161934.XP_010690029.1	4.37e-236	659	COG0077@1|root,KOG2797@2759|Eukaryota,37I2F@33090|Viridiplantae,3G9NF@35493|Streptophyta	33090|Viridiplantae	E	Converts the prephenate produced from the shikimate- chorismate pathway into phenylalanine	NA	GO:0003674,GO:0003824,GO:0005575,GO:0005622,GO:0005623,GO:0005737,GO:0005829,GO:0006082,GO:0006520,GO:0006558,GO:0006570,GO:0006571,GO:0006725,GO:0006807,GO:0008150,GO:0008152,GO:0008652,GO:0009058,GO:0009072,GO:0009073,GO:0009094,GO:0009095,GO:0009314,GO:0009416,GO:0009507,GO:0009536,GO:0009628,GO:0009637,GO:0009642,GO:0009645,GO:0009987,GO:0010244,GO:0016053,GO:0016829,GO:0016835,GO:0016836,GO:…	4.2.1.51,4.2.1.91	ko:K05359	ko00400,ko01100,ko01110,ko01130,ko01230,map00400,map01100,map01110,map01130,map01230	M00024	R00691,R01373	RC00360	ko00000,ko00001,ko00002,ko01000	NA	NA	NA	PDT
295	evm.model.s_12571.3207	161934.XP_010689827.1	0	1610	COG2352@1|root,2QPVS@2759|Eukaryota,37I3E@33090|Viridiplantae,3GA9N@35493|Streptophyta	33090|Viridiplantae	C	phosphoenolpyruvate carboxylase	NA	GO:0003674,GO:0003824,GO:0004611,GO:0005575,GO:0005576,GO:0005622,GO:0005623,GO:0005737,GO:0005829,GO:0005886,GO:0005911,GO:0007275,GO:0008150,GO:0008152,GO:0008964,GO:0009506,GO:0009507,GO:0009536,GO:0015977,GO:0016020,GO:0016829,GO:0016830,GO:0016831,GO:0030054,GO:0032501,GO:0032502,GO:0043226,GO:0043227,GO:0043229,GO:0043231,GO:0044424,GO:0044444,GO:0044464,GO:0048046,GO:0048366,GO:0048367,GO:…	4.1.1.31	ko:K01595	ko00620,ko00680,ko00710,ko00720,ko01100,ko01120,ko01200,map00620,map00680,map00710,map00720,map01100,map01120,map01200	M00168,M00170,M00171,M00172,M00173,M00346,M00374	R00345	RC02741	ko00000,ko00001,ko00002,ko01000	NA	NA	NA	PEPcase
296	evm.model.s_12571.3346_evm.model.s_12571.3347	161934.XP_010691202.1	0	2061	COG1132@1|root,KOG0054@2759|Eukaryota,37RWP@33090|Viridiplantae,3GA69@35493|Streptophyta	33090|Viridiplantae	Q	ABC transporter C family member	NA	NA	NA	ko:K05666	ko01523,ko01524,ko02010,ko04976,map01523,map01524,map02010,map04976	NA	NA	NA	ko00000,ko00001,ko02000	3.A.1.208.2	NA	NA	ABC_membrane,ABC_tran
297	evm.model.s_12571.3489	161934.XP_010689728.1	4.66e-109	320	KOG1944@1|root,KOG1944@2759|Eukaryota,37N6U@33090|Viridiplantae,3G8JI@35493|Streptophyta	33090|Viridiplantae	O	Belongs to the peroxisomal membrane protein PXMP2 4 family	NA	GO:0000302,GO:0005575,GO:0005622,GO:0005623,GO:0005737,GO:0005739,GO:0006950,GO:0006979,GO:0008150,GO:0009987,GO:0030154,GO:0032502,GO:0033554,GO:0034599,GO:0034614,GO:0042221,GO:0043226,GO:0043227,GO:0043229,GO:0043231,GO:0043473,GO:0044424,GO:0044444,GO:0044464,GO:0048066,GO:0048869,GO:0050896,GO:0050931,GO:0050935,GO:0051716,GO:0070887,GO:1901700,GO:1901701	NA	ko:K13348	ko04146,map04146	NA	NA	NA	ko00000,ko00001	NA	NA	NA	Mpv17_PMP22
298	evm.model.s_12571.3563	161934.XP_010689760.1	0	1101	COG1960@1|root,KOG0135@2759|Eukaryota,37M5X@33090|Viridiplantae,3GD9A@35493|Streptophyta	33090|Viridiplantae	IQ	Belongs to the acyl-CoA oxidase family	ACX6	GO:0000166,GO:0003674,GO:0003824,GO:0003995,GO:0003997,GO:0005488,GO:0006082,GO:0006629,GO:0006631,GO:0006635,GO:0008150,GO:0008152,GO:0009056,GO:0009062,GO:0009987,GO:0016042,GO:0016054,GO:0016491,GO:0016627,GO:0016634,GO:0019395,GO:0019752,GO:0030258,GO:0032787,GO:0033539,GO:0034440,GO:0036094,GO:0043167,GO:0043168,GO:0043436,GO:0044237,GO:0044238,GO:0044242,GO:0044248,GO:0044255,GO:0044281,GO:…	1.3.3.6	ko:K00232	ko00071,ko00592,ko01040,ko01100,ko01110,ko01212,ko03320,ko04024,ko04146,map00071,map00592,map01040,map01100,map01110,map01212,map03320,map04024,map04146	M00087,M00113	R01175,R01279,R03777,R03857,R03990,R04751,R04754,R07888,R07892,R07896,R07934,R07950	RC00052,RC00076	ko00000,ko00001,ko00002,ko01000	NA	NA	NA	ACOX,Acyl-CoA_dh_1,Acyl-CoA_dh_M
299	evm.model.s_12571.3621	161934.XP_010671970.1	6.36e-44	149	29YBJ@1|root,2RXTQ@2759|Eukaryota,37U6W@33090|Viridiplantae,3GJ6U@35493|Streptophyta	33090|Viridiplantae	J	Belongs to the BetVI family	NA	NA	NA	NA	NA	NA	NA	NA	NA	NA	NA	NA	Bet_v_1
300	evm.model.s_12571.3713	161934.XP_010689977.1	2.31e-155	447	KOG3178@1|root,KOG3178@2759|Eukaryota,37PX0@33090|Viridiplantae,3GFUM@35493|Streptophyta	33090|Viridiplantae	J	Belongs to the class I-like SAM-binding methyltransferase superfamily. Cation-independent O- methyltransferase family	NA	GO:0003674,GO:0003824,GO:0005488,GO:0005515,GO:0005575,GO:0005622,GO:0005623,GO:0005737,GO:0006725,GO:0006807,GO:0008150,GO:0008152,GO:0008168,GO:0008171,GO:0008757,GO:0009058,GO:0009812,GO:0009820,GO:0009821,GO:0009987,GO:0016740,GO:0016741,GO:0019438,GO:0030761,GO:0030766,GO:0032259,GO:0033799,GO:0034641,GO:0042802,GO:0042803,GO:0044237,GO:0044249,GO:0044271,GO:0044424,GO:0044464,GO:0046983,GO:…	2.1.1.150,2.1.1.212,2.1.1.240,2.1.1.46	ko:K13259,ko:K13262,ko:K16040	ko00943,ko00945,ko01110,map00943,map00945,map01110	NA	R02931,R06564,R06794,R07722,R07724,R09872	RC00003,RC00392,RC01558	ko00000,ko00001,ko01000	NA	NA	NA	Dimerisation,Methyltransf_2
301	evm.model.s_12571.3888	161934.XP_010689009.1	0	1066	KOG2301@1|root,KOG2301@2759|Eukaryota,37IZH@33090|Viridiplantae,3GG0M@35493|Streptophyta	33090|Viridiplantae	PT	Two pore calcium channel protein	TPC1	GO:0000325,GO:0001508,GO:0003674,GO:0005215,GO:0005216,GO:0005244,GO:0005245,GO:0005261,GO:0005262,GO:0005488,GO:0005515,GO:0005575,GO:0005622,GO:0005623,GO:0005737,GO:0005773,GO:0005774,GO:0005794,GO:0005886,GO:0006810,GO:0006811,GO:0006812,GO:0006816,GO:0007154,GO:0007165,GO:0007275,GO:0008150,GO:0008324,GO:0009791,GO:0009845,GO:0009889,GO:0009987,GO:0010119,GO:0010565,GO:0010817,GO:0012505,GO:…	NA	ko:K04344,ko:K04851,ko:K04855,ko:K04856,ko:K16900	ko04010,ko04020,ko04022,ko04024,ko04218,ko04260,ko04261,ko04270,ko04530,ko04713,ko04721,ko04723,ko04724,ko04725,ko04726,ko04727,ko04728,ko04730,ko04742,ko04911,ko04912,ko04921,ko04924,ko04925,ko04927,ko04930,ko04934,ko04973,ko05010,ko05031,ko05032,ko05033,ko05410,ko05412,ko05414,map04010,map04020,map04022,map04024,map04218,map04260,map04261,map04270,map04530,map04713,map04721,map04723,map04724,ma…	NA	NA	NA	ko00000,ko00001,ko04040	1.A.1.11.1,1.A.1.11.13,1.A.1.11.20,1.A.1.11.21,1.A.1.11.26,1.A.1.11.27,1.A.1.11.30,1.A.1.11.5,1.A.1.11.7,1.A.1.11.8	NA	NA	Ion_trans
302	evm.model.s_12571.4363	161934.XP_010677367.1	0	1134	COG0055@1|root,KOG1246@2759|Eukaryota,37Q2B@33090|Viridiplantae,3GAN5@35493|Streptophyta	33090|Viridiplantae	K	lysine-specific demethylase	NA	GO:0000003,GO:0000785,GO:0000792,GO:0000902,GO:0003006,GO:0003674,GO:0003824,GO:0005575,GO:0005622,GO:0005623,GO:0005634,GO:0005694,GO:0006325,GO:0006464,GO:0006482,GO:0006807,GO:0006996,GO:0007275,GO:0008150,GO:0008152,GO:0008214,GO:0009653,GO:0009719,GO:0009725,GO:0009741,GO:0009791,GO:0009826,GO:0009892,GO:0009893,GO:0009908,GO:0009987,GO:0010016,GO:0010033,GO:0010228,GO:0010468,GO:0010604,GO:…	NA	ko:K11446	NA	NA	NA	NA	ko00000,ko01000,ko01009,ko03036	NA	NA	NA	JmjC,JmjN,zf-C5HC2
303	evm.model.s_12571.4465	161934.XP_010695556.1	8.69e-163	462	COG0451@1|root,KOG1502@2759|Eukaryota,37KA3@33090|Viridiplantae,3GDKR@35493|Streptophyta	33090|Viridiplantae	V	Cinnamoyl-CoA reductase	NA	NA	1.2.1.44	ko:K09753	ko00940,ko01100,ko01110,map00940,map01100,map01110	M00039	R01615,R01941,R02193,R02220,R02506,R06569	RC00004,RC00566	ko00000,ko00001,ko00002,ko01000	NA	NA	NA	3Beta_HSD
304	evm.model.s_12571.4754	161934.XP_010695452.1	7.26000000000012e-311	857	2CJU3@1|root,2QTBX@2759|Eukaryota,37IM6@33090|Viridiplantae,3GDU5@35493|Streptophyta	33090|Viridiplantae	G	beta-amylase	BAM1	GO:0000023,GO:0000024,GO:0000272,GO:0001101,GO:0003674,GO:0003824,GO:0004553,GO:0005575,GO:0005622,GO:0005623,GO:0005634,GO:0005737,GO:0005829,GO:0005975,GO:0005976,GO:0005982,GO:0005983,GO:0005984,GO:0006073,GO:0006950,GO:0008150,GO:0008152,GO:0009056,GO:0009057,GO:0009058,GO:0009251,GO:0009266,GO:0009311,GO:0009312,GO:0009409,GO:0009414,GO:0009415,GO:0009507,GO:0009532,GO:0009536,GO:0009570,GO:…	3.2.1.2	ko:K01177	ko00500,map00500	NA	R02112,R11262	NA	ko00000,ko00001,ko01000	NA	GH14	NA	Glyco_hydro_14
305	evm.model.s_12571.4903	161934.XP_010676302.1	0	1016	2CMQJ@1|root,2QRF6@2759|Eukaryota,37PRS@33090|Viridiplantae,3GBAT@35493|Streptophyta	33090|Viridiplantae	G	Endoglucanase	GH9C2	NA	3.2.1.4	ko:K01179	ko00500,ko01100,map00500,map01100	NA	R06200,R11307,R11308	NA	ko00000,ko00001,ko01000	NA	GH5,GH9	NA	CBM49,Glyco_hydro_9
306	evm.model.s_12571.4978	161934.XP_010676319.1	2.18e-140	409	2CMA2@1|root,2QPRM@2759|Eukaryota,37KWZ@33090|Viridiplantae,3G9RK@35493|Streptophyta	33090|Viridiplantae	K	WRKY Transcription Factor	WRKY53	GO:0000302,GO:0001101,GO:0002376,GO:0003674,GO:0003676,GO:0003677,GO:0003700,GO:0005488,GO:0005575,GO:0005622,GO:0005623,GO:0005634,GO:0005737,GO:0006355,GO:0006950,GO:0006952,GO:0006955,GO:0006979,GO:0007275,GO:0007568,GO:0008150,GO:0009507,GO:0009536,GO:0009605,GO:0009607,GO:0009617,GO:0009636,GO:0009719,GO:0009725,GO:0009751,GO:0009814,GO:0009816,GO:0009889,GO:0009891,GO:0009893,GO:0010033,GO:…	NA	NA	NA	NA	NA	NA	NA	NA	NA	NA	WRKY
307	evm.model.s_12571.5083	3988.XP_002534419.1	2.76e-85	253	KOG1603@1|root,KOG1603@2759|Eukaryota,37TVA@33090|Viridiplantae,3GI80@35493|Streptophyta,4JP03@91835|fabids	33090|Viridiplantae	P	Heavy metal-associated isoprenylated plant protein	NA	GO:0003674,GO:0005488,GO:0005575,GO:0005622,GO:0005623,GO:0005737,GO:0005911,GO:0006810,GO:0006811,GO:0006812,GO:0006873,GO:0006875,GO:0008150,GO:0009506,GO:0009987,GO:0019725,GO:0030001,GO:0030003,GO:0030054,GO:0042592,GO:0043167,GO:0043169,GO:0044424,GO:0044464,GO:0046872,GO:0046914,GO:0046916,GO:0048878,GO:0050801,GO:0051179,GO:0051234,GO:0055044,GO:0055065,GO:0055076,GO:0055080,GO:0055082,GO:…	NA	ko:K10752	ko04218,map04218	NA	NA	NA	ko00000,ko00001,ko03036	NA	NA	NA	HMA
308	evm.model.s_12571.5092	29760.VIT_02s0025g00350.t01	4.31e-30	113	KOG1603@1|root,KOG1603@2759|Eukaryota,37U7U@33090|Viridiplantae,3GHYF@35493|Streptophyta	33090|Viridiplantae	P	Fk506-binding protein	NA	NA	NA	NA	NA	NA	NA	NA	NA	NA	NA	NA	HMA
309	evm.model.s_12571.5196	161934.XP_010695169.1	5.23000000001366e-313	857	2CMWK@1|root,2QSE9@2759|Eukaryota,37M08@33090|Viridiplantae,3G9BV@35493|Streptophyta	33090|Viridiplantae	T	serine threonine-protein kinase	NA	GO:0003674,GO:0003824,GO:0004672,GO:0004674,GO:0004675,GO:0004888,GO:0005575,GO:0005623,GO:0005886,GO:0005911,GO:0006464,GO:0006468,GO:0006793,GO:0006796,GO:0006807,GO:0007154,GO:0007165,GO:0007166,GO:0007167,GO:0007178,GO:0008150,GO:0008152,GO:0009506,GO:0009719,GO:0009725,GO:0009741,GO:0009742,GO:0009755,GO:0009987,GO:0010033,GO:0014070,GO:0016020,GO:0016301,GO:0016310,GO:0016740,GO:0016772,GO:…	2.7.11.1	ko:K14500	ko04075,map04075	NA	NA	NA	ko00000,ko00001,ko01000,ko01001	NA	NA	NA	Pkinase_Tyr
310	evm.model.s_12571.5215	3983.cassava4.1_015453m	1.87e-99	295	COG0625@1|root,KOG0867@2759|Eukaryota,37KGP@33090|Viridiplantae,3GCTE@35493|Streptophyta,4JJWK@91835|fabids	33090|Viridiplantae	O	Glutathione S-transferase	GSTT1	GO:0003674,GO:0003824,GO:0004364,GO:0005575,GO:0005622,GO:0005623,GO:0005737,GO:0005777,GO:0006518,GO:0006575,GO:0006749,GO:0006790,GO:0006807,GO:0008150,GO:0008152,GO:0009056,GO:0009404,GO:0009407,GO:0009636,GO:0009987,GO:0016740,GO:0016765,GO:0019748,GO:0034641,GO:0042221,GO:0042579,GO:0043226,GO:0043227,GO:0043229,GO:0043231,GO:0043603,GO:0044237,GO:0044248,GO:0044424,GO:0044444,GO:0044464,GO:…	2.5.1.18	ko:K00799	ko00480,ko00980,ko00982,ko00983,ko01524,ko05200,ko05204,ko05225,ko05418,map00480,map00980,map00982,map00983,map01524,map05200,map05204,map05225,map05418	NA	R03522,R07002,R07003,R07004,R07023,R07024,R07025,R07026,R07069,R07070,R07083,R07084,R07091,R07092,R07093,R07094,R07100,R07113,R07116,R08280,R09409,R11905	RC00004,RC00069,RC00840,RC00948,RC01704,RC01705,RC01706,RC01758,RC01759,RC01765,RC01767,RC01769,RC02243,RC02527,RC02939,RC02940,RC02942,RC02943,RC02944	ko00000,ko00001,ko01000,ko02000	1.A.12.2.2,1.A.12.3.2	NA	NA	GST_N
311	evm.model.s_12571.5242_evm.model.s_12571.5243	161934.XP_010676530.1	7.72e-179	504	COG0705@1|root,KOG2289@2759|Eukaryota,37S6H@33090|Viridiplantae,3G799@35493|Streptophyta	33090|Viridiplantae	T	Inactive rhomboid protein	NA	NA	NA	NA	NA	NA	NA	NA	NA	NA	NA	NA	Rhomboid
312	evm.model.s_12571.5508	161934.XP_010676172.1	2.5e-207	582	COG1877@1|root,KOG1050@2759|Eukaryota,37JPC@33090|Viridiplantae,3GB9D@35493|Streptophyta	33090|Viridiplantae	G	Removes the phosphate from trehalose 6-phosphate to produce free trehalose	NA	GO:0000287,GO:0003674,GO:0003824,GO:0004805,GO:0005488,GO:0005575,GO:0005622,GO:0005623,GO:0005737,GO:0005829,GO:0005886,GO:0005975,GO:0005984,GO:0005991,GO:0005992,GO:0006793,GO:0006796,GO:0008150,GO:0008152,GO:0009058,GO:0009311,GO:0009312,GO:0009987,GO:0016020,GO:0016051,GO:0016311,GO:0016787,GO:0016788,GO:0016791,GO:0019203,GO:0034637,GO:0040007,GO:0042578,GO:0043167,GO:0043169,GO:0044237,GO:…	3.1.3.12	ko:K01087	ko00500,ko01100,map00500,map01100	NA	R02778	RC00017	ko00000,ko00001,ko01000	NA	NA	iRC1080.CRv4_Au5_s12_g3028_t1	Trehalose_PPase
313	evm.model.s_12571.5511	161934.XP_010676172.1	4.52e-208	583	COG1877@1|root,KOG1050@2759|Eukaryota,37JPC@33090|Viridiplantae,3GB9D@35493|Streptophyta	33090|Viridiplantae	G	Removes the phosphate from trehalose 6-phosphate to produce free trehalose	NA	GO:0000287,GO:0003674,GO:0003824,GO:0004805,GO:0005488,GO:0005575,GO:0005622,GO:0005623,GO:0005737,GO:0005829,GO:0005886,GO:0005975,GO:0005984,GO:0005991,GO:0005992,GO:0006793,GO:0006796,GO:0008150,GO:0008152,GO:0009058,GO:0009311,GO:0009312,GO:0009987,GO:0016020,GO:0016051,GO:0016311,GO:0016787,GO:0016788,GO:0016791,GO:0019203,GO:0034637,GO:0040007,GO:0042578,GO:0043167,GO:0043169,GO:0044237,GO:…	3.1.3.12	ko:K01087	ko00500,ko01100,map00500,map01100	NA	R02778	RC00017	ko00000,ko00001,ko01000	NA	NA	iRC1080.CRv4_Au5_s12_g3028_t1	Trehalose_PPase
314	evm.model.s_12571.5588	161934.XP_010695117.1	9.08e-222	615	COG0039@1|root,KOG1495@2759|Eukaryota,37HJA@33090|Viridiplantae,3G8DS@35493|Streptophyta	33090|Viridiplantae	C	Belongs to the LDH MDH superfamily	NA	NA	1.1.1.27	ko:K00016	ko00010,ko00270,ko00620,ko00640,ko01100,ko01110,ko01120,ko01130,ko04922,map00010,map00270,map00620,map00640,map01100,map01110,map01120,map01130,map04922	NA	R00703,R01000,R03104	RC00031,RC00044	ko00000,ko00001,ko01000,ko04147	NA	NA	NA	Ldh_1_C,Ldh_1_N
315	evm.model.s_12571.5766	161934.XP_010672907.1	0	931	COG2940@1|root,KOG1082@2759|Eukaryota,37M8B@33090|Viridiplantae,3G83Q@35493|Streptophyta	33090|Viridiplantae	B	histone-lysine N-methyltransferase, H3 lysine-9 specific	NA	GO:0000166,GO:0003674,GO:0003676,GO:0003677,GO:0003824,GO:0005488,GO:0006325,GO:0006342,GO:0006355,GO:0006464,GO:0006479,GO:0006807,GO:0006996,GO:0008150,GO:0008152,GO:0008168,GO:0008213,GO:0008276,GO:0008327,GO:0009889,GO:0009890,GO:0009892,GO:0009987,GO:0010033,GO:0010200,GO:0010243,GO:0010428,GO:0010429,GO:0010468,GO:0010556,GO:0010558,GO:0010605,GO:0010629,GO:0016043,GO:0016458,GO:0016569,GO:…	2.1.1.43	ko:K11420	ko00310,ko04211,map00310,map04211	NA	R03875,R03938,R04866,R04867	RC00003,RC00060,RC00181,RC00496	ko00000,ko00001,ko01000,ko03036	NA	NA	NA	Pre-SET,SAD_SRA,SET
316	evm.model.s_12571.5772	161934.XP_010677339.1	5.48e-223	626	28KK9@1|root,2QT1Q@2759|Eukaryota,37JBQ@33090|Viridiplantae,3GA4P@35493|Streptophyta	33090|Viridiplantae	S	acetyltransferase At3g50280-like	NA	GO:0000902,GO:0000904,GO:0005575,GO:0005622,GO:0005623,GO:0005737,GO:0008150,GO:0008152,GO:0009058,GO:0009059,GO:0009653,GO:0009888,GO:0009987,GO:0010026,GO:0010090,GO:0010143,GO:0016043,GO:0030154,GO:0032502,GO:0032989,GO:0043170,GO:0044424,GO:0044464,GO:0048468,GO:0048856,GO:0048869,GO:0051179,GO:0071704,GO:0071840,GO:0090558,GO:0090626,GO:1901576	NA	NA	NA	NA	NA	NA	NA	NA	NA	NA	Transferase
317	evm.model.s_12571.5776	161934.XP_010685004.1	0	1041	28XN0@1|root,2R4F9@2759|Eukaryota,388IP@33090|Viridiplantae,3GFAG@35493|Streptophyta	33090|Viridiplantae	S	Belongs to the NPH3 family	NA	GO:0005575,GO:0005623,GO:0005886,GO:0016020,GO:0044464,GO:0071944	NA	NA	NA	NA	NA	NA	NA	NA	NA	NA	BTB,NPH3
318	evm.model.s_12571.5865	161934.XP_010669820.1	6.2e-185	530	KOG0583@1|root,KOG0583@2759|Eukaryota,37IYA@33090|Viridiplantae,3GBR3@35493|Streptophyta	33090|Viridiplantae	T	Non-specific serine threonine protein kinase	CIPK6	GO:0003674,GO:0003824,GO:0004672,GO:0004674,GO:0005575,GO:0005622,GO:0005623,GO:0006464,GO:0006468,GO:0006793,GO:0006796,GO:0006807,GO:0007154,GO:0007165,GO:0008150,GO:0008152,GO:0009987,GO:0016301,GO:0016310,GO:0016740,GO:0016772,GO:0016773,GO:0018105,GO:0018107,GO:0018193,GO:0018209,GO:0018210,GO:0019538,GO:0023052,GO:0035556,GO:0036211,GO:0043170,GO:0043412,GO:0044237,GO:0044238,GO:0044260,GO:…	2.7.11.11	ko:K07198	ko04068,ko04140,ko04150,ko04151,ko04152,ko04211,ko04213,ko04371,ko04530,ko04710,ko04714,ko04910,ko04920,ko04921,ko04922,ko04931,ko04932,ko05410,ko05418,map04068,map04140,map04150,map04151,map04152,map04211,map04213,map04371,map04530,map04710,map04714,map04910,map04920,map04921,map04922,map04931,map04932,map05410,map05418	NA	NA	NA	ko00000,ko00001,ko01000,ko01001,ko03029,ko04131	NA	NA	NA	NAF,Pkinase
319	evm.model.s_12571.5868	161934.XP_010696254.1	7.02e-115	338	COG5196@1|root,KOG3106@2759|Eukaryota,37PGT@33090|Viridiplantae,3GD56@35493|Streptophyta	33090|Viridiplantae	U	ER lumen	NA	GO:0005575,GO:0005622,GO:0005623,GO:0005737,GO:0005783,GO:0005789,GO:0012505,GO:0016020,GO:0031984,GO:0042175,GO:0043226,GO:0043227,GO:0043229,GO:0043231,GO:0044422,GO:0044424,GO:0044425,GO:0044432,GO:0044444,GO:0044446,GO:0044464,GO:0098827	NA	ko:K10949	ko05110,map05110	NA	NA	NA	ko00000,ko00001,ko04131	NA	NA	NA	ER_lumen_recept
320	evm.model.s_12571.5973	161934.XP_010673003.1	4.83e-199	564	KOG0610@1|root,KOG0610@2759|Eukaryota,37QDE@33090|Viridiplantae,3G7R8@35493|Streptophyta	33090|Viridiplantae	T	serine threonine-protein kinase	AGC2-1	GO:0003674,GO:0003824,GO:0004672,GO:0004674,GO:0005488,GO:0005515,GO:0005575,GO:0005622,GO:0005623,GO:0005634,GO:0005737,GO:0005886,GO:0006464,GO:0006468,GO:0006793,GO:0006796,GO:0006807,GO:0006950,GO:0006979,GO:0007154,GO:0007165,GO:0008150,GO:0008152,GO:0009611,GO:0009987,GO:0016020,GO:0016301,GO:0016310,GO:0016740,GO:0016772,GO:0016773,GO:0019538,GO:0019899,GO:0019900,GO:0019901,GO:0023052,GO:…	2.7.11.1	ko:K20714	ko04016,map04016	NA	NA	NA	ko00000,ko00001,ko01000,ko01001	NA	NA	NA	Pkinase
321	evm.model.s_12571.6030	161934.XP_010695977.1	1.14e-261	720	COG3866@1|root,2QQ5F@2759|Eukaryota,37HIU@33090|Viridiplantae,3G7PT@35493|Streptophyta	2759|Eukaryota	G	Pectate lyase	NA	GO:0005575,GO:0008150,GO:0009605,GO:0009607,GO:0009624,GO:0016020,GO:0043207,GO:0050896,GO:0051704,GO:0051707	4.2.2.2	ko:K01728	ko00040,ko02024,map00040,map02024	NA	R02361,R06240	RC00049,RC00705	ko00000,ko00001,ko01000	NA	NA	NA	Pec_lyase_C
322	evm.model.s_12571.6213	161934.XP_010683612.1	4.53e-115	352	KOG1339@1|root,KOG1339@2759|Eukaryota,37QU9@33090|Viridiplantae,3GEW8@35493|Streptophyta	33090|Viridiplantae	O	Belongs to the peptidase A1 family	NA	NA	3.4.23.25	ko:K01381	ko04138,map04138	NA	NA	NA	ko00000,ko00001,ko01000,ko01002	NA	NA	NA	TAXi_C,TAXi_N
323	evm.model.s_12571.6251	161934.XP_010696081.1	4.27e-78	243	2ATU3@1|root,2RZSP@2759|Eukaryota,37UMI@33090|Viridiplantae,3GJ8B@35493|Streptophyta	33090|Viridiplantae	S	zinc finger	NA	GO:0003674,GO:0003700,GO:0005575,GO:0005622,GO:0005623,GO:0005634,GO:0005737,GO:0006355,GO:0006996,GO:0007154,GO:0007165,GO:0007275,GO:0008150,GO:0009314,GO:0009416,GO:0009628,GO:0009637,GO:0009639,GO:0009640,GO:0009657,GO:0009658,GO:0009785,GO:0009791,GO:0009889,GO:0009890,GO:0009892,GO:0009909,GO:0009987,GO:0010017,GO:0010033,GO:0010200,GO:0010243,GO:0010468,GO:0010556,GO:0010558,GO:0010605,GO:…	NA	NA	NA	NA	NA	NA	NA	NA	NA	NA	NA
324	evm.model.s_12571.6253	161934.XP_010696081.1	1.22e-77	241	2ATU3@1|root,2RZSP@2759|Eukaryota,37UMI@33090|Viridiplantae,3GJ8B@35493|Streptophyta	33090|Viridiplantae	S	zinc finger	NA	GO:0003674,GO:0003700,GO:0005575,GO:0005622,GO:0005623,GO:0005634,GO:0005737,GO:0006355,GO:0006996,GO:0007154,GO:0007165,GO:0007275,GO:0008150,GO:0009314,GO:0009416,GO:0009628,GO:0009637,GO:0009639,GO:0009640,GO:0009657,GO:0009658,GO:0009785,GO:0009791,GO:0009889,GO:0009890,GO:0009892,GO:0009909,GO:0009987,GO:0010017,GO:0010033,GO:0010200,GO:0010243,GO:0010468,GO:0010556,GO:0010558,GO:0010605,GO:…	NA	NA	NA	NA	NA	NA	NA	NA	NA	NA	NA
325	evm.model.s_12571.6255	161934.XP_010696088.1	0	1796	COG0474@1|root,KOG0204@2759|Eukaryota,37IXA@33090|Viridiplantae,3GAS6@35493|Streptophyta	33090|Viridiplantae	P	This magnesium-dependent enzyme catalyzes the hydrolysis of ATP coupled with the transport of calcium	NA	GO:0000003,GO:0001101,GO:0003674,GO:0003824,GO:0005215,GO:0005388,GO:0005488,GO:0005515,GO:0005516,GO:0005575,GO:0005622,GO:0005623,GO:0005886,GO:0005887,GO:0006810,GO:0006811,GO:0006812,GO:0006816,GO:0006950,GO:0007275,GO:0007338,GO:0008150,GO:0008324,GO:0009266,GO:0009409,GO:0009414,GO:0009415,GO:0009555,GO:0009566,GO:0009628,GO:0010035,GO:0015075,GO:0015085,GO:0015318,GO:0015399,GO:0015405,GO:…	3.6.3.8	ko:K01537	NA	NA	NA	NA	ko00000,ko01000	3.A.3.2	NA	NA	CaATP_NAI,Cation_ATPase_C,Cation_ATPase_N,E1-E2_ATPase,Hydrolase
326	evm.model.s_12571.6463	161934.XP_010685306.1	9.87e-219	613	COG0515@1|root,KOG1187@2759|Eukaryota,37I6S@33090|Viridiplantae,3GEU6@35493|Streptophyta	33090|Viridiplantae	T	serine threonine-protein kinase	NA	NA	2.7.11.1	ko:K04733	ko04010,ko04064,ko04620,ko04621,ko04624,ko04722,ko05133,ko05140,ko05142,ko05145,ko05152,ko05162,ko05164,map04010,map04064,map04620,map04621,map04624,map04722,map05133,map05140,map05142,map05145,map05152,map05162,map05164	M00686	NA	NA	ko00000,ko00001,ko00002,ko01000,ko01001	NA	NA	NA	Pkinase_Tyr
327	evm.model.s_12571.6542	161934.XP_010685378.1	3.35e-69	215	2DNRJ@1|root,2S67R@2759|Eukaryota,37W58@33090|Viridiplantae,3GKQB@35493|Streptophyta	33090|Viridiplantae	S	cell wall vacuolar inhibitor of fructosidase	NA	GO:0000003,GO:0000902,GO:0000904,GO:0003006,GO:0003674,GO:0004857,GO:0005575,GO:0005623,GO:0008150,GO:0009653,GO:0009826,GO:0009856,GO:0009860,GO:0009932,GO:0009987,GO:0012505,GO:0016043,GO:0016049,GO:0022414,GO:0030154,GO:0030234,GO:0030427,GO:0032501,GO:0032502,GO:0032989,GO:0035838,GO:0040007,GO:0042995,GO:0043086,GO:0044092,GO:0044463,GO:0044464,GO:0044706,GO:0046910,GO:0048468,GO:0048588,GO:…	NA	NA	NA	NA	NA	NA	NA	NA	NA	NA	PMEI
328	evm.model.s_12571.6598	161934.XP_010686063.1	2.06e-162	468	COG3621@1|root,KOG0513@2759|Eukaryota,37NIA@33090|Viridiplantae,3GGJY@35493|Streptophyta	33090|Viridiplantae	I	Lipolytic acyl hydrolase (LAH)	NA	NA	NA	NA	NA	NA	NA	NA	NA	NA	NA	NA	Patatin
329	evm.model.s_12571.6616	161934.XP_010686034.1	5.25e-200	567	KOG2692@1|root,KOG2692@2759|Eukaryota,37KUI@33090|Viridiplantae,3GAWT@35493|Streptophyta	33090|Viridiplantae	G	Belongs to the glycosyltransferase 29 family	stv1	GO:0000139,GO:0001665,GO:0003674,GO:0003824,GO:0005575,GO:0005622,GO:0005623,GO:0005737,GO:0005794,GO:0005975,GO:0006464,GO:0006486,GO:0006487,GO:0006493,GO:0006807,GO:0008150,GO:0008152,GO:0008373,GO:0008378,GO:0009058,GO:0009059,GO:0009100,GO:0009101,GO:0009311,GO:0009987,GO:0012505,GO:0016020,GO:0016740,GO:0016757,GO:0016758,GO:0018193,GO:0018196,GO:0018279,GO:0019538,GO:0031090,GO:0031984,GO:…	2.4.99.4	ko:K00780,ko:K03368	ko00512,ko00533,ko00603,ko00604,ko01100,map00512,map00533,map00603,map00604,map01100	NA	R05913,R05942,R05949,R05957,R05967	NA	ko00000,ko00001,ko01000,ko01003	NA	GT29	NA	Glyco_transf_29
330	evm.model.s_12571.6661	161934.XP_010686003.1	2.55e-206	579	2CMDJ@1|root,2QQ1M@2759|Eukaryota,37IAZ@33090|Viridiplantae,3GFFX@35493|Streptophyta	33090|Viridiplantae	G	Belongs to the glycosyl hydrolase 17 family	NA	GO:0001871,GO:0003674,GO:0003824,GO:0004553,GO:0005488,GO:0005575,GO:0005622,GO:0005623,GO:0005634,GO:0005737,GO:0005886,GO:0016020,GO:0016787,GO:0016798,GO:0030246,GO:0030247,GO:0031224,GO:0031225,GO:0031226,GO:0043226,GO:0043227,GO:0043229,GO:0043231,GO:0044424,GO:0044425,GO:0044459,GO:0044464,GO:0046658,GO:0071944	NA	NA	NA	NA	NA	NA	NA	NA	NA	NA	Glyco_hydro_17
331	evm.model.s_12571.6718	161934.XP_010688496.1	1.72e-283	786	COG0318@1|root,KOG1176@2759|Eukaryota,37HXA@33090|Viridiplantae,3G9TA@35493|Streptophyta	33090|Viridiplantae	I	4-coumarate-coa ligase	NA	NA	6.2.1.12	ko:K01904	ko00130,ko00360,ko00940,ko01100,ko01110,map00130,map00360,map00940,map01100,map01110	M00039,M00137,M00350	R01616,R01943,R02194,R02221,R02255,R06583	RC00004,RC00131	ko00000,ko00001,ko00002,ko01000	NA	NA	NA	AMP-binding
332	evm.model.s_12571.6903	161934.XP_010685545.1	4.90999999980783e-314	867	KOG0169@1|root,KOG0169@2759|Eukaryota,37JZJ@33090|Viridiplantae,3G7IB@35493|Streptophyta	33090|Viridiplantae	I	Phosphoinositide phospholipase C	NA	GO:0003674,GO:0003824,GO:0004435,GO:0004620,GO:0004629,GO:0005575,GO:0005622,GO:0005623,GO:0005737,GO:0005829,GO:0005886,GO:0006950,GO:0008081,GO:0008150,GO:0009266,GO:0009408,GO:0009628,GO:0010286,GO:0016020,GO:0016298,GO:0016787,GO:0016788,GO:0042578,GO:0042592,GO:0044424,GO:0044444,GO:0044464,GO:0048878,GO:0050801,GO:0050896,GO:0055065,GO:0055074,GO:0055080,GO:0065007,GO:0065008,GO:0071944,GO:…	3.1.4.11	ko:K05857	ko00562,ko01100,ko04020,ko04070,ko04919,ko04933,map00562,map01100,map04020,map04070,map04919,map04933	M00130	R03332,R03435,R10952	RC00017,RC00425	ko00000,ko00001,ko00002,ko01000,ko04131	NA	NA	NA	C2,PI-PLC-X,PI-PLC-Y
333	evm.model.s_12571.6956	161934.XP_010685599.1	1.04e-29	108	2C9IA@1|root,2S7PX@2759|Eukaryota,37WY2@33090|Viridiplantae,3GKXV@35493|Streptophyta	33090|Viridiplantae	S	Thylakoid soluble phosphoprotein TSP9	NA	NA	NA	NA	NA	NA	NA	NA	NA	NA	NA	NA	TSP9
334	evm.model.s_12571.7027	161934.XP_010685683.1	3.05e-180	516	COG0631@1|root,KOG0698@2759|Eukaryota,37M3H@33090|Viridiplantae,3GABN@35493|Streptophyta	33090|Viridiplantae	T	phosphatase 2C	NA	GO:0000003,GO:0001101,GO:0003006,GO:0003674,GO:0003824,GO:0004721,GO:0004722,GO:0005575,GO:0005622,GO:0005623,GO:0005634,GO:0005737,GO:0005794,GO:0005801,GO:0005829,GO:0006464,GO:0006470,GO:0006793,GO:0006796,GO:0006807,GO:0006950,GO:0006996,GO:0007275,GO:0007568,GO:0008150,GO:0008152,GO:0009414,GO:0009415,GO:0009628,GO:0009657,GO:0009658,GO:0009719,GO:0009725,GO:0009737,GO:0009787,GO:0009788,GO:…	3.1.3.16	ko:K14497	ko04016,ko04075,ko04931,map04016,map04075,map04931	NA	NA	NA	ko00000,ko00001,ko01000	NA	NA	NA	PP2C
335	evm.model.s_12571.7150	161934.XP_010685735.1	3.13e-262	744	28NDV@1|root,2QUZA@2759|Eukaryota,37IFH@33090|Viridiplantae,3GEAM@35493|Streptophyta	33090|Viridiplantae	K	Belongs to the GRAS family	NA	GO:0003674,GO:0003676,GO:0003677,GO:0003700,GO:0005488,GO:0005575,GO:0005622,GO:0005623,GO:0005634,GO:0006355,GO:0008150,GO:0009889,GO:0010033,GO:0010200,GO:0010243,GO:0010468,GO:0010556,GO:0019219,GO:0019222,GO:0031323,GO:0031326,GO:0042221,GO:0042493,GO:0043226,GO:0043227,GO:0043229,GO:0043231,GO:0043565,GO:0044424,GO:0044464,GO:0050789,GO:0050794,GO:0050896,GO:0051171,GO:0051252,GO:0060255,GO:…	NA	NA	NA	NA	NA	NA	NA	NA	NA	NA	GRAS
336	evm.model.s_12571.7225	161934.XP_010685806.1	0	1032	28KAA@1|root,2QSR1@2759|Eukaryota,37NQ8@33090|Viridiplantae,3GF8M@35493|Streptophyta	33090|Viridiplantae	S	Fusaric acid resistance protein-like	NA	NA	NA	NA	NA	NA	NA	NA	NA	NA	NA	NA	FUSC_2
337	evm.model.s_12571.7327	161934.XP_010685828.1	4.7e-36	134	KOG1721@1|root,KOG1721@2759|Eukaryota,37UFH@33090|Viridiplantae,3GIUM@35493|Streptophyta	33090|Viridiplantae	S	Zinc finger protein	NA	GO:0003674,GO:0003676,GO:0003677,GO:0003700,GO:0005488,GO:0005575,GO:0005622,GO:0005623,GO:0005634,GO:0006355,GO:0006950,GO:0006970,GO:0006972,GO:0006979,GO:0008150,GO:0009266,GO:0009314,GO:0009408,GO:0009409,GO:0009411,GO:0009416,GO:0009611,GO:0009628,GO:0009631,GO:0009642,GO:0009643,GO:0009651,GO:0009889,GO:0010033,GO:0010200,GO:0010224,GO:0010243,GO:0010468,GO:0010556,GO:0019219,GO:0019222,GO:…	NA	NA	NA	NA	NA	NA	NA	NA	NA	NA	zf-C2H2_6
338	evm.model.s_12571.7336	161934.XP_010685834.1	6.6e-79	243	COG5147@1|root,KOG0048@2759|Eukaryota,37S61@33090|Viridiplantae,3GD07@35493|Streptophyta	33090|Viridiplantae	K	Transcription factor	NA	GO:0000981,GO:0000988,GO:0000989,GO:0001067,GO:0001076,GO:0001101,GO:0001134,GO:0001135,GO:0003674,GO:0003676,GO:0003677,GO:0003700,GO:0005488,GO:0005575,GO:0005622,GO:0005623,GO:0005634,GO:0006355,GO:0006357,GO:0008150,GO:0009719,GO:0009723,GO:0009725,GO:0009739,GO:0009751,GO:0009753,GO:0009889,GO:0009987,GO:0010033,GO:0010035,GO:0010038,GO:0010200,GO:0010243,GO:0010468,GO:0010556,GO:0014070,GO:…	NA	ko:K09422	NA	NA	NA	NA	ko00000,ko03000	NA	NA	NA	Myb_DNA-binding
339	evm.model.s_7235.2	3885.XP_007158620.1	2.03e-17	79.3	2BI7K@1|root,2S1DM@2759|Eukaryota,37VAF@33090|Viridiplantae,3GKS1@35493|Streptophyta,4JUZJ@91835|fabids	33090|Viridiplantae	NA	NA	NA	GO:0001101,GO:0002831,GO:0002833,GO:0006950,GO:0006970,GO:0007154,GO:0007165,GO:0008150,GO:0009266,GO:0009408,GO:0009409,GO:0009605,GO:0009607,GO:0009617,GO:0009628,GO:0009651,GO:0009719,GO:0009725,GO:0009737,GO:0009738,GO:0009755,GO:0009987,GO:0010033,GO:0023052,GO:0031347,GO:0031349,GO:0032101,GO:0032103,GO:0032870,GO:0033993,GO:0042221,GO:0043207,GO:0043900,GO:0043902,GO:0048518,GO:0048583,GO:…	NA	NA	NA	NA	NA	NA	NA	NA	NA	NA	NA
340	evm.model.s_4521.3	161934.XP_010672299.1	1.68e-122	359	COG3979@1|root,KOG4742@2759|Eukaryota,37QEZ@33090|Viridiplantae,3GB98@35493|Streptophyta	33090|Viridiplantae	L	Endochitinase	NA	GO:0002376,GO:0005575,GO:0005576,GO:0005618,GO:0005623,GO:0005886,GO:0006950,GO:0006952,GO:0006955,GO:0007275,GO:0007568,GO:0008150,GO:0009505,GO:0009605,GO:0009607,GO:0009615,GO:0009620,GO:0009627,GO:0009635,GO:0009636,GO:0009814,GO:0010033,GO:0010035,GO:0010038,GO:0010150,GO:0010243,GO:0010272,GO:0014070,GO:0016020,GO:0030312,GO:0032501,GO:0032502,GO:0042221,GO:0043207,GO:0044464,GO:0045087,GO:…	3.2.1.14	ko:K01183	ko00520,ko01100,map00520,map01100	NA	R01206,R02334	RC00467	ko00000,ko00001,ko01000	NA	GH18	NA	Chitin_bind_1,Glyco_hydro_19
341	evm.model.s_1017.6	4081.Solyc07g065090.1.1	2e-27	117	2CMSG@1|root,2QRQP@2759|Eukaryota,37PT7@33090|Viridiplantae,3G8T4@35493|Streptophyta,44D45@71274|asterids	33090|Viridiplantae	S	atpgip1,pgip1	pgip	GO:0003674,GO:0004857,GO:0005575,GO:0005618,GO:0005622,GO:0005623,GO:0005737,GO:0005794,GO:0005911,GO:0008150,GO:0009505,GO:0009506,GO:0012505,GO:0016020,GO:0030054,GO:0030234,GO:0030312,GO:0043086,GO:0043226,GO:0043227,GO:0043229,GO:0043231,GO:0044092,GO:0044424,GO:0044444,GO:0044464,GO:0050790,GO:0055044,GO:0065007,GO:0065009,GO:0071944,GO:0090353,GO:0098772	NA	NA	NA	NA	NA	NA	NA	NA	NA	NA	LRRNT_2,LRR_4
342	evm.model.s_12366.20	161934.XP_010680374.1	4.89e-215	598	COG1064@1|root,KOG0023@2759|Eukaryota,37KEI@33090|Viridiplantae,3G8HT@35493|Streptophyta	33090|Viridiplantae	Q	Dehydrogenase	ELI3-1	GO:0003674,GO:0003824,GO:0006725,GO:0008150,GO:0008152,GO:0009058,GO:0009605,GO:0009607,GO:0009617,GO:0009698,GO:0009699,GO:0009808,GO:0009809,GO:0009987,GO:0016491,GO:0016614,GO:0016616,GO:0019438,GO:0019748,GO:0043207,GO:0044237,GO:0044249,GO:0044550,GO:0045551,GO:0047681,GO:0050896,GO:0051704,GO:0051707,GO:0055114,GO:0071704,GO:1901360,GO:1901362,GO:1901576	1.1.1.195	ko:K00083	ko00940,ko01100,ko01110,map00940,map01100,map01110	M00039	R02593,R03918,R06570,R06571,R07437	RC00649	ko00000,ko00001,ko00002,ko01000	NA	NA	NA	ADH_N,ADH_zinc_N
343	evm.model.s_12366.40	4155.Migut.J01829.1.p	4.83e-28	107	2BU7T@1|root,2S22N@2759|Eukaryota,37V96@33090|Viridiplantae,3GJYH@35493|Streptophyta,44U1M@71274|asterids	33090|Viridiplantae	S	18 kDa seed maturation	NA	GO:0000003,GO:0001101,GO:0003006,GO:0003674,GO:0005488,GO:0005543,GO:0005575,GO:0005622,GO:0005623,GO:0005737,GO:0005829,GO:0006950,GO:0006970,GO:0007275,GO:0008150,GO:0008289,GO:0009266,GO:0009409,GO:0009414,GO:0009415,GO:0009628,GO:0009791,GO:0010035,GO:0010154,GO:0022414,GO:0030246,GO:0031210,GO:0032501,GO:0032502,GO:0042221,GO:0043167,GO:0043168,GO:0043169,GO:0044424,GO:0044444,GO:0044464,GO:…	NA	NA	NA	NA	NA	NA	NA	NA	NA	NA	LEA_1
344	evm.model.s_12183.1_evm.model.s_12183.2	161934.XP_010690730.1	1.94e-197	554	2CMDU@1|root,2QQ2C@2759|Eukaryota,37M2V@33090|Viridiplantae,3GBRM@35493|Streptophyta	33090|Viridiplantae	S	EXORDIUM-like	NA	NA	NA	NA	NA	NA	NA	NA	NA	NA	NA	NA	Phi_1
345	evm.model.s_11969.9	161934.XP_010683892.1	1.66e-60	190	2BS5R@1|root,2S1XX@2759|Eukaryota,37VQ1@33090|Viridiplantae,3GJG9@35493|Streptophyta	33090|Viridiplantae	NA	NA	NA	NA	NA	NA	NA	NA	NA	NA	NA	NA	NA	NA	NA
346	evm.model.s_4873.4	161934.XP_010672642.1	2.29e-227	654	COG0515@1|root,KOG1187@2759|Eukaryota,37HHN@33090|Viridiplantae,3G8M3@35493|Streptophyta	33090|Viridiplantae	T	serine threonine-protein kinase	NA	NA	NA	NA	NA	NA	NA	NA	NA	NA	NA	NA	Pkinase,WAK_assoc
347	evm.model.s_11645.12	161934.XP_010672299.1	6.36e-135	389	COG3979@1|root,KOG4742@2759|Eukaryota,37QEZ@33090|Viridiplantae,3GB98@35493|Streptophyta	33090|Viridiplantae	L	Endochitinase	NA	GO:0002376,GO:0005575,GO:0005576,GO:0005618,GO:0005623,GO:0005886,GO:0006950,GO:0006952,GO:0006955,GO:0007275,GO:0007568,GO:0008150,GO:0009505,GO:0009605,GO:0009607,GO:0009615,GO:0009620,GO:0009627,GO:0009635,GO:0009636,GO:0009814,GO:0010033,GO:0010035,GO:0010038,GO:0010150,GO:0010243,GO:0010272,GO:0014070,GO:0016020,GO:0030312,GO:0032501,GO:0032502,GO:0042221,GO:0043207,GO:0044464,GO:0045087,GO:…	3.2.1.14	ko:K01183	ko00520,ko01100,map00520,map01100	NA	R01206,R02334	RC00467	ko00000,ko00001,ko01000	NA	GH18	NA	Chitin_bind_1,Glyco_hydro_19
348	evm.model.s_37.36	161934.XP_010682188.1	0	1135	28N96@1|root,2QUUK@2759|Eukaryota,37N4F@33090|Viridiplantae,3GCGT@35493|Streptophyta	33090|Viridiplantae	G	Endoglucanase	NA	GO:0000226,GO:0000271,GO:0000902,GO:0003674,GO:0003824,GO:0004553,GO:0005575,GO:0005622,GO:0005623,GO:0005737,GO:0005768,GO:0005769,GO:0005794,GO:0005802,GO:0005886,GO:0005975,GO:0005976,GO:0006073,GO:0006950,GO:0006970,GO:0006972,GO:0006996,GO:0007010,GO:0007017,GO:0007275,GO:0008150,GO:0008152,GO:0008810,GO:0009058,GO:0009059,GO:0009250,GO:0009504,GO:0009605,GO:0009607,GO:0009624,GO:0009628,GO:…	3.2.1.4	ko:K01179	ko00500,ko01100,map00500,map01100	NA	R06200,R11307,R11308	NA	ko00000,ko00001,ko01000	NA	GH5,GH9	NA	Glyco_hydro_9
349	evm.model.s_37.538	161934.XP_010672437.1	1.77e-268	748	2CMD9@1|root,2QQ0U@2759|Eukaryota,37HJ0@33090|Viridiplantae,3GG6Y@35493|Streptophyta	33090|Viridiplantae	S	Protein of unknown function (DUF2985)	NA	NA	NA	NA	NA	NA	NA	NA	NA	NA	NA	NA	DUF2985,PLAC8
350	evm.model.s_37.918	161934.XP_010669900.1	1.3e-70	217	29YBJ@1|root,2RXTQ@2759|Eukaryota,37U6W@33090|Viridiplantae,3GJ6U@35493|Streptophyta	33090|Viridiplantae	J	Belongs to the BetVI family	NA	NA	NA	NA	NA	NA	NA	NA	NA	NA	NA	NA	Bet_v_1
351	evm.model.s_37.1131	4096.XP_009778817.1	6.35e-220	621	COG2268@1|root,KOG2668@2759|Eukaryota,37KVF@33090|Viridiplantae,3G907@35493|Streptophyta,44HC9@71274|asterids	33090|Viridiplantae	UZ	SPFH domain / Band 7 family	FLOT2	GO:0005575,GO:0005623,GO:0005886,GO:0007275,GO:0008150,GO:0009877,GO:0016020,GO:0016324,GO:0022622,GO:0032501,GO:0032502,GO:0044403,GO:0044419,GO:0044425,GO:0044459,GO:0044464,GO:0045177,GO:0048364,GO:0048731,GO:0048856,GO:0051704,GO:0071944,GO:0098590,GO:0099402	NA	ko:K07192	ko04910,map04910	NA	NA	NA	ko00000,ko00001,ko03036,ko04131,ko04147	NA	NA	NA	Band_7
352	evm.model.s_37.1361	3711.Bra000974.1-P	8.87e-190	528	COG0580@1|root,KOG0223@2759|Eukaryota,37NTV@33090|Viridiplantae,3G7J8@35493|Streptophyta,3HW02@3699|Brassicales	33090|Viridiplantae	G	Belongs to the MIP aquaporin (TC 1.A.8) family	NA	GO:0001101,GO:0003674,GO:0005215,GO:0005372,GO:0005575,GO:0005623,GO:0005886,GO:0005887,GO:0006810,GO:0006811,GO:0006833,GO:0006950,GO:0008150,GO:0009414,GO:0009415,GO:0009628,GO:0010035,GO:0015250,GO:0015267,GO:0015318,GO:0016020,GO:0016021,GO:0022803,GO:0022838,GO:0022857,GO:0031224,GO:0031226,GO:0034220,GO:0042044,GO:0042221,GO:0044425,GO:0044459,GO:0044464,GO:0050896,GO:0051179,GO:0051234,GO:…	NA	ko:K09872	NA	NA	NA	NA	ko00000,ko02000	1.A.8,1.A.8.11	NA	NA	MIP
353	evm.model.s_37.1476	161934.XP_010692157.1	2.66e-118	347	28JEF@1|root,2QRTE@2759|Eukaryota,37S86@33090|Viridiplantae,3G83X@35493|Streptophyta	33090|Viridiplantae	S	Belongs to the expansin family	EXPB2	GO:0000902,GO:0005575,GO:0005618,GO:0005623,GO:0008150,GO:0009653,GO:0009664,GO:0009826,GO:0009827,GO:0009828,GO:0009987,GO:0016020,GO:0016043,GO:0016049,GO:0030312,GO:0032502,GO:0032989,GO:0040007,GO:0042545,GO:0044464,GO:0045229,GO:0048589,GO:0048856,GO:0048869,GO:0060560,GO:0071554,GO:0071555,GO:0071669,GO:0071840,GO:0071944	NA	ko:K20628	NA	NA	NA	NA	ko00000	NA	NA	NA	DPBB_1,Pollen_allerg_1
354	evm.model.s_37.1500	3880.AES99433	8.86e-246	676	COG1208@1|root,KOG1322@2759|Eukaryota,37NVZ@33090|Viridiplantae,3GF72@35493|Streptophyta,4JJKN@91835|fabids	33090|Viridiplantae	M	Mannose-1-phosphate	GMP1	GO:0000271,GO:0000302,GO:0001101,GO:0003674,GO:0003824,GO:0004475,GO:0005575,GO:0005622,GO:0005623,GO:0005634,GO:0005737,GO:0005829,GO:0005975,GO:0005976,GO:0005996,GO:0006073,GO:0006082,GO:0006732,GO:0006766,GO:0006767,GO:0006950,GO:0006952,GO:0006970,GO:0006979,GO:0008150,GO:0008152,GO:0008905,GO:0009058,GO:0009059,GO:0009108,GO:0009110,GO:0009250,GO:0009266,GO:0009408,GO:0009605,GO:0009607,GO:…	2.7.7.13	ko:K00966	ko00051,ko00520,ko01100,ko01110,map00051,map00520,map01100,map01110	M00114,M00361,M00362	R00885	RC00002	ko00000,ko00001,ko00002,ko01000	NA	NA	NA	Hexapep,NTP_transferase
355	evm.model.s_37.1953	4155.Migut.L00493.1.p	6.85e-155	448	COG0515@1|root,KOG1187@2759|Eukaryota,37HHN@33090|Viridiplantae,3G8M3@35493|Streptophyta,44CBX@71274|asterids	33090|Viridiplantae	T	serine threonine-protein kinase At1g18390	NA	NA	NA	NA	NA	NA	NA	NA	NA	NA	NA	NA	Pkinase
356	evm.model.s_37.2007	161934.XP_010693395.1	5.46e-268	757	COG0515@1|root,KOG1187@2759|Eukaryota,37MEY@33090|Viridiplantae,3GARC@35493|Streptophyta	33090|Viridiplantae	T	receptor-like protein kinase	NA	NA	NA	NA	NA	NA	NA	NA	NA	NA	NA	NA	GUB_WAK_bind,Pkinase,WAK_assoc
357	evm.model.s_37.2163	2711.XP_006477704.1	1.89e-98	293	28M02@1|root,2QTGW@2759|Eukaryota,37J2I@33090|Viridiplantae,3GBYH@35493|Streptophyta	33090|Viridiplantae	S	cobra-like protein	NA	GO:0005575,GO:0005618,GO:0005623,GO:0005886,GO:0006950,GO:0006970,GO:0008150,GO:0009505,GO:0009628,GO:0009651,GO:0009664,GO:0009825,GO:0009832,GO:0009897,GO:0009930,GO:0009986,GO:0009987,GO:0010215,GO:0016020,GO:0016043,GO:0016049,GO:0022607,GO:0030198,GO:0030312,GO:0031224,GO:0031225,GO:0031226,GO:0040007,GO:0042546,GO:0043062,GO:0044085,GO:0044425,GO:0044459,GO:0044464,GO:0045229,GO:0046658,GO:…	NA	NA	NA	NA	NA	NA	NA	NA	NA	NA	COBRA
358	evm.model.s_37.2231	4432.XP_010279430.1	1.58e-24	98.6	2CFXU@1|root,2S3JQ@2759|Eukaryota,37W6B@33090|Viridiplantae,3GKMJ@35493|Streptophyta	33090|Viridiplantae	NA	NA	NA	NA	NA	NA	NA	NA	NA	NA	NA	NA	NA	NA	NA
359	evm.model.s_37.2376	3641.EOX96691	8.93e-252	706	COG0534@1|root,KOG1347@2759|Eukaryota,37RII@33090|Viridiplantae,3GG03@35493|Streptophyta	33090|Viridiplantae	V	Belongs to the multi antimicrobial extrusion (MATE) (TC 2.A.66.1) family	NA	GO:0000302,GO:0001101,GO:0003674,GO:0005215,GO:0005342,GO:0005575,GO:0005623,GO:0005886,GO:0006810,GO:0006811,GO:0006812,GO:0006820,GO:0006842,GO:0006855,GO:0006873,GO:0006875,GO:0006879,GO:0006950,GO:0006979,GO:0007154,GO:0008150,GO:0008324,GO:0008509,GO:0008514,GO:0009267,GO:0009605,GO:0009719,GO:0009723,GO:0009725,GO:0009737,GO:0009987,GO:0009991,GO:0010033,GO:0010035,GO:0010038,GO:0010039,GO:…	NA	NA	NA	NA	NA	NA	NA	NA	NA	NA	MatE
360	evm.model.s_37.2413	3649.evm.model.supercontig_76.61	1.5e-46	164	29TGJ@1|root,2RXG8@2759|Eukaryota,37TQ0@33090|Viridiplantae,3GIEK@35493|Streptophyta,3HYRR@3699|Brassicales	33090|Viridiplantae	S	Protein of unknown function (DUF1645)	NA	NA	NA	NA	NA	NA	NA	NA	NA	NA	NA	NA	DUF1645
361	evm.model.s_37.2618	161934.XP_010681031.1	7.09e-83	261	KOG0800@1|root,KOG0800@2759|Eukaryota,37N1U@33090|Viridiplantae,3GEMX@35493|Streptophyta	33090|Viridiplantae	O	E3 ubiquitin-protein ligase	NA	NA	2.3.2.27	ko:K10664	NA	NA	NA	NA	ko00000,ko01000,ko04121	NA	NA	NA	zf-RING_2
362	evm.model.s_37.2663	161934.XP_010678419.1	2.62e-134	390	KOG3065@1|root,KOG3065@2759|Eukaryota,37NC6@33090|Viridiplantae,3GDAR@35493|Streptophyta	33090|Viridiplantae	U	SNAP25 homologous protein	SNAP29	GO:0000278,GO:0000281,GO:0000910,GO:0000911,GO:0001101,GO:0003674,GO:0005484,GO:0005488,GO:0005515,GO:0005575,GO:0005622,GO:0005623,GO:0005737,GO:0005886,GO:0006810,GO:0007049,GO:0008150,GO:0009504,GO:0009507,GO:0009536,GO:0009605,GO:0009607,GO:0009612,GO:0009628,GO:0009719,GO:0009725,GO:0009737,GO:0009987,GO:0010033,GO:0016020,GO:0016021,GO:0016043,GO:0016192,GO:0022402,GO:0031224,GO:0032506,GO:…	NA	ko:K08509,ko:K18211	ko04130,ko04140,ko04721,ko04911,map04130,map04140,map04721,map04911	NA	NA	NA	ko00000,ko00001,ko04131	NA	NA	NA	NA
363	evm.model.s_37.2664	161934.XP_010678419.1	2.62e-134	390	KOG3065@1|root,KOG3065@2759|Eukaryota,37NC6@33090|Viridiplantae,3GDAR@35493|Streptophyta	33090|Viridiplantae	U	SNAP25 homologous protein	SNAP29	GO:0000278,GO:0000281,GO:0000910,GO:0000911,GO:0001101,GO:0003674,GO:0005484,GO:0005488,GO:0005515,GO:0005575,GO:0005622,GO:0005623,GO:0005737,GO:0005886,GO:0006810,GO:0007049,GO:0008150,GO:0009504,GO:0009507,GO:0009536,GO:0009605,GO:0009607,GO:0009612,GO:0009628,GO:0009719,GO:0009725,GO:0009737,GO:0009987,GO:0010033,GO:0016020,GO:0016021,GO:0016043,GO:0016192,GO:0022402,GO:0031224,GO:0032506,GO:…	NA	ko:K08509,ko:K18211	ko04130,ko04140,ko04721,ko04911,map04130,map04140,map04721,map04911	NA	NA	NA	ko00000,ko00001,ko04131	NA	NA	NA	NA
364	evm.model.s_37.2754	218851.Aquca_026_00015.1	2.85e-190	536	COG1064@1|root,KOG0023@2759|Eukaryota,37KEI@33090|Viridiplantae,3G8HT@35493|Streptophyta	33090|Viridiplantae	Q	Dehydrogenase	NA	NA	1.1.1.195	ko:K00083	ko00940,ko01100,ko01110,map00940,map01100,map01110	M00039	R02593,R03918,R06570,R06571,R07437	RC00649	ko00000,ko00001,ko00002,ko01000	NA	NA	NA	ADH_N,ADH_zinc_N
365	evm.model.s_37.2856	161934.XP_010680207.1	1.58e-129	380	28ME4@1|root,2QTXK@2759|Eukaryota,37PCD@33090|Viridiplantae,3G8HQ@35493|Streptophyta	33090|Viridiplantae	NA	NA	NA	NA	NA	NA	NA	NA	NA	NA	NA	NA	NA	NA	NA
366	evm.model.s_37.2924	161934.XP_010681113.1	0	966	COG0515@1|root,2QT06@2759|Eukaryota,37QFR@33090|Viridiplantae,3GCKK@35493|Streptophyta	33090|Viridiplantae	T	L-type lectin-domain containing receptor kinase	NA	GO:0005575,GO:0005623,GO:0005886,GO:0016020,GO:0044464,GO:0071944	NA	NA	NA	NA	NA	NA	NA	NA	NA	NA	Lectin_legB,Pkinase
367	evm.model.s_37.3074	161934.XP_010680584.1	0	954	COG2132@1|root,KOG1263@2759|Eukaryota,37IIR@33090|Viridiplantae,3G9TY@35493|Streptophyta	33090|Viridiplantae	Q	Belongs to the multicopper oxidase family	NA	NA	1.10.3.3	ko:K00423	ko00053,ko01100,map00053,map01100	NA	R00068	RC00092	ko00000,ko00001,ko01000	NA	NA	NA	Cu-oxidase,Cu-oxidase_2,Cu-oxidase_3
368	evm.model.s_37.3111	161934.XP_010680568.1	3.14e-83	250	2CCPA@1|root,2RZE1@2759|Eukaryota,37UTB@33090|Viridiplantae,3GIBQ@35493|Streptophyta	33090|Viridiplantae	S	Lipoxygenase homology domain-containing protein	NA	GO:0001101,GO:0005575,GO:0005622,GO:0005623,GO:0005737,GO:0005773,GO:0005774,GO:0005783,GO:0005886,GO:0006950,GO:0006970,GO:0008150,GO:0009266,GO:0009409,GO:0009414,GO:0009415,GO:0009507,GO:0009534,GO:0009535,GO:0009536,GO:0009579,GO:0009628,GO:0009651,GO:0010035,GO:0012505,GO:0016020,GO:0031090,GO:0031976,GO:0031984,GO:0034357,GO:0042221,GO:0042651,GO:0043226,GO:0043227,GO:0043229,GO:0043231,GO:…	NA	NA	NA	NA	NA	NA	NA	NA	NA	NA	PLAT
369	evm.model.s_37.3208	161934.XP_010666634.1	0	854	28JSV@1|root,2QS6P@2759|Eukaryota,37P92@33090|Viridiplantae,3GEKI@35493|Streptophyta	33090|Viridiplantae	S	membrane protein At3g27390	NA	NA	NA	NA	NA	NA	NA	NA	NA	NA	NA	NA	NA
370	evm.model.s_37.3392	161934.XP_010679568.1	1.5e-40	154	KOG0167@1|root,KOG0167@2759|Eukaryota,37MD6@33090|Viridiplantae,3G7IC@35493|Streptophyta	33090|Viridiplantae	E	RING-type E3 ubiquitin transferase	NA	GO:0005575,GO:0005622,GO:0005623,GO:0005634,GO:0005737,GO:0043226,GO:0043227,GO:0043229,GO:0043231,GO:0044424,GO:0044464	NA	ko:K08332	NA	NA	NA	NA	ko00000,ko03029,ko04131	NA	NA	NA	Arm
371	evm.model.s_37.3422	161934.XP_010679609.1	5.41e-162	461	2C0PQ@1|root,2QV9M@2759|Eukaryota,37PJY@33090|Viridiplantae,3GBPG@35493|Streptophyta	33090|Viridiplantae	Q	Removal of H(2)O(2), oxidation of toxic reductants, biosynthesis and degradation of lignin, suberization, auxin catabolism, response to environmental stresses such as wounding, pathogen attack and oxidative stress	NA	GO:0005575,GO:0005622,GO:0005623,GO:0005737,GO:0006950,GO:0006970,GO:0008150,GO:0009628,GO:0009651,GO:0044424,GO:0044464,GO:0050896	1.11.1.7	ko:K00430	ko00940,ko01100,ko01110,map00940,map01100,map01110	NA	R00602,R02596,R03919,R04007,R07443	RC00034	ko00000,ko00001,ko01000	NA	NA	NA	peroxidase
372	evm.model.s_37.3442	161934.XP_010679636.1	5.73e-128	373	COG0529@1|root,KOG0635@2759|Eukaryota,37KPZ@33090|Viridiplantae,3G8N4@35493|Streptophyta	33090|Viridiplantae	F	Catalyzes the synthesis of activated sulfate	AKN2	GO:0000103,GO:0003674,GO:0003824,GO:0004020,GO:0005575,GO:0005622,GO:0005623,GO:0005737,GO:0005829,GO:0006790,GO:0006793,GO:0006796,GO:0008150,GO:0008152,GO:0009507,GO:0009536,GO:0009987,GO:0016301,GO:0016310,GO:0016740,GO:0016772,GO:0016773,GO:0043226,GO:0043227,GO:0043229,GO:0043231,GO:0044237,GO:0044424,GO:0044444,GO:0044464	2.7.1.25	ko:K00860	ko00230,ko00920,ko01100,ko01120,map00230,map00920,map01100,map01120	M00176	R00509,R04928	RC00002,RC00078	ko00000,ko00001,ko00002,ko01000	NA	NA	NA	APS_kinase
373	evm.model.s_37.3566	161934.XP_010679659.1	1.3e-181	520	KOG4748@1|root,KOG4748@2759|Eukaryota,37J8H@33090|Viridiplantae,3GFYT@35493|Streptophyta	33090|Viridiplantae	GM	Galactosyl transferase GMA12 MNN10 family protein	x34.3	GO:0000003,GO:0000271,GO:0003006,GO:0003674,GO:0003824,GO:0005575,GO:0005622,GO:0005623,GO:0005737,GO:0005768,GO:0005794,GO:0005802,GO:0005975,GO:0005976,GO:0006080,GO:0007275,GO:0008150,GO:0008152,GO:0008378,GO:0009058,GO:0009059,GO:0009791,GO:0009987,GO:0010154,GO:0010191,GO:0010192,GO:0010214,GO:0010392,GO:0012505,GO:0016051,GO:0016740,GO:0016757,GO:0016758,GO:0022414,GO:0031410,GO:0031982,GO:…	NA	NA	NA	NA	NA	NA	NA	NA	NA	NA	Glyco_transf_34
374	evm.model.s_37.3571	161934.XP_010679659.1	1.58e-167	484	KOG4748@1|root,KOG4748@2759|Eukaryota,37J8H@33090|Viridiplantae,3GFYT@35493|Streptophyta	33090|Viridiplantae	GM	Galactosyl transferase GMA12 MNN10 family protein	x34.3	GO:0000003,GO:0000271,GO:0003006,GO:0003674,GO:0003824,GO:0005575,GO:0005622,GO:0005623,GO:0005737,GO:0005768,GO:0005794,GO:0005802,GO:0005975,GO:0005976,GO:0006080,GO:0007275,GO:0008150,GO:0008152,GO:0008378,GO:0009058,GO:0009059,GO:0009791,GO:0009987,GO:0010154,GO:0010191,GO:0010192,GO:0010214,GO:0010392,GO:0012505,GO:0016051,GO:0016740,GO:0016757,GO:0016758,GO:0022414,GO:0031410,GO:0031982,GO:…	NA	NA	NA	NA	NA	NA	NA	NA	NA	NA	Glyco_transf_34
375	evm.model.s_37.3572	161934.XP_010679659.1	8.82e-175	502	KOG4748@1|root,KOG4748@2759|Eukaryota,37J8H@33090|Viridiplantae,3GFYT@35493|Streptophyta	33090|Viridiplantae	GM	Galactosyl transferase GMA12 MNN10 family protein	x34.3	GO:0000003,GO:0000271,GO:0003006,GO:0003674,GO:0003824,GO:0005575,GO:0005622,GO:0005623,GO:0005737,GO:0005768,GO:0005794,GO:0005802,GO:0005975,GO:0005976,GO:0006080,GO:0007275,GO:0008150,GO:0008152,GO:0008378,GO:0009058,GO:0009059,GO:0009791,GO:0009987,GO:0010154,GO:0010191,GO:0010192,GO:0010214,GO:0010392,GO:0012505,GO:0016051,GO:0016740,GO:0016757,GO:0016758,GO:0022414,GO:0031410,GO:0031982,GO:…	NA	NA	NA	NA	NA	NA	NA	NA	NA	NA	Glyco_transf_34
376	evm.model.s_37.3579	225117.XP_009362596.1	2.91e-14	74.3	2E3PZ@1|root,2SAQX@2759|Eukaryota,37WJV@33090|Viridiplantae,3GKNI@35493|Streptophyta,4JQXG@91835|fabids	33090|Viridiplantae	S	VQ motif	NA	NA	NA	NA	NA	NA	NA	NA	NA	NA	NA	NA	VQ
377	evm.model.s_37.3940	161934.XP_010681610.1	1.78e-230	641	COG2267@1|root,KOG1455@2759|Eukaryota,37NEH@33090|Viridiplantae,3GD03@35493|Streptophyta	33090|Viridiplantae	I	Caffeoylshikimate esterase-like	NA	NA	3.1.1.23	ko:K01054	ko00561,ko01100,ko04714,ko04723,ko04923,map00561,map01100,map04714,map04723,map04923	M00098	R01351	RC00020,RC00041	ko00000,ko00001,ko00002,ko01000,ko01002	NA	NA	NA	Hydrolase_4
378	evm.model.s_37.3976	161934.XP_010681561.1	0	1604	COG1501@1|root,KOG1065@2759|Eukaryota,37JAX@33090|Viridiplantae,3GDDI@35493|Streptophyta	33090|Viridiplantae	G	Belongs to the glycosyl hydrolase 31 family	NA	GO:0000272,GO:0003674,GO:0003824,GO:0004553,GO:0005575,GO:0005576,GO:0005618,GO:0005622,GO:0005623,GO:0005737,GO:0005911,GO:0005975,GO:0005976,GO:0006073,GO:0008150,GO:0008152,GO:0009044,GO:0009056,GO:0009057,GO:0009505,GO:0009506,GO:0009507,GO:0009536,GO:0009987,GO:0010035,GO:0010038,GO:0010383,GO:0010410,GO:0010411,GO:0016052,GO:0016787,GO:0016798,GO:0030054,GO:0030312,GO:0042221,GO:0043170,GO:…	3.2.1.177,3.2.1.20	ko:K01187,ko:K15925	ko00052,ko00500,ko01100,map00052,map00500,map01100	NA	R00028,R00801,R00802,R06087,R06088	RC00028,RC00049,RC00077	ko00000,ko00001,ko01000	NA	GH31	NA	Gal_mutarotas_2,Glyco_hydro_31,NtCtMGAM_N
379	evm.model.s_37.4103	161934.XP_010681961.1	3.89e-30	115	2BD6H@1|root,2S1ER@2759|Eukaryota,37VJ3@33090|Viridiplantae,3GJJ2@35493|Streptophyta	33090|Viridiplantae	S	electron transfer activity	NA	NA	NA	NA	NA	NA	NA	NA	NA	NA	NA	NA	Cu_bind_like
380	evm.model.s_37.4150	161934.XP_010673809.1	4.01e-48	155	2CZYG@1|root,2SC50@2759|Eukaryota,37W7M@33090|Viridiplantae,3GK8N@35493|Streptophyta	33090|Viridiplantae	G	Belongs to the cystatin family. Phytocystatin subfamily	NA	GO:0001101,GO:0002020,GO:0003674,GO:0004857,GO:0004866,GO:0004869,GO:0005488,GO:0005515,GO:0006950,GO:0006970,GO:0006972,GO:0006979,GO:0008150,GO:0009266,GO:0009409,GO:0009414,GO:0009415,GO:0009628,GO:0009892,GO:0010035,GO:0010466,GO:0010605,GO:0010951,GO:0019222,GO:0019899,GO:0030162,GO:0030234,GO:0030414,GO:0031323,GO:0031324,GO:0032268,GO:0032269,GO:0042221,GO:0043086,GO:0044092,GO:0045861,GO:…	NA	NA	NA	NA	NA	NA	NA	NA	NA	NA	SQAPI
381	evm.model.s_37.4302	161934.XP_010685239.1	1.58e-115	347	2CYI5@1|root,2S4IX@2759|Eukaryota,37MDS@33090|Viridiplantae,3GFM8@35493|Streptophyta	33090|Viridiplantae	S	Belongs to the 'GDSL' lipolytic enzyme family	NA	GO:0000325,GO:0005575,GO:0005576,GO:0005618,GO:0005622,GO:0005623,GO:0005634,GO:0005737,GO:0005773,GO:0005774,GO:0005777,GO:0005783,GO:0005829,GO:0005840,GO:0005911,GO:0006082,GO:0006790,GO:0006807,GO:0006810,GO:0006886,GO:0006950,GO:0006952,GO:0006996,GO:0007029,GO:0008104,GO:0008150,GO:0008152,GO:0009056,GO:0009266,GO:0009409,GO:0009505,GO:0009506,GO:0009507,GO:0009526,GO:0009536,GO:0009605,GO:…	NA	NA	NA	NA	NA	NA	NA	NA	NA	NA	Lipase_GDSL
382	evm.model.s_37.4308	3641.EOX97080	7.85e-84	254	28K8H@1|root,2RY94@2759|Eukaryota,37U0K@33090|Viridiplantae,3GHRE@35493|Streptophyta	33090|Viridiplantae	S	Glyoxalase/Bleomycin resistance protein/Dioxygenase superfamily	NA	NA	NA	NA	NA	NA	NA	NA	NA	NA	NA	NA	Glyoxalase
383	evm.model.s_37.4354	161934.XP_010681760.1	5.06e-304	837	2CMQJ@1|root,2QRF6@2759|Eukaryota,37RP6@33090|Viridiplantae,3GAEW@35493|Streptophyta	33090|Viridiplantae	G	Endoglucanase	NA	NA	3.2.1.4	ko:K01179	ko00500,ko01100,map00500,map01100	NA	R06200,R11307,R11308	NA	ko00000,ko00001,ko01000	NA	GH5,GH9	NA	Glyco_hydro_9
384	evm.model.s_37.4409	3983.cassava4.1_004395m	4.59e-46	177	2BV5R@1|root,2S24J@2759|Eukaryota,37VWQ@33090|Viridiplantae,3GIE8@35493|Streptophyta,4JTDN@91835|fabids	33090|Viridiplantae	S	zinc finger	NA	NA	NA	ko:K10569	ko03410,map03410	NA	NA	NA	ko00000,ko00001,ko03400	NA	NA	NA	zf-CCHC,zf-GRF
385	evm.model.s_37.4606	161934.XP_010667697.1	3.93e-240	679	28K9J@1|root,2QVNG@2759|Eukaryota,37SEG@33090|Viridiplantae,3GEZT@35493|Streptophyta	33090|Viridiplantae	K	Belongs to the GRAS family	NA	GO:0003674,GO:0003676,GO:0003677,GO:0003700,GO:0005488,GO:0005575,GO:0005622,GO:0005623,GO:0005634,GO:0006355,GO:0008150,GO:0009889,GO:0009987,GO:0010468,GO:0010556,GO:0019219,GO:0019222,GO:0030154,GO:0031323,GO:0031326,GO:0032502,GO:0043226,GO:0043227,GO:0043229,GO:0043231,GO:0043565,GO:0044424,GO:0044464,GO:0048831,GO:0048869,GO:0050789,GO:0050793,GO:0050794,GO:0051171,GO:0051239,GO:0051252,GO:…	NA	NA	NA	NA	NA	NA	NA	NA	NA	NA	GRAS
386	evm.model.s_37.4624	161934.XP_010680789.1	1.35e-297	819	KOG2183@1|root,KOG2183@2759|Eukaryota,37ISA@33090|Viridiplantae,3G7GJ@35493|Streptophyta	33090|Viridiplantae	O	Lysosomal Pro-X	NA	GO:0001525,GO:0001568,GO:0001944,GO:0003008,GO:0003013,GO:0003073,GO:0003085,GO:0003674,GO:0003824,GO:0004177,GO:0006508,GO:0006807,GO:0006950,GO:0007275,GO:0008015,GO:0008150,GO:0008152,GO:0008217,GO:0008233,GO:0008238,GO:0008239,GO:0009611,GO:0009653,GO:0010594,GO:0010632,GO:0016787,GO:0019538,GO:0030334,GO:0032501,GO:0032502,GO:0032879,GO:0035239,GO:0035295,GO:0040012,GO:0042060,GO:0043170,GO:…	3.4.16.2	ko:K01285	ko04614,ko04974,map04614,map04974	NA	NA	NA	ko00000,ko00001,ko01000,ko01002	NA	NA	NA	Peptidase_S28
387	evm.model.s_37.5501	161934.XP_010683334.1	1.46e-209	587	2BYJN@1|root,2QTUK@2759|Eukaryota,37IGC@33090|Viridiplantae,3GEXD@35493|Streptophyta	33090|Viridiplantae	G	Belongs to the glycosyltransferase 8 family	NA	GO:0000271,GO:0003674,GO:0003824,GO:0005575,GO:0005622,GO:0005623,GO:0005737,GO:0005794,GO:0005975,GO:0005976,GO:0008150,GO:0008152,GO:0008194,GO:0009058,GO:0009059,GO:0012505,GO:0016051,GO:0016740,GO:0016757,GO:0016758,GO:0043170,GO:0043226,GO:0043227,GO:0043229,GO:0043231,GO:0044238,GO:0044424,GO:0044444,GO:0044464,GO:0047262,GO:0071704,GO:1901576	NA	NA	NA	NA	NA	NA	NA	NA	NA	NA	Glyco_transf_8
388	evm.model.s_37.5523	161934.XP_010672790.1	1.12e-135	404	28M37@1|root,2QTJX@2759|Eukaryota,37PEB@33090|Viridiplantae,3GDPH@35493|Streptophyta	33090|Viridiplantae	S	shikimate	NA	GO:0003674,GO:0003824,GO:0005575,GO:0005622,GO:0005623,GO:0005737,GO:0005829,GO:0006725,GO:0008150,GO:0008152,GO:0008374,GO:0009058,GO:0009698,GO:0009699,GO:0009808,GO:0009809,GO:0009889,GO:0009891,GO:0009893,GO:0009962,GO:0009963,GO:0009987,GO:0010252,GO:0016020,GO:0016740,GO:0016746,GO:0016747,GO:0019222,GO:0019438,GO:0019748,GO:0042592,GO:0044237,GO:0044249,GO:0044424,GO:0044444,GO:0044464,GO:…	2.3.1.133	ko:K13065	ko00940,ko00941,ko00945,ko01100,ko01110,map00940,map00941,map00945,map01100,map01110	M00039	R01945,R02416,R07432,R07433	RC00004,RC00055,RC02864	ko00000,ko00001,ko00002,ko01000	NA	NA	NA	Transferase
389	evm.model.s_37.5550	161934.XP_010695891.1	2.21e-124	367	KOG0656@1|root,KOG0656@2759|Eukaryota,37KH9@33090|Viridiplantae,3G83T@35493|Streptophyta	33090|Viridiplantae	D	Belongs to the cyclin family	NA	NA	NA	ko:K18810	NA	M00692	NA	NA	ko00000,ko00002	NA	NA	NA	Cyclin_C,Cyclin_N
390	evm.model.s_37.5701	72664.XP_006390891.1	1.21e-35	135	29TGJ@1|root,2RXGK@2759|Eukaryota,37U5A@33090|Viridiplantae,3GIFA@35493|Streptophyta,3HWG3@3699|Brassicales	33090|Viridiplantae	S	Protein of unknown function (DUF1645)	NA	NA	NA	NA	NA	NA	NA	NA	NA	NA	NA	NA	DUF1645
391	evm.model.s_37.6122	161934.XP_010682286.1	3.06e-300	842	COG2453@1|root,KOG1716@2759|Eukaryota,37HMG@33090|Viridiplantae,3G7UN@35493|Streptophyta	33090|Viridiplantae	V	Protein-tyrosine-phosphatase MKP1-like	NA	GO:0000188,GO:0001704,GO:0001706,GO:0001932,GO:0001933,GO:0003674,GO:0003824,GO:0004721,GO:0004722,GO:0004725,GO:0005575,GO:0005622,GO:0005623,GO:0005634,GO:0006464,GO:0006469,GO:0006470,GO:0006793,GO:0006796,GO:0006807,GO:0007275,GO:0007369,GO:0007492,GO:0008150,GO:0008152,GO:0008330,GO:0009653,GO:0009790,GO:0009888,GO:0009892,GO:0009966,GO:0009968,GO:0009987,GO:0010563,GO:0010605,GO:0010646,GO:…	3.1.3.16,3.1.3.48	ko:K04459,ko:K14165,ko:K21278	ko04010,ko04726,ko05418,map04010,map04726,map05418	NA	NA	NA	ko00000,ko00001,ko01000,ko01009	NA	NA	NA	DSPc,Gelsolin
392	evm.model.s_866.34	161934.XP_010683225.1	3.52e-30	115	2BTRC@1|root,2S21J@2759|Eukaryota,37VRV@33090|Viridiplantae,3GJRP@35493|Streptophyta	33090|Viridiplantae	NA	NA	NA	NA	NA	NA	NA	NA	NA	NA	NA	NA	NA	NA	NA
393	evm.model.s_866.264	161934.XP_010687999.1	2.78e-67	210	2BED5@1|root,2S14I@2759|Eukaryota,37UJ7@33090|Viridiplantae,3GIA1@35493|Streptophyta	33090|Viridiplantae	S	Embryo-specific protein 3, (ATS3)	NA	NA	NA	NA	NA	NA	NA	NA	NA	NA	NA	NA	ATS3
394	evm.model.s_866.772	161934.XP_010688098.1	0	900	COG3424@1|root,2QPKZ@2759|Eukaryota,37K20@33090|Viridiplantae,3GA34@35493|Streptophyta	33090|Viridiplantae	I	3-ketoacyl-coa synthase	KCS11	GO:0006950,GO:0008150,GO:0009266,GO:0009314,GO:0009409,GO:0009416,GO:0009628,GO:0050896	2.3.1.199	ko:K15397	ko00062,ko01110,map00062,map01110	M00415	R09419,R10825	RC00004,RC02888,RC02997	ko00000,ko00001,ko00002,ko01000	NA	NA	NA	ACP_syn_III_C,FAE1_CUT1_RppA
395	evm.model.s_866.1014	161934.XP_010688193.1	1.91e-110	331	COG5169@1|root,KOG0627@2759|Eukaryota,37SDS@33090|Viridiplantae,3GDEI@35493|Streptophyta	33090|Viridiplantae	K	Heat Stress Transcription Factor	NA	GO:0001101,GO:0003674,GO:0003700,GO:0005575,GO:0005622,GO:0005623,GO:0005634,GO:0006355,GO:0006950,GO:0006970,GO:0008150,GO:0009628,GO:0009719,GO:0009725,GO:0009737,GO:0009889,GO:0010033,GO:0010468,GO:0010556,GO:0019219,GO:0019222,GO:0031323,GO:0031326,GO:0033993,GO:0042221,GO:0043226,GO:0043227,GO:0043229,GO:0043231,GO:0044424,GO:0044464,GO:0050789,GO:0050794,GO:0050896,GO:0051171,GO:0051252,GO:…	NA	ko:K09419	NA	NA	NA	NA	ko00000,ko03000	NA	NA	NA	HSF_DNA-bind
396	evm.model.s_866.1262	161934.XP_010688294.1	0	1348	COG1287@1|root,KOG2292@2759|Eukaryota,37MH5@33090|Viridiplantae,3GBIA@35493|Streptophyta	33090|Viridiplantae	O	Dolichyl-diphosphooligosaccharide--protein glycosyltransferase subunit	STT3A	GO:0003674,GO:0003824,GO:0004576,GO:0004579,GO:0005575,GO:0005622,GO:0005623,GO:0005737,GO:0005783,GO:0005789,GO:0005886,GO:0006464,GO:0006486,GO:0006487,GO:0006807,GO:0006950,GO:0006970,GO:0008150,GO:0008152,GO:0008250,GO:0009058,GO:0009059,GO:0009100,GO:0009101,GO:0009628,GO:0009651,GO:0009987,GO:0012505,GO:0016020,GO:0016740,GO:0016757,GO:0016758,GO:0018193,GO:0018196,GO:0018279,GO:0019538,GO:…	2.4.99.18	ko:K07151	ko00510,ko00513,ko01100,ko04141,map00510,map00513,map01100,map04141	M00072	R04216,R05976	RC00005,RC00482	ko00000,ko00001,ko00002,ko01000,ko01003	NA	GT66	NA	STT3
397	evm.model.s_866.1703	161934.XP_010688513.1	9.8e-85	269	COG5641@1|root,KOG1601@2759|Eukaryota,37P0B@33090|Viridiplantae,3GBNA@35493|Streptophyta	33090|Viridiplantae	K	Zinc finger protein CONSTANS-like	NA	GO:0003674,GO:0003700,GO:0005575,GO:0005622,GO:0005623,GO:0005634,GO:0006355,GO:0008150,GO:0009314,GO:0009416,GO:0009628,GO:0009889,GO:0009909,GO:0010468,GO:0010556,GO:0019219,GO:0019222,GO:0031323,GO:0031326,GO:0043226,GO:0043227,GO:0043229,GO:0043231,GO:0044424,GO:0044464,GO:0048580,GO:0048831,GO:0050789,GO:0050793,GO:0050794,GO:0050896,GO:0051171,GO:0051239,GO:0051252,GO:0060255,GO:0065007,GO:…	NA	NA	NA	NA	NA	NA	NA	NA	NA	NA	CCT,zf-B_box
398	evm.model.s_866.1751	981085.XP_010103175.1	7.53e-40	149	29YUW@1|root,2RXUR@2759|Eukaryota,37U5V@33090|Viridiplantae,3GI7E@35493|Streptophyta,4JPAF@91835|fabids	33090|Viridiplantae	NA	NA	NA	NA	NA	NA	NA	NA	NA	NA	NA	NA	NA	NA	NA
399	evm.model.s_866.1934	161934.XP_010687632.1	5.54e-99	309	28KBM@1|root,2QSSM@2759|Eukaryota,37N1W@33090|Viridiplantae,3G8VR@35493|Streptophyta	33090|Viridiplantae	S	Zein-binding	NA	NA	NA	ko:K06268	ko04010,ko04020,ko04022,ko04114,ko04218,ko04310,ko04360,ko04370,ko04380,ko04650,ko04658,ko04659,ko04660,ko04662,ko04720,ko04724,ko04921,ko04922,ko04924,ko05010,ko05014,ko05031,ko05152,ko05166,ko05167,map04010,map04020,map04022,map04114,map04218,map04310,map04360,map04370,map04380,map04650,map04658,map04659,map04660,map04662,map04720,map04724,map04921,map04922,map04924,map05010,map05014,map05031,m…	NA	NA	NA	ko00000,ko00001,ko01009	NA	NA	NA	Zein-binding
400	evm.model.s_866.2149	161934.XP_010666301.1	1.91e-245	683	COG0515@1|root,KOG1187@2759|Eukaryota,37I6S@33090|Viridiplantae,3GEU6@35493|Streptophyta	33090|Viridiplantae	T	serine threonine-protein kinase	NA	GO:0002682,GO:0002683,GO:0003674,GO:0003824,GO:0004672,GO:0004674,GO:0004675,GO:0004888,GO:0005575,GO:0005623,GO:0005886,GO:0006464,GO:0006468,GO:0006793,GO:0006796,GO:0006807,GO:0006950,GO:0006952,GO:0007154,GO:0007165,GO:0007166,GO:0007167,GO:0007178,GO:0008150,GO:0008152,GO:0009605,GO:0009607,GO:0009617,GO:0009987,GO:0016020,GO:0016301,GO:0016310,GO:0016740,GO:0016772,GO:0016773,GO:0019199,GO:…	2.7.11.1	ko:K04733	ko04010,ko04064,ko04620,ko04621,ko04624,ko04722,ko05133,ko05140,ko05142,ko05145,ko05152,ko05162,ko05164,map04010,map04064,map04620,map04621,map04624,map04722,map05133,map05140,map05142,map05145,map05152,map05162,map05164	M00686	NA	NA	ko00000,ko00001,ko00002,ko01000,ko01001	NA	NA	NA	Pkinase_Tyr
401	evm.model.s_866.2267	161934.XP_010696533.1	1.55e-292	809	28J6G@1|root,2QRWH@2759|Eukaryota,37KP4@33090|Viridiplantae,3G7JP@35493|Streptophyta	33090|Viridiplantae	S	Calmodulin-binding protein	NA	NA	NA	NA	NA	NA	NA	NA	NA	NA	NA	NA	NA
402	evm.model.s_866.2418	161934.XP_010666270.1	1.14e-210	590	COG1902@1|root,KOG0134@2759|Eukaryota,37HFF@33090|Viridiplantae,3G7H2@35493|Streptophyta	33090|Viridiplantae	C	12-oxophytodienoate reductase	OPR3	GO:0000003,GO:0000302,GO:0001101,GO:0003006,GO:0003674,GO:0003824,GO:0005488,GO:0005515,GO:0005575,GO:0005622,GO:0005623,GO:0005737,GO:0005777,GO:0006082,GO:0006629,GO:0006631,GO:0006633,GO:0006950,GO:0006979,GO:0007275,GO:0008150,GO:0008152,GO:0008610,GO:0009058,GO:0009605,GO:0009607,GO:0009620,GO:0009694,GO:0009695,GO:0009791,GO:0009908,GO:0009987,GO:0010035,GO:0010193,GO:0010817,GO:0016053,GO:…	1.3.1.42	ko:K05894	ko00592,ko01100,ko01110,map00592,map01100,map01110	M00113	R03401	RC00921	ko00000,ko00001,ko00002,ko01000	NA	NA	NA	Oxidored_FMN
403	evm.model.s_866.3024	161934.XP_010667672.1	0	1203	COG0668@1|root,KOG4629@2759|Eukaryota,37M9C@33090|Viridiplantae,3GE1I@35493|Streptophyta	33090|Viridiplantae	M	mechanosensitive ion channel	NA	NA	NA	ko:K22048	NA	NA	NA	NA	ko00000,ko02000	1.A.23.4	NA	NA	MS_channel
404	evm.model.s_866.3073	161934.XP_010667470.1	1.41e-78	246	29WAF@1|root,2RXP4@2759|Eukaryota,37U3K@33090|Viridiplantae,3GI59@35493|Streptophyta	33090|Viridiplantae	S	At1g76070-like	NA	GO:0005575,GO:0005623,GO:0005886,GO:0016020,GO:0044464,GO:0071944	NA	NA	NA	NA	NA	NA	NA	NA	NA	NA	NA
405	evm.model.s_866.3110	4006.Lus10017354	2.16e-129	377	COG1064@1|root,KOG0023@2759|Eukaryota,37Q9Z@33090|Viridiplantae,3G9GB@35493|Streptophyta,4JIEX@91835|fabids	33090|Viridiplantae	Q	Cinnamyl alcohol dehydrogenase	NA	GO:0005575,GO:0005622,GO:0005623,GO:0005737,GO:0005829,GO:0006725,GO:0008150,GO:0008152,GO:0009058,GO:0009698,GO:0009699,GO:0009808,GO:0009809,GO:0009987,GO:0019438,GO:0019748,GO:0044237,GO:0044249,GO:0044424,GO:0044444,GO:0044464,GO:0044550,GO:0071704,GO:1901360,GO:1901362,GO:1901576	1.1.1.195	ko:K00083	ko00940,ko01100,ko01110,map00940,map01100,map01110	M00039	R02593,R03918,R06570,R06571,R07437	RC00649	ko00000,ko00001,ko00002,ko01000	NA	NA	NA	ADH_zinc_N
406	evm.model.s_866.3195	161934.XP_010691876.1	8.41e-283	780	COG0156@1|root,KOG1358@2759|Eukaryota,37IYQ@33090|Viridiplantae,3GG8Q@35493|Streptophyta	33090|Viridiplantae	O	Long chain base biosynthesis protein	LCB1	GO:0000003,GO:0002178,GO:0003006,GO:0005575,GO:0005622,GO:0005623,GO:0005737,GO:0005783,GO:0005789,GO:0006066,GO:0006629,GO:0006643,GO:0006644,GO:0006665,GO:0006667,GO:0006670,GO:0006672,GO:0006684,GO:0006686,GO:0006793,GO:0006796,GO:0006807,GO:0007275,GO:0008150,GO:0008152,GO:0008610,GO:0008654,GO:0009058,GO:0009790,GO:0009791,GO:0009793,GO:0009825,GO:0009893,GO:0009894,GO:0009896,GO:0009987,GO:…	2.3.1.50	ko:K00654	ko00600,ko01100,ko04071,ko04138,map00600,map01100,map04071,map04138	M00094,M00099	R01281	RC00004,RC02725,RC02849	ko00000,ko00001,ko00002,ko01000,ko01007	NA	NA	NA	Aminotran_1_2
407	evm.model.s_866.3546	161934.XP_010684361.1	3.25e-123	354	2CCMV@1|root,2QUHD@2759|Eukaryota,37NYA@33090|Viridiplantae,3G9TF@35493|Streptophyta	33090|Viridiplantae	S	Outer envelope pore protein	NA	GO:0003674,GO:0005215,GO:0005216,GO:0005244,GO:0005261,GO:0005575,GO:0005622,GO:0005623,GO:0005737,GO:0005739,GO:0006810,GO:0006811,GO:0006812,GO:0008150,GO:0008324,GO:0009507,GO:0009513,GO:0009526,GO:0009527,GO:0009536,GO:0009707,GO:0009941,GO:0015075,GO:0015267,GO:0015288,GO:0015318,GO:0016020,GO:0016021,GO:0019867,GO:0022803,GO:0022829,GO:0022832,GO:0022836,GO:0022838,GO:0022839,GO:0022843,GO:…	NA	NA	NA	NA	NA	NA	NA	NA	NA	NA	NA
408	evm.model.s_866.3724	161934.XP_010688705.1	1.14e-121	368	28IA8@1|root,2QQKS@2759|Eukaryota,37N3C@33090|Viridiplantae,3GDKZ@35493|Streptophyta	33090|Viridiplantae	NA	NA	NA	NA	NA	NA	NA	NA	NA	NA	NA	NA	NA	NA	SPRY
409	evm.model.s_866.4145	161934.XP_010688359.1	2.91e-150	436	COG3325@1|root,KOG2806@2759|Eukaryota,37RZW@33090|Viridiplantae,3G7QF@35493|Streptophyta	33090|Viridiplantae	G	Contains the following InterPro domains Glycoside hydrolase, family 18, catalytic domain (InterPro IPR001223), Chitinase II (InterPro IPR011583), Glycoside hydrolase, catalytic core (InterPro IPR017853), Glycoside hydrolase, subgroup, catalytic core (InterPro IPR013781)	NA	GO:0000323,GO:0001775,GO:0002252,GO:0002263,GO:0002274,GO:0002275,GO:0002283,GO:0002366,GO:0002376,GO:0002443,GO:0002444,GO:0002446,GO:0003674,GO:0003824,GO:0004553,GO:0004568,GO:0005488,GO:0005575,GO:0005576,GO:0005615,GO:0005622,GO:0005623,GO:0005737,GO:0005764,GO:0005773,GO:0006022,GO:0006026,GO:0006030,GO:0006032,GO:0006040,GO:0006807,GO:0006810,GO:0006887,GO:0006955,GO:0007586,GO:0008061,GO:…	3.2.1.14	ko:K01183	ko00520,ko01100,map00520,map01100	NA	R01206,R02334	RC00467	ko00000,ko00001,ko01000	NA	GH18	NA	Glyco_hydro_18
410	evm.model.s_866.4179	161934.XP_010666483.1	9.02e-280	775	COG2124@1|root,KOG0156@2759|Eukaryota,37Q23@33090|Viridiplantae,3GEEG@35493|Streptophyta	33090|Viridiplantae	Q	Belongs to the cytochrome P450 family	NA	GO:0001101,GO:0003674,GO:0003824,GO:0004497,GO:0005575,GO:0005622,GO:0005623,GO:0005737,GO:0005783,GO:0006082,GO:0006629,GO:0006720,GO:0006721,GO:0007154,GO:0007165,GO:0008150,GO:0008152,GO:0008299,GO:0008610,GO:0009058,GO:0009403,GO:0009404,GO:0009507,GO:0009526,GO:0009527,GO:0009536,GO:0009685,GO:0009686,GO:0009707,GO:0009719,GO:0009725,GO:0009739,GO:0009740,GO:0009755,GO:0009941,GO:0009987,GO:…	1.14.13.191,1.14.13.78	ko:K04122,ko:K21719	ko00904,ko01100,ko01110,map00904,map01100,map01110	NA	R06291,R06292,R06293,R10066	RC00257,RC00893,RC01563,RC01952	ko00000,ko00001,ko00199,ko01000	NA	NA	NA	p450
411	evm.model.s_866.4190	161934.XP_010668090.1	1.51e-154	446	COG0681@1|root,KOG0171@2759|Eukaryota,37KSR@33090|Viridiplantae,3GCFH@35493|Streptophyta	33090|Viridiplantae	O	Thylakoidal processing peptidase	NA	GO:0003674,GO:0003824,GO:0004175,GO:0005575,GO:0005622,GO:0005623,GO:0005737,GO:0006465,GO:0006508,GO:0006518,GO:0006807,GO:0008150,GO:0008152,GO:0008233,GO:0009507,GO:0009534,GO:0009535,GO:0009536,GO:0009579,GO:0009987,GO:0010467,GO:0016020,GO:0016485,GO:0016787,GO:0019538,GO:0031976,GO:0031984,GO:0034357,GO:0034641,GO:0042651,GO:0043170,GO:0043226,GO:0043227,GO:0043229,GO:0043231,GO:0043603,GO:…	3.4.21.89	ko:K03100	ko02024,ko03060,map02024,map03060	NA	NA	NA	ko00000,ko00001,ko01000,ko01002	NA	NA	NA	Peptidase_S24
412	evm.model.s_866.4658	4538.ORGLA04G0108600.1	9e-205	573	COG1902@1|root,KOG0134@2759|Eukaryota,37NVQ@33090|Viridiplantae,3GAWK@35493|Streptophyta,3KUKW@4447|Liliopsida,3I785@38820|Poales	33090|Viridiplantae	C	NADH:flavin oxidoreductase / NADH oxidase family	NA	NA	1.3.1.42	ko:K05894	ko00592,ko01100,ko01110,map00592,map01100,map01110	M00113	R03401	RC00921	ko00000,ko00001,ko00002,ko01000	NA	NA	NA	Oxidored_FMN
413	evm.model.s_866.4836	161934.XP_010681101.1	9e-282	774	KOG1190@1|root,KOG1190@2759|Eukaryota,37KRF@33090|Viridiplantae,3G8V7@35493|Streptophyta	33090|Viridiplantae	A	Polypyrimidine tract-binding protein homolog	NA	GO:0000932,GO:0003674,GO:0003676,GO:0003723,GO:0003729,GO:0005488,GO:0005575,GO:0005622,GO:0005623,GO:0005634,GO:0005737,GO:0006417,GO:0008150,GO:0009889,GO:0010468,GO:0010556,GO:0010608,GO:0019219,GO:0019222,GO:0031323,GO:0031326,GO:0032268,GO:0032991,GO:0034248,GO:0035770,GO:0036464,GO:0043226,GO:0043227,GO:0043228,GO:0043229,GO:0043231,GO:0043232,GO:0043484,GO:0044424,GO:0044444,GO:0044464,GO:…	NA	ko:K14948	NA	NA	NA	NA	ko00000,ko03041	NA	NA	NA	RRM_1,RRM_5
414	evm.model.s_866.4996	3983.cassava4.1_018154m	2.51e-65	205	COG0259@1|root,KOG2586@2759|Eukaryota,388WT@33090|Viridiplantae,3GXP1@35493|Streptophyta,4JW4E@91835|fabids	33090|Viridiplantae	H	Pyridoxine 5'-phosphate oxidase C-terminal dimerisation region	NA	NA	NA	NA	NA	NA	NA	NA	NA	NA	NA	NA	PNP_phzG_C
415	evm.model.s_866.5454	161934.XP_010667613.1	8.21e-167	476	28MQ1@1|root,2QU80@2759|Eukaryota,37NAA@33090|Viridiplantae,3GCGK@35493|Streptophyta	33090|Viridiplantae	S	Wall-associated receptor kinase C-terminal	NA	NA	NA	NA	NA	NA	NA	NA	NA	NA	NA	NA	GUB_WAK_bind,WAK_assoc
416	evm.model.s_866.5661	161934.XP_010679642.1	1.02e-304	836	COG0141@1|root,KOG2697@2759|Eukaryota,37Q6A@33090|Viridiplantae,3GEXV@35493|Streptophyta	33090|Viridiplantae	E	Catalyzes the sequential NAD-dependent oxidations of L- histidinol to L-histidinaldehyde and then to L-histidine	HDH	GO:0000105,GO:0003674,GO:0003824,GO:0004399,GO:0005575,GO:0005622,GO:0005623,GO:0005737,GO:0006082,GO:0006520,GO:0006547,GO:0006725,GO:0006807,GO:0007275,GO:0008150,GO:0008152,GO:0008652,GO:0009058,GO:0009314,GO:0009411,GO:0009416,GO:0009507,GO:0009532,GO:0009536,GO:0009555,GO:0009570,GO:0009628,GO:0009987,GO:0016053,GO:0016491,GO:0016614,GO:0016616,GO:0018130,GO:0019438,GO:0019752,GO:0032501,GO:…	1.1.1.23	ko:K00013	ko00340,ko01100,ko01110,ko01230,map00340,map01100,map01110,map01230	M00026	R01158,R01163,R03012	RC00099,RC00242,RC00463	ko00000,ko00001,ko00002,ko01000	NA	NA	NA	Histidinol_dh
417	evm.model.s_866.5719	161934.XP_010677302.1	2.7e-250	734	COG4886@1|root,2QUNV@2759|Eukaryota,37IEF@33090|Viridiplantae,3G861@35493|Streptophyta	33090|Viridiplantae	T	Leucine-rich repeat	NA	NA	NA	NA	NA	NA	NA	NA	NA	NA	NA	NA	LRRNT_2,LRR_1,LRR_8,Pkinase
418	evm.model.s_866.5724	161934.XP_010675356.1	1.75e-291	810	COG0429@1|root,KOG1838@2759|Eukaryota,37M39@33090|Viridiplantae,3GCBH@35493|Streptophyta	33090|Viridiplantae	S	embryogenesis-associated protein	NA	NA	NA	ko:K07019,ko:K13696	NA	NA	NA	NA	ko00000	NA	NA	NA	Hydrolase_4
419	evm.model.s_866.5868	3988.XP_002521772.1	3.93e-107	328	28PHY@1|root,2QW61@2759|Eukaryota,37TA1@33090|Viridiplantae,3GGY6@35493|Streptophyta,4JIMJ@91835|fabids	33090|Viridiplantae	S	f-box protein	NA	GO:0003674,GO:0003824,GO:0004842,GO:0006464,GO:0006508,GO:0006511,GO:0006807,GO:0008150,GO:0008152,GO:0009056,GO:0009057,GO:0009987,GO:0010498,GO:0016567,GO:0016740,GO:0019538,GO:0019787,GO:0019941,GO:0030163,GO:0031146,GO:0032446,GO:0036211,GO:0043161,GO:0043170,GO:0043412,GO:0043632,GO:0044237,GO:0044238,GO:0044248,GO:0044257,GO:0044260,GO:0044265,GO:0044267,GO:0051603,GO:0070647,GO:0071704,GO:…	NA	NA	NA	NA	NA	NA	NA	NA	NA	NA	FBA_3
420	evm.model.s_866.6174	161934.XP_010666326.1	7.32e-263	737	COG5272@1|root,KOG2381@1|root,KOG0001@2759|Eukaryota,KOG2381@2759|Eukaryota,37RMX@33090|Viridiplantae,3G9F1@35493|Streptophyta	2759|Eukaryota	OT	Phosphatidylinositol 4-kinase gamma	NA	GO:0003674,GO:0003824,GO:0004430,GO:0004672,GO:0004674,GO:0005575,GO:0005622,GO:0005623,GO:0005737,GO:0005829,GO:0006464,GO:0006468,GO:0006629,GO:0006644,GO:0006650,GO:0006793,GO:0006796,GO:0006807,GO:0006950,GO:0006970,GO:0008150,GO:0008152,GO:0009628,GO:0009651,GO:0009987,GO:0016301,GO:0016310,GO:0016740,GO:0016772,GO:0016773,GO:0019538,GO:0019637,GO:0030258,GO:0036211,GO:0043170,GO:0043412,GO:…	NA	ko:K02977,ko:K08770,ko:K14544	ko03008,ko03010,ko03320,map03008,map03010,map03320	M00177,M00179	NA	NA	br01610,ko00000,ko00001,ko00002,ko03009,ko03011,ko04121,ko04147	NA	NA	NA	PI3_PI4_kinase,ubiquitin
421	evm.model.s_866.6707	161934.XP_010692334.1	0	990	COG1404@1|root,2QPRW@2759|Eukaryota,37R2M@33090|Viridiplantae,3GD8V@35493|Streptophyta	33090|Viridiplantae	O	Belongs to the peptidase S8 family	NA	GO:0003674,GO:0003824,GO:0004175,GO:0004252,GO:0005575,GO:0005576,GO:0005618,GO:0005623,GO:0006508,GO:0006807,GO:0008150,GO:0008152,GO:0008233,GO:0008236,GO:0016787,GO:0017171,GO:0019538,GO:0030312,GO:0031012,GO:0043170,GO:0044238,GO:0044421,GO:0044464,GO:0070011,GO:0071704,GO:0071944,GO:0140096,GO:1901564	NA	NA	NA	NA	NA	NA	NA	NA	NA	NA	Inhibitor_I9,PA,Peptidase_S8
422	evm.model.s_866.6903	161934.XP_010672029.1	2.22e-152	438	28NUQ@1|root,2QVER@2759|Eukaryota,37R6M@33090|Viridiplantae,3GAEA@35493|Streptophyta	33090|Viridiplantae	S	Tetratricopeptide repeat	NA	GO:0005575,GO:0005622,GO:0005623,GO:0005737,GO:0006996,GO:0008150,GO:0009507,GO:0009526,GO:0009536,GO:0009657,GO:0009658,GO:0009941,GO:0009987,GO:0016043,GO:0031967,GO:0031975,GO:0043226,GO:0043227,GO:0043229,GO:0043231,GO:0044422,GO:0044424,GO:0044434,GO:0044435,GO:0044444,GO:0044446,GO:0044464,GO:0071840	NA	NA	NA	NA	NA	NA	NA	NA	NA	NA	TPR_6,TPR_8
423	evm.model.s_866.6930	161934.XP_010672191.1	3.7e-89	265	28HP8@1|root,2QQ0R@2759|Eukaryota,37QGU@33090|Viridiplantae,3G8R2@35493|Streptophyta	33090|Viridiplantae	S	Ripening-related protein	NA	NA	NA	NA	NA	NA	NA	NA	NA	NA	NA	NA	NA
424	evm.model.s_866.7443	161934.XP_010692157.1	2.66e-118	347	28JEF@1|root,2QRTE@2759|Eukaryota,37S86@33090|Viridiplantae,3G83X@35493|Streptophyta	33090|Viridiplantae	S	Belongs to the expansin family	EXPB2	GO:0000902,GO:0005575,GO:0005618,GO:0005623,GO:0008150,GO:0009653,GO:0009664,GO:0009826,GO:0009827,GO:0009828,GO:0009987,GO:0016020,GO:0016043,GO:0016049,GO:0030312,GO:0032502,GO:0032989,GO:0040007,GO:0042545,GO:0044464,GO:0045229,GO:0048589,GO:0048856,GO:0048869,GO:0060560,GO:0071554,GO:0071555,GO:0071669,GO:0071840,GO:0071944	NA	ko:K20628	NA	NA	NA	NA	ko00000	NA	NA	NA	DPBB_1,Pollen_allerg_1
425	evm.model.s_866.7578	28532.XP_010524546.1	4.59e-25	118	2CPST@1|root,2R2JY@2759|Eukaryota,383YF@33090|Viridiplantae,3GPRR@35493|Streptophyta	28532.XP_010524546.1|-	S	MuDR family transposase	NA	NA	NA	NA	NA	NA	NA	NA	NA	NA	NA	NA	NA
426	evm.model.s_866.7762	161934.XP_010690971.1	5.03e-214	608	28NJC@1|root,2QV50@2759|Eukaryota,37IK6@33090|Viridiplantae,3GCJV@35493|Streptophyta	33090|Viridiplantae	Q	Belongs to the cytochrome P450 family	HPL	GO:0003674,GO:0003824,GO:0004497,GO:0006629,GO:0008150,GO:0008152,GO:0008202,GO:0016125,GO:0016491,GO:0044238,GO:0055114,GO:0071704,GO:1901360,GO:1901615	4.2.1.121,4.2.1.92	ko:K01723,ko:K17874	ko00592,ko01100,ko01110,map00592,map01100,map01110	M00113	R07863,R07865	RC02105	ko00000,ko00001,ko00002,ko00199,ko01000	NA	NA	NA	p450
427	evm.model.s_866.8060	161934.XP_010675994.1	3.86e-198	558	COG1062@1|root,KOG0022@2759|Eukaryota,37JX5@33090|Viridiplantae,3G8JS@35493|Streptophyta	33090|Viridiplantae	Q	Alcohol dehydrogenase-like	NA	GO:0005575,GO:0005622,GO:0005623,GO:0005737,GO:0005829,GO:0044424,GO:0044444,GO:0044464	1.1.1.1,1.1.1.284	ko:K00121,ko:K02267	ko00010,ko00071,ko00190,ko00350,ko00625,ko00626,ko00680,ko00830,ko00980,ko00982,ko01100,ko01110,ko01120,ko01130,ko01200,ko01220,ko04260,ko04714,ko04932,ko05010,ko05012,ko05016,ko05204,map00010,map00071,map00190,map00350,map00625,map00626,map00680,map00830,map00980,map00982,map01100,map01110,map01120,map01130,map01200,map01220,map04260,map04714,map04932,map05010,map05012,map05016,map05204	M00154	R00623,R00754,R02124,R04880,R05233,R05234,R06917,R06927,R06983,R07105,R08281,R08306,R08310	RC00050,RC00087,RC00088,RC00099,RC00116,RC00649,RC01715,RC01734,RC02273	ko00000,ko00001,ko00002,ko01000	3.D.4.11,3.D.4.8	NA	NA	ADH_N,ADH_zinc_N
428	evm.model.s_866.8679	3880.AES63543	1.66e-91	276	COG1064@1|root,KOG0023@2759|Eukaryota,37Q9Z@33090|Viridiplantae,3G9GB@35493|Streptophyta,4JIEX@91835|fabids	33090|Viridiplantae	Q	Cinnamyl alcohol dehydrogenase	NA	GO:0005575,GO:0005622,GO:0005623,GO:0005737,GO:0005829,GO:0006725,GO:0008150,GO:0008152,GO:0009058,GO:0009698,GO:0009699,GO:0009808,GO:0009809,GO:0009987,GO:0019438,GO:0019748,GO:0044237,GO:0044249,GO:0044424,GO:0044444,GO:0044464,GO:0044550,GO:0071704,GO:1901360,GO:1901362,GO:1901576	1.1.1.195	ko:K00083	ko00940,ko01100,ko01110,map00940,map01100,map01110	M00039	R02593,R03918,R06570,R06571,R07437	RC00649	ko00000,ko00001,ko00002,ko01000	NA	NA	NA	ADH_zinc_N
429	evm.model.s_866.8696	161934.XP_010680026.1	8.83e-216	600	COG1064@1|root,KOG0023@2759|Eukaryota,37Q9Z@33090|Viridiplantae,3G9GB@35493|Streptophyta	33090|Viridiplantae	Q	Cinnamyl alcohol dehydrogenase	NA	NA	1.1.1.195	ko:K00083	ko00940,ko01100,ko01110,map00940,map01100,map01110	M00039	R02593,R03918,R06570,R06571,R07437	RC00649	ko00000,ko00001,ko00002,ko01000	NA	NA	NA	ADH_N,ADH_zinc_N
430	evm.model.s_866.8697	161934.XP_010692625.1	1.42999999886635e-315	895	28MDJ@1|root,2QTWZ@2759|Eukaryota,37R80@33090|Viridiplantae,3G99F@35493|Streptophyta	33090|Viridiplantae	S	transcriptional co-repressor	NA	GO:0000003,GO:0001666,GO:0003006,GO:0003674,GO:0003676,GO:0003677,GO:0005488,GO:0005515,GO:0006950,GO:0006974,GO:0006979,GO:0007275,GO:0008150,GO:0009605,GO:0009607,GO:0009617,GO:0009620,GO:0009624,GO:0009628,GO:0009636,GO:0009719,GO:0009725,GO:0009733,GO:0009790,GO:0009791,GO:0009793,GO:0009908,GO:0009909,GO:0009987,GO:0010033,GO:0010035,GO:0010038,GO:0010154,GO:0010243,GO:0010272,GO:0014070,GO:…	NA	NA	NA	NA	NA	NA	NA	NA	NA	NA	LIM_bind
431	evm.model.s_866.8698	161934.XP_010667926.1	5.23e-170	480	COG2513@1|root,KOG1260@2759|Eukaryota,37HN9@33090|Viridiplantae,3GD3G@35493|Streptophyta	33090|Viridiplantae	C	Carboxyvinyl-carboxyphosphonate phosphorylmutase	NA	GO:0005575,GO:0005622,GO:0005623,GO:0005737,GO:0009507,GO:0009532,GO:0009536,GO:0009570,GO:0043226,GO:0043227,GO:0043229,GO:0043231,GO:0044422,GO:0044424,GO:0044434,GO:0044435,GO:0044444,GO:0044446,GO:0044464	NA	NA	NA	NA	NA	NA	NA	NA	NA	NA	PEP_mutase
432	evm.model.s_866.8703	161934.XP_010667926.1	6.4e-172	485	COG2513@1|root,KOG1260@2759|Eukaryota,37HN9@33090|Viridiplantae,3GD3G@35493|Streptophyta	33090|Viridiplantae	C	Carboxyvinyl-carboxyphosphonate phosphorylmutase	NA	GO:0005575,GO:0005622,GO:0005623,GO:0005737,GO:0009507,GO:0009532,GO:0009536,GO:0009570,GO:0043226,GO:0043227,GO:0043229,GO:0043231,GO:0044422,GO:0044424,GO:0044434,GO:0044435,GO:0044444,GO:0044446,GO:0044464	NA	NA	NA	NA	NA	NA	NA	NA	NA	NA	PEP_mutase
433	evm.model.s_866.8762	161934.XP_010680026.1	2.7e-167	476	COG1064@1|root,KOG0023@2759|Eukaryota,37Q9Z@33090|Viridiplantae,3G9GB@35493|Streptophyta	33090|Viridiplantae	Q	Cinnamyl alcohol dehydrogenase	NA	NA	1.1.1.195	ko:K00083	ko00940,ko01100,ko01110,map00940,map01100,map01110	M00039	R02593,R03918,R06570,R06571,R07437	RC00649	ko00000,ko00001,ko00002,ko01000	NA	NA	NA	ADH_N,ADH_zinc_N
434	evm.model.s_866.8763_evm.model.s_866.8764	161934.XP_010680026.1	1.01e-220	613	COG1064@1|root,KOG0023@2759|Eukaryota,37Q9Z@33090|Viridiplantae,3G9GB@35493|Streptophyta	33090|Viridiplantae	Q	Cinnamyl alcohol dehydrogenase	NA	NA	1.1.1.195	ko:K00083	ko00940,ko01100,ko01110,map00940,map01100,map01110	M00039	R02593,R03918,R06570,R06571,R07437	RC00649	ko00000,ko00001,ko00002,ko01000	NA	NA	NA	ADH_N,ADH_zinc_N
435	evm.model.s_866.8766	161934.XP_010680026.1	6.37e-202	565	COG1064@1|root,KOG0023@2759|Eukaryota,37Q9Z@33090|Viridiplantae,3G9GB@35493|Streptophyta	33090|Viridiplantae	Q	Cinnamyl alcohol dehydrogenase	NA	NA	1.1.1.195	ko:K00083	ko00940,ko01100,ko01110,map00940,map01100,map01110	M00039	R02593,R03918,R06570,R06571,R07437	RC00649	ko00000,ko00001,ko00002,ko01000	NA	NA	NA	ADH_N,ADH_zinc_N
436	evm.model.s_866.8774	161934.XP_010680026.1	2.72e-203	568	COG1064@1|root,KOG0023@2759|Eukaryota,37Q9Z@33090|Viridiplantae,3G9GB@35493|Streptophyta	33090|Viridiplantae	Q	Cinnamyl alcohol dehydrogenase	NA	NA	1.1.1.195	ko:K00083	ko00940,ko01100,ko01110,map00940,map01100,map01110	M00039	R02593,R03918,R06570,R06571,R07437	RC00649	ko00000,ko00001,ko00002,ko01000	NA	NA	NA	ADH_N,ADH_zinc_N
437	evm.model.s_866.8824	3641.EOY27651	6.49e-53	192	2CMIR@1|root,2QQFU@2759|Eukaryota,37Q4A@33090|Viridiplantae,3GCYX@35493|Streptophyta	33090|Viridiplantae	K	transcription factor	TCP24	GO:0003674,GO:0003676,GO:0003677,GO:0003700,GO:0005488,GO:0006355,GO:0007275,GO:0008150,GO:0008285,GO:0009314,GO:0009416,GO:0009628,GO:0009637,GO:0009653,GO:0009889,GO:0009891,GO:0009893,GO:0009965,GO:0009987,GO:0010016,GO:0010099,GO:0010468,GO:0010556,GO:0010557,GO:0010604,GO:0019219,GO:0019222,GO:0030154,GO:0031323,GO:0031325,GO:0031326,GO:0031328,GO:0032501,GO:0032502,GO:0040034,GO:0042127,GO:…	NA	NA	NA	NA	NA	NA	NA	NA	NA	NA	TCP
438	evm.model.s_866.9437	161934.XP_010665787.1	2.23e-219	617	28JP5@1|root,2QS2D@2759|Eukaryota,37P0A@33090|Viridiplantae,3G7GF@35493|Streptophyta	33090|Viridiplantae	H	RING-type E3 ubiquitin transferase	NA	GO:0008150,GO:0010033,GO:0010200,GO:0010243,GO:0042221,GO:0042493,GO:0050896,GO:1901698,GO:1901700	NA	NA	NA	NA	NA	NA	NA	NA	NA	NA	U-box
439	evm.model.s_866.9512	161934.XP_010667585.1	2.87e-301	854	COG0515@1|root,2QSUU@2759|Eukaryota,37KBB@33090|Viridiplantae,3G9QG@35493|Streptophyta	33090|Viridiplantae	T	Serine threonine-protein kinase	NA	GO:0001101,GO:0002376,GO:0003674,GO:0003824,GO:0004672,GO:0004674,GO:0005488,GO:0005515,GO:0005516,GO:0005575,GO:0005623,GO:0005886,GO:0006464,GO:0006468,GO:0006793,GO:0006796,GO:0006807,GO:0006950,GO:0006952,GO:0006955,GO:0008150,GO:0008152,GO:0009605,GO:0009607,GO:0009617,GO:0009719,GO:0009725,GO:0009751,GO:0009814,GO:0009816,GO:0009987,GO:0010033,GO:0014070,GO:0016020,GO:0016301,GO:0016310,GO:…	2.7.11.1	ko:K04733	ko04010,ko04064,ko04620,ko04621,ko04624,ko04722,ko05133,ko05140,ko05142,ko05145,ko05152,ko05162,ko05164,map04010,map04064,map04620,map04621,map04624,map04722,map05133,map05140,map05142,map05145,map05152,map05162,map05164	M00686	NA	NA	ko00000,ko00001,ko00002,ko01000,ko01001	NA	NA	NA	B_lectin,DUF3403,PAN_2,Pkinase,S_locus_glycop
440	evm.model.s_866.9520	161934.XP_010667585.1	1.16e-300	853	COG0515@1|root,2QSUU@2759|Eukaryota,37KBB@33090|Viridiplantae,3G9QG@35493|Streptophyta	33090|Viridiplantae	T	Serine threonine-protein kinase	NA	GO:0001101,GO:0002376,GO:0003674,GO:0003824,GO:0004672,GO:0004674,GO:0005488,GO:0005515,GO:0005516,GO:0005575,GO:0005623,GO:0005886,GO:0006464,GO:0006468,GO:0006793,GO:0006796,GO:0006807,GO:0006950,GO:0006952,GO:0006955,GO:0008150,GO:0008152,GO:0009605,GO:0009607,GO:0009617,GO:0009719,GO:0009725,GO:0009751,GO:0009814,GO:0009816,GO:0009987,GO:0010033,GO:0014070,GO:0016020,GO:0016301,GO:0016310,GO:…	2.7.11.1	ko:K04733	ko04010,ko04064,ko04620,ko04621,ko04624,ko04722,ko05133,ko05140,ko05142,ko05145,ko05152,ko05162,ko05164,map04010,map04064,map04620,map04621,map04624,map04722,map05133,map05140,map05142,map05145,map05152,map05162,map05164	M00686	NA	NA	ko00000,ko00001,ko00002,ko01000,ko01001	NA	NA	NA	B_lectin,DUF3403,PAN_2,Pkinase,S_locus_glycop
441	evm.model.s_866.9537	71139.XP_010054402.1	0	1369	COG0515@1|root,2QSMT@2759|Eukaryota,37M64@33090|Viridiplantae,3G90R@35493|Streptophyta	33090|Viridiplantae	T	serine threonine-protein kinase	NA	GO:0003674,GO:0003824,GO:0004672,GO:0004674,GO:0005488,GO:0005515,GO:0005516,GO:0005575,GO:0005623,GO:0005886,GO:0006464,GO:0006468,GO:0006793,GO:0006796,GO:0006807,GO:0008150,GO:0008152,GO:0009987,GO:0016020,GO:0016301,GO:0016310,GO:0016740,GO:0016772,GO:0016773,GO:0019538,GO:0036211,GO:0043170,GO:0043412,GO:0044237,GO:0044238,GO:0044260,GO:0044267,GO:0044464,GO:0071704,GO:0071944,GO:0140096,GO:…	2.7.11.1	ko:K04733	ko04010,ko04064,ko04620,ko04621,ko04624,ko04722,ko05133,ko05140,ko05142,ko05145,ko05152,ko05162,ko05164,map04010,map04064,map04620,map04621,map04624,map04722,map05133,map05140,map05142,map05145,map05152,map05162,map05164	M00686	NA	NA	ko00000,ko00001,ko00002,ko01000,ko01001	NA	NA	NA	B_lectin,PAN_2,Pkinase_Tyr,S_locus_glycop
442	evm.model.s_866.9556	161934.XP_010686260.1	1.69e-168	484	COG5147@1|root,KOG0048@2759|Eukaryota,37J8V@33090|Viridiplantae,3G82T@35493|Streptophyta	33090|Viridiplantae	K	transcription factor	NA	GO:0000981,GO:0000988,GO:0000989,GO:0001067,GO:0001076,GO:0001134,GO:0001135,GO:0003674,GO:0003676,GO:0003677,GO:0003700,GO:0005488,GO:0005575,GO:0005622,GO:0005623,GO:0005634,GO:0006355,GO:0006357,GO:0008150,GO:0009889,GO:0009987,GO:0010468,GO:0010556,GO:0019219,GO:0019222,GO:0030154,GO:0031323,GO:0031326,GO:0032502,GO:0043226,GO:0043227,GO:0043229,GO:0043231,GO:0043565,GO:0044212,GO:0044424,GO:…	NA	ko:K09422	NA	NA	NA	NA	ko00000,ko03000	NA	NA	NA	Myb_DNA-binding
443	evm.model.s_866.9787	161934.XP_010686544.1	4.51e-109	327	2C5YV@1|root,2QVX7@2759|Eukaryota,37QTX@33090|Viridiplantae,3GAMF@35493|Streptophyta	33090|Viridiplantae	U	Clathrin is the major protein of the polyhedral coat of coated pits and vesicles	NA	GO:0003674,GO:0005198,GO:0005488,GO:0005515,GO:0005575,GO:0005622,GO:0005623,GO:0005737,GO:0005829,GO:0005886,GO:0006810,GO:0006897,GO:0006898,GO:0008150,GO:0012506,GO:0016020,GO:0016192,GO:0030117,GO:0030118,GO:0030120,GO:0030125,GO:0030135,GO:0030136,GO:0030276,GO:0030659,GO:0030662,GO:0030665,GO:0031090,GO:0031410,GO:0031982,GO:0032050,GO:0032991,GO:0043226,GO:0043227,GO:0043229,GO:0044422,GO:…	NA	NA	NA	NA	NA	NA	NA	NA	NA	NA	Clathrin_lg_ch
444	evm.model.s_866.9815	161934.XP_010691705.1	1.59e-125	367	2CN6S@1|root,2QU8X@2759|Eukaryota,37P9V@33090|Viridiplantae,3GG47@35493|Streptophyta	33090|Viridiplantae	S	Agglutinin domain	NA	NA	NA	NA	NA	NA	NA	NA	NA	NA	NA	NA	Agglutinin
445	evm.model.s_866.10039	161934.XP_010686333.1	0	1055	COG3961@1|root,KOG1184@2759|Eukaryota,37IDM@33090|Viridiplantae,3GEDU@35493|Streptophyta	33090|Viridiplantae	EH	Belongs to the TPP enzyme family	PDC2	NA	4.1.1.1	ko:K01568	ko00010,ko01100,ko01110,ko01130,map00010,map01100,map01110,map01130	NA	R00014,R00755	RC00027,RC00375,RC02744	ko00000,ko00001,ko01000	NA	NA	NA	TPP_enzyme_C,TPP_enzyme_M,TPP_enzyme_N
446	evm.model.s_866.10138	161934.XP_010686211.1	2.86e-271	766	28JVK@1|root,2QS9P@2759|Eukaryota,37M4F@33090|Viridiplantae,3GAUN@35493|Streptophyta	33090|Viridiplantae	S	BEST Arabidopsis thaliana protein match is Protein of	NA	NA	NA	NA	NA	NA	NA	NA	NA	NA	NA	NA	DUF688
447	evm.model.s_866.10259	161934.XP_010691598.1	0	905	COG0201@1|root,KOG1373@2759|Eukaryota,37QKK@33090|Viridiplantae,3G891@35493|Streptophyta	33090|Viridiplantae	OU	Belongs to the SecY SEC61-alpha family	NA	GO:0003674,GO:0005215,GO:0005575,GO:0005622,GO:0005623,GO:0005737,GO:0005783,GO:0006605,GO:0006612,GO:0006620,GO:0006810,GO:0006886,GO:0008104,GO:0008150,GO:0008320,GO:0008565,GO:0012505,GO:0015031,GO:0015399,GO:0015405,GO:0015450,GO:0015833,GO:0022804,GO:0022857,GO:0022884,GO:0031204,GO:0033036,GO:0033365,GO:0034613,GO:0042886,GO:0042887,GO:0043226,GO:0043227,GO:0043229,GO:0043231,GO:0044424,GO:…	NA	ko:K10956	ko03060,ko04141,ko04145,ko05110,map03060,map04141,map04145,map05110	M00401	NA	NA	ko00000,ko00001,ko00002,ko02044	3.A.5.4,3.A.5.8,3.A.5.9	NA	NA	Plug_translocon,SecY
448	evm.model.s_866.10401	161934.XP_010673947.1	0	1005	COG0515@1|root,2RMXX@2759|Eukaryota,37NC8@33090|Viridiplantae,3GGZR@35493|Streptophyta	33090|Viridiplantae	T	Wall-associated receptor	NA	NA	2.7.11.1	ko:K04733	ko04010,ko04064,ko04620,ko04621,ko04624,ko04722,ko05133,ko05140,ko05142,ko05145,ko05152,ko05162,ko05164,map04010,map04064,map04620,map04621,map04624,map04722,map05133,map05140,map05142,map05145,map05152,map05162,map05164	M00686	NA	NA	ko00000,ko00001,ko00002,ko01000,ko01001	NA	NA	NA	EGF_CA,GUB_WAK_bind,Pkinase
449	evm.model.s_866.10629	3988.XP_002518444.1	1.79e-163	487	28KH1@1|root,2QSY8@2759|Eukaryota,37P2H@33090|Viridiplantae,3GDXC@35493|Streptophyta,4JJ8V@91835|fabids	33090|Viridiplantae	K	WRKY transcription factor	WRKY6	GO:0001067,GO:0003674,GO:0003676,GO:0003677,GO:0003700,GO:0005488,GO:0006355,GO:0006950,GO:0007154,GO:0008150,GO:0009267,GO:0009605,GO:0009889,GO:0009890,GO:0009892,GO:0009987,GO:0009991,GO:0010033,GO:0010036,GO:0010200,GO:0010243,GO:0010468,GO:0010556,GO:0010558,GO:0010605,GO:0010629,GO:0016036,GO:0019219,GO:0019222,GO:0031323,GO:0031324,GO:0031326,GO:0031327,GO:0031667,GO:0031668,GO:0031669,GO:…	NA	NA	NA	NA	NA	NA	NA	NA	NA	NA	WRKY
450	evm.model.s_866.10760	161934.XP_010671559.1	4.54e-151	432	KOG4701@1|root,KOG4701@2759|Eukaryota,37RVY@33090|Viridiplantae,3GAEK@35493|Streptophyta	33090|Viridiplantae	G	Belongs to the glycosyl hydrolase 18 family	NA	GO:0000272,GO:0003674,GO:0003824,GO:0004553,GO:0004568,GO:0004857,GO:0005975,GO:0005976,GO:0008150,GO:0008152,GO:0009056,GO:0009057,GO:0015066,GO:0016052,GO:0016787,GO:0016798,GO:0030234,GO:0043086,GO:0043170,GO:0044092,GO:0044238,GO:0050790,GO:0065007,GO:0065009,GO:0071704,GO:0098772,GO:1901575	3.2.1.14	ko:K01183	ko00520,ko01100,map00520,map01100	NA	R01206,R02334	RC00467	ko00000,ko00001,ko01000	NA	GH18	NA	Glyco_hydro_18
451	evm.model.s_1308.26	3641.EOX91883	4.38e-298	836	COG0515@1|root,2QTX3@2759|Eukaryota,37QMV@33090|Viridiplantae,3G7RI@35493|Streptophyta	33090|Viridiplantae	T	Lectin-domain containing receptor kinase	NA	GO:0002229,GO:0002239,GO:0005575,GO:0005623,GO:0005886,GO:0006950,GO:0006952,GO:0008150,GO:0009605,GO:0009607,GO:0009893,GO:0010310,GO:0010726,GO:0010941,GO:0010942,GO:0016020,GO:0019222,GO:0031323,GO:0031325,GO:0043207,GO:0044464,GO:0048518,GO:0048522,GO:0050789,GO:0050794,GO:0050896,GO:0051193,GO:0051194,GO:0051704,GO:0051707,GO:0065007,GO:0071944,GO:0098542,GO:2000377,GO:2000379	NA	NA	NA	NA	NA	NA	NA	NA	NA	NA	Lectin_legB,Pkinase
452	evm.model.s_1308.45	161934.XP_010681368.1	0	1970	COG0474@1|root,KOG0206@2759|Eukaryota,37IA9@33090|Viridiplantae,3GB9Z@35493|Streptophyta	33090|Viridiplantae	P	Belongs to the cation transport ATPase (P-type) (TC 3.A.3) family. Type IV subfamily	NA	GO:0003674,GO:0003824,GO:0004012,GO:0005215,GO:0005319,GO:0005548,GO:0005575,GO:0005622,GO:0005623,GO:0005737,GO:0005794,GO:0005802,GO:0005886,GO:0006810,GO:0006811,GO:0006820,GO:0006869,GO:0006900,GO:0006996,GO:0008150,GO:0009987,GO:0010876,GO:0012505,GO:0015711,GO:0015748,GO:0015914,GO:0016020,GO:0016043,GO:0016050,GO:0016192,GO:0016462,GO:0016787,GO:0016817,GO:0016818,GO:0016887,GO:0017111,GO:…	3.6.3.1	ko:K01530,ko:K14802	NA	NA	NA	NA	ko00000,ko01000,ko03009	3.A.3.8	NA	NA	Cation_ATPase,PhoLip_ATPase_C,PhoLip_ATPase_N
453	evm.model.s_10745.14	161934.XP_010688243.1	0	1157	COG1024@1|root,KOG1683@2759|Eukaryota,37P5F@33090|Viridiplantae,3GCRX@35493|Streptophyta	33090|Viridiplantae	I	Belongs to the enoyl-CoA hydratase isomerase family	NA	GO:0003674,GO:0003676,GO:0003723,GO:0003729,GO:0003824,GO:0003857,GO:0004165,GO:0004300,GO:0005488,GO:0005515,GO:0005575,GO:0005622,GO:0005623,GO:0005737,GO:0005777,GO:0006082,GO:0006629,GO:0006631,GO:0006635,GO:0008017,GO:0008092,GO:0008150,GO:0008152,GO:0008692,GO:0009056,GO:0009062,GO:0009987,GO:0015631,GO:0016042,GO:0016054,GO:0016491,GO:0016614,GO:0016616,GO:0016829,GO:0016835,GO:0016836,GO:…	1.1.1.211,1.1.1.35,4.2.1.17	ko:K10527	ko00071,ko00592,ko01100,ko01110,ko01212,map00071,map00592,map01100,map01110,map01212	M00087,M00113	R01975,R03026,R04170,R04737,R04738,R04739,R04740,R04741,R04743,R04744,R04745,R04746,R04748,R04749,R07889,R07890,R07893,R07894,R07897,R07898	RC00029,RC00117,RC00831,RC01095	ko00000,ko00001,ko00002,ko01000	NA	NA	NA	3HCDH,3HCDH_N,ECH_1
454	evm.model.s_1432.5	161934.XP_010665787.1	1.95e-217	612	28JP5@1|root,2QS2D@2759|Eukaryota,37P0A@33090|Viridiplantae,3G7GF@35493|Streptophyta	33090|Viridiplantae	H	RING-type E3 ubiquitin transferase	NA	GO:0008150,GO:0010033,GO:0010200,GO:0010243,GO:0042221,GO:0042493,GO:0050896,GO:1901698,GO:1901700	NA	NA	NA	NA	NA	NA	NA	NA	NA	NA	U-box
455	evm.model.s_1160.5	3988.XP_002518664.1	2.8e-94	282	28N64@1|root,2QURC@2759|Eukaryota,37NKR@33090|Viridiplantae,3GDPZ@35493|Streptophyta,4JFTK@91835|fabids	33090|Viridiplantae	S	Peptidase of plants and bacteria	NA	NA	NA	NA	NA	NA	NA	NA	NA	NA	NA	NA	BSP
456	evm.model.s_39.84	161934.XP_010679359.1	8.01e-65	214	29S6S@1|root,2RXD2@2759|Eukaryota,37SN0@33090|Viridiplantae,3GFE3@35493|Streptophyta	33090|Viridiplantae	K	B3 domain-containing transcription factor	NA	GO:0003674,GO:0003676,GO:0003677,GO:0005488,GO:0005575,GO:0005622,GO:0005623,GO:0005634,GO:0005654,GO:0006950,GO:0008150,GO:0009266,GO:0009409,GO:0009628,GO:0009909,GO:0010048,GO:0031974,GO:0031981,GO:0043226,GO:0043227,GO:0043229,GO:0043231,GO:0043233,GO:0043565,GO:0044422,GO:0044424,GO:0044428,GO:0044446,GO:0044464,GO:0048580,GO:0048831,GO:0050789,GO:0050793,GO:0050896,GO:0051239,GO:0065007,GO:…	NA	NA	NA	NA	NA	NA	NA	NA	NA	NA	B3
457	evm.model.s_39.87	161934.XP_010679350.1	3.59e-200	560	COG0484@1|root,KOG0713@2759|Eukaryota,37IG8@33090|Viridiplantae,3G9SD@35493|Streptophyta	33090|Viridiplantae	O	DnaJ homolog subfamily B member	NA	GO:0002682,GO:0002684,GO:0005575,GO:0005622,GO:0005623,GO:0005737,GO:0005783,GO:0005788,GO:0005886,GO:0008150,GO:0009605,GO:0009607,GO:0012505,GO:0016020,GO:0031347,GO:0031349,GO:0031974,GO:0032991,GO:0034663,GO:0035821,GO:0043207,GO:0043226,GO:0043227,GO:0043229,GO:0043231,GO:0043233,GO:0044003,GO:0044403,GO:0044419,GO:0044422,GO:0044424,GO:0044432,GO:0044444,GO:0044446,GO:0044464,GO:0045088,GO:…	NA	ko:K09517	ko04141,map04141	NA	NA	NA	ko00000,ko00001,ko03110	NA	NA	NA	DnaJ,DnaJ_C
458	evm.model.s_39.245_evm.model.s_39.246	161934.XP_010676166.1	1.06e-210	595	COG2072@1|root,KOG1399@2759|Eukaryota,37HT9@33090|Viridiplantae,3GCY7@35493|Streptophyta	33090|Viridiplantae	Q	flavin-containing monooxygenase	NA	GO:0003674,GO:0003824,GO:0004497,GO:0008150,GO:0008152,GO:0016491,GO:0055114	NA	NA	NA	NA	NA	NA	NA	NA	NA	NA	FMO-like
459	evm.model.s_39.529	161934.XP_010690995.1	1.76e-117	350	COG3491@1|root,KOG0143@2759|Eukaryota,37JYU@33090|Viridiplantae,3G8XN@35493|Streptophyta	33090|Viridiplantae	Q	Belongs to the iron ascorbate-dependent oxidoreductase family	NA	GO:0000003,GO:0000902,GO:0001101,GO:0003006,GO:0003674,GO:0003824,GO:0005575,GO:0005622,GO:0005623,GO:0005737,GO:0006082,GO:0006629,GO:0006720,GO:0006721,GO:0007154,GO:0007165,GO:0007275,GO:0008150,GO:0008152,GO:0008299,GO:0008610,GO:0009058,GO:0009314,GO:0009416,GO:0009628,GO:0009648,GO:0009653,GO:0009685,GO:0009686,GO:0009719,GO:0009725,GO:0009739,GO:0009740,GO:0009755,GO:0009791,GO:0009826,GO:…	NA	NA	NA	NA	NA	NA	NA	NA	NA	NA	2OG-FeII_Oxy,DIOX_N
460	evm.model.s_39.644	161934.XP_010677246.1	2.82e-144	463	28ISI@1|root,2QTS7@2759|Eukaryota,37TF9@33090|Viridiplantae,3GHUV@35493|Streptophyta	33090|Viridiplantae	S	PHD zinc finger	NA	NA	NA	NA	NA	NA	NA	NA	NA	NA	NA	NA	NA
461	evm.model.s_39.647	3988.XP_002515194.1	4.7e-73	235	2CMZQ@1|root,2QSYF@2759|Eukaryota,37SW9@33090|Viridiplantae,3GHBQ@35493|Streptophyta,4JFSV@91835|fabids	33090|Viridiplantae	S	VQ motif	NA	GO:0000003,GO:0003006,GO:0005575,GO:0005622,GO:0005623,GO:0005634,GO:0007275,GO:0008150,GO:0009791,GO:0009888,GO:0009960,GO:0010154,GO:0022414,GO:0032501,GO:0032502,GO:0040008,GO:0043076,GO:0043078,GO:0043226,GO:0043227,GO:0043229,GO:0043231,GO:0044424,GO:0044464,GO:0048316,GO:0048580,GO:0048608,GO:0048638,GO:0048731,GO:0048856,GO:0050789,GO:0050793,GO:0051239,GO:0061458,GO:0065007,GO:0080050,GO:…	NA	NA	NA	NA	NA	NA	NA	NA	NA	NA	VQ
462	evm.model.s_39.661	3641.EOY23992	1.57e-202	571	COG5347@1|root,KOG0706@2759|Eukaryota,37IHX@33090|Viridiplantae,3G9G7@35493|Streptophyta	33090|Viridiplantae	T	ADP-ribosylation factor GTPase-activating protein	AGD8	GO:0000003,GO:0001101,GO:0003006,GO:0005575,GO:0005622,GO:0005623,GO:0005737,GO:0005829,GO:0007275,GO:0008150,GO:0009555,GO:0009719,GO:0009725,GO:0009737,GO:0009790,GO:0009791,GO:0009793,GO:0010033,GO:0010154,GO:0022414,GO:0032501,GO:0032502,GO:0033993,GO:0042221,GO:0044424,GO:0044444,GO:0044464,GO:0048229,GO:0048316,GO:0048608,GO:0048731,GO:0048856,GO:0050896,GO:0061458,GO:0097305,GO:1901700	NA	ko:K12493	ko04144,map04144	NA	NA	NA	ko00000,ko00001,ko04131	NA	NA	NA	ArfGap
463	evm.model.s_39.762	3983.cassava4.1_004976m	7.06e-206	584	COG0571@1|root,COG5140@1|root,KOG0701@2759|Eukaryota,KOG1816@2759|Eukaryota,37Q0Q@33090|Viridiplantae,3GC3R@35493|Streptophyta,4JM52@91835|fabids	33090|Viridiplantae	AO	Ubiquitin fusion degradation protein UFD1	NA	GO:0006508,GO:0006511,GO:0006807,GO:0008150,GO:0008152,GO:0009056,GO:0009057,GO:0009987,GO:0019538,GO:0019941,GO:0030163,GO:0043170,GO:0043632,GO:0044237,GO:0044238,GO:0044248,GO:0044257,GO:0044260,GO:0044265,GO:0044267,GO:0051603,GO:0071704,GO:1901564,GO:1901565,GO:1901575	NA	ko:K14016	ko04141,map04141	M00400,M00403	NA	NA	ko00000,ko00001,ko00002	NA	NA	NA	UFD1
464	evm.model.s_39.763	161934.XP_010677399.1	3.2e-303	854	KOG0082@1|root,KOG0082@2759|Eukaryota,37HMY@33090|Viridiplantae,3GCNX@35493|Streptophyta	33090|Viridiplantae	DT	guanine nucleotide-binding protein	XLG3	GO:0000166,GO:0001664,GO:0001882,GO:0001883,GO:0003674,GO:0003824,GO:0003924,GO:0004857,GO:0005095,GO:0005102,GO:0005488,GO:0005515,GO:0005525,GO:0005575,GO:0005622,GO:0005623,GO:0005634,GO:0005834,GO:0005886,GO:0007154,GO:0007165,GO:0007186,GO:0007187,GO:0007188,GO:0008150,GO:0009605,GO:0009607,GO:0009617,GO:0009719,GO:0009723,GO:0009725,GO:0009898,GO:0009987,GO:0010033,GO:0016020,GO:0016247,GO:…	NA	NA	NA	NA	NA	NA	NA	NA	NA	NA	G-alpha
465	evm.model.s_39.905	161934.XP_010677538.1	1.5e-219	611	KOG4287@1|root,KOG4287@2759|Eukaryota,37IZG@33090|Viridiplantae,3GDMD@35493|Streptophyta	33090|Viridiplantae	M	Hydrolyzes acetyl esters in homogalacturonan regions of pectin. In type I primary cell wall, galacturonic acid residues of pectin can be acetylated at the O-2 and O-3 positions. Decreasing the degree of acetylation of pectin gels in vitro alters their physical properties	NA	NA	3.1.1.98	ko:K19882	ko04310,map04310	NA	R11202	RC00020,RC00041	ko00000,ko00001,ko01000	NA	NA	NA	PAE
466	evm.model.s_39.1108	161934.XP_010687260.1	1.07e-69	214	29YBJ@1|root,2RXTQ@2759|Eukaryota,37U6W@33090|Viridiplantae,3GJ6U@35493|Streptophyta	33090|Viridiplantae	J	Belongs to the BetVI family	NA	NA	NA	NA	NA	NA	NA	NA	NA	NA	NA	NA	Bet_v_1
467	evm.model.s_39.1109	161934.XP_010669900.1	2.72e-70	216	29YBJ@1|root,2RXTQ@2759|Eukaryota,37U6W@33090|Viridiplantae,3GJ6U@35493|Streptophyta	33090|Viridiplantae	J	Belongs to the BetVI family	NA	NA	NA	NA	NA	NA	NA	NA	NA	NA	NA	NA	Bet_v_1
468	evm.model.s_39.1235	161934.XP_010684491.1	0	1037	28JZJ@1|root,2QSDZ@2759|Eukaryota,37PKC@33090|Viridiplantae,3G9G3@35493|Streptophyta	33090|Viridiplantae	S	Belongs to the NPH3 family	NA	GO:0000003,GO:0000902,GO:0000904,GO:0003006,GO:0008150,GO:0009653,GO:0009826,GO:0009856,GO:0009860,GO:0009932,GO:0009987,GO:0016043,GO:0016049,GO:0022414,GO:0030154,GO:0032501,GO:0032502,GO:0032989,GO:0040007,GO:0044706,GO:0048468,GO:0048588,GO:0048589,GO:0048856,GO:0048868,GO:0048869,GO:0051704,GO:0060560,GO:0071840	NA	NA	NA	NA	NA	NA	NA	NA	NA	NA	BTB,NPH3
469	evm.model.s_39.1609	161934.XP_010684101.1	7.8e-164	461	COG0580@1|root,KOG0223@2759|Eukaryota,37I73@33090|Viridiplantae,3G7V9@35493|Streptophyta	33090|Viridiplantae	G	Belongs to the MIP aquaporin (TC 1.A.8) family	NA	NA	NA	ko:K09872	NA	NA	NA	NA	ko00000,ko02000	1.A.8,1.A.8.11	NA	NA	MIP
470	evm.model.s_39.1635	161934.XP_010684079.1	0	1208	COG2986@1|root,KOG0222@2759|Eukaryota,37M4G@33090|Viridiplantae,3G9T5@35493|Streptophyta	33090|Viridiplantae	Q	Phenylalanine ammonialyase	PAL2	GO:0001101,GO:0003674,GO:0003824,GO:0005575,GO:0005622,GO:0005623,GO:0005737,GO:0005829,GO:0006082,GO:0006464,GO:0006508,GO:0006511,GO:0006725,GO:0006807,GO:0006950,GO:0006979,GO:0007275,GO:0008150,GO:0008152,GO:0009056,GO:0009057,GO:0009058,GO:0009314,GO:0009411,GO:0009414,GO:0009415,GO:0009416,GO:0009555,GO:0009628,GO:0009636,GO:0009696,GO:0009698,GO:0009699,GO:0009719,GO:0009725,GO:0009739,GO:…	4.3.1.24,4.3.1.25	ko:K10775,ko:K13064	ko00360,ko00940,ko01100,ko01110,map00360,map00940,map01100,map01110	M00039,M00137,M00350	R00697,R00737	RC00361	ko00000,ko00001,ko00002,ko01000	NA	NA	NA	Lyase_aromatic
471	evm.model.s_39.1676	161934.XP_010683771.1	2.75e-138	404	28MK9@1|root,2QU3Y@2759|Eukaryota,37SDV@33090|Viridiplantae,3GGNT@35493|Streptophyta	33090|Viridiplantae	S	GDSL esterase lipase	NA	NA	NA	NA	NA	NA	NA	NA	NA	NA	NA	NA	Lipase_GDSL
472	evm.model.s_39.1758	161934.XP_010683974.1	3.87e-278	769	KOG1192@1|root,KOG1192@2759|Eukaryota,37J9T@33090|Viridiplantae,3G9KU@35493|Streptophyta	33090|Viridiplantae	CG	Belongs to the UDP-glycosyltransferase family	UGT73D1	GO:0003674,GO:0003824,GO:0005575,GO:0005622,GO:0005623,GO:0008194,GO:0016740,GO:0016757,GO:0016758,GO:0035251,GO:0043226,GO:0043227,GO:0043229,GO:0043231,GO:0044424,GO:0044464,GO:0046527,GO:0080043,GO:0080044	NA	ko:K13496	ko01110,map01110	NA	R08076	RC00005,RC00059	ko00000,ko01000,ko01003	NA	GT1	NA	UDPGT
473	evm.model.s_39.1868	3694.POPTR_0006s11720.1	0	1027	COG0177@1|root,2QQKH@2759|Eukaryota,37N2F@33090|Viridiplantae,3G94T@35493|Streptophyta,4JE5X@91835|fabids	33090|Viridiplantae	L	Permuted single zf-CXXC unit	NA	GO:0003674,GO:0003824,GO:0003906,GO:0005575,GO:0005622,GO:0005623,GO:0005634,GO:0006139,GO:0006259,GO:0006281,GO:0006304,GO:0006305,GO:0006306,GO:0006325,GO:0006342,GO:0006355,GO:0006725,GO:0006807,GO:0006950,GO:0006952,GO:0006974,GO:0006996,GO:0008150,GO:0008152,GO:0009605,GO:0009607,GO:0009620,GO:0009889,GO:0009890,GO:0009891,GO:0009892,GO:0009893,GO:0009987,GO:0010468,GO:0010556,GO:0010557,GO:…	NA	NA	NA	NA	NA	NA	NA	NA	NA	NA	Perm-CXXC,RRM_DME
474	evm.model.s_39.1950	3983.cassava4.1_006545m	6.08e-214	605	COG5243@1|root,KOG4638@1|root,KOG0802@2759|Eukaryota,KOG4638@2759|Eukaryota,37JYN@33090|Viridiplantae,3GEK6@35493|Streptophyta,4JGJU@91835|fabids	33090|Viridiplantae	O	RING finger and transmembrane domain-containing protein	NA	NA	2.3.2.27	ko:K22379	NA	NA	NA	NA	ko00000,ko01000,ko04121	NA	NA	NA	zf-C3HC4_3
475	evm.model.s_39.2078	161934.XP_010685315.1	7.14e-70	220	2ABX6@1|root,2RYQ6@2759|Eukaryota,37TSE@33090|Viridiplantae,3GGWR@35493|Streptophyta	33090|Viridiplantae	K	Transcription factor	NA	GO:0003674,GO:0003700,GO:0005575,GO:0005622,GO:0005623,GO:0005634,GO:0006355,GO:0006873,GO:0006875,GO:0006879,GO:0006950,GO:0007154,GO:0008150,GO:0009267,GO:0009605,GO:0009889,GO:0009987,GO:0009991,GO:0010106,GO:0010468,GO:0010556,GO:0019219,GO:0019222,GO:0019725,GO:0030003,GO:0031323,GO:0031326,GO:0031667,GO:0031668,GO:0031669,GO:0033554,GO:0042592,GO:0042594,GO:0043226,GO:0043227,GO:0043229,GO:…	NA	NA	NA	NA	NA	NA	NA	NA	NA	NA	NA
476	evm.model.s_39.2169	161934.XP_010689418.1	2.18e-249	687	KOG0660@1|root,KOG0660@2759|Eukaryota,37KID@33090|Viridiplantae,3GEFI@35493|Streptophyta	33090|Viridiplantae	T	mitogen-activated protein kinase	MAPK1	GO:0000003,GO:0000165,GO:0001101,GO:0003006,GO:0003674,GO:0003824,GO:0004672,GO:0004674,GO:0004707,GO:0005575,GO:0005622,GO:0005623,GO:0005634,GO:0005737,GO:0006464,GO:0006468,GO:0006725,GO:0006790,GO:0006793,GO:0006796,GO:0006807,GO:0006935,GO:0006950,GO:0006970,GO:0006979,GO:0007154,GO:0007165,GO:0007275,GO:0008150,GO:0008152,GO:0009058,GO:0009266,GO:0009314,GO:0009403,GO:0009404,GO:0009409,GO:…	2.7.11.24	ko:K20536	ko04016,map04016	NA	NA	NA	ko00000,ko00001,ko01000,ko01001	NA	NA	NA	Pkinase
477	evm.model.s_39.2183	161934.XP_010673123.1	4.51e-28	112	2CZ1B@1|root,2S7RZ@2759|Eukaryota,37WZG@33090|Viridiplantae,3GM8P@35493|Streptophyta	33090|Viridiplantae	A	Zinc-finger of C2H2 type	NA	NA	NA	NA	NA	NA	NA	NA	NA	NA	NA	NA	zf-met
478	evm.model.s_39.2184	161934.XP_010678444.1	0	1162	COG4886@1|root,2QQCM@2759|Eukaryota,37SW5@33090|Viridiplantae,3G73R@35493|Streptophyta	33090|Viridiplantae	T	LRR receptor-like serine threonine-protein kinase	NA	GO:0002215,GO:0005575,GO:0005622,GO:0005623,GO:0005737,GO:0005739,GO:0005886,GO:0006950,GO:0006952,GO:0007275,GO:0008150,GO:0009791,GO:0009825,GO:0009845,GO:0009987,GO:0016020,GO:0016049,GO:0032501,GO:0032502,GO:0040007,GO:0043226,GO:0043227,GO:0043229,GO:0043231,GO:0044424,GO:0044444,GO:0044464,GO:0048856,GO:0050896,GO:0071944,GO:0090351	NA	NA	NA	NA	NA	NA	NA	NA	NA	NA	LRRNT_2,LRR_8,Pkinase
479	evm.model.s_39.2600	161934.XP_010673854.1	3.16e-301	838	COG0515@1|root,2QSSB@2759|Eukaryota,37QYJ@33090|Viridiplantae,3G9HM@35493|Streptophyta	33090|Viridiplantae	T	Probably inactive leucine-rich repeat receptor-like protein kinase	NA	GO:0003674,GO:0003824,GO:0004672,GO:0005102,GO:0005488,GO:0005515,GO:0005575,GO:0005623,GO:0005886,GO:0005911,GO:0006464,GO:0006468,GO:0006793,GO:0006796,GO:0006807,GO:0006950,GO:0006952,GO:0008150,GO:0008152,GO:0009506,GO:0009605,GO:0009607,GO:0009617,GO:0009987,GO:0010941,GO:0016020,GO:0016301,GO:0016310,GO:0016740,GO:0016772,GO:0016773,GO:0019538,GO:0030054,GO:0031347,GO:0031348,GO:0033612,GO:…	NA	NA	NA	NA	NA	NA	NA	NA	NA	NA	LRR_8,Pkinase_Tyr
480	evm.model.s_39.2606	3988.XP_002512859.1	1.88e-188	532	KOG0767@1|root,KOG0767@2759|Eukaryota,37P9E@33090|Viridiplantae,3GEGJ@35493|Streptophyta,4JGH7@91835|fabids	33090|Viridiplantae	C	Belongs to the mitochondrial carrier (TC 2.A.29) family	NA	GO:0003674,GO:0005215,GO:0005575,GO:0005618,GO:0005622,GO:0005623,GO:0005737,GO:0005739,GO:0005740,GO:0005743,GO:0005773,GO:0005774,GO:0006810,GO:0006811,GO:0006817,GO:0006820,GO:0006839,GO:0006950,GO:0006970,GO:0008150,GO:0008509,GO:0009507,GO:0009536,GO:0009628,GO:0009651,GO:0015075,GO:0015103,GO:0015114,GO:0015318,GO:0015698,GO:0016020,GO:0016021,GO:0019866,GO:0022857,GO:0030312,GO:0031090,GO:…	NA	ko:K15102	NA	NA	NA	NA	ko00000,ko02000,ko04147	2.A.29.4	NA	NA	Mito_carr
481	evm.model.s_39.2620	161934.XP_010678291.1	0	2163	2CNQM@1|root,2QXH2@2759|Eukaryota,37RKB@33090|Viridiplantae,3GGV5@35493|Streptophyta	33090|Viridiplantae	NA	NA	NA	NA	NA	ko:K17592	NA	NA	NA	NA	ko00000,ko01009	NA	NA	NA	NA
482	evm.model.s_39.2622	161934.XP_010678291.1	0	2163	2CNQM@1|root,2QXH2@2759|Eukaryota,37RKB@33090|Viridiplantae,3GGV5@35493|Streptophyta	33090|Viridiplantae	NA	NA	NA	NA	NA	ko:K17592	NA	NA	NA	NA	ko00000,ko01009	NA	NA	NA	NA
483	evm.model.s_39.2688	57918.XP_004297597.1	1.69e-37	126	COG2443@1|root,KOG3498@2759|Eukaryota,37VXW@33090|Viridiplantae,3GKBS@35493|Streptophyta,4JURX@91835|fabids	33090|Viridiplantae	U	Protein transport protein Sec61 subunit	NA	NA	NA	ko:K07342	ko03060,ko04141,ko04145,ko05110,map03060,map04141,map04145,map05110	M00401	NA	NA	ko00000,ko00001,ko00002,ko02044	3.A.5.7,3.A.5.8,3.A.5.9	NA	NA	SecE
484	evm.model.s_39.2765	161934.XP_010678001.1	0	1243	COG5038@1|root,KOG1012@2759|Eukaryota,37SYE@33090|Viridiplantae,3G9FU@35493|Streptophyta	33090|Viridiplantae	S	Protein kinase C conserved region 2 (CalB)	NTMC2T3	GO:0001558,GO:0003674,GO:0005096,GO:0005575,GO:0005622,GO:0005623,GO:0005737,GO:0005829,GO:0005886,GO:0007275,GO:0007399,GO:0008047,GO:0008150,GO:0009898,GO:0009966,GO:0009968,GO:0009987,GO:0010646,GO:0010648,GO:0010720,GO:0010975,GO:0010976,GO:0016020,GO:0022008,GO:0022603,GO:0022604,GO:0023051,GO:0023057,GO:0030154,GO:0030234,GO:0030307,GO:0030695,GO:0031224,GO:0031226,GO:0031235,GO:0031344,GO:…	NA	NA	NA	NA	NA	NA	NA	NA	NA	NA	C2
485	evm.model.s_39.2848_evm.model.s_39.2849	161934.XP_010678253.1	3.05e-292	813	COG0154@1|root,COG0457@1|root,KOG1124@2759|Eukaryota,KOG1211@2759|Eukaryota,37IP4@33090|Viridiplantae,3GD8X@35493|Streptophyta	33090|Viridiplantae	J	Translocon at the outer membrane of chloroplasts	TOC64-1	GO:0005575,GO:0005622,GO:0005623,GO:0005737,GO:0009507,GO:0009526,GO:0009527,GO:0009536,GO:0009707,GO:0009941,GO:0016020,GO:0016021,GO:0019867,GO:0031090,GO:0031224,GO:0031300,GO:0031301,GO:0031350,GO:0031351,GO:0031354,GO:0031355,GO:0031358,GO:0031359,GO:0031967,GO:0031968,GO:0031969,GO:0031975,GO:0042170,GO:0043226,GO:0043227,GO:0043229,GO:0043231,GO:0044422,GO:0044424,GO:0044425,GO:0044434,GO:…	3.5.1.4	ko:K01426	ko00330,ko00360,ko00380,ko00627,ko00643,ko01120,map00330,map00360,map00380,map00627,map00643,map01120	NA	R02540,R03096,R03180,R03909,R05551,R05590	RC00010,RC00100,RC00950,RC01025	ko00000,ko00001,ko01000	NA	NA	NA	Amidase
486	evm.model.s_39.3004	3880.AES79384	3.32e-50	162	2BNTF@1|root,2S1QA@2759|Eukaryota,37V7C@33090|Viridiplantae,3GJFG@35493|Streptophyta	33090|Viridiplantae	S	lipid-transfer protein	NA	NA	NA	NA	NA	NA	NA	NA	NA	NA	NA	NA	LTP_2
487	evm.model.s_39.3024	161934.XP_010672548.1	0	1197	COG0515@1|root,2QRH4@2759|Eukaryota,37IK7@33090|Viridiplantae,3G8UE@35493|Streptophyta	33090|Viridiplantae	T	Receptor protein kinase	NA	NA	NA	NA	NA	NA	NA	NA	NA	NA	NA	NA	B_lectin,PAN_2,Pkinase,S_locus_glycop
488	evm.model.s_39.3139	161934.XP_010689978.1	9.42e-95	295	28IIJ@1|root,2QQVK@2759|Eukaryota,37SA4@33090|Viridiplantae,3GG4F@35493|Streptophyta	33090|Viridiplantae	S	carboxyl	NA	NA	2.1.1.141,2.1.1.273,2.1.1.274,2.1.1.277	ko:K08241,ko:K21482,ko:K21483,ko:K21485	ko00592,ko01110,map00592,map01110	NA	R05759	RC00003,RC00460	ko00000,ko00001,ko01000	NA	NA	NA	Methyltransf_7
489	evm.model.s_39.3148	161934.XP_010695515.1	4.6e-169	475	COG0543@1|root,KOG0534@2759|Eukaryota,37NCB@33090|Viridiplantae,3G8G7@35493|Streptophyta	33090|Viridiplantae	CH	belongs to the flavoprotein pyridine nucleotide cytochrome reductase family	NA	GO:0003674,GO:0003824,GO:0004128,GO:0005575,GO:0005618,GO:0005622,GO:0005623,GO:0005737,GO:0005783,GO:0005886,GO:0006091,GO:0008150,GO:0008152,GO:0009505,GO:0009987,GO:0012505,GO:0016020,GO:0016491,GO:0016651,GO:0016653,GO:0022900,GO:0030312,GO:0043226,GO:0043227,GO:0043229,GO:0043231,GO:0044237,GO:0044424,GO:0044444,GO:0044464,GO:0055114,GO:0071944	1.6.2.2	ko:K00326	ko00520,map00520	NA	R00100	NA	ko00000,ko00001,ko01000	NA	NA	NA	FAD_binding_6,NAD_binding_1
490	evm.model.s_39.3173	161934.XP_010677795.1	2.92e-121	355	KOG4281@1|root,KOG4281@2759|Eukaryota,37RVP@33090|Viridiplantae,3GGIQ@35493|Streptophyta	33090|Viridiplantae	S	2-aminoethanethiol	NA	GO:0008150,GO:0008152,GO:0055114	1.13.11.19	ko:K10712	ko00430,ko01100,map00430,map01100	NA	R02467	RC00404	ko00000,ko00001,ko01000	NA	NA	NA	PCO_ADO
491	evm.model.s_39.3239	4081.Solyc02g088510.2.1	2.28e-95	288	COG3268@1|root,KOG2733@2759|Eukaryota,37JAK@33090|Viridiplantae,3GDYF@35493|Streptophyta,44E4V@71274|asterids	33090|Viridiplantae	S	Mitochondrial saccharopine	NA	GO:0005575,GO:0005622,GO:0005623,GO:0005737,GO:0005739,GO:0005773,GO:0005774,GO:0005886,GO:0009507,GO:0009526,GO:0009536,GO:0009941,GO:0016020,GO:0031090,GO:0031967,GO:0031975,GO:0043226,GO:0043227,GO:0043229,GO:0043231,GO:0044422,GO:0044424,GO:0044434,GO:0044435,GO:0044437,GO:0044444,GO:0044446,GO:0044464,GO:0071944,GO:0098588,GO:0098805	NA	NA	NA	NA	NA	NA	NA	NA	NA	NA	Sacchrp_dh_NADP
492	evm.model.s_39.3567	161934.XP_010676702.1	6.64e-297	815	COG2124@1|root,KOG0157@2759|Eukaryota,37IVW@33090|Viridiplantae,3GFCG@35493|Streptophyta	33090|Viridiplantae	Q	Belongs to the cytochrome P450 family	CYP707A1	GO:0001101,GO:0003674,GO:0003824,GO:0004497,GO:0006066,GO:0006082,GO:0006629,GO:0006694,GO:0006714,GO:0006720,GO:0006721,GO:0006950,GO:0007275,GO:0008150,GO:0008152,GO:0008202,GO:0008300,GO:0008610,GO:0009056,GO:0009058,GO:0009314,GO:0009414,GO:0009415,GO:0009416,GO:0009628,GO:0009639,GO:0009687,GO:0009987,GO:0010035,GO:0010268,GO:0010295,GO:0010817,GO:0016042,GO:0016054,GO:0016107,GO:0016115,GO:…	1.14.13.93	ko:K09843	ko00906,map00906	NA	R07202	RC00257	ko00000,ko00001,ko00199,ko01000	NA	NA	NA	p450
493	evm.model.s_39.3612	161934.XP_010676236.1	0	1318	COG0515@1|root,2QPQ4@2759|Eukaryota,37HPF@33090|Viridiplantae,3G88X@35493|Streptophyta	33090|Viridiplantae	T	Belongs to the protein kinase superfamily. Ser Thr protein kinase family	NA	GO:0003674,GO:0003824,GO:0004672,GO:0004674,GO:0004675,GO:0004888,GO:0005575,GO:0005576,GO:0005623,GO:0005886,GO:0006464,GO:0006468,GO:0006793,GO:0006796,GO:0006807,GO:0007154,GO:0007165,GO:0007166,GO:0007167,GO:0007178,GO:0008150,GO:0008152,GO:0009987,GO:0016020,GO:0016301,GO:0016310,GO:0016740,GO:0016772,GO:0016773,GO:0019199,GO:0019538,GO:0023052,GO:0036211,GO:0038023,GO:0043170,GO:0043412,GO:…	NA	ko:K00924	NA	NA	NA	NA	ko00000,ko01000	NA	NA	NA	LRRNT_2,LRR_8,Pkinase_Tyr
494	evm.model.s_39.3735	161934.XP_010666918.1	3.92e-134	386	COG0135@1|root,KOG4202@2759|Eukaryota,37KQ9@33090|Viridiplantae,3GB5H@35493|Streptophyta	33090|Viridiplantae	E	N-(5'-phosphoribosyl)anthranilate isomerase	NA	GO:0000162,GO:0003674,GO:0003824,GO:0004640,GO:0005575,GO:0005622,GO:0005623,GO:0005737,GO:0006082,GO:0006520,GO:0006568,GO:0006576,GO:0006586,GO:0006725,GO:0006807,GO:0007275,GO:0008150,GO:0008152,GO:0008652,GO:0009058,GO:0009072,GO:0009073,GO:0009308,GO:0009309,GO:0009314,GO:0009411,GO:0009416,GO:0009507,GO:0009536,GO:0009628,GO:0009987,GO:0016053,GO:0016853,GO:0016860,GO:0016861,GO:0018130,GO:…	5.3.1.24	ko:K01817	ko00400,ko01100,ko01110,ko01130,ko01230,map00400,map01100,map01110,map01130,map01230	M00023	R03509	RC00945	ko00000,ko00001,ko00002,ko01000	NA	NA	iRC1080.CRv4_Au5_s12_g3447_t1	PRAI
495	evm.model.s_39.3811	161934.XP_010689978.1	4.67e-76	242	28IIJ@1|root,2QQVK@2759|Eukaryota,37SA4@33090|Viridiplantae,3GG4F@35493|Streptophyta	33090|Viridiplantae	S	carboxyl	NA	NA	2.1.1.141,2.1.1.273,2.1.1.274,2.1.1.277	ko:K08241,ko:K21482,ko:K21483,ko:K21485	ko00592,ko01110,map00592,map01110	NA	R05759	RC00003,RC00460	ko00000,ko00001,ko01000	NA	NA	NA	Methyltransf_7
496	evm.model.s_39.3870	161934.XP_010690203.1	0	956	COG0515@1|root,2QQH6@2759|Eukaryota,37I3H@33090|Viridiplantae,3GED1@35493|Streptophyta	33090|Viridiplantae	T	Leucine-rich repeat receptor-like protein kinase	NA	NA	NA	NA	NA	NA	NA	NA	NA	NA	NA	NA	Pkinase
497	evm.model.s_39.3876	161934.XP_010690203.1	9.77000000092674e-315	896	COG0515@1|root,2QQH6@2759|Eukaryota,37I3H@33090|Viridiplantae,3GED1@35493|Streptophyta	33090|Viridiplantae	T	Leucine-rich repeat receptor-like protein kinase	NA	NA	NA	NA	NA	NA	NA	NA	NA	NA	NA	NA	Pkinase_Tyr
498	evm.model.s_39.3901	161934.XP_010691841.1	6.75e-200	568	KOG1192@1|root,KOG1192@2759|Eukaryota,37P6G@33090|Viridiplantae,3GH1F@35493|Streptophyta	33090|Viridiplantae	CG	UDP-Glycosyltransferase	UGT76C2	GO:0000003,GO:0001101,GO:0002239,GO:0003006,GO:0003674,GO:0003824,GO:0005575,GO:0005622,GO:0005623,GO:0005737,GO:0005829,GO:0006725,GO:0006807,GO:0006950,GO:0006952,GO:0007154,GO:0007165,GO:0007275,GO:0007568,GO:0008150,GO:0008152,GO:0008194,GO:0009308,GO:0009414,GO:0009415,GO:0009605,GO:0009607,GO:0009628,GO:0009690,GO:0009719,GO:0009725,GO:0009737,GO:0009738,GO:0009755,GO:0009791,GO:0009894,GO:…	1.14.14.1,2.4.1.202	ko:K07408,ko:K13227,ko:K13493	ko00140,ko00380,ko00402,ko00830,ko00908,ko00980,ko01100,ko01110,ko04913,ko05204,map00140,map00380,map00402,map00830,map00908,map00980,map01100,map01110,map04913,map05204	NA	R02354,R02355,R03089,R03408,R03629,R04579,R07000,R07001,R07021,R07022,R07079,R07080,R07081,R07085,R07087,R07098,R07099,R07426,R08075,R08390,R08392,R09418,R09423,R09442	RC00005,RC00046,RC00049,RC00122,RC00661,RC00704,RC00723,RC00724,RC01444,RC01445,RC01727,RC01732,RC01733,RC02531	ko00000,ko00001,ko00199,ko01000,ko01003	NA	GT1	NA	UDPGT
499	evm.model.s_39.3925	161934.XP_010691722.1	3.59e-54	172	2BNTF@1|root,2S1QA@2759|Eukaryota,37V7C@33090|Viridiplantae,3GJFG@35493|Streptophyta	33090|Viridiplantae	S	lipid-transfer protein	NA	NA	NA	NA	NA	NA	NA	NA	NA	NA	NA	NA	LTP_2
500	evm.model.s_39.3961	85681.XP_006435611.1	7.14e-307	854	COG0515@1|root,KOG1187@2759|Eukaryota,37K1Q@33090|Viridiplantae,3GCY6@35493|Streptophyta	33090|Viridiplantae	T	wall-associated receptor kinase-like	NA	GO:0003674,GO:0003824,GO:0004672,GO:0004674,GO:0005575,GO:0005623,GO:0005886,GO:0006464,GO:0006468,GO:0006793,GO:0006796,GO:0006807,GO:0007154,GO:0007165,GO:0007166,GO:0008150,GO:0008152,GO:0009987,GO:0016020,GO:0016301,GO:0016310,GO:0016740,GO:0016772,GO:0016773,GO:0019538,GO:0023052,GO:0036211,GO:0043170,GO:0043412,GO:0044237,GO:0044238,GO:0044260,GO:0044267,GO:0044464,GO:0050789,GO:0050794,GO:…	NA	NA	NA	NA	NA	NA	NA	NA	NA	NA	GUB_WAK_bind,Pkinase
501	evm.model.s_39.4068	218851.Aquca_003_00049.1	6.29e-86	263	28JB2@1|root,2QVAY@2759|Eukaryota,37RX8@33090|Viridiplantae,3GAQI@35493|Streptophyta	33090|Viridiplantae	S	PDDEXK-like family of unknown function	NA	NA	NA	NA	NA	NA	NA	NA	NA	NA	NA	NA	PDDEXK_6
502	evm.model.s_39.4105	161934.XP_010692371.1	1.5e-179	508	28J1Z@1|root,2QRE5@2759|Eukaryota,37K0G@33090|Viridiplantae,3G7KX@35493|Streptophyta	33090|Viridiplantae	S	Transmembrane protein 33 homolog	NA	NA	NA	ko:K20724	NA	NA	NA	NA	ko00000,ko03036,ko04131	NA	NA	NA	UPF0121
503	evm.model.s_39.4225	161934.XP_010692611.1	1.76e-192	545	COG0134@1|root,KOG4201@2759|Eukaryota,37PA6@33090|Viridiplantae,3GDJN@35493|Streptophyta	33090|Viridiplantae	E	indole-3-glycerol phosphate synthase	NA	GO:0000162,GO:0003674,GO:0003824,GO:0004425,GO:0005488,GO:0005507,GO:0005575,GO:0005622,GO:0005623,GO:0005737,GO:0005829,GO:0006082,GO:0006520,GO:0006568,GO:0006576,GO:0006586,GO:0006725,GO:0006807,GO:0008150,GO:0008152,GO:0008652,GO:0009058,GO:0009072,GO:0009073,GO:0009308,GO:0009309,GO:0009507,GO:0009532,GO:0009536,GO:0009570,GO:0009987,GO:0016053,GO:0016829,GO:0016830,GO:0016831,GO:0018130,GO:…	4.1.1.48	ko:K01609	ko00400,ko01100,ko01110,ko01130,ko01230,map00400,map01100,map01110,map01130,map01230	M00023	R03508	RC00944	ko00000,ko00001,ko00002,ko01000	NA	NA	NA	IGPS
504	evm.model.s_39.4288	161934.XP_010693342.1	2.67e-242	695	COG0515@1|root,KOG1187@2759|Eukaryota,37HHN@33090|Viridiplantae,3G8M3@35493|Streptophyta	33090|Viridiplantae	T	serine threonine-protein kinase	NA	GO:0003674,GO:0003824,GO:0004672,GO:0004674,GO:0005575,GO:0005623,GO:0005886,GO:0006464,GO:0006468,GO:0006793,GO:0006796,GO:0006807,GO:0007154,GO:0007165,GO:0007166,GO:0008150,GO:0008152,GO:0009987,GO:0016020,GO:0016301,GO:0016310,GO:0016740,GO:0016772,GO:0016773,GO:0019538,GO:0023052,GO:0036211,GO:0043170,GO:0043412,GO:0044237,GO:0044238,GO:0044260,GO:0044267,GO:0044464,GO:0046777,GO:0050789,GO:…	2.7.11.1	ko:K04733	ko04010,ko04064,ko04620,ko04621,ko04624,ko04722,ko05133,ko05140,ko05142,ko05145,ko05152,ko05162,ko05164,map04010,map04064,map04620,map04621,map04624,map04722,map05133,map05140,map05142,map05145,map05152,map05162,map05164	M00686	NA	NA	ko00000,ko00001,ko00002,ko01000,ko01001	NA	NA	NA	GUB_WAK_bind,Pkinase,WAK_assoc
505	evm.model.s_39.4302	71139.XP_010040491.1	1.17e-162	504	COG0515@1|root,KOG1187@2759|Eukaryota,37MEY@33090|Viridiplantae,3GARC@35493|Streptophyta	33090|Viridiplantae	T	receptor-like protein kinase	NA	NA	2.7.11.1	ko:K04733	ko04010,ko04064,ko04620,ko04621,ko04624,ko04722,ko05133,ko05140,ko05142,ko05145,ko05152,ko05162,ko05164,map04010,map04064,map04620,map04621,map04624,map04722,map05133,map05140,map05142,map05145,map05152,map05162,map05164	M00686	NA	NA	ko00000,ko00001,ko00002,ko01000,ko01001	NA	NA	NA	GUB_WAK_bind,Pkinase,WAK_assoc
506	evm.model.s_39.4484	161934.XP_010687786.1	2.54e-37	134	2CY2S@1|root,2S1IA@2759|Eukaryota,37VF5@33090|Viridiplantae,3GJPQ@35493|Streptophyta	33090|Viridiplantae	NA	NA	NA	NA	NA	NA	NA	NA	NA	NA	NA	NA	NA	NA	NA
507	evm.model.s_39.4714	161934.XP_010689117.1	1.67e-304	840	COG0318@1|root,KOG1176@2759|Eukaryota,37P70@33090|Viridiplantae,3GBS9@35493|Streptophyta	33090|Viridiplantae	I	4-coumarate--CoA ligase-like	NA	GO:0003674,GO:0003824,GO:0004321,GO:0005575,GO:0005622,GO:0005623,GO:0005737,GO:0005777,GO:0006082,GO:0008150,GO:0008152,GO:0009058,GO:0009694,GO:0009695,GO:0009987,GO:0010817,GO:0016053,GO:0016408,GO:0016740,GO:0016746,GO:0016747,GO:0019752,GO:0032787,GO:0042445,GO:0042446,GO:0042579,GO:0043226,GO:0043227,GO:0043229,GO:0043231,GO:0043436,GO:0044237,GO:0044249,GO:0044281,GO:0044283,GO:0044424,GO:…	6.2.1.12	ko:K01904	ko00130,ko00360,ko00940,ko01100,ko01110,map00130,map00360,map00940,map01100,map01110	M00039,M00137,M00350	R01616,R01943,R02194,R02221,R02255,R06583	RC00004,RC00131	ko00000,ko00001,ko00002,ko01000	NA	NA	NA	AMP-binding,AMP-binding_C
508	evm.model.s_39.4896	161934.XP_010665952.1	0	1568	COG0642@1|root,KOG0519@2759|Eukaryota,37NGJ@33090|Viridiplantae,3G8RW@35493|Streptophyta	33090|Viridiplantae	T	Histidine kinase	NA	GO:0001101,GO:0003674,GO:0003824,GO:0004672,GO:0004673,GO:0004888,GO:0005488,GO:0005515,GO:0005575,GO:0005623,GO:0005886,GO:0006464,GO:0006468,GO:0006793,GO:0006796,GO:0006807,GO:0006950,GO:0006970,GO:0007154,GO:0007165,GO:0008150,GO:0008152,GO:0009266,GO:0009409,GO:0009414,GO:0009415,GO:0009628,GO:0009636,GO:0009651,GO:0009719,GO:0009725,GO:0009735,GO:0009736,GO:0009737,GO:0009755,GO:0009884,GO:…	2.7.13.3	ko:K14489	ko04075,map04075	NA	NA	NA	ko00000,ko00001,ko01000	NA	NA	NA	CHASE,HATPase_c,HisKA,Response_reg
509	evm.model.s_39.5213	28532.XP_010551951.1	1.67e-167	482	COG3424@1|root,2QRSY@2759|Eukaryota,37MT6@33090|Viridiplantae,3G7AK@35493|Streptophyta,3I1UF@3699|Brassicales	33090|Viridiplantae	H	Chalcone and stilbene synthases, N-terminal domain	CHS2	GO:0003674,GO:0003824,GO:0005575,GO:0005622,GO:0005623,GO:0005737,GO:0008150,GO:0008152,GO:0009058,GO:0009812,GO:0009813,GO:0016210,GO:0016740,GO:0016746,GO:0016747,GO:0044424,GO:0044464,GO:0071704,GO:1901576	2.3.1.159,2.3.1.74,2.3.1.95	ko:K00660,ko:K12644,ko:K13232	ko00941,ko00945,ko01058,ko01100,ko01110,ko04712,map00941,map00945,map01058,map01100,map01110,map04712	M00137	R01613,R01614,R06568,R07250,R07987,R07988,R07989	RC00004,RC02726,RC02855,RC02952	ko00000,ko00001,ko00002,ko01000,ko01008	NA	NA	NA	Chal_sti_synt_C,Chal_sti_synt_N
510	evm.model.s_39.5222	3649.evm.model.supercontig_70.51	6.92e-139	405	COG3424@1|root,2QRSY@2759|Eukaryota,37MT6@33090|Viridiplantae,3G7AK@35493|Streptophyta,3I1UF@3699|Brassicales	33090|Viridiplantae	H	Chalcone and stilbene synthases, N-terminal domain	CHS2	NA	2.3.1.159,2.3.1.74	ko:K00660,ko:K12644	ko00941,ko01058,ko01100,ko01110,ko04712,map00941,map01058,map01100,map01110,map04712	M00137	R01613,R06568,R07250,R07987,R07988,R07989	RC00004,RC02726,RC02952	ko00000,ko00001,ko00002,ko01000,ko01008	NA	NA	NA	Chal_sti_synt_C,Chal_sti_synt_N
511	evm.model.s_39.5223	3649.evm.model.supercontig_70.51	1.2e-155	449	COG3424@1|root,2QRSY@2759|Eukaryota,37MT6@33090|Viridiplantae,3G7AK@35493|Streptophyta,3I1UF@3699|Brassicales	33090|Viridiplantae	H	Chalcone and stilbene synthases, N-terminal domain	CHS2	NA	2.3.1.159,2.3.1.74	ko:K00660,ko:K12644	ko00941,ko01058,ko01100,ko01110,ko04712,map00941,map01058,map01100,map01110,map04712	M00137	R01613,R06568,R07250,R07987,R07988,R07989	RC00004,RC02726,RC02952	ko00000,ko00001,ko00002,ko01000,ko01008	NA	NA	NA	Chal_sti_synt_C,Chal_sti_synt_N
512	evm.model.s_39.5254	161934.XP_010688868.1	2.1e-248	695	KOG1192@1|root,KOG1192@2759|Eukaryota,37KNH@33090|Viridiplantae,3GD2E@35493|Streptophyta	33090|Viridiplantae	CG	Belongs to the UDP-glycosyltransferase family	NA	NA	2.4.1.323	ko:K21373	NA	NA	NA	NA	ko00000,ko01000,ko01003	NA	GT1	NA	UDPGT
513	evm.model.s_39.5255	161934.XP_010688868.1	3.58e-241	677	KOG1192@1|root,KOG1192@2759|Eukaryota,37KNH@33090|Viridiplantae,3GD2E@35493|Streptophyta	33090|Viridiplantae	CG	Belongs to the UDP-glycosyltransferase family	NA	NA	2.4.1.323	ko:K21373	NA	NA	NA	NA	ko00000,ko01000,ko01003	NA	GT1	NA	UDPGT
514	evm.model.s_39.5259	161934.XP_010688898.1	5.44e-293	810	KOG1339@1|root,KOG1339@2759|Eukaryota,37S88@33090|Viridiplantae,3GAF6@35493|Streptophyta	33090|Viridiplantae	O	Belongs to the peptidase A1 family	NA	NA	NA	NA	NA	NA	NA	NA	NA	NA	NA	NA	TAXi_C,TAXi_N
515	evm.model.s_39.5769	3712.Bo6g121160.1	5.51e-140	407	KOG0254@1|root,KOG0254@2759|Eukaryota,37QFJ@33090|Viridiplantae,3GDA4@35493|Streptophyta,3HRG2@3699|Brassicales	33090|Viridiplantae	U	Belongs to the major facilitator superfamily. Sugar transporter (TC 2.A.1.1) family	NA	GO:0003674,GO:0005215,GO:0005351,GO:0005355,GO:0005402,GO:0005575,GO:0005623,GO:0005886,GO:0006810,GO:0006811,GO:0006812,GO:0008150,GO:0008324,GO:0008643,GO:0008645,GO:0015075,GO:0015077,GO:0015078,GO:0015144,GO:0015145,GO:0015149,GO:0015291,GO:0015293,GO:0015294,GO:0015295,GO:0015318,GO:0015672,GO:0015749,GO:0016020,GO:0022804,GO:0022857,GO:0022890,GO:0034219,GO:0034220,GO:0044464,GO:0046323,GO:…	NA	NA	NA	NA	NA	NA	NA	NA	NA	NA	Sugar_tr
516	evm.model.s_39.5781	161934.XP_010688288.1	1.47e-251	701	2CMT1@1|root,2QRTI@2759|Eukaryota,37KR8@33090|Viridiplantae,3G75D@35493|Streptophyta	33090|Viridiplantae	S	isoform X1	NA	NA	NA	NA	NA	NA	NA	NA	NA	NA	NA	NA	NA
517	evm.model.s_39.5915	161934.XP_010688378.1	1.55e-290	801	COG0205@1|root,KOG2440@2759|Eukaryota,37J8W@33090|Viridiplantae,3G7FQ@35493|Streptophyta	33090|Viridiplantae	G	Catalyzes the phosphorylation of D-fructose 6-phosphate to fructose 1,6-bisphosphate by ATP, the first committing step of glycolysis	NA	GO:0003674,GO:0003824,GO:0003872,GO:0005575,GO:0005622,GO:0005623,GO:0005737,GO:0005829,GO:0005886,GO:0005975,GO:0006082,GO:0006090,GO:0006091,GO:0006096,GO:0006139,GO:0006163,GO:0006164,GO:0006165,GO:0006725,GO:0006732,GO:0006733,GO:0006753,GO:0006754,GO:0006757,GO:0006793,GO:0006796,GO:0006807,GO:0007275,GO:0008150,GO:0008152,GO:0008443,GO:0009056,GO:0009058,GO:0009108,GO:0009117,GO:0009123,GO:…	2.7.1.11	ko:K00850	ko00010,ko00030,ko00051,ko00052,ko00680,ko01100,ko01110,ko01120,ko01130,ko01200,ko01230,ko03018,ko04152,ko05230,map00010,map00030,map00051,map00052,map00680,map01100,map01110,map01120,map01130,map01200,map01230,map03018,map04152,map05230	M00001,M00345	R00756,R03236,R03237,R03238,R03239,R04779	RC00002,RC00017	ko00000,ko00001,ko00002,ko01000,ko01009,ko03019	NA	NA	NA	PFK
518	evm.model.s_39.6106	3750.XP_008347926.1	5.3e-145	416	COG2124@1|root,KOG0156@2759|Eukaryota,37N5Y@33090|Viridiplantae,3GGFD@35493|Streptophyta,4JKM4@91835|fabids	33090|Viridiplantae	Q	Cytochrome p450	NA	GO:0003674,GO:0003824,GO:0004497,GO:0005488,GO:0005515,GO:0005575,GO:0005622,GO:0005623,GO:0005737,GO:0005739,GO:0005783,GO:0005886,GO:0006725,GO:0008150,GO:0008152,GO:0009058,GO:0009698,GO:0009699,GO:0009804,GO:0009805,GO:0009808,GO:0009809,GO:0009812,GO:0009813,GO:0009987,GO:0012505,GO:0016020,GO:0016491,GO:0016705,GO:0016709,GO:0018130,GO:0019438,GO:0019748,GO:0042802,GO:0043226,GO:0043227,GO:…	1.14.13.36	ko:K09754	ko00940,ko00941,ko00945,ko01100,ko01110,map00940,map00941,map00945,map01100,map01110	M00039	R04342,R06582	RC00046	ko00000,ko00001,ko00002,ko00199,ko01000	NA	NA	NA	p450
519	evm.model.s_39.6108	161934.XP_010673099.1	2.06e-76	233	COG1670@1|root,2RXXF@2759|Eukaryota,37TVE@33090|Viridiplantae,3GI8H@35493|Streptophyta	33090|Viridiplantae	J	N-acetyltransferase	NA	NA	NA	NA	NA	NA	NA	NA	NA	NA	NA	NA	Acetyltransf_3
520	evm.model.s_39.6182	3711.Bra010342.1-P	7.27e-276	759	COG0554@1|root,KOG0726@2759|Eukaryota,37NGE@33090|Viridiplantae,3G8FW@35493|Streptophyta,3HT42@3699|Brassicales	33090|Viridiplantae	O	26S proteasome regulatory subunit 4 homolog	NA	GO:0000003,GO:0000502,GO:0002376,GO:0003674,GO:0003824,GO:0005488,GO:0005515,GO:0005575,GO:0005622,GO:0005623,GO:0005634,GO:0005737,GO:0005829,GO:0005838,GO:0005886,GO:0006355,GO:0006357,GO:0006508,GO:0006511,GO:0006807,GO:0006950,GO:0006952,GO:0006955,GO:0007275,GO:0007276,GO:0007292,GO:0008134,GO:0008150,GO:0008152,GO:0008540,GO:0009056,GO:0009057,GO:0009266,GO:0009408,GO:0009628,GO:0009653,GO:…	NA	ko:K03062	ko03050,ko05165,ko05169,ko05203,map03050,map05165,map05169,map05203	M00341	NA	NA	ko00000,ko00001,ko00002,ko03051	NA	NA	NA	AAA
521	evm.model.s_39.6510	161934.XP_010666277.1	2e-94	283	2BYKQ@1|root,2QT7C@2759|Eukaryota,37JQ7@33090|Viridiplantae,3G9TG@35493|Streptophyta	33090|Viridiplantae	S	auxin-binding protein	NA	GO:0005575,GO:0005576,GO:0005618,GO:0005623,GO:0030312,GO:0044464,GO:0048046,GO:0071944	NA	NA	NA	NA	NA	NA	NA	NA	NA	NA	Cupin_1
522	evm.model.s_39.6975	161934.XP_010687639.1	3.96e-243	672	2CN65@1|root,2QU30@2759|Eukaryota,37NFP@33090|Viridiplantae,3G8ZK@35493|Streptophyta	33090|Viridiplantae	S	Core-2 I-branching beta-1,6-N-acetylglucosaminyltransferase family protein	NA	NA	NA	NA	NA	NA	NA	NA	NA	NA	NA	NA	Branch
523	evm.model.s_39.7583	161934.XP_010676225.1	1.05e-181	525	KOG1192@1|root,KOG1192@2759|Eukaryota,37HZV@33090|Viridiplantae,3G9TD@35493|Streptophyta	33090|Viridiplantae	CG	Belongs to the UDP-glycosyltransferase family	NA	GO:0003674,GO:0003824,GO:0005575,GO:0005622,GO:0005623,GO:0008194,GO:0015020,GO:0016740,GO:0016757,GO:0016758,GO:0035251,GO:0043226,GO:0043227,GO:0043229,GO:0043231,GO:0044424,GO:0044464,GO:0046527,GO:0080043,GO:0080044	2.4.1.324	ko:K21374	NA	NA	NA	NA	ko00000,ko01000,ko01003	NA	GT1	NA	UDPGT
524	evm.model.s_39.8460	161934.XP_010686941.1	2.67e-258	729	COG0515@1|root,2QWDY@2759|Eukaryota,37QJ4@33090|Viridiplantae,3G71R@35493|Streptophyta	33090|Viridiplantae	T	Cysteine-rich receptor-like protein kinase	NA	NA	NA	NA	NA	NA	NA	NA	NA	NA	NA	NA	Pkinase,Stress-antifung
525	evm.model.s_39.8461	161934.XP_010686942.1	1.77e-228	655	COG0515@1|root,2QWDY@2759|Eukaryota,37QJ4@33090|Viridiplantae,3G71R@35493|Streptophyta	33090|Viridiplantae	T	Cysteine-rich receptor-like protein kinase	NA	NA	NA	NA	NA	NA	NA	NA	NA	NA	NA	NA	Pkinase,Stress-antifung
526	evm.model.s_39.8497	161934.XP_010687743.1	1.76e-195	547	COG0435@1|root,KOG2903@2759|Eukaryota,37HQY@33090|Viridiplantae,3G8PA@35493|Streptophyta	33090|Viridiplantae	O	glutathione s-transferase	NA	NA	1.8.5.7	ko:K07393	NA	NA	NA	NA	ko00000,ko01000	NA	NA	NA	GST_C_2,GST_N_2
527	evm.model.s_39.8688	161934.XP_010674128.1	3.27e-211	607	28PRM@1|root,2QWE3@2759|Eukaryota,37HVY@33090|Viridiplantae,3GB55@35493|Streptophyta	33090|Viridiplantae	S	Calmodulin-binding protein	NA	GO:0001666,GO:0002229,GO:0002237,GO:0002239,GO:0002376,GO:0002682,GO:0002831,GO:0003674,GO:0003676,GO:0003677,GO:0003700,GO:0005488,GO:0005515,GO:0005516,GO:0005575,GO:0005622,GO:0005623,GO:0005634,GO:0006082,GO:0006355,GO:0006725,GO:0006950,GO:0006952,GO:0006955,GO:0008150,GO:0008152,GO:0009058,GO:0009314,GO:0009411,GO:0009416,GO:0009605,GO:0009607,GO:0009617,GO:0009620,GO:0009628,GO:0009696,GO:…	NA	NA	NA	NA	NA	NA	NA	NA	NA	NA	Calmodulin_bind
528	evm.model.s_39.9614	161934.XP_010669900.1	7.8e-70	215	29YBJ@1|root,2RXTQ@2759|Eukaryota,37U6W@33090|Viridiplantae,3GJ6U@35493|Streptophyta	33090|Viridiplantae	J	Belongs to the BetVI family	NA	NA	NA	NA	NA	NA	NA	NA	NA	NA	NA	NA	Bet_v_1
529	evm.model.s_39.10405	3711.Bra037384.1-P	5.01e-56	184	2C5YW@1|root,2QTCM@2759|Eukaryota,37N6Q@33090|Viridiplantae,3GBCH@35493|Streptophyta,3HWYC@3699|Brassicales	33090|Viridiplantae	S	Probable zinc-ribbon domain	NA	NA	NA	NA	NA	NA	NA	NA	NA	NA	NA	NA	NA
530	evm.model.s_39.11378	161934.XP_010671019.1	7.61e-215	608	2CMFQ@1|root,2QQ81@2759|Eukaryota,37R4G@33090|Viridiplantae,3G9V0@35493|Streptophyta	33090|Viridiplantae	O	E3 ubiquitin-protein ligase	NA	GO:0000151,GO:0003674,GO:0003824,GO:0004842,GO:0005488,GO:0005515,GO:0005575,GO:0005622,GO:0005623,GO:0005634,GO:0005737,GO:0006464,GO:0006807,GO:0008150,GO:0008152,GO:0009987,GO:0016567,GO:0016740,GO:0019538,GO:0019787,GO:0019899,GO:0031625,GO:0032446,GO:0032991,GO:0036211,GO:0043170,GO:0043226,GO:0043227,GO:0043229,GO:0043231,GO:0043412,GO:0044237,GO:0044238,GO:0044260,GO:0044267,GO:0044389,GO:…	NA	NA	NA	NA	NA	NA	NA	NA	NA	NA	Ank_2,zf-C3HC4_3
531	evm.model.s_39.11393	161934.XP_010671030.1	4.4e-99	298	COG5147@1|root,KOG0048@2759|Eukaryota,37JGS@33090|Viridiplantae,3G93C@35493|Streptophyta	33090|Viridiplantae	K	Myb-related protein	NA	GO:0000981,GO:0000988,GO:0000989,GO:0001067,GO:0001076,GO:0001101,GO:0001134,GO:0001135,GO:0003674,GO:0003676,GO:0003677,GO:0003700,GO:0005488,GO:0005575,GO:0005622,GO:0005623,GO:0005634,GO:0006355,GO:0006357,GO:0006950,GO:0006970,GO:0008150,GO:0009266,GO:0009409,GO:0009414,GO:0009415,GO:0009628,GO:0009651,GO:0009719,GO:0009723,GO:0009725,GO:0009733,GO:0009739,GO:0009751,GO:0009753,GO:0009889,GO:…	NA	ko:K09422	NA	NA	NA	NA	ko00000,ko03000	NA	NA	NA	Myb_DNA-binding
532	evm.model.s_39.11400	161934.XP_010671035.1	0	988	COG0415@1|root,KOG0133@2759|Eukaryota,37JTK@33090|Viridiplantae,3GGIT@35493|Streptophyta	33090|Viridiplantae	LT	circadian regulation of calcium ion oscillation	CRY2	GO:0000003,GO:0000166,GO:0001101,GO:0002252,GO:0002376,GO:0003006,GO:0003674,GO:0005488,GO:0005515,GO:0005524,GO:0005575,GO:0005622,GO:0005623,GO:0005634,GO:0005654,GO:0005737,GO:0005773,GO:0006139,GO:0006325,GO:0006338,GO:0006725,GO:0006732,GO:0006753,GO:0006793,GO:0006796,GO:0006807,GO:0006873,GO:0006874,GO:0006875,GO:0006950,GO:0006952,GO:0006996,GO:0007154,GO:0007165,GO:0007275,GO:0007623,GO:…	NA	ko:K12118,ko:K12119	ko04712,map04712	NA	NA	NA	ko00000,ko00001	NA	NA	NA	DNA_photolyase,FAD_binding_7
533	evm.model.s_39.11401	161934.XP_010671037.1	0	942	KOG0252@1|root,KOG0252@2759|Eukaryota,37I5U@33090|Viridiplantae,3GERK@35493|Streptophyta	33090|Viridiplantae	P	Inorganic phosphate transporter	NA	GO:0005575,GO:0005623,GO:0005886,GO:0005887,GO:0016020,GO:0016021,GO:0031224,GO:0031226,GO:0044425,GO:0044459,GO:0044464,GO:0071944	NA	ko:K08176	NA	NA	NA	NA	ko00000,ko02000	2.A.1.9	NA	NA	Sugar_tr
534	evm.model.s_39.11433	161934.XP_010692652.1	1.96e-217	617	COG2124@1|root,KOG0156@2759|Eukaryota,37HKM@33090|Viridiplantae,3G7FU@35493|Streptophyta	33090|Viridiplantae	Q	Belongs to the cytochrome P450 family	NA	GO:0003674,GO:0003824,GO:0004497,GO:0005575,GO:0006082,GO:0006725,GO:0006790,GO:0006807,GO:0006950,GO:0006952,GO:0008150,GO:0008152,GO:0009058,GO:0009605,GO:0009607,GO:0009987,GO:0016020,GO:0016143,GO:0016491,GO:0016705,GO:0016709,GO:0019748,GO:0019757,GO:0019760,GO:0034641,GO:0042343,GO:0042430,GO:0043207,GO:0043436,GO:0044237,GO:0044281,GO:0044550,GO:0046483,GO:0050896,GO:0051704,GO:0051707,GO:…	1.14.14.19,1.14.14.32	ko:K00512,ko:K20623	ko00140,ko00905,ko01100,ko01110,ko04913,ko04917,ko04927,ko04934,map00140,map00905,map01100,map01110,map04913,map04917,map04927,map04934	M00109,M00110	R02211,R03783,R04852,R04853,R07470,R07474,R08517,R08518	RC00607,RC00660,RC00661,RC00923,RC01222	ko00000,ko00001,ko00002,ko00199,ko01000	NA	NA	NA	p450
535	evm.model.s_39.11454	29760.VIT_05s0049g00280.t01	5.44e-171	487	COG3491@1|root,KOG0143@2759|Eukaryota,37PC4@33090|Viridiplantae,3GH2V@35493|Streptophyta	33090|Viridiplantae	Q	Belongs to the iron ascorbate-dependent oxidoreductase family	NA	NA	NA	NA	NA	NA	NA	NA	NA	NA	NA	NA	2OG-FeII_Oxy,DIOX_N
536	evm.model.s_39.11531	161934.XP_010693439.1	0	1061	COG0033@1|root,KOG0625@2759|Eukaryota,37R89@33090|Viridiplantae,3GETM@35493|Streptophyta	33090|Viridiplantae	G	phosphoglucomutase	NA	GO:0000271,GO:0003674,GO:0003824,GO:0004614,GO:0005575,GO:0005576,GO:0005622,GO:0005623,GO:0005737,GO:0005829,GO:0005975,GO:0005976,GO:0005977,GO:0005978,GO:0005982,GO:0005996,GO:0006006,GO:0006012,GO:0006073,GO:0006091,GO:0006112,GO:0006950,GO:0008150,GO:0008152,GO:0009056,GO:0009058,GO:0009059,GO:0009250,GO:0009266,GO:0009409,GO:0009507,GO:0009526,GO:0009532,GO:0009536,GO:0009570,GO:0009581,GO:…	5.4.2.2	ko:K01835	ko00010,ko00030,ko00052,ko00230,ko00500,ko00520,ko00521,ko01100,ko01110,ko01120,ko01130,map00010,map00030,map00052,map00230,map00500,map00520,map00521,map01100,map01110,map01120,map01130	M00549	R00959,R01057,R08639	RC00408	ko00000,ko00001,ko00002,ko01000	NA	NA	NA	PGM_PMM_I,PGM_PMM_II,PGM_PMM_III,PGM_PMM_IV
537	evm.model.s_12385.36	3988.XP_002531819.1	1.3e-59	192	COG5126@1|root,KOG0027@2759|Eukaryota,37V0R@33090|Viridiplantae,3GIBY@35493|Streptophyta,4JNVR@91835|fabids	33090|Viridiplantae	T	Calcium-binding protein CML42-like	NA	GO:0000902,GO:0000904,GO:0003674,GO:0005488,GO:0005509,GO:0008150,GO:0009653,GO:0009888,GO:0009987,GO:0010026,GO:0010035,GO:0010038,GO:0010090,GO:0010091,GO:0016043,GO:0030154,GO:0032502,GO:0032989,GO:0042221,GO:0043167,GO:0043169,GO:0046686,GO:0046872,GO:0048468,GO:0048856,GO:0048869,GO:0050896,GO:0071840,GO:0090558,GO:0090626	NA	ko:K13448	ko04626,map04626	NA	NA	NA	ko00000,ko00001	NA	NA	NA	EF-hand_1,EF-hand_5,EF-hand_6
538	evm.model.s_4996.9	161934.XP_010669584.1	7.60999976448566e-317	872	COG2124@1|root,KOG0156@2759|Eukaryota,37JS9@33090|Viridiplantae,3G8WG@35493|Streptophyta	33090|Viridiplantae	Q	Belongs to the cytochrome P450 family	NA	NA	1.14.13.11	ko:K00487	ko00130,ko00360,ko00940,ko00941,ko00945,ko01100,ko01110,ko01220,map00130,map00360,map00940,map00941,map00945,map01100,map01110,map01220	M00039,M00137,M00350	R02253,R08815	RC00490	ko00000,ko00001,ko00002,ko00199,ko01000	NA	NA	NA	p450
539	evm.model.s_1303.8	161934.XP_010676813.1	5.51e-132	380	COG1528@1|root,KOG2332@2759|Eukaryota,37KU9@33090|Viridiplantae,3G7TB@35493|Streptophyta	33090|Viridiplantae	P	Stores iron in a soluble, non-toxic, readily available form. Important for iron homeostasis. Iron is taken up in the ferrous form and deposited as ferric hydroxides after oxidation	FTN	GO:0000003,GO:0000041,GO:0000302,GO:0003006,GO:0003674,GO:0005488,GO:0005506,GO:0005515,GO:0005575,GO:0005622,GO:0005623,GO:0005737,GO:0005739,GO:0006810,GO:0006811,GO:0006812,GO:0006826,GO:0006873,GO:0006875,GO:0006879,GO:0006880,GO:0006950,GO:0006979,GO:0007275,GO:0008150,GO:0008152,GO:0009266,GO:0009409,GO:0009507,GO:0009532,GO:0009534,GO:0009535,GO:0009536,GO:0009570,GO:0009579,GO:0009605,GO:…	1.16.3.2	ko:K00522	ko04216,ko04217,ko04978,map04216,map04217,map04978	NA	NA	NA	ko00000,ko00001,ko01000,ko04147	NA	NA	NA	Ferritin
540	evm.model.s_12075.1	161934.XP_010694791.1	0	1013	2CMVE@1|root,2QS71@2759|Eukaryota,37P05@33090|Viridiplantae,3G961@35493|Streptophyta	33090|Viridiplantae	S	Squamosa promoter-binding-like protein	SPL1	GO:0003674,GO:0003700,GO:0006355,GO:0008150,GO:0009889,GO:0010468,GO:0010556,GO:0019219,GO:0019222,GO:0031323,GO:0031326,GO:0050789,GO:0050794,GO:0051171,GO:0051252,GO:0060255,GO:0065007,GO:0080090,GO:0140110,GO:1903506,GO:2000112,GO:2001141	NA	NA	NA	NA	NA	NA	NA	NA	NA	NA	SBP
541	evm.model.s_12075.7	161934.XP_010694791.1	0	1013	2CMVE@1|root,2QS71@2759|Eukaryota,37P05@33090|Viridiplantae,3G961@35493|Streptophyta	33090|Viridiplantae	S	Squamosa promoter-binding-like protein	SPL1	GO:0003674,GO:0003700,GO:0006355,GO:0008150,GO:0009889,GO:0010468,GO:0010556,GO:0019219,GO:0019222,GO:0031323,GO:0031326,GO:0050789,GO:0050794,GO:0051171,GO:0051252,GO:0060255,GO:0065007,GO:0080090,GO:0140110,GO:1903506,GO:2000112,GO:2001141	NA	NA	NA	NA	NA	NA	NA	NA	NA	NA	SBP
542	evm.model.s_1043.4	161934.XP_010683475.1	2.33e-46	167	2A6Y9@1|root,2RYCZ@2759|Eukaryota,37UB3@33090|Viridiplantae,3GGNB@35493|Streptophyta	33090|Viridiplantae	K	WRKY Transcription Factor	NA	GO:0001101,GO:0002218,GO:0002252,GO:0002253,GO:0002376,GO:0002682,GO:0002684,GO:0003674,GO:0003700,GO:0006355,GO:0006950,GO:0006952,GO:0006955,GO:0007154,GO:0007165,GO:0008150,GO:0009605,GO:0009607,GO:0009617,GO:0009620,GO:0009627,GO:0009682,GO:0009719,GO:0009725,GO:0009751,GO:0009753,GO:0009755,GO:0009814,GO:0009862,GO:0009863,GO:0009864,GO:0009867,GO:0009889,GO:0009890,GO:0009892,GO:0009987,GO:…	NA	NA	NA	NA	NA	NA	NA	NA	NA	NA	WRKY
543	evm.model.s_12557.33	102107.XP_008230645.1	2.85e-127	376	28N0B@1|root,2QRQK@2759|Eukaryota,37QYR@33090|Viridiplantae,3G887@35493|Streptophyta,4JKE3@91835|fabids	33090|Viridiplantae	S	WAT1-related protein At3g28050-like	NA	GO:0005575,GO:0005622,GO:0005623,GO:0005737,GO:0005886,GO:0005887,GO:0005938,GO:0007154,GO:0007165,GO:0008150,GO:0009719,GO:0009725,GO:0009733,GO:0009734,GO:0009755,GO:0009987,GO:0010033,GO:0016020,GO:0016021,GO:0023052,GO:0031224,GO:0031226,GO:0032870,GO:0042221,GO:0044424,GO:0044425,GO:0044444,GO:0044459,GO:0044464,GO:0050789,GO:0050794,GO:0050896,GO:0051716,GO:0065007,GO:0070887,GO:0071310,GO:…	NA	NA	NA	NA	NA	NA	NA	NA	NA	NA	EamA
544	evm.model.s_12557.45	161934.XP_010666870.1	9.89e-207	588	KOG1192@1|root,KOG1192@2759|Eukaryota,37N1Z@33090|Viridiplantae,3G9V8@35493|Streptophyta	33090|Viridiplantae	CG	Belongs to the UDP-glycosyltransferase family	NA	GO:0003674,GO:0003824,GO:0005575,GO:0005622,GO:0005623,GO:0008194,GO:0016740,GO:0016757,GO:0016758,GO:0035251,GO:0043226,GO:0043227,GO:0043229,GO:0043231,GO:0044424,GO:0044464,GO:0046527,GO:0080043,GO:0080044	NA	NA	NA	NA	NA	NA	NA	NA	NA	NA	UDPGT
545	evm.model.s_945.15	161934.XP_010673750.1	1.79e-81	251	28P6G@1|root,2QVTC@2759|Eukaryota,37TEW@33090|Viridiplantae,3GBXM@35493|Streptophyta	33090|Viridiplantae	S	Domain of unknown function (DUF4228)	NA	NA	NA	NA	NA	NA	NA	NA	NA	NA	NA	NA	DUF4228
546	evm.model.s_4950.13	161934.XP_010689305.1	5.55e-98	291	2BYKQ@1|root,2QQ4A@2759|Eukaryota,37KIT@33090|Viridiplantae,3G7XG@35493|Streptophyta	33090|Viridiplantae	S	germin-like protein	GER1	GO:0000325,GO:0005575,GO:0005576,GO:0005618,GO:0005622,GO:0005623,GO:0005737,GO:0005773,GO:0005886,GO:0006950,GO:0006970,GO:0008150,GO:0009628,GO:0009651,GO:0016020,GO:0030312,GO:0031012,GO:0043226,GO:0043227,GO:0043229,GO:0043231,GO:0044421,GO:0044424,GO:0044444,GO:0044464,GO:0050896,GO:0071944	NA	NA	NA	NA	NA	NA	NA	NA	NA	NA	Cupin_1
547	evm.model.s_1316.6	161934.XP_010696017.1	6.68e-264	737	COG3104@1|root,KOG1237@2759|Eukaryota,37T0G@33090|Viridiplantae,3GDX0@35493|Streptophyta	33090|Viridiplantae	E	Protein NRT1 PTR FAMILY	NA	GO:0008150,GO:0009605,GO:0009607,GO:0009624,GO:0043207,GO:0050896,GO:0051704,GO:0051707	NA	ko:K14638	NA	NA	NA	NA	ko00000,ko02000	2.A.17.3	NA	NA	PTR2
548	evm.model.s_32.5	3988.XP_002526700.1	2.38e-134	407	28JIG@1|root,2RUW1@2759|Eukaryota,37TD4@33090|Viridiplantae,3GHHB@35493|Streptophyta	33090|Viridiplantae	K	WRKY Transcription Factor	NA	NA	NA	ko:K13424	ko04016,ko04626,map04016,map04626	NA	NA	NA	ko00000,ko00001,ko03000	NA	NA	NA	WRKY
549	evm.model.s_5017.4	161934.XP_010673485.1	1.27e-233	660	COG4638@1|root,2QR6Q@2759|Eukaryota,37ND1@33090|Viridiplantae,3G8FE@35493|Streptophyta	33090|Viridiplantae	P	Protochlorophyllide-dependent translocon component 52	NA	GO:0005575,GO:0005622,GO:0005623,GO:0005737,GO:0009507,GO:0009526,GO:0009536,GO:0009941,GO:0031967,GO:0031975,GO:0043226,GO:0043227,GO:0043229,GO:0043231,GO:0044422,GO:0044424,GO:0044434,GO:0044435,GO:0044444,GO:0044446,GO:0044464	NA	NA	NA	NA	NA	NA	NA	NA	NA	NA	PaO,Rieske
550	evm.model.s_1920.9	161934.XP_010676589.1	7.54e-261	734	COG0277@1|root,KOG4730@2759|Eukaryota,37HWD@33090|Viridiplantae,3GD41@35493|Streptophyta	33090|Viridiplantae	V	L-gulonolactone	NA	GO:0003674,GO:0003824,GO:0005575,GO:0005618,GO:0005623,GO:0005975,GO:0005996,GO:0006082,GO:0006732,GO:0006766,GO:0006767,GO:0008150,GO:0008152,GO:0009058,GO:0009108,GO:0009110,GO:0009987,GO:0016051,GO:0016053,GO:0016491,GO:0016614,GO:0016899,GO:0019752,GO:0019852,GO:0019853,GO:0030312,GO:0042364,GO:0043436,GO:0044237,GO:0044238,GO:0044249,GO:0044281,GO:0044283,GO:0044464,GO:0046364,GO:0046394,GO:…	NA	NA	NA	NA	NA	NA	NA	NA	NA	NA	ALO,FAD_binding_4
551	evm.model.s_12395.17	3988.XP_002518664.1	2.8e-94	282	28N64@1|root,2QURC@2759|Eukaryota,37NKR@33090|Viridiplantae,3GDPZ@35493|Streptophyta,4JFTK@91835|fabids	33090|Viridiplantae	S	Peptidase of plants and bacteria	NA	NA	NA	NA	NA	NA	NA	NA	NA	NA	NA	NA	BSP
552	evm.model.s_12395.23	3988.XP_002518664.1	9.5e-89	267	28N64@1|root,2QURC@2759|Eukaryota,37NKR@33090|Viridiplantae,3GDPZ@35493|Streptophyta,4JFTK@91835|fabids	33090|Viridiplantae	S	Peptidase of plants and bacteria	NA	NA	NA	NA	NA	NA	NA	NA	NA	NA	NA	NA	BSP
553	evm.model.s_5800.6	225117.XP_009357378.1	5.45e-52	171	COG0515@1|root,2QWDY@2759|Eukaryota,37QJ4@33090|Viridiplantae,3G71R@35493|Streptophyta,4JSFW@91835|fabids	33090|Viridiplantae	T	Cysteine-rich receptor-like protein kinase	NA	GO:0003674,GO:0003824,GO:0004672,GO:0004674,GO:0005575,GO:0005623,GO:0005886,GO:0006464,GO:0006468,GO:0006793,GO:0006796,GO:0006807,GO:0006950,GO:0006952,GO:0008150,GO:0008152,GO:0009605,GO:0009607,GO:0009617,GO:0009987,GO:0016020,GO:0016301,GO:0016310,GO:0016740,GO:0016772,GO:0016773,GO:0019538,GO:0036211,GO:0042742,GO:0043170,GO:0043207,GO:0043412,GO:0044237,GO:0044238,GO:0044260,GO:0044267,GO:…	NA	NA	NA	NA	NA	NA	NA	NA	NA	NA	Pkinase_Tyr
554	evm.model.s_12489.57	161934.XP_010689305.1	2.73e-97	290	2BYKQ@1|root,2QQ4A@2759|Eukaryota,37KIT@33090|Viridiplantae,3G7XG@35493|Streptophyta	33090|Viridiplantae	S	germin-like protein	GER1	GO:0000325,GO:0005575,GO:0005576,GO:0005618,GO:0005622,GO:0005623,GO:0005737,GO:0005773,GO:0005886,GO:0006950,GO:0006970,GO:0008150,GO:0009628,GO:0009651,GO:0016020,GO:0030312,GO:0031012,GO:0043226,GO:0043227,GO:0043229,GO:0043231,GO:0044421,GO:0044424,GO:0044444,GO:0044464,GO:0050896,GO:0071944	NA	NA	NA	NA	NA	NA	NA	NA	NA	NA	Cupin_1
555	evm.model.s_685.4	161934.XP_010685796.1	2.25e-238	664	COG0706@1|root,KOG1239@2759|Eukaryota,37IIV@33090|Viridiplantae,3GB9B@35493|Streptophyta	33090|Viridiplantae	OU	Inner membrane protein PPF-1	ALB3.1	GO:0003674,GO:0005488,GO:0005515,GO:0005575,GO:0005622,GO:0005623,GO:0005737,GO:0006605,GO:0006612,GO:0006810,GO:0006886,GO:0006996,GO:0008104,GO:0008150,GO:0009507,GO:0009534,GO:0009535,GO:0009536,GO:0009579,GO:0009657,GO:0009668,GO:0009987,GO:0010027,GO:0015031,GO:0015833,GO:0016020,GO:0016043,GO:0017038,GO:0019904,GO:0022607,GO:0031976,GO:0031984,GO:0032991,GO:0033036,GO:0033365,GO:0034357,GO:…	NA	ko:K03217	ko02024,ko03060,ko03070,map02024,map03060,map03070	M00335	NA	NA	ko00000,ko00001,ko00002,ko02044,ko03029	2.A.9	NA	NA	60KD_IMP
556	evm.model.s_1615.2	161934.XP_010672725.1	3.6e-139	395	COG1100@1|root,KOG0087@2759|Eukaryota,37KT9@33090|Viridiplantae,3GBEA@35493|Streptophyta	33090|Viridiplantae	U	Ras-related protein	NA	GO:0000003,GO:0000902,GO:0000904,GO:0001558,GO:0003006,GO:0003674,GO:0005488,GO:0005515,GO:0005575,GO:0005622,GO:0005623,GO:0005737,GO:0005768,GO:0005794,GO:0008150,GO:0009653,GO:0009826,GO:0009856,GO:0009860,GO:0009932,GO:0009987,GO:0010769,GO:0012505,GO:0016043,GO:0016049,GO:0019899,GO:0019900,GO:0022414,GO:0022603,GO:0022604,GO:0030133,GO:0030154,GO:0030427,GO:0031410,GO:0031982,GO:0032501,GO:…	NA	ko:K07904	ko04144,ko04961,ko04962,ko04972,map04144,map04961,map04962,map04972	NA	NA	NA	ko00000,ko00001,ko04031,ko04131,ko04147	NA	NA	NA	Ras
557	evm.model.s_8495.15	161934.XP_010687786.1	1.89e-23	96.7	2CY2S@1|root,2S1IA@2759|Eukaryota,37VF5@33090|Viridiplantae,3GJPQ@35493|Streptophyta	33090|Viridiplantae	NA	NA	NA	NA	NA	NA	NA	NA	NA	NA	NA	NA	NA	NA	NA
558	evm.model.s_8495.23	161934.XP_010670733.1	0	2328	COG1131@1|root,KOG0065@2759|Eukaryota,37P62@33090|Viridiplantae,3GB0P@35493|Streptophyta	33090|Viridiplantae	Q	Belongs to the ABC transporter superfamily. ABCG family. PDR (TC 3.A.1.205) subfamily	NA	NA	NA	NA	NA	NA	NA	NA	NA	NA	NA	NA	ABC2_membrane,ABC_tran,ABC_trans_N,PDR_assoc
559	evm.model.s_10265.10	161934.XP_010685239.1	6.75e-106	325	2CYI5@1|root,2S4IX@2759|Eukaryota,37MDS@33090|Viridiplantae,3GFM8@35493|Streptophyta	33090|Viridiplantae	S	Belongs to the 'GDSL' lipolytic enzyme family	NA	GO:0000325,GO:0005575,GO:0005576,GO:0005618,GO:0005622,GO:0005623,GO:0005634,GO:0005737,GO:0005773,GO:0005774,GO:0005777,GO:0005783,GO:0005829,GO:0005840,GO:0005911,GO:0006082,GO:0006790,GO:0006807,GO:0006810,GO:0006886,GO:0006950,GO:0006952,GO:0006996,GO:0007029,GO:0008104,GO:0008150,GO:0008152,GO:0009056,GO:0009266,GO:0009409,GO:0009505,GO:0009506,GO:0009507,GO:0009526,GO:0009536,GO:0009605,GO:…	NA	NA	NA	NA	NA	NA	NA	NA	NA	NA	Lipase_GDSL
560	evm.model.s_10265.15	161934.XP_010685239.1	5.77e-106	324	2CYI5@1|root,2S4IX@2759|Eukaryota,37MDS@33090|Viridiplantae,3GFM8@35493|Streptophyta	33090|Viridiplantae	S	Belongs to the 'GDSL' lipolytic enzyme family	NA	GO:0000325,GO:0005575,GO:0005576,GO:0005618,GO:0005622,GO:0005623,GO:0005634,GO:0005737,GO:0005773,GO:0005774,GO:0005777,GO:0005783,GO:0005829,GO:0005840,GO:0005911,GO:0006082,GO:0006790,GO:0006807,GO:0006810,GO:0006886,GO:0006950,GO:0006952,GO:0006996,GO:0007029,GO:0008104,GO:0008150,GO:0008152,GO:0009056,GO:0009266,GO:0009409,GO:0009505,GO:0009506,GO:0009507,GO:0009526,GO:0009536,GO:0009605,GO:…	NA	NA	NA	NA	NA	NA	NA	NA	NA	NA	Lipase_GDSL
561	evm.model.s_12355.16	161934.XP_010675460.1	8.82e-76	228	COG3979@1|root,KOG4742@2759|Eukaryota,37UMC@33090|Viridiplantae,3GJ2N@35493|Streptophyta	33090|Viridiplantae	S	Pathogenesis-related protein	NA	GO:0006950,GO:0006952,GO:0008150,GO:0050896	NA	NA	NA	NA	NA	NA	NA	NA	NA	NA	Barwin
562	evm.model.s_11894.1	161934.XP_010691030.1	5.63e-134	391	COG0657@1|root,KOG1515@2759|Eukaryota,37R02@33090|Viridiplantae,3G9R7@35493|Streptophyta	33090|Viridiplantae	V	Carboxylesterase	NA	GO:0003674,GO:0003824,GO:0005575,GO:0005622,GO:0005623,GO:0005737,GO:0005829,GO:0008150,GO:0008152,GO:0009056,GO:0016787,GO:0016788,GO:0044424,GO:0044444,GO:0044464,GO:0052689	NA	NA	NA	NA	NA	NA	NA	NA	NA	NA	Abhydrolase_3
563	evm.model.s_1161.4	161934.XP_010690257.1	3.97e-167	490	COG0168@1|root,KOG1341@2759|Eukaryota,37J7T@33090|Viridiplantae,3G8X0@35493|Streptophyta	33090|Viridiplantae	P	Transporter	NA	GO:0003674,GO:0005215,GO:0005575,GO:0005623,GO:0005886,GO:0006810,GO:0006811,GO:0006812,GO:0006814,GO:0008150,GO:0008324,GO:0015075,GO:0015077,GO:0015081,GO:0015318,GO:0015672,GO:0016020,GO:0022857,GO:0022890,GO:0030001,GO:0034220,GO:0035725,GO:0044464,GO:0046873,GO:0051179,GO:0051234,GO:0055085,GO:0071944,GO:0098655,GO:0098660,GO:0098662	NA	NA	NA	NA	NA	NA	NA	NA	NA	NA	TrkH
564	evm.model.s_12467.45	161934.XP_010671302.1	1.51e-97	315	28JV7@1|root,2QS98@2759|Eukaryota,37SHJ@33090|Viridiplantae,3GXBH@35493|Streptophyta	33090|Viridiplantae	G	(NAC) domain-containing protein	NA	GO:0001067,GO:0002230,GO:0002237,GO:0002376,GO:0002682,GO:0002697,GO:0002831,GO:0003674,GO:0003676,GO:0003677,GO:0003700,GO:0003712,GO:0003713,GO:0005488,GO:0005515,GO:0005575,GO:0005622,GO:0005623,GO:0005634,GO:0005737,GO:0005886,GO:0006355,GO:0006950,GO:0006952,GO:0006955,GO:0008150,GO:0009266,GO:0009314,GO:0009409,GO:0009416,GO:0009605,GO:0009607,GO:0009615,GO:0009617,GO:0009628,GO:0009642,GO:…	NA	NA	NA	NA	NA	NA	NA	NA	NA	NA	NA
565	evm.model.s_1168.30	161934.XP_010683608.1	3.09e-82	252	28N60@1|root,2QUR9@2759|Eukaryota,37S47@33090|Viridiplantae,3GH60@35493|Streptophyta	33090|Viridiplantae	S	YLS9-like	NA	NA	NA	NA	NA	NA	NA	NA	NA	NA	NA	NA	LEA_2
566	evm.model.s_3809.3	161934.XP_010694823.1	1.24e-117	340	KOG0406@1|root,KOG0406@2759|Eukaryota,37HQ3@33090|Viridiplantae,3G7AJ@35493|Streptophyta	33090|Viridiplantae	O	glutathione s-transferase	NA	GO:0003674,GO:0003824,GO:0004364,GO:0005575,GO:0005622,GO:0005623,GO:0005737,GO:0006518,GO:0006575,GO:0006749,GO:0006790,GO:0006807,GO:0008150,GO:0008152,GO:0009056,GO:0009404,GO:0009407,GO:0009636,GO:0009987,GO:0016740,GO:0016765,GO:0019748,GO:0034641,GO:0042221,GO:0043603,GO:0044237,GO:0044248,GO:0044424,GO:0044464,GO:0050896,GO:0051186,GO:0071704,GO:0098754,GO:1901564	2.5.1.18	ko:K00799	ko00480,ko00980,ko00982,ko00983,ko01524,ko05200,ko05204,ko05225,ko05418,map00480,map00980,map00982,map00983,map01524,map05200,map05204,map05225,map05418	NA	R03522,R07002,R07003,R07004,R07023,R07024,R07025,R07026,R07069,R07070,R07083,R07084,R07091,R07092,R07093,R07094,R07100,R07113,R07116,R08280,R09409,R11905	RC00004,RC00069,RC00840,RC00948,RC01704,RC01705,RC01706,RC01758,RC01759,RC01765,RC01767,RC01769,RC02243,RC02527,RC02939,RC02940,RC02942,RC02943,RC02944	ko00000,ko00001,ko01000,ko02000	1.A.12.2.2,1.A.12.3.2	NA	NA	GST_C_2,GST_N
567	evm.model.s_12269.29	3649.evm.model.supercontig_76.41	0	1107	KOG1172@1|root,KOG1172@2759|Eukaryota,37II0@33090|Viridiplantae,3G8ZQ@35493|Streptophyta,3HYDV@3699|Brassicales	33090|Viridiplantae	P	HCO3- transporter family	BOR1	GO:0005575,GO:0005623,GO:0005886,GO:0005887,GO:0006873,GO:0006885,GO:0007275,GO:0008150,GO:0009987,GO:0016020,GO:0016021,GO:0019725,GO:0022622,GO:0030003,GO:0030004,GO:0030641,GO:0031224,GO:0031226,GO:0032501,GO:0032502,GO:0042592,GO:0044425,GO:0044459,GO:0044464,GO:0048364,GO:0048731,GO:0048856,GO:0048878,GO:0050801,GO:0051453,GO:0055067,GO:0055080,GO:0055082,GO:0065007,GO:0065008,GO:0071944,GO:…	NA	NA	NA	NA	NA	NA	NA	NA	NA	NA	HCO3_cotransp
568	evm.model.s_12570.52	161934.XP_010695487.1	1.42e-225	629	COG0515@1|root,KOG0192@2759|Eukaryota,37MFU@33090|Viridiplantae,3G8KT@35493|Streptophyta	33090|Viridiplantae	T	serine threonine-protein kinase	NA	NA	NA	NA	NA	NA	NA	NA	NA	NA	NA	NA	Pkinase_Tyr
569	evm.model.s_12570.197	161934.XP_010669481.1	1.18e-88	264	COG5126@1|root,KOG0027@2759|Eukaryota,37V50@33090|Viridiplantae,3GJ36@35493|Streptophyta	33090|Viridiplantae	T	calcium-binding protein	NA	GO:0003674,GO:0005488,GO:0005509,GO:0008150,GO:0010035,GO:0010038,GO:0042221,GO:0043167,GO:0043169,GO:0046686,GO:0046872,GO:0050896	NA	NA	NA	NA	NA	NA	NA	NA	NA	NA	EF-hand_1,EF-hand_5
570	evm.model.s_12570.362	981085.XP_010098292.1	2.86e-39	146	KOG1603@1|root,KOG1603@2759|Eukaryota,37M8C@33090|Viridiplantae,3GIWK@35493|Streptophyta,4JQ50@91835|fabids	33090|Viridiplantae	P	Heavy-metal-associated domain	NA	NA	NA	NA	NA	NA	NA	NA	NA	NA	NA	NA	HMA
571	evm.model.s_12570.501	161934.XP_010683900.1	2.51e-296	819	COG2223@1|root,2QPIC@2759|Eukaryota,37J99@33090|Viridiplantae,3GDJP@35493|Streptophyta	33090|Viridiplantae	P	Nitrate transporter	NRT2.2	GO:0000325,GO:0001101,GO:0003674,GO:0005215,GO:0005575,GO:0005622,GO:0005623,GO:0005737,GO:0005773,GO:0005774,GO:0005886,GO:0006810,GO:0006811,GO:0006820,GO:0007275,GO:0008150,GO:0008509,GO:0009507,GO:0009536,GO:0009628,GO:0009705,GO:0009791,GO:0009987,GO:0010035,GO:0010167,GO:0015075,GO:0015103,GO:0015112,GO:0015318,GO:0015698,GO:0015706,GO:0015707,GO:0016020,GO:0022622,GO:0022857,GO:0031090,GO:…	NA	ko:K02575	ko00910,map00910	M00615	NA	NA	ko00000,ko00001,ko00002,ko02000	2.A.1.8	NA	NA	MFS_1
572	evm.model.s_12570.544	161934.XP_010687310.1	0	2083	COG5022@1|root,KOG0160@2759|Eukaryota,37P6S@33090|Viridiplantae,3GBJ8@35493|Streptophyta	33090|Viridiplantae	Z	Belongs to the TRAFAC class myosin-kinesin ATPase superfamily. Myosin family	NA	NA	NA	ko:K10357	NA	NA	NA	NA	ko00000,ko03019,ko03029,ko04131,ko04812	NA	NA	NA	DIL,IQ,Myosin_N,Myosin_head
573	evm.model.s_12570.1342	4096.XP_009784886.1	6.89e-165	495	COG0515@1|root,2QQH6@2759|Eukaryota,37I3H@33090|Viridiplantae,3GED1@35493|Streptophyta,44G0G@71274|asterids	33090|Viridiplantae	G	leucine-rich repeat receptor-like protein kinase At5g49770	NA	NA	NA	NA	NA	NA	NA	NA	NA	NA	NA	NA	NA
574	evm.model.s_12570.1372	161934.XP_010672290.1	1.27e-96	288	2BYKQ@1|root,2RDTK@2759|Eukaryota,37IF1@33090|Viridiplantae,3GC61@35493|Streptophyta	33090|Viridiplantae	S	Germin-like protein subfamily 3 member	NA	NA	NA	NA	NA	NA	NA	NA	NA	NA	NA	NA	Cupin_1
575	evm.model.s_12570.1396	161934.XP_010672290.1	6.66e-99	293	2BYKQ@1|root,2RDTK@2759|Eukaryota,37IF1@33090|Viridiplantae,3GC61@35493|Streptophyta	33090|Viridiplantae	S	Germin-like protein subfamily 3 member	NA	NA	NA	NA	NA	NA	NA	NA	NA	NA	NA	NA	Cupin_1
576	evm.model.s_12570.1404	161934.XP_010672290.1	4.45e-97	289	2BYKQ@1|root,2RDTK@2759|Eukaryota,37IF1@33090|Viridiplantae,3GC61@35493|Streptophyta	33090|Viridiplantae	S	Germin-like protein subfamily 3 member	NA	NA	NA	NA	NA	NA	NA	NA	NA	NA	NA	NA	Cupin_1
577	evm.model.s_12570.1469	161934.XP_010679952.1	2.47e-230	642	COG1932@1|root,KOG2790@2759|Eukaryota,37IGE@33090|Viridiplantae,3GF99@35493|Streptophyta	33090|Viridiplantae	E	phosphoserine aminotransferase	NA	GO:0000003,GO:0000287,GO:0003006,GO:0003674,GO:0003824,GO:0004647,GO:0004648,GO:0005488,GO:0005509,GO:0005575,GO:0005622,GO:0005623,GO:0005737,GO:0006082,GO:0006520,GO:0006563,GO:0006564,GO:0006793,GO:0006796,GO:0006807,GO:0007275,GO:0008150,GO:0008152,GO:0008483,GO:0008652,GO:0009058,GO:0009069,GO:0009070,GO:0009507,GO:0009532,GO:0009534,GO:0009536,GO:0009555,GO:0009570,GO:0009579,GO:0009719,GO:…	2.6.1.52	ko:K00831,ko:K12591	ko00260,ko00680,ko00750,ko01100,ko01120,ko01130,ko01200,ko01230,ko03018,map00260,map00680,map00750,map01100,map01120,map01130,map01200,map01230,map03018	M00020,M00124	R04173,R05085	RC00006,RC00036	ko00000,ko00001,ko00002,ko01000,ko01007,ko03019	NA	NA	NA	Aminotran_5
578	evm.model.s_12570.1483	161934.XP_010681765.1	0	1047	2CMCM@1|root,2QPZ4@2759|Eukaryota,37S4A@33090|Viridiplantae,3GDB2@35493|Streptophyta	33090|Viridiplantae	S	MACPF domain-containing protein	NA	GO:0005575,GO:0005623,GO:0005886,GO:0016020,GO:0044464,GO:0071944	NA	NA	NA	NA	NA	NA	NA	NA	NA	NA	MACPF
579	evm.model.s_12570.1885	161934.XP_010673099.1	7.89e-88	262	COG1670@1|root,2RXXF@2759|Eukaryota,37TVE@33090|Viridiplantae,3GI8H@35493|Streptophyta	33090|Viridiplantae	J	N-acetyltransferase	NA	NA	NA	NA	NA	NA	NA	NA	NA	NA	NA	NA	Acetyltransf_3
580	evm.model.s_12570.1886	161934.XP_010673099.1	2.06e-76	233	COG1670@1|root,2RXXF@2759|Eukaryota,37TVE@33090|Viridiplantae,3GI8H@35493|Streptophyta	33090|Viridiplantae	J	N-acetyltransferase	NA	NA	NA	NA	NA	NA	NA	NA	NA	NA	NA	NA	Acetyltransf_3
581	evm.model.s_12570.1888	161934.XP_010673092.1	0	915	COG2124@1|root,KOG0156@2759|Eukaryota,37N5Y@33090|Viridiplantae,3GGFD@35493|Streptophyta	33090|Viridiplantae	Q	cytochrome P450	NA	GO:0003674,GO:0003824,GO:0004497,GO:0005488,GO:0005515,GO:0005575,GO:0005622,GO:0005623,GO:0005737,GO:0005739,GO:0005783,GO:0005886,GO:0006725,GO:0008150,GO:0008152,GO:0009058,GO:0009698,GO:0009699,GO:0009804,GO:0009805,GO:0009808,GO:0009809,GO:0009812,GO:0009813,GO:0009987,GO:0012505,GO:0016020,GO:0016491,GO:0016705,GO:0016709,GO:0018130,GO:0019438,GO:0019748,GO:0042802,GO:0043226,GO:0043227,GO:…	1.14.13.36	ko:K09754	ko00940,ko00941,ko00945,ko01100,ko01110,map00940,map00941,map00945,map01100,map01110	M00039	R04342,R06582	RC00046	ko00000,ko00001,ko00002,ko00199,ko01000	NA	NA	NA	p450
582	evm.model.s_12570.2056	161934.XP_010673063.1	0	897	COG5023@1|root,KOG1375@2759|Eukaryota,37IAA@33090|Viridiplantae,3GEU0@35493|Streptophyta	33090|Viridiplantae	Z	Tubulin is the major constituent of microtubules. It binds two moles of GTP, one at an exchangeable site on the beta chain and one at a non-exchangeable site on the alpha chain	NA	NA	NA	ko:K07375	ko04145,ko04540,ko05130,map04145,map04540,map05130	NA	NA	NA	ko00000,ko00001,ko03036,ko04147,ko04812	NA	NA	NA	Tubulin,Tubulin_C
583	evm.model.s_12570.2163	161934.XP_010672941.1	2.93e-142	419	2CMCT@1|root,2QPZC@2759|Eukaryota,37N01@33090|Viridiplantae,3G8CQ@35493|Streptophyta	33090|Viridiplantae	S	Glycosyltransferase-like	NA	GO:0005575,GO:0005618,GO:0005623,GO:0009505,GO:0030312,GO:0044464,GO:0071944	NA	NA	NA	NA	NA	NA	NA	NA	NA	NA	NA
584	evm.model.s_12570.2307	161934.XP_010667057.1	0	1342	2CC3R@1|root,2QPVE@2759|Eukaryota,37PZF@33090|Viridiplantae,3G9AE@35493|Streptophyta	33090|Viridiplantae	S	Galactinol--sucrose galactosyltransferase	NA	GO:0003674,GO:0003824,GO:0004553,GO:0004557,GO:0005575,GO:0005911,GO:0005975,GO:0006950,GO:0006979,GO:0008150,GO:0008152,GO:0009056,GO:0009311,GO:0009313,GO:0009506,GO:0009628,GO:0015925,GO:0016052,GO:0016787,GO:0016798,GO:0030054,GO:0033530,GO:0034484,GO:0044238,GO:0050896,GO:0052692,GO:0055044,GO:0071704,GO:0080167,GO:1901575	2.4.1.82	ko:K06617	ko00052,map00052	NA	R02411	RC00049,RC00059	ko00000,ko00001,ko01000	NA	GH36	NA	Raffinose_syn
585	evm.model.s_12570.2308	161934.XP_010667055.1	7.8599999456752e-317	871	KOG0032@1|root,KOG0032@2759|Eukaryota,37MAH@33090|Viridiplantae,3GB1K@35493|Streptophyta	33090|Viridiplantae	T	calcium-dependent protein kinase	CPK14	GO:0001101,GO:0003674,GO:0003824,GO:0004672,GO:0004674,GO:0004683,GO:0004697,GO:0004698,GO:0005488,GO:0005515,GO:0005516,GO:0005575,GO:0005622,GO:0005623,GO:0005634,GO:0005737,GO:0005886,GO:0005911,GO:0006464,GO:0006468,GO:0006793,GO:0006796,GO:0006807,GO:0006950,GO:0006970,GO:0007154,GO:0007165,GO:0008150,GO:0008152,GO:0009506,GO:0009628,GO:0009651,GO:0009719,GO:0009725,GO:0009737,GO:0009738,GO:…	2.7.11.1	ko:K13412	ko04626,ko05145,map04626,map05145	NA	NA	NA	ko00000,ko00001,ko01000,ko01001	NA	NA	NA	EF-hand_1,EF-hand_6,EF-hand_7,Pkinase
586	evm.model.s_12570.2357	3827.XP_004504938.1	4.22e-287	846	COG0515@1|root,2QTX3@2759|Eukaryota,37QMV@33090|Viridiplantae,3G7RI@35493|Streptophyta,4JGIP@91835|fabids	33090|Viridiplantae	T	L-type lectin-domain containing receptor kinase IX.1-like	NA	GO:0002229,GO:0002239,GO:0005575,GO:0005623,GO:0005886,GO:0006950,GO:0006952,GO:0008150,GO:0009605,GO:0009607,GO:0009893,GO:0010310,GO:0010726,GO:0010941,GO:0010942,GO:0016020,GO:0019222,GO:0031323,GO:0031325,GO:0043207,GO:0044464,GO:0048518,GO:0048522,GO:0050789,GO:0050794,GO:0050896,GO:0051193,GO:0051194,GO:0051704,GO:0051707,GO:0065007,GO:0071944,GO:0098542,GO:2000377,GO:2000379	NA	NA	NA	NA	NA	NA	NA	NA	NA	NA	Lectin_legB,Pkinase
587	evm.model.s_12570.2739	161934.XP_010667346.1	0	1089	COG1505@1|root,KOG2237@2759|Eukaryota,37N92@33090|Viridiplantae,3G8HS@35493|Streptophyta	33090|Viridiplantae	O	Prolyl endopeptidase-like	NA	GO:0003674,GO:0003824,GO:0004175,GO:0005488,GO:0005575,GO:0005622,GO:0005623,GO:0005634,GO:0005737,GO:0005829,GO:0006508,GO:0006807,GO:0008150,GO:0008152,GO:0008233,GO:0016787,GO:0019538,GO:0033218,GO:0042277,GO:0043170,GO:0043226,GO:0043227,GO:0043229,GO:0043231,GO:0044238,GO:0044424,GO:0044444,GO:0044464,GO:0070011,GO:0071704,GO:0140096,GO:1901564	3.4.21.26	ko:K01322	ko04614,map04614	NA	NA	NA	ko00000,ko00001,ko01000,ko01002	NA	NA	NA	Peptidase_S9,Peptidase_S9_N
588	evm.model.s_12570.3029	161934.XP_010667202.1	1.1e-141	431	KOG4658@1|root,KOG4658@2759|Eukaryota,37JN7@33090|Viridiplantae,3GAV6@35493|Streptophyta	33090|Viridiplantae	T	Belongs to the disease resistance NB-LRR family	NA	GO:0005575,GO:0005623,GO:0005886,GO:0006950,GO:0006952,GO:0007154,GO:0007165,GO:0008150,GO:0009987,GO:0016020,GO:0023052,GO:0044464,GO:0050789,GO:0050794,GO:0050896,GO:0051716,GO:0065007,GO:0071944	NA	ko:K19613	ko04014,map04014	NA	NA	NA	ko00000,ko00001	NA	NA	NA	NB-ARC
589	evm.model.s_12570.3134	161934.XP_010693723.1	1.3e-194	547	COG0604@1|root,KOG1197@2759|Eukaryota,37J2B@33090|Viridiplantae,3G7P5@35493|Streptophyta	33090|Viridiplantae	C	Quinone oxidoreductase	NA	GO:0000902,GO:0003674,GO:0003676,GO:0003723,GO:0003824,GO:0003960,GO:0005488,GO:0005575,GO:0005618,GO:0005622,GO:0005623,GO:0005737,GO:0005829,GO:0006950,GO:0006979,GO:0008150,GO:0008152,GO:0009653,GO:0009664,GO:0009826,GO:0009827,GO:0009828,GO:0009987,GO:0016020,GO:0016043,GO:0016049,GO:0016491,GO:0016651,GO:0016655,GO:0017091,GO:0030312,GO:0032502,GO:0032989,GO:0033554,GO:0034599,GO:0040007,GO:…	1.6.5.5	ko:K00344	NA	NA	NA	NA	ko00000,ko01000	NA	NA	NA	ADH_N,ADH_zinc_N
590	evm.model.s_12570.3167	161934.XP_010693684.1	1.92e-234	650	COG1877@1|root,KOG1050@2759|Eukaryota,37JPC@33090|Viridiplantae,3GB9D@35493|Streptophyta	33090|Viridiplantae	G	Removes the phosphate from trehalose 6-phosphate to produce free trehalose	NA	GO:0003674,GO:0003824,GO:0004805,GO:0005975,GO:0005984,GO:0005991,GO:0005992,GO:0006793,GO:0006796,GO:0008150,GO:0008152,GO:0009058,GO:0009311,GO:0009312,GO:0009987,GO:0016051,GO:0016311,GO:0016787,GO:0016788,GO:0016791,GO:0019203,GO:0034637,GO:0042578,GO:0044237,GO:0044238,GO:0044249,GO:0044262,GO:0046351,GO:0071704,GO:1901576	3.1.3.12	ko:K01087	ko00500,ko01100,map00500,map01100	NA	R02778	RC00017	ko00000,ko00001,ko01000	NA	NA	iRC1080.CRv4_Au5_s12_g3028_t1	Trehalose_PPase
591	evm.model.s_12570.3199	161934.XP_010693669.1	0	1505	COG5028@1|root,KOG1984@2759|Eukaryota,37PWE@33090|Viridiplantae,3GFBD@35493|Streptophyta	33090|Viridiplantae	U	Protein transport protein Sec24-like	NA	GO:0005575,GO:0005622,GO:0005623,GO:0005737,GO:0005829,GO:0006950,GO:0006979,GO:0008150,GO:0044424,GO:0044444,GO:0044464,GO:0050896	NA	ko:K14007	ko04141,map04141	M00404	NA	NA	ko00000,ko00001,ko00002,ko04131	NA	NA	NA	Gelsolin,Sec23_BS,Sec23_helical,Sec23_trunk,zf-Sec23_Sec24
592	evm.model.s_12570.3605	161934.XP_010671588.1	8.31e-173	492	COG0639@1|root,COG5091@1|root,KOG0376@2759|Eukaryota,KOG1309@2759|Eukaryota,37J4X@33090|Viridiplantae,3GGRU@35493|Streptophyta	33090|Viridiplantae	T	Protein SGT1 homolog	SGT1	GO:0005575,GO:0005622,GO:0005623,GO:0005634,GO:0005737,GO:0006950,GO:0006952,GO:0008150,GO:0009605,GO:0009607,GO:0009617,GO:0009620,GO:0042742,GO:0043207,GO:0043226,GO:0043227,GO:0043229,GO:0043231,GO:0044424,GO:0044464,GO:0050832,GO:0050896,GO:0051704,GO:0051707,GO:0098542	NA	ko:K12795	ko04621,ko04626,map04621,map04626	NA	NA	NA	ko00000,ko00001	NA	NA	NA	CS,SGS,TPR_8
593	evm.model.s_12570.3683	85681.XP_006446689.1	1.52e-77	282	COG4886@1|root,KOG0619@2759|Eukaryota,37JQI@33090|Viridiplantae,3G814@35493|Streptophyta	33090|Viridiplantae	P	LRR receptor-like serine threonine-protein kinase	NA	GO:0000003,GO:0003006,GO:0003674,GO:0003824,GO:0004672,GO:0004674,GO:0004675,GO:0004888,GO:0005575,GO:0005618,GO:0005622,GO:0005623,GO:0005737,GO:0005768,GO:0005886,GO:0006464,GO:0006468,GO:0006793,GO:0006796,GO:0006807,GO:0006810,GO:0006897,GO:0006898,GO:0006950,GO:0006952,GO:0007154,GO:0007165,GO:0007166,GO:0007167,GO:0007178,GO:0007275,GO:0007389,GO:0008150,GO:0008152,GO:0009505,GO:0009531,GO:…	NA	ko:K13466	ko04626,map04626	NA	NA	NA	ko00000,ko00001	NA	NA	NA	LRR_1,LRR_8
594	evm.model.s_12570.3706	3988.XP_002521092.1	9.1e-75	278	COG4886@1|root,KOG0619@2759|Eukaryota,37JQI@33090|Viridiplantae,3G814@35493|Streptophyta,4JK6I@91835|fabids	33090|Viridiplantae	T	LRR receptor-like serine threonine-protein kinase	NA	GO:0003674,GO:0003824,GO:0004672,GO:0004674,GO:0004675,GO:0004888,GO:0005575,GO:0005622,GO:0005623,GO:0005737,GO:0005768,GO:0005886,GO:0006464,GO:0006468,GO:0006793,GO:0006796,GO:0006807,GO:0006810,GO:0006897,GO:0006898,GO:0006950,GO:0006952,GO:0007154,GO:0007165,GO:0007166,GO:0007167,GO:0007178,GO:0008150,GO:0008152,GO:0009595,GO:0009605,GO:0009607,GO:0009617,GO:0009888,GO:0009987,GO:0010073,GO:…	NA	NA	NA	NA	NA	NA	NA	NA	NA	NA	LRR_1,LRR_8
595	evm.model.s_12570.3878	161934.XP_010671486.1	6.43e-209	583	COG0421@1|root,KOG1562@2759|Eukaryota,37R63@33090|Viridiplantae,3GFAX@35493|Streptophyta	33090|Viridiplantae	H	Belongs to the spermidine spermine synthase family	NA	NA	2.5.1.16	ko:K00797	ko00270,ko00330,ko00410,ko00480,ko01100,map00270,map00330,map00410,map00480,map01100	M00034,M00133	R01920,R02869,R08359	RC00021,RC00053	ko00000,ko00001,ko00002,ko01000	NA	NA	NA	Spermine_synt_N,Spermine_synth
596	evm.model.s_12570.3950	161934.XP_010671468.1	0	1023	KOG0594@1|root,KOG0594@2759|Eukaryota,37NW3@33090|Viridiplantae,3GGAE@35493|Streptophyta	33090|Viridiplantae	G	plastid-lipid-associated protein 14, chloroplastic	ORG1	GO:0003674,GO:0003824,GO:0004672,GO:0004674,GO:0004693,GO:0005575,GO:0005622,GO:0005623,GO:0005634,GO:0006464,GO:0006468,GO:0006793,GO:0006796,GO:0006807,GO:0007346,GO:0008150,GO:0008152,GO:0009987,GO:0010468,GO:0016301,GO:0016310,GO:0016740,GO:0016772,GO:0016773,GO:0019222,GO:0019538,GO:0036211,GO:0043170,GO:0043226,GO:0043227,GO:0043229,GO:0043231,GO:0043412,GO:0044237,GO:0044238,GO:0044260,GO:…	NA	NA	NA	NA	NA	NA	NA	NA	NA	NA	PAP_fibrillin,Pkinase
597	evm.model.s_12570.4020	3694.POPTR_0012s02230.1	3.01e-118	342	COG5126@1|root,KOG0034@2759|Eukaryota,37HX8@33090|Viridiplantae,3GB3C@35493|Streptophyta,4JNCP@91835|fabids	33090|Viridiplantae	T	Calcineurin B-like protein	CBL4	NA	NA	ko:K06268	ko04010,ko04020,ko04022,ko04114,ko04218,ko04310,ko04360,ko04370,ko04380,ko04650,ko04658,ko04659,ko04660,ko04662,ko04720,ko04724,ko04921,ko04922,ko04924,ko05010,ko05014,ko05031,ko05152,ko05166,ko05167,map04010,map04020,map04022,map04114,map04218,map04310,map04360,map04370,map04380,map04650,map04658,map04659,map04660,map04662,map04720,map04724,map04921,map04922,map04924,map05010,map05014,map05031,m…	NA	NA	NA	ko00000,ko00001,ko01009	NA	NA	NA	EF-hand_1,EF-hand_8
598	evm.model.s_12570.4076	161934.XP_010690484.1	0	909	COG0076@1|root,KOG1383@2759|Eukaryota,37PA0@33090|Viridiplantae,3GGE7@35493|Streptophyta	33090|Viridiplantae	E	Belongs to the group II decarboxylase family	GAD2	GO:0003674,GO:0003824,GO:0004351,GO:0005488,GO:0005515,GO:0005516,GO:0005575,GO:0005622,GO:0005623,GO:0005634,GO:0005737,GO:0005829,GO:0006082,GO:0006520,GO:0006536,GO:0006807,GO:0008150,GO:0008152,GO:0009064,GO:0009987,GO:0010035,GO:0010038,GO:0016829,GO:0016830,GO:0016831,GO:0019752,GO:0042221,GO:0043226,GO:0043227,GO:0043229,GO:0043231,GO:0043436,GO:0043648,GO:0044237,GO:0044238,GO:0044281,GO:…	4.1.1.15	ko:K01580	ko00250,ko00410,ko00430,ko00650,ko01100,ko01110,ko01120,ko02024,ko04727,ko04940,map00250,map00410,map00430,map00650,map01100,map01110,map01120,map02024,map04727,map04940	M00027	R00261,R00489,R01682,R02466	RC00299	ko00000,ko00001,ko00002,ko01000	NA	NA	NA	Pyridoxal_deC
599	evm.model.s_12570.4107	161934.XP_010671395.1	1.7e-205	583	COG0465@1|root,KOG0743@2759|Eukaryota,37QEJ@33090|Viridiplantae,3GF2B@35493|Streptophyta	33090|Viridiplantae	O	mitochondrial chaperone	NA	GO:0003674,GO:0003824,GO:0005575,GO:0005622,GO:0005623,GO:0005737,GO:0005739,GO:0005740,GO:0005743,GO:0006996,GO:0007005,GO:0008150,GO:0009987,GO:0016020,GO:0016043,GO:0016462,GO:0016787,GO:0016817,GO:0016818,GO:0016887,GO:0017004,GO:0017062,GO:0017111,GO:0019866,GO:0022607,GO:0031090,GO:0031966,GO:0031967,GO:0031975,GO:0033108,GO:0034551,GO:0034622,GO:0042623,GO:0043226,GO:0043227,GO:0043229,GO:…	NA	ko:K08900	NA	NA	NA	NA	ko00000,ko03029	NA	NA	NA	AAA,AAA_assoc
600	evm.model.s_12570.4498	29760.VIT_05s0094g00340.t01	1.36e-129	375	COG3979@1|root,KOG4742@2759|Eukaryota,37QEZ@33090|Viridiplantae,3GB98@35493|Streptophyta	33090|Viridiplantae	L	Endochitinase	NA	GO:0002376,GO:0005575,GO:0005576,GO:0005618,GO:0005623,GO:0005886,GO:0006950,GO:0006952,GO:0006955,GO:0007275,GO:0007568,GO:0008150,GO:0009505,GO:0009605,GO:0009607,GO:0009615,GO:0009620,GO:0009627,GO:0009635,GO:0009636,GO:0009814,GO:0010033,GO:0010035,GO:0010038,GO:0010150,GO:0010243,GO:0010272,GO:0014070,GO:0016020,GO:0030312,GO:0032501,GO:0032502,GO:0042221,GO:0043207,GO:0044464,GO:0045087,GO:…	3.2.1.14	ko:K01183	ko00520,ko01100,map00520,map01100	NA	R01206,R02334	RC00467	ko00000,ko00001,ko01000	NA	GH18	NA	Chitin_bind_1,Glyco_hydro_19
601	evm.model.s_12570.4775	161934.XP_010680026.1	2.72e-203	568	COG1064@1|root,KOG0023@2759|Eukaryota,37Q9Z@33090|Viridiplantae,3G9GB@35493|Streptophyta	33090|Viridiplantae	Q	Cinnamyl alcohol dehydrogenase	NA	NA	1.1.1.195	ko:K00083	ko00940,ko01100,ko01110,map00940,map01100,map01110	M00039	R02593,R03918,R06570,R06571,R07437	RC00649	ko00000,ko00001,ko00002,ko01000	NA	NA	NA	ADH_N,ADH_zinc_N
602	evm.model.s_12570.4779	161934.XP_010680026.1	2.4e-151	434	COG1064@1|root,KOG0023@2759|Eukaryota,37Q9Z@33090|Viridiplantae,3G9GB@35493|Streptophyta	33090|Viridiplantae	Q	Cinnamyl alcohol dehydrogenase	NA	NA	1.1.1.195	ko:K00083	ko00940,ko01100,ko01110,map00940,map01100,map01110	M00039	R02593,R03918,R06570,R06571,R07437	RC00649	ko00000,ko00001,ko00002,ko01000	NA	NA	NA	ADH_zinc_N
603	evm.model.s_12570.4802	4098.XP_009607698.1	2.21e-27	102	2DZH4@1|root,2S714@2759|Eukaryota,37WNM@33090|Viridiplantae,3GKGD@35493|Streptophyta,44UA2@71274|asterids	33090|Viridiplantae	S	BEST Arabidopsis thaliana protein match is	NA	NA	NA	NA	NA	NA	NA	NA	NA	NA	NA	NA	NA
604	evm.model.s_12570.4975_evm.model.s_12570.4976	161934.XP_010682363.1	0	969	COG5184@1|root,KOG1426@2759|Eukaryota,37P12@33090|Viridiplantae,3GB7E@35493|Streptophyta	33090|Viridiplantae	DZ	regulator of chromosome condensation (RCC1) family protein	NA	NA	NA	NA	NA	NA	NA	NA	NA	NA	NA	NA	RCC1
605	evm.model.s_12570.5001	85681.XP_006439528.1	1.72e-258	747	KOG0198@1|root,KOG0198@2759|Eukaryota,37N5P@33090|Viridiplantae,3GCWQ@35493|Streptophyta	33090|Viridiplantae	T	Mitogen-activated protein kinase kinase kinase	NA	GO:0000226,GO:0001932,GO:0001934,GO:0003674,GO:0003824,GO:0004672,GO:0004674,GO:0005575,GO:0005622,GO:0005623,GO:0005737,GO:0006464,GO:0006468,GO:0006793,GO:0006796,GO:0006807,GO:0006950,GO:0006996,GO:0007010,GO:0007017,GO:0007154,GO:0007165,GO:0007346,GO:0008150,GO:0008152,GO:0009893,GO:0009987,GO:0010562,GO:0010604,GO:0016043,GO:0016301,GO:0016310,GO:0016740,GO:0016772,GO:0016773,GO:0019220,GO:…	2.7.11.25	ko:K20717	ko04016,map04016	NA	NA	NA	ko00000,ko00001,ko01000,ko01001	NA	NA	NA	Pkinase
606	evm.model.s_12570.5168	161934.XP_010675782.1	1.25e-222	626	28JN2@1|root,2QS17@2759|Eukaryota,37NAC@33090|Viridiplantae,3G71Z@35493|Streptophyta	33090|Viridiplantae	S	Protein of unknown function (DUF3537)	NA	NA	NA	NA	NA	NA	NA	NA	NA	NA	NA	NA	DUF3537
607	evm.model.s_12570.5534	161934.XP_010694266.1	0	1179	COG5059@1|root,KOG0239@2759|Eukaryota,37JGY@33090|Viridiplantae,3GANA@35493|Streptophyta	33090|Viridiplantae	Z	Belongs to the TRAFAC class myosin-kinesin ATPase superfamily. Kinesin family	NA	GO:0003674,GO:0003774,GO:0003777,GO:0003824,GO:0005488,GO:0005515,GO:0005575,GO:0005622,GO:0005623,GO:0005856,GO:0005871,GO:0005875,GO:0006928,GO:0007017,GO:0007018,GO:0008017,GO:0008092,GO:0008150,GO:0009987,GO:0015630,GO:0015631,GO:0016462,GO:0016787,GO:0016817,GO:0016818,GO:0016887,GO:0017111,GO:0032991,GO:0043226,GO:0043228,GO:0043229,GO:0043232,GO:0044422,GO:0044424,GO:0044430,GO:0044446,GO:…	NA	ko:K10405	NA	NA	NA	NA	ko00000,ko03036,ko04812	NA	NA	NA	Kinesin
608	evm.model.s_12570.5545	161934.XP_010694271.1	1.08e-257	748	KOG1922@1|root,KOG1922@2759|Eukaryota,37PHQ@33090|Viridiplantae,3G7KE@35493|Streptophyta	33090|Viridiplantae	TZ	Belongs to the formin-like family	NA	GO:0000003,GO:0003006,GO:0003674,GO:0003779,GO:0005488,GO:0005515,GO:0005575,GO:0005618,GO:0005622,GO:0005623,GO:0005737,GO:0006996,GO:0007010,GO:0007015,GO:0007275,GO:0008064,GO:0008092,GO:0008150,GO:0008154,GO:0009524,GO:0009653,GO:0009791,GO:0009888,GO:0009960,GO:0009987,GO:0010154,GO:0010638,GO:0016043,GO:0022414,GO:0022607,GO:0030029,GO:0030036,GO:0030041,GO:0030312,GO:0030832,GO:0030833,GO:…	NA	ko:K02184	ko04320,map04320	NA	NA	NA	ko00000,ko00001,ko04812	NA	NA	NA	FH2
609	evm.model.s_12570.5629	161934.XP_010673485.1	8.79e-235	663	COG4638@1|root,2QR6Q@2759|Eukaryota,37ND1@33090|Viridiplantae,3G8FE@35493|Streptophyta	33090|Viridiplantae	P	Protochlorophyllide-dependent translocon component 52	NA	GO:0005575,GO:0005622,GO:0005623,GO:0005737,GO:0009507,GO:0009526,GO:0009536,GO:0009941,GO:0031967,GO:0031975,GO:0043226,GO:0043227,GO:0043229,GO:0043231,GO:0044422,GO:0044424,GO:0044434,GO:0044435,GO:0044444,GO:0044446,GO:0044464	NA	NA	NA	NA	NA	NA	NA	NA	NA	NA	PaO,Rieske
610	evm.model.s_12570.5647	218851.Aquca_004_00651.1	8.62e-80	242	COG4638@1|root,2QR6Q@2759|Eukaryota,37ND1@33090|Viridiplantae,3G8FE@35493|Streptophyta	33090|Viridiplantae	P	Protochlorophyllide-dependent translocon component 52	NA	NA	NA	NA	NA	NA	NA	NA	NA	NA	NA	NA	Rieske
611	evm.model.s_12570.5648	161934.XP_010673485.1	8.07e-224	636	COG4638@1|root,2QR6Q@2759|Eukaryota,37ND1@33090|Viridiplantae,3G8FE@35493|Streptophyta	33090|Viridiplantae	P	Protochlorophyllide-dependent translocon component 52	NA	GO:0005575,GO:0005622,GO:0005623,GO:0005737,GO:0009507,GO:0009526,GO:0009536,GO:0009941,GO:0031967,GO:0031975,GO:0043226,GO:0043227,GO:0043229,GO:0043231,GO:0044422,GO:0044424,GO:0044434,GO:0044435,GO:0044444,GO:0044446,GO:0044464	NA	NA	NA	NA	NA	NA	NA	NA	NA	NA	PaO,Rieske
612	evm.model.s_12570.5835	161934.XP_010675572.1	6e-203	588	COG5078@1|root,KOG0895@2759|Eukaryota,37QIF@33090|Viridiplantae,3G8G9@35493|Streptophyta	33090|Viridiplantae	O	Belongs to the ubiquitin-conjugating enzyme family	UBC25	GO:0003674,GO:0003824,GO:0004842,GO:0005488,GO:0005515,GO:0005575,GO:0005622,GO:0005623,GO:0005737,GO:0006464,GO:0006807,GO:0008150,GO:0008152,GO:0009987,GO:0016567,GO:0016740,GO:0019538,GO:0019787,GO:0019899,GO:0031625,GO:0032446,GO:0036211,GO:0043170,GO:0043412,GO:0044237,GO:0044238,GO:0044260,GO:0044267,GO:0044389,GO:0044424,GO:0044464,GO:0061630,GO:0061659,GO:0070647,GO:0071704,GO:0140096,GO:…	2.3.2.23,2.3.2.24	ko:K10581,ko:K10586	ko04120,ko04214,ko04215,map04120,map04214,map04215	NA	NA	NA	ko00000,ko00001,ko01000,ko04121	NA	NA	NA	UQ_con
613	evm.model.s_12570.5981	161934.XP_010675441.1	6.78e-141	399	COG1100@1|root,KOG0087@2759|Eukaryota,37NVR@33090|Viridiplantae,3G7I9@35493|Streptophyta	33090|Viridiplantae	U	Ras-related protein	NA	GO:0005575,GO:0005622,GO:0005623,GO:0005737,GO:0005768,GO:0005886,GO:0012505,GO:0016020,GO:0031410,GO:0031982,GO:0043226,GO:0043227,GO:0043229,GO:0044424,GO:0044444,GO:0044464,GO:0071944,GO:0097708	NA	ko:K07904	ko04144,ko04961,ko04962,ko04972,map04144,map04961,map04962,map04972	NA	NA	NA	ko00000,ko00001,ko04031,ko04131,ko04147	NA	NA	NA	Ras
614	evm.model.s_12570.6206	161934.XP_010675280.1	1.42e-147	424	28KNM@1|root,2QT4C@2759|Eukaryota,37KPE@33090|Viridiplantae,3GA1T@35493|Streptophyta	33090|Viridiplantae	S	Salt tolerance-like protein	NA	GO:0000988,GO:0000989,GO:0003674,GO:0008150,GO:0009889,GO:0010556,GO:0019219,GO:0019222,GO:0031323,GO:0031326,GO:0050789,GO:0050794,GO:0051171,GO:0051252,GO:0060255,GO:0065007,GO:0080090,GO:0140110,GO:1903506,GO:2001141	NA	NA	NA	NA	NA	NA	NA	NA	NA	NA	zf-B_box
615	evm.model.s_12570.6221	161934.XP_010675192.1	5.12e-184	517	COG3979@1|root,KOG4742@2759|Eukaryota,37R5A@33090|Viridiplantae,3G9NC@35493|Streptophyta	33090|Viridiplantae	U	Endochitinase	NA	NA	3.2.1.14	ko:K01183,ko:K20547	ko00520,ko01100,ko04016,map00520,map01100,map04016	NA	R01206,R02334	RC00467	ko00000,ko00001,ko01000	NA	CBM18,GH18,GH19	NA	Chitin_bind_1,Glyco_hydro_19
616	evm.model.s_12570.6393	161934.XP_010675139.1	5.98000000001128e-313	865	28KCQ@1|root,2QSTM@2759|Eukaryota,37MRD@33090|Viridiplantae,3GEDH@35493|Streptophyta	33090|Viridiplantae	NA	NA	NA	NA	2.4.1.68	ko:K00717	ko00510,ko00513,ko00533,ko01100,ko05202,map00510,map00513,map00533,map01100,map05202	M00075	R05988,R09319	NA	ko00000,ko00001,ko00002,ko01000,ko01003	NA	GT23	NA	NA
617	evm.model.s_12570.6467	161934.XP_010694971.1	3.83e-312	854	COG4284@1|root,KOG2638@2759|Eukaryota,37JM4@33090|Viridiplantae,3GAB1@35493|Streptophyta	33090|Viridiplantae	G	UTP-glucose-1-phosphate uridylyltransferase	UGP	GO:0003674,GO:0003824,GO:0003983,GO:0005575,GO:0005622,GO:0005623,GO:0005737,GO:0005829,GO:0005886,GO:0005975,GO:0005976,GO:0005977,GO:0005984,GO:0005985,GO:0006011,GO:0006073,GO:0006091,GO:0006112,GO:0006139,GO:0006725,GO:0006793,GO:0006807,GO:0006950,GO:0006970,GO:0007154,GO:0007275,GO:0008150,GO:0008152,GO:0009225,GO:0009267,GO:0009311,GO:0009555,GO:0009605,GO:0009628,GO:0009651,GO:0009987,GO:…	2.7.7.9	ko:K00963,ko:K02987	ko00040,ko00052,ko00500,ko00520,ko01100,ko01130,ko03010,map00040,map00052,map00500,map00520,map01100,map01130,map03010	M00129,M00177,M00179,M00361,M00362,M00549	R00289	RC00002	br01610,ko00000,ko00001,ko00002,ko01000,ko03011	NA	NA	NA	UDPGP
618	evm.model.s_12570.6474	161934.XP_010680729.1	0	937	COG0364@1|root,KOG0563@2759|Eukaryota,37K4E@33090|Viridiplantae,3GBQX@35493|Streptophyta	33090|Viridiplantae	G	Catalyzes the rate-limiting step of the oxidative pentose-phosphate pathway, which represents a route for the dissimilation of carbohydrates besides glycolysis	G6PD5	GO:0003674,GO:0003824,GO:0004345,GO:0005575,GO:0005622,GO:0005623,GO:0005737,GO:0005829,GO:0005975,GO:0005996,GO:0006006,GO:0006081,GO:0006098,GO:0006139,GO:0006725,GO:0006732,GO:0006733,GO:0006739,GO:0006753,GO:0006793,GO:0006796,GO:0006807,GO:0008150,GO:0008152,GO:0009051,GO:0009117,GO:0009507,GO:0009536,GO:0009987,GO:0010035,GO:0010038,GO:0016491,GO:0016614,GO:0016616,GO:0019318,GO:0019362,GO:…	1.1.1.363,1.1.1.49	ko:K00036	ko00030,ko00480,ko01100,ko01110,ko01120,ko01130,ko01200,ko05230,map00030,map00480,map01100,map01110,map01120,map01130,map01200,map05230	M00004,M00006,M00008	R00835,R02736,R10907	RC00001,RC00066	ko00000,ko00001,ko00002,ko01000,ko04147	NA	NA	NA	G6PD_C,G6PD_N
619	evm.model.s_12570.6548	3760.EMJ09367	0	915	COG1215@1|root,2QS7H@2759|Eukaryota,37K8G@33090|Viridiplantae,3GCG0@35493|Streptophyta,4JREF@91835|fabids	33090|Viridiplantae	G	Belongs to the glycosyltransferase 2 family	NA	GO:0000271,GO:0000278,GO:0000281,GO:0000910,GO:0003674,GO:0003824,GO:0005575,GO:0005622,GO:0005623,GO:0005737,GO:0005783,GO:0005794,GO:0005886,GO:0005975,GO:0005976,GO:0006073,GO:0007049,GO:0008150,GO:0008152,GO:0009058,GO:0009059,GO:0009250,GO:0009832,GO:0009833,GO:0009987,GO:0012505,GO:0016020,GO:0016051,GO:0016740,GO:0016757,GO:0016758,GO:0016759,GO:0022402,GO:0030243,GO:0030244,GO:0033692,GO:…	NA	NA	NA	NA	NA	NA	NA	NA	NA	NA	Cellulose_synt
620	evm.model.s_12570.6632	161934.XP_010673501.1	5.51e-293	806	COG0531@1|root,KOG1287@2759|Eukaryota,37MGT@33090|Viridiplantae,3GEMB@35493|Streptophyta	33090|Viridiplantae	E	polyamine transporter At3g13620	NA	GO:0003674,GO:0005488,GO:0005515,GO:0042802	NA	NA	NA	NA	NA	NA	NA	NA	NA	NA	AA_permease_2
621	evm.model.s_12570.6682	161934.XP_010673560.1	0	1090	COG0515@1|root,2QQEW@2759|Eukaryota,37HW6@33090|Viridiplantae,3G7JQ@35493|Streptophyta	33090|Viridiplantae	T	G-type lectin S-receptor-like serine threonine-protein kinase	NA	NA	NA	NA	NA	NA	NA	NA	NA	NA	NA	NA	B_lectin,PAN_2,Pkinase
622	evm.model.s_12570.7332	161934.XP_010673858.1	0	1063	KOG1043@1|root,KOG1043@2759|Eukaryota,37KBF@33090|Viridiplantae,3GEFG@35493|Streptophyta	33090|Viridiplantae	O	LETM1 and EF-hand domain-containing protein 1	NA	NA	NA	ko:K17800	ko04139,map04139	NA	NA	NA	ko00000,ko00001,ko02000,ko03029	2.A.97.1	NA	NA	LETM1
623	evm.model.s_12570.7658	161934.XP_010674554.1	1.89e-211	587	COG5597@1|root,KOG1950@2759|Eukaryota,37MMR@33090|Viridiplantae,3GBQV@35493|Streptophyta	33090|Viridiplantae	G	Belongs to the glycosyltransferase 8 family	GolS3	GO:0000271,GO:0001101,GO:0003674,GO:0003824,GO:0005488,GO:0005536,GO:0005975,GO:0005976,GO:0005977,GO:0005978,GO:0005996,GO:0006012,GO:0006073,GO:0006091,GO:0006112,GO:0006950,GO:0006970,GO:0006979,GO:0007154,GO:0008150,GO:0008152,GO:0008194,GO:0008378,GO:0008466,GO:0009058,GO:0009059,GO:0009250,GO:0009266,GO:0009269,GO:0009409,GO:0009414,GO:0009415,GO:0009605,GO:0009628,GO:0009651,GO:0009719,GO:…	2.4.1.123	ko:K18819	ko00052,map00052	NA	R01192	RC00005,RC00049,RC02748	ko00000,ko00001,ko01000	NA	GT8	NA	Glyco_transf_8
624	evm.model.s_12570.7709	161934.XP_010674109.1	1.49e-277	762	COG0631@1|root,KOG0698@2759|Eukaryota,37QEH@33090|Viridiplantae,3GB4I@35493|Streptophyta	33090|Viridiplantae	T	phosphatase 2C	NA	GO:0005575,GO:0005623,GO:0005886,GO:0016020,GO:0044464,GO:0071944	NA	NA	NA	NA	NA	NA	NA	NA	NA	NA	PP2C
625	evm.model.s_12570.7888	3760.EMJ06469	2.14e-244	676	COG0515@1|root,KOG0658@2759|Eukaryota,37IWS@33090|Viridiplantae,3G7U0@35493|Streptophyta,4JFQR@91835|fabids	33090|Viridiplantae	T	Belongs to the protein kinase superfamily	NA	GO:0003674,GO:0003824,GO:0004672,GO:0004674,GO:0005575,GO:0005622,GO:0005623,GO:0005737,GO:0005829,GO:0006464,GO:0006468,GO:0006793,GO:0006796,GO:0006807,GO:0006950,GO:0006970,GO:0006972,GO:0008150,GO:0008152,GO:0009628,GO:0009651,GO:0009653,GO:0009888,GO:0009933,GO:0009987,GO:0016301,GO:0016310,GO:0016740,GO:0016772,GO:0016773,GO:0019538,GO:0032502,GO:0036211,GO:0042538,GO:0043170,GO:0043412,GO:…	2.7.11.26	ko:K00924,ko:K03083	ko01521,ko04012,ko04062,ko04110,ko04150,ko04151,ko04310,ko04340,ko04341,ko04360,ko04390,ko04510,ko04550,ko04657,ko04660,ko04662,ko04711,ko04722,ko04728,ko04910,ko04916,ko04917,ko04919,ko04931,ko04932,ko04934,ko05010,ko05160,ko05162,ko05164,ko05165,ko05166,ko05167,ko05169,ko05200,ko05210,ko05213,ko05215,ko05217,ko05224,ko05225,ko05226,map01521,map04012,map04062,map04110,map04150,map04151,map04310,…	M00677	NA	NA	ko00000,ko00001,ko00002,ko01000,ko01001,ko03036	NA	NA	NA	Pkinase
626	evm.model.s_635.7	161934.XP_010672655.1	8.08e-127	372	2CDVR@1|root,2QRPE@2759|Eukaryota,37JRY@33090|Viridiplantae,3GBP9@35493|Streptophyta	33090|Viridiplantae	S	plastid-lipid-associated protein 13, chloroplastic	NA	NA	NA	NA	NA	NA	NA	NA	NA	NA	NA	NA	PAP_fibrillin
627	evm.model.s_427.6	2711.XP_006473916.1	6.99e-66	225	28N77@1|root,2QYCI@2759|Eukaryota,37N3J@33090|Viridiplantae,3G93M@35493|Streptophyta	33090|Viridiplantae	S	Encoded by	NA	GO:0003674,GO:0003824,GO:0005975,GO:0005984,GO:0005985,GO:0008150,GO:0008152,GO:0009311,GO:0009987,GO:0016740,GO:0016746,GO:0044237,GO:0044238,GO:0044262,GO:0071704	2.3.1.133	ko:K13065	ko00940,ko00941,ko00945,ko01100,ko01110,map00940,map00941,map00945,map01100,map01110	M00039	R01945,R02416,R07432,R07433	RC00004,RC00055,RC02864	ko00000,ko00001,ko00002,ko01000	NA	NA	NA	Transferase
628	evm.model.s_837.8	161934.XP_010685980.1	0	892	COG2124@1|root,KOG0156@2759|Eukaryota,37IMZ@33090|Viridiplantae,3GEUG@35493|Streptophyta	33090|Viridiplantae	Q	Belongs to the cytochrome P450 family	c4H	NA	1.14.13.11	ko:K00487	ko00130,ko00360,ko00940,ko00941,ko00945,ko01100,ko01110,ko01220,map00130,map00360,map00940,map00941,map00945,map01100,map01110,map01220	M00039,M00137,M00350	R02253,R08815	RC00490	ko00000,ko00001,ko00002,ko00199,ko01000	NA	NA	NA	p450
629	evm.model.s_1054.13	161934.XP_010689634.1	5.17e-78	236	2AJ2Z@1|root,2RZ62@2759|Eukaryota,37UMG@33090|Viridiplantae,3GINX@35493|Streptophyta	33090|Viridiplantae	S	Transmembrane protein 97-like	NA	NA	NA	NA	NA	NA	NA	NA	NA	NA	NA	NA	DUF2781
630	evm.model.s_1966.17	161934.XP_010678668.1	2.02e-50	160	2BPB1@1|root,2S1RJ@2759|Eukaryota,37VBR@33090|Viridiplantae,3GJQA@35493|Streptophyta	33090|Viridiplantae	S	B12D protein	NA	NA	NA	NA	NA	NA	NA	NA	NA	NA	NA	NA	B12D
631	evm.model.s_10695.8	161934.XP_010693402.1	5.34e-213	592	COG5035@1|root,KOG2952@2759|Eukaryota,37PEK@33090|Viridiplantae,3G7HP@35493|Streptophyta	33090|Viridiplantae	DKT	ALA-Interacting Subunit	NA	GO:0000139,GO:0005575,GO:0005622,GO:0005623,GO:0005737,GO:0005768,GO:0005770,GO:0005783,GO:0005789,GO:0005794,GO:0005886,GO:0006810,GO:0006811,GO:0006820,GO:0006869,GO:0008150,GO:0010008,GO:0010876,GO:0012505,GO:0015711,GO:0015748,GO:0015914,GO:0016020,GO:0031090,GO:0031410,GO:0031902,GO:0031982,GO:0031984,GO:0033036,GO:0042175,GO:0043226,GO:0043227,GO:0043229,GO:0043231,GO:0044422,GO:0044424,GO:…	NA	NA	NA	NA	NA	NA	NA	NA	NA	NA	CDC50
632	evm.model.s_12486.9	3694.POPTR_0003s03330.1	3.59e-288	795	2CJU3@1|root,2QTBX@2759|Eukaryota,37IM6@33090|Viridiplantae,3GDU5@35493|Streptophyta,4JE5V@91835|fabids	33090|Viridiplantae	G	Beta-amylase	BAM1	GO:0000023,GO:0000024,GO:0000272,GO:0001101,GO:0003674,GO:0003824,GO:0004553,GO:0005575,GO:0005622,GO:0005623,GO:0005634,GO:0005737,GO:0005829,GO:0005975,GO:0005976,GO:0005982,GO:0005983,GO:0005984,GO:0006073,GO:0006950,GO:0008150,GO:0008152,GO:0009056,GO:0009057,GO:0009058,GO:0009251,GO:0009266,GO:0009311,GO:0009312,GO:0009409,GO:0009414,GO:0009415,GO:0009507,GO:0009532,GO:0009536,GO:0009570,GO:…	3.2.1.2	ko:K01177	ko00500,map00500	NA	R02112,R11262	NA	ko00000,ko00001,ko01000	NA	GH14	NA	Glyco_hydro_14
633	evm.model.s_5658.5	4113.PGSC0003DMT400043285	5.36e-80	250	KOG2296@1|root,KOG2296@2759|Eukaryota,37PXT@33090|Viridiplantae,3GA1K@35493|Streptophyta,44EI4@71274|asterids	33090|Viridiplantae	S	LMBR1-like membrane protein	NA	NA	NA	NA	NA	NA	NA	NA	NA	NA	NA	NA	LMBR1
634	evm.model.s_5658.6	4113.PGSC0003DMT400043285	2.58e-34	129	KOG2296@1|root,KOG2296@2759|Eukaryota,37PXT@33090|Viridiplantae,3GA1K@35493|Streptophyta,44EI4@71274|asterids	33090|Viridiplantae	S	LMBR1-like membrane protein	NA	NA	NA	NA	NA	NA	NA	NA	NA	NA	NA	NA	NA
635	evm.model.s_36.100	3702.AT5G54165.1	4.04e-11	60.5	2CPIZ@1|root,2R1UU@2759|Eukaryota,383IA@33090|Viridiplantae,3GX2S@35493|Streptophyta,3I1KI@3699|Brassicales	33090|Viridiplantae	NA	NA	NA	NA	NA	NA	NA	NA	NA	NA	NA	NA	NA	NA	NA
636	evm.model.s_36.214	161934.XP_010671332.1	2.01e-186	527	KOG3178@1|root,KOG3178@2759|Eukaryota,37PBP@33090|Viridiplantae,3GGBD@35493|Streptophyta	33090|Viridiplantae	S	Belongs to the class I-like SAM-binding methyltransferase superfamily. Cation-independent O- methyltransferase family	OMT1	GO:0000302,GO:0001101,GO:0003674,GO:0003824,GO:0005575,GO:0005622,GO:0005623,GO:0005634,GO:0005737,GO:0005886,GO:0005911,GO:0006725,GO:0006807,GO:0006950,GO:0006979,GO:0008150,GO:0008152,GO:0008168,GO:0008171,GO:0008757,GO:0009058,GO:0009506,GO:0009611,GO:0009636,GO:0009698,GO:0009699,GO:0009719,GO:0009723,GO:0009725,GO:0009751,GO:0009808,GO:0009809,GO:0009812,GO:0009813,GO:0009987,GO:0010033,GO:…	2.1.1.169,2.1.1.232,2.1.1.68	ko:K13066,ko:K22439,ko:K22440	ko00940,ko01100,ko01110,map00940,map01100,map01110	M00039	R02379,R03366,R06574,R06575,R06576,R06577	RC00003,RC00392	ko00000,ko00001,ko00002,ko01000	NA	NA	NA	Dimerisation,Methyltransf_2
637	evm.model.s_36.354	161934.XP_010671807.1	5.47e-264	733	COG2939@1|root,KOG1282@2759|Eukaryota,37QTA@33090|Viridiplantae,3GBT8@35493|Streptophyta	33090|Viridiplantae	O	Belongs to the peptidase S10 family	NA	GO:0003674,GO:0003824,GO:0004180,GO:0004185,GO:0005575,GO:0005622,GO:0005623,GO:0005737,GO:0005773,GO:0006508,GO:0006807,GO:0008150,GO:0008152,GO:0008233,GO:0008236,GO:0008238,GO:0009056,GO:0009057,GO:0009987,GO:0016787,GO:0017171,GO:0019538,GO:0030163,GO:0043170,GO:0043226,GO:0043227,GO:0043229,GO:0043231,GO:0044237,GO:0044238,GO:0044248,GO:0044257,GO:0044260,GO:0044265,GO:0044267,GO:0044424,GO:…	NA	ko:K16297	NA	NA	NA	NA	ko00000,ko01000,ko01002	NA	NA	NA	Peptidase_S10
638	evm.model.s_36.401	4096.XP_009800500.1	2.64e-111	377	COG4886@1|root,2QPYS@2759|Eukaryota,37Q18@33090|Viridiplantae,3GCT9@35493|Streptophyta,44UQ7@71274|asterids	33090|Viridiplantae	T	Leucine rich repeat N-terminal domain	NA	NA	2.7.11.1	ko:K04730	ko04010,ko04064,ko04620,ko04624,ko04722,ko05133,ko05140,ko05142,ko05145,ko05152,ko05162,ko05169,map04010,map04064,map04620,map04624,map04722,map05133,map05140,map05142,map05145,map05152,map05162,map05169	M00686	NA	NA	ko00000,ko00001,ko00002,ko01000,ko01001	NA	NA	NA	LRRNT_2,LRR_8,Pkinase
639	evm.model.s_36.506	161934.XP_010672420.1	0	895	KOG1032@1|root,KOG1032@2759|Eukaryota,37S4Q@33090|Viridiplantae,3GAIH@35493|Streptophyta	33090|Viridiplantae	O	C2 and GRAM domain-containing protein	NA	GO:0005575,GO:0005622,GO:0005623,GO:0005737,GO:0005783,GO:0006950,GO:0006952,GO:0008150,GO:0009605,GO:0009607,GO:0009620,GO:0012505,GO:0043207,GO:0043226,GO:0043227,GO:0043229,GO:0043231,GO:0044424,GO:0044444,GO:0044464,GO:0050832,GO:0050896,GO:0051704,GO:0051707,GO:0098542	2.3.2.31	ko:K11968	NA	NA	NA	NA	ko00000,ko01000,ko04121	NA	NA	NA	C2,DUF4782,GRAM
640	evm.model.s_36.538	161934.XP_010672299.1	5.21e-134	387	COG3979@1|root,KOG4742@2759|Eukaryota,37QEZ@33090|Viridiplantae,3GB98@35493|Streptophyta	33090|Viridiplantae	L	Endochitinase	NA	GO:0002376,GO:0005575,GO:0005576,GO:0005618,GO:0005623,GO:0005886,GO:0006950,GO:0006952,GO:0006955,GO:0007275,GO:0007568,GO:0008150,GO:0009505,GO:0009605,GO:0009607,GO:0009615,GO:0009620,GO:0009627,GO:0009635,GO:0009636,GO:0009814,GO:0010033,GO:0010035,GO:0010038,GO:0010150,GO:0010243,GO:0010272,GO:0014070,GO:0016020,GO:0030312,GO:0032501,GO:0032502,GO:0042221,GO:0043207,GO:0044464,GO:0045087,GO:…	3.2.1.14	ko:K01183	ko00520,ko01100,map00520,map01100	NA	R01206,R02334	RC00467	ko00000,ko00001,ko01000	NA	GH18	NA	Chitin_bind_1,Glyco_hydro_19
641	evm.model.s_36.730	161934.XP_010666280.1	3.22e-105	308	2BYKQ@1|root,2QT7C@2759|Eukaryota,37JQ7@33090|Viridiplantae,3G9TG@35493|Streptophyta	33090|Viridiplantae	S	auxin-binding protein	NA	GO:0005575,GO:0005576,GO:0005618,GO:0005623,GO:0030312,GO:0044464,GO:0048046,GO:0071944	NA	NA	NA	NA	NA	NA	NA	NA	NA	NA	Cupin_1
642	evm.model.s_36.759	161934.XP_010688359.1	4.51e-157	455	COG3325@1|root,KOG2806@2759|Eukaryota,37RZW@33090|Viridiplantae,3G7QF@35493|Streptophyta	33090|Viridiplantae	G	Contains the following InterPro domains Glycoside hydrolase, family 18, catalytic domain (InterPro IPR001223), Chitinase II (InterPro IPR011583), Glycoside hydrolase, catalytic core (InterPro IPR017853), Glycoside hydrolase, subgroup, catalytic core (InterPro IPR013781)	NA	GO:0000323,GO:0001775,GO:0002252,GO:0002263,GO:0002274,GO:0002275,GO:0002283,GO:0002366,GO:0002376,GO:0002443,GO:0002444,GO:0002446,GO:0003674,GO:0003824,GO:0004553,GO:0004568,GO:0005488,GO:0005575,GO:0005576,GO:0005615,GO:0005622,GO:0005623,GO:0005737,GO:0005764,GO:0005773,GO:0006022,GO:0006026,GO:0006030,GO:0006032,GO:0006040,GO:0006807,GO:0006810,GO:0006887,GO:0006955,GO:0007586,GO:0008061,GO:…	3.2.1.14	ko:K01183	ko00520,ko01100,map00520,map01100	NA	R01206,R02334	RC00467	ko00000,ko00001,ko01000	NA	GH18	NA	Glyco_hydro_18
643	evm.model.s_36.761	29760.VIT_11s0149g00330.t01	4.35e-50	168	COG3325@1|root,KOG2806@2759|Eukaryota,37RZW@33090|Viridiplantae,3G7QF@35493|Streptophyta	33090|Viridiplantae	G	Contains the following InterPro domains Glycoside hydrolase, family 18, catalytic domain (InterPro IPR001223), Chitinase II (InterPro IPR011583), Glycoside hydrolase, catalytic core (InterPro IPR017853), Glycoside hydrolase, subgroup, catalytic core (InterPro IPR013781)	NA	GO:0000323,GO:0001775,GO:0002252,GO:0002263,GO:0002274,GO:0002275,GO:0002283,GO:0002366,GO:0002376,GO:0002443,GO:0002444,GO:0002446,GO:0003674,GO:0003824,GO:0004553,GO:0004568,GO:0005488,GO:0005575,GO:0005576,GO:0005615,GO:0005622,GO:0005623,GO:0005737,GO:0005764,GO:0005773,GO:0006022,GO:0006026,GO:0006030,GO:0006032,GO:0006040,GO:0006807,GO:0006810,GO:0006887,GO:0006955,GO:0007586,GO:0008061,GO:…	3.2.1.14	ko:K01183	ko00520,ko01100,map00520,map01100	NA	R01206,R02334	RC00467	ko00000,ko00001,ko01000	NA	GH18	NA	Glyco_hydro_18
644	evm.model.s_36.837	161934.XP_010687826.1	3.52e-235	665	2CN8F@1|root,2QUH4@2759|Eukaryota,37Q38@33090|Viridiplantae,3G975@35493|Streptophyta	33090|Viridiplantae	NA	NA	NA	NA	NA	NA	NA	NA	NA	NA	NA	NA	NA	NA	NA
645	evm.model.s_36.840	161934.XP_010687832.1	9.55e-281	788	COG5273@1|root,KOG0509@2759|Eukaryota,37RNH@33090|Viridiplantae,3GBXW@35493|Streptophyta	33090|Viridiplantae	S	Belongs to the DHHC palmitoyltransferase family	TIP1	GO:0000035,GO:0000902,GO:0003674,GO:0005488,GO:0005575,GO:0005622,GO:0005623,GO:0005737,GO:0005768,GO:0005794,GO:0005802,GO:0008150,GO:0009653,GO:0009826,GO:0009932,GO:0009987,GO:0012505,GO:0016043,GO:0016049,GO:0031410,GO:0031982,GO:0031984,GO:0032502,GO:0032989,GO:0040007,GO:0043226,GO:0043227,GO:0043229,GO:0043231,GO:0044422,GO:0044424,GO:0044431,GO:0044444,GO:0044446,GO:0044464,GO:0048589,GO:…	2.3.1.225	ko:K20032	NA	NA	NA	NA	ko00000,ko01000,ko04131	9.B.37.1,9.B.37.3	NA	NA	Ank,Ank_2,DHHC
646	evm.model.s_36.1302	161934.XP_010673593.1	2.04e-139	413	28YVN@1|root,2R5PU@2759|Eukaryota,37HQ0@33090|Viridiplantae,3G7EU@35493|Streptophyta	33090|Viridiplantae	K	transcription factor	NA	NA	NA	NA	NA	NA	NA	NA	NA	NA	NA	NA	HLH
647	evm.model.s_36.1800	161934.XP_010665664.1	0	936	2CMU9@1|root,2QRZ9@2759|Eukaryota,37KU1@33090|Viridiplantae,3GDFB@35493|Streptophyta	33090|Viridiplantae	S	MACPF domain-containing protein	NA	GO:0002376,GO:0006950,GO:0006952,GO:0006955,GO:0008150,GO:0008219,GO:0009626,GO:0009987,GO:0010337,GO:0010565,GO:0010817,GO:0012501,GO:0019222,GO:0031323,GO:0032350,GO:0033554,GO:0034050,GO:0045087,GO:0050789,GO:0050794,GO:0050896,GO:0051716,GO:0062012,GO:0065007,GO:0065008	NA	NA	NA	NA	NA	NA	NA	NA	NA	NA	MACPF
648	evm.model.s_36.1933	3641.EOY23463	1.76e-114	335	KOG1623@1|root,KOG1623@2759|Eukaryota,37JP1@33090|Viridiplantae,3GEIF@35493|Streptophyta	33090|Viridiplantae	U	Mediates both low-affinity uptake and efflux of sugar across the membrane	NA	GO:0003674,GO:0005215,GO:0005575,GO:0005623,GO:0005886,GO:0005887,GO:0006810,GO:0008150,GO:0008643,GO:0015144,GO:0016020,GO:0016021,GO:0022857,GO:0031224,GO:0031226,GO:0034219,GO:0044425,GO:0044459,GO:0044464,GO:0051119,GO:0051179,GO:0051234,GO:0055085,GO:0071702,GO:0071944	NA	ko:K15382	NA	NA	NA	NA	ko00000,ko02000	9.A.58.1	NA	NA	MtN3_slv
649	evm.model.s_36.1934	3641.EOY23463	1.76e-114	335	KOG1623@1|root,KOG1623@2759|Eukaryota,37JP1@33090|Viridiplantae,3GEIF@35493|Streptophyta	33090|Viridiplantae	U	Mediates both low-affinity uptake and efflux of sugar across the membrane	NA	GO:0003674,GO:0005215,GO:0005575,GO:0005623,GO:0005886,GO:0005887,GO:0006810,GO:0008150,GO:0008643,GO:0015144,GO:0016020,GO:0016021,GO:0022857,GO:0031224,GO:0031226,GO:0034219,GO:0044425,GO:0044459,GO:0044464,GO:0051119,GO:0051179,GO:0051234,GO:0055085,GO:0071702,GO:0071944	NA	ko:K15382	NA	NA	NA	NA	ko00000,ko02000	9.A.58.1	NA	NA	MtN3_slv
650	evm.model.s_36.2074	161934.XP_010672869.1	2.49e-122	357	2CIVD@1|root,2QU42@2759|Eukaryota,37QJR@33090|Viridiplantae,3GH46@35493|Streptophyta	33090|Viridiplantae	S	mizu-kussei	NA	GO:0005575,GO:0005622,GO:0005623,GO:0005737,GO:0005783,GO:0005789,GO:0005938,GO:0006996,GO:0008150,GO:0009605,GO:0009606,GO:0009657,GO:0009658,GO:0009987,GO:0010274,GO:0012505,GO:0016020,GO:0016043,GO:0031984,GO:0032541,GO:0042175,GO:0043226,GO:0043227,GO:0043229,GO:0043231,GO:0044422,GO:0044424,GO:0044425,GO:0044432,GO:0044444,GO:0044446,GO:0044448,GO:0044464,GO:0050896,GO:0071782,GO:0071840,GO:…	NA	NA	NA	NA	NA	NA	NA	NA	NA	NA	DUF617
651	evm.model.s_36.2141	161934.XP_010672902.1	5.61e-190	529	COG0627@1|root,KOG3101@2759|Eukaryota,37N8P@33090|Viridiplantae,3G94Q@35493|Streptophyta	33090|Viridiplantae	S	Serine hydrolase involved in the detoxification of formaldehyde	NA	GO:0003674,GO:0003824,GO:0005575,GO:0005576,GO:0008150,GO:0010035,GO:0010038,GO:0016787,GO:0016788,GO:0016790,GO:0018738,GO:0042221,GO:0046686,GO:0048046,GO:0050896	3.1.2.12	ko:K01070	ko00680,ko01120,ko01200,map00680,map01120,map01200	NA	R00527	RC00167,RC00320	ko00000,ko00001,ko01000	NA	CE1	NA	Esterase
652	evm.model.s_36.2274	161934.XP_010666280.1	9.24e-106	313	2BYKQ@1|root,2QT7C@2759|Eukaryota,37JQ7@33090|Viridiplantae,3G9TG@35493|Streptophyta	33090|Viridiplantae	S	auxin-binding protein	NA	GO:0005575,GO:0005576,GO:0005618,GO:0005623,GO:0030312,GO:0044464,GO:0048046,GO:0071944	NA	NA	NA	NA	NA	NA	NA	NA	NA	NA	Cupin_1
653	evm.model.s_36.2623	161934.XP_010674511.1	0	2103	COG1131@1|root,KOG0065@2759|Eukaryota,37NJR@33090|Viridiplantae,3GCIM@35493|Streptophyta	33090|Viridiplantae	Q	Belongs to the ABC transporter superfamily. ABCG family. PDR (TC 3.A.1.205) subfamily	NA	GO:0001101,GO:0003674,GO:0003824,GO:0005215,GO:0005575,GO:0005623,GO:0005886,GO:0005911,GO:0006810,GO:0006855,GO:0007275,GO:0008150,GO:0009506,GO:0009719,GO:0009725,GO:0009733,GO:0009914,GO:0009926,GO:0009987,GO:0010033,GO:0010243,GO:0010817,GO:0014070,GO:0015399,GO:0015405,GO:0015893,GO:0016020,GO:0016021,GO:0016462,GO:0016787,GO:0016817,GO:0016818,GO:0016887,GO:0017111,GO:0022622,GO:0022804,GO:…	NA	NA	NA	NA	NA	NA	NA	NA	NA	NA	ABC2_membrane,ABC_tran,PDR_assoc
654	evm.model.s_36.2732	3694.POPTR_0005s00710.4	4.96e-285	780	COG0515@1|root,KOG0658@2759|Eukaryota,37IWS@33090|Viridiplantae,3G7U0@35493|Streptophyta,4JFQR@91835|fabids	33090|Viridiplantae	T	Belongs to the protein kinase superfamily	NA	GO:0003674,GO:0003824,GO:0004672,GO:0004674,GO:0005575,GO:0005622,GO:0005623,GO:0005737,GO:0005829,GO:0006464,GO:0006468,GO:0006793,GO:0006796,GO:0006807,GO:0006950,GO:0006970,GO:0006972,GO:0008150,GO:0008152,GO:0009628,GO:0009651,GO:0009653,GO:0009888,GO:0009933,GO:0009987,GO:0016301,GO:0016310,GO:0016740,GO:0016772,GO:0016773,GO:0019538,GO:0032502,GO:0036211,GO:0042538,GO:0043170,GO:0043412,GO:…	2.7.11.26	ko:K00924,ko:K03083	ko01521,ko04012,ko04062,ko04110,ko04150,ko04151,ko04310,ko04340,ko04341,ko04360,ko04390,ko04510,ko04550,ko04657,ko04660,ko04662,ko04711,ko04722,ko04728,ko04910,ko04916,ko04917,ko04919,ko04931,ko04932,ko04934,ko05010,ko05160,ko05162,ko05164,ko05165,ko05166,ko05167,ko05169,ko05200,ko05210,ko05213,ko05215,ko05217,ko05224,ko05225,ko05226,map01521,map04012,map04062,map04110,map04150,map04151,map04310,…	M00677	NA	NA	ko00000,ko00001,ko00002,ko01000,ko01001,ko03036	NA	NA	NA	Pkinase
655	evm.model.s_36.2844	161934.XP_010680966.1	5.68e-178	515	KOG1192@1|root,KOG1192@2759|Eukaryota,37MYI@33090|Viridiplantae,3G8WS@35493|Streptophyta	33090|Viridiplantae	CG	Belongs to the UDP-glycosyltransferase family	NA	GO:0001101,GO:0003674,GO:0003824,GO:0005575,GO:0005622,GO:0005623,GO:0005737,GO:0005829,GO:0006066,GO:0006082,GO:0006629,GO:0006714,GO:0006720,GO:0006721,GO:0006950,GO:0006970,GO:0008150,GO:0008152,GO:0008194,GO:0008300,GO:0009056,GO:0009628,GO:0009651,GO:0009687,GO:0009719,GO:0009725,GO:0009737,GO:0009987,GO:0010033,GO:0016020,GO:0016042,GO:0016054,GO:0016107,GO:0016115,GO:0016740,GO:0016757,GO:…	2.4.1.218	ko:K08237	NA	NA	NA	NA	ko00000,ko01000,ko01003	NA	GT1	NA	UDPGT
656	evm.model.s_36.3121	161934.XP_010673565.1	1.75e-284	788	COG2723@1|root,KOG0626@2759|Eukaryota,37JU0@33090|Viridiplantae,3GDUF@35493|Streptophyta	33090|Viridiplantae	G	Belongs to the glycosyl hydrolase 1 family	NA	GO:0003674,GO:0003824,GO:0004553,GO:0008150,GO:0008152,GO:0008422,GO:0015926,GO:0016787,GO:0016798,GO:0071704,GO:1901135,GO:1901657	3.2.1.118,3.2.1.21	ko:K01188,ko:K13032	ko00460,ko00500,ko00940,ko01100,ko01110,map00460,map00500,map00940,map01100,map01110	NA	R00026,R02558,R02887,R02985,R03527,R04949,R04998,R10035,R10039,R10040	RC00049,RC00059,RC00171,RC00262,RC00397,RC00451,RC00714,RC00746,RC01248	ko00000,ko00001,ko01000	NA	GH1	NA	Glyco_hydro_1
657	evm.model.s_36.3202	161934.XP_010673693.1	5.03e-169	481	2CME4@1|root,2QQ3M@2759|Eukaryota,37JV7@33090|Viridiplantae,3GC14@35493|Streptophyta	33090|Viridiplantae	G	Belongs to the glycosyl hydrolase 17 family	NA	GO:0000272,GO:0001871,GO:0003674,GO:0003824,GO:0004553,GO:0005488,GO:0005575,GO:0005623,GO:0005886,GO:0005975,GO:0005976,GO:0006073,GO:0006074,GO:0006076,GO:0006950,GO:0006952,GO:0008150,GO:0008152,GO:0008422,GO:0009056,GO:0009057,GO:0009251,GO:0009605,GO:0009607,GO:0009620,GO:0009987,GO:0015926,GO:0016020,GO:0016052,GO:0016787,GO:0016798,GO:0030246,GO:0030247,GO:0031224,GO:0031225,GO:0031226,GO:…	NA	NA	NA	NA	NA	NA	NA	NA	NA	NA	Glyco_hydro_17
658	evm.model.s_36.3509	161934.XP_010683852.1	0	1422	COG0296@1|root,KOG0470@2759|Eukaryota,37I8Y@33090|Viridiplantae,3GCIF@35493|Streptophyta	33090|Viridiplantae	G	1,4-alpha-glucan-branching enzyme	NA	GO:0001678,GO:0003674,GO:0003824,GO:0003844,GO:0005575,GO:0005622,GO:0005623,GO:0005737,GO:0005975,GO:0005976,GO:0005982,GO:0006073,GO:0008150,GO:0008152,GO:0009058,GO:0009059,GO:0009314,GO:0009416,GO:0009501,GO:0009507,GO:0009532,GO:0009536,GO:0009570,GO:0009628,GO:0009743,GO:0009744,GO:0009746,GO:0009749,GO:0009750,GO:0009987,GO:0010021,GO:0010033,GO:0016740,GO:0016757,GO:0016758,GO:0019725,GO:…	2.4.1.18	ko:K00700	ko00500,ko01100,ko01110,map00500,map01100,map01110	M00565	R02110	NA	ko00000,ko00001,ko00002,ko01000,ko04147	NA	CBM48,GH13	NA	Alpha-amylase,Alpha-amylase_C,CBM_48
659	evm.model.s_36.3523	72658.Bostr.11793s0101.1.p	4.62e-160	460	COG0446@1|root,KOG1336@2759|Eukaryota,37KJ9@33090|Viridiplantae,3GC51@35493|Streptophyta	33090|Viridiplantae	C	Monodehydroascorbate reductase	NA	GO:0001101,GO:0003674,GO:0003824,GO:0005575,GO:0005622,GO:0005623,GO:0005737,GO:0005829,GO:0006950,GO:0006970,GO:0008150,GO:0008152,GO:0009414,GO:0009415,GO:0009605,GO:0009607,GO:0009608,GO:0009610,GO:0009620,GO:0009628,GO:0009636,GO:0009651,GO:0009719,GO:0009725,GO:0009753,GO:0009987,GO:0010033,GO:0010035,GO:0016491,GO:0016651,GO:0016655,GO:0016656,GO:0042221,GO:0043207,GO:0043900,GO:0043903,GO:…	1.6.5.4	ko:K08232	ko00053,ko01100,map00053,map01100	NA	R00095	NA	ko00000,ko00001,ko01000	NA	NA	NA	Pyr_redox_2
660	evm.model.s_36.4014	161934.XP_010684079.1	0	1185	COG2986@1|root,KOG0222@2759|Eukaryota,37M4G@33090|Viridiplantae,3G9T5@35493|Streptophyta	33090|Viridiplantae	Q	Phenylalanine ammonialyase	PAL2	GO:0001101,GO:0003674,GO:0003824,GO:0005575,GO:0005622,GO:0005623,GO:0005737,GO:0005829,GO:0006082,GO:0006464,GO:0006508,GO:0006511,GO:0006725,GO:0006807,GO:0006950,GO:0006979,GO:0007275,GO:0008150,GO:0008152,GO:0009056,GO:0009057,GO:0009058,GO:0009314,GO:0009411,GO:0009414,GO:0009415,GO:0009416,GO:0009555,GO:0009628,GO:0009636,GO:0009696,GO:0009698,GO:0009699,GO:0009719,GO:0009725,GO:0009739,GO:…	4.3.1.24,4.3.1.25	ko:K10775,ko:K13064	ko00360,ko00940,ko01100,ko01110,map00360,map00940,map01100,map01110	M00039,M00137,M00350	R00697,R00737	RC00361	ko00000,ko00001,ko00002,ko01000	NA	NA	NA	Lyase_aromatic
661	evm.model.s_36.4020	161934.XP_010684093.1	1.19e-254	704	COG0515@1|root,KOG1187@2759|Eukaryota,37M3T@33090|Viridiplantae,3GA1J@35493|Streptophyta	33090|Viridiplantae	T	receptor-like protein kinase	NA	NA	NA	NA	NA	NA	NA	NA	NA	NA	NA	NA	Pkinase_Tyr
662	evm.model.s_36.4132	161934.XP_010696404.1	4.02e-114	334	28P88@1|root,2QVVC@2759|Eukaryota,37HNC@33090|Viridiplantae,3GF33@35493|Streptophyta	33090|Viridiplantae	S	Cell number regulator	NA	NA	NA	NA	NA	NA	NA	NA	NA	NA	NA	NA	PLAC8
663	evm.model.s_36.4508	4565.Traes_7BL_64B1D1CF7.1	5.76e-55	181	COG0142@1|root,KOG0776@2759|Eukaryota,37QM2@33090|Viridiplantae,3G77M@35493|Streptophyta,3KUPY@4447|Liliopsida,3I3FG@38820|Poales	33090|Viridiplantae	H	Belongs to the FPP GGPP synthase family	GPPS	GO:0000003,GO:0003006,GO:0003674,GO:0003824,GO:0004659,GO:0005575,GO:0005622,GO:0005623,GO:0005737,GO:0005739,GO:0006732,GO:0006733,GO:0006743,GO:0006744,GO:0007275,GO:0008150,GO:0008152,GO:0009058,GO:0009108,GO:0009507,GO:0009536,GO:0009790,GO:0009791,GO:0009793,GO:0009987,GO:0010154,GO:0016740,GO:0016765,GO:0022414,GO:0032501,GO:0032502,GO:0042180,GO:0042181,GO:0043226,GO:0043227,GO:0043229,GO:…	2.5.1.1	ko:K14066	ko00900,ko01100,ko01110,ko01130,map00900,map01100,map01110,map01130	M00366	R01658	RC00279	ko00000,ko00001,ko00002,ko01000,ko01006	NA	NA	NA	polyprenyl_synt
664	evm.model.s_36.5106	161934.XP_010695642.1	8.84e-93	281	28JQN@1|root,2QS3Z@2759|Eukaryota,37K92@33090|Viridiplantae,3GD1Y@35493|Streptophyta	33090|Viridiplantae	S	Protein of unknown function, DUF599	NA	NA	NA	NA	NA	NA	NA	NA	NA	NA	NA	NA	DUF599
665	evm.model.s_36.5823	161934.XP_010679765.1	4.03e-98	306	28HHF@1|root,2QPVC@2759|Eukaryota,37MAR@33090|Viridiplantae,3GDKE@35493|Streptophyta	33090|Viridiplantae	NA	NA	NA	NA	NA	NA	NA	NA	NA	NA	NA	NA	NA	NA	NA
666	evm.model.s_36.5824	161934.XP_010679767.1	5.59e-237	660	COG3934@1|root,2QS4Q@2759|Eukaryota,37PFM@33090|Viridiplantae,3GCR2@35493|Streptophyta	33090|Viridiplantae	G	Belongs to the glycosyl hydrolase 5 (cellulase A) family	NA	GO:0000003,GO:0000272,GO:0003006,GO:0003674,GO:0003824,GO:0004553,GO:0004567,GO:0005575,GO:0005576,GO:0005623,GO:0005975,GO:0005976,GO:0006950,GO:0007275,GO:0008150,GO:0008152,GO:0009056,GO:0009057,GO:0009636,GO:0009664,GO:0009791,GO:0009827,GO:0009828,GO:0009845,GO:0009900,GO:0009987,GO:0010035,GO:0010038,GO:0010047,GO:0010154,GO:0010412,GO:0015923,GO:0016043,GO:0016052,GO:0016787,GO:0016798,GO:…	3.2.1.78	ko:K19355	ko00051,map00051	NA	R01332	RC00467	ko00000,ko00001,ko01000	NA	NA	NA	Cellulase
667	evm.model.s_36.5839	161934.XP_010679756.1	7e-136	387	COG0221@1|root,KOG1626@2759|Eukaryota,37R74@33090|Viridiplantae,3G8T0@35493|Streptophyta	33090|Viridiplantae	C	soluble inorganic	NA	GO:0003674,GO:0003824,GO:0004427,GO:0005575,GO:0005622,GO:0005623,GO:0005737,GO:0005739,GO:0016462,GO:0016787,GO:0016817,GO:0016818,GO:0043226,GO:0043227,GO:0043229,GO:0043231,GO:0044424,GO:0044444,GO:0044464	3.6.1.1	ko:K01507	ko00190,map00190	NA	NA	NA	ko00000,ko00001,ko01000	NA	NA	NA	Pyrophosphatase
668	evm.model.s_36.5962	225117.XP_009362517.1	5.56e-106	345	COG0668@1|root,KOG4629@2759|Eukaryota,37JVN@33090|Viridiplantae,3G8IH@35493|Streptophyta,4JRXX@91835|fabids	33090|Viridiplantae	M	Mechanosensitive ion channel protein 10-like	NA	GO:0000302,GO:0003674,GO:0005215,GO:0005575,GO:0005622,GO:0005623,GO:0005634,GO:0005886,GO:0006810,GO:0006811,GO:0006820,GO:0006950,GO:0006979,GO:0007275,GO:0007568,GO:0008150,GO:0008219,GO:0008381,GO:0009581,GO:0009582,GO:0009605,GO:0009612,GO:0009628,GO:0009987,GO:0010150,GO:0012501,GO:0015267,GO:0016020,GO:0022803,GO:0022836,GO:0022857,GO:0032501,GO:0032502,GO:0033554,GO:0034599,GO:0034614,GO:…	NA	ko:K22048	NA	NA	NA	NA	ko00000,ko02000	1.A.23.4	NA	NA	MS_channel
669	evm.model.s_36.6034	3988.XP_002525255.1	2.03e-85	261	28MQU@1|root,2QU8T@2759|Eukaryota,37NRT@33090|Viridiplantae,3GCIY@35493|Streptophyta,4JDQ9@91835|fabids	33090|Viridiplantae	S	LOB domain-containing protein	NA	GO:0006807,GO:0007275,GO:0008150,GO:0008152,GO:0009653,GO:0009965,GO:0010016,GO:0032501,GO:0032502,GO:0048366,GO:0048367,GO:0048731,GO:0048827,GO:0048856,GO:0060776,GO:0099402,GO:1905392	NA	NA	NA	NA	NA	NA	NA	NA	NA	NA	LOB
670	evm.model.s_36.6345	161934.XP_010666634.1	1.39e-296	822	28JSV@1|root,2QS6P@2759|Eukaryota,37P92@33090|Viridiplantae,3GEKI@35493|Streptophyta	33090|Viridiplantae	S	membrane protein At3g27390	NA	NA	NA	NA	NA	NA	NA	NA	NA	NA	NA	NA	NA
671	evm.model.s_36.6462	161934.XP_010680511.1	0	1019	COG1131@1|root,KOG0061@2759|Eukaryota,37IF3@33090|Viridiplantae,3G8G0@35493|Streptophyta	33090|Viridiplantae	Q	ABC transporter G family member	NA	GO:0000003,GO:0001101,GO:0003002,GO:0003006,GO:0003674,GO:0003824,GO:0005215,GO:0005319,GO:0005342,GO:0005488,GO:0005515,GO:0005575,GO:0005623,GO:0005886,GO:0006810,GO:0006811,GO:0006820,GO:0006869,GO:0006950,GO:0006970,GO:0007275,GO:0007389,GO:0008028,GO:0008150,GO:0008509,GO:0008514,GO:0009611,GO:0009628,GO:0009651,GO:0009653,GO:0009719,GO:0009725,GO:0009737,GO:0009790,GO:0009791,GO:0009793,GO:…	NA	NA	NA	NA	NA	NA	NA	NA	NA	NA	ABC2_membrane,ABC_tran
672	evm.model.s_36.6710	161934.XP_010680321.1	2.71e-184	519	KOG1441@1|root,KOG1441@2759|Eukaryota,37ISK@33090|Viridiplantae,3GFPT@35493|Streptophyta	33090|Viridiplantae	EG	UDP-galactose transporter	NA	GO:0000139,GO:0003674,GO:0005215,GO:0005338,GO:0005459,GO:0005575,GO:0005622,GO:0005623,GO:0005737,GO:0005794,GO:0006810,GO:0006811,GO:0006820,GO:0008150,GO:0012505,GO:0015165,GO:0015291,GO:0015297,GO:0015711,GO:0015780,GO:0015931,GO:0015932,GO:0016020,GO:0022804,GO:0022857,GO:0031090,GO:0031984,GO:0034220,GO:0043226,GO:0043227,GO:0043229,GO:0043231,GO:0044422,GO:0044424,GO:0044431,GO:0044444,GO:…	NA	ko:K15285	NA	NA	NA	NA	ko00000,ko02000	NA	NA	NA	TPT
673	evm.model.s_36.6716	161934.XP_010680321.1	2.28e-199	557	KOG1441@1|root,KOG1441@2759|Eukaryota,37ISK@33090|Viridiplantae,3GFPT@35493|Streptophyta	33090|Viridiplantae	EG	UDP-galactose transporter	NA	GO:0000139,GO:0003674,GO:0005215,GO:0005338,GO:0005459,GO:0005575,GO:0005622,GO:0005623,GO:0005737,GO:0005794,GO:0006810,GO:0006811,GO:0006820,GO:0008150,GO:0012505,GO:0015165,GO:0015291,GO:0015297,GO:0015711,GO:0015780,GO:0015931,GO:0015932,GO:0016020,GO:0022804,GO:0022857,GO:0031090,GO:0031984,GO:0034220,GO:0043226,GO:0043227,GO:0043229,GO:0043231,GO:0044422,GO:0044424,GO:0044431,GO:0044444,GO:…	NA	ko:K15285	NA	NA	NA	NA	ko00000,ko02000	NA	NA	NA	TPT
674	evm.model.s_36.7003	161934.XP_010679930.1	3.11e-31	117	COG0484@1|root,KOG0712@2759|Eukaryota,37VM1@33090|Viridiplantae,3GK61@35493|Streptophyta	33090|Viridiplantae	O	Chaperone protein dnaJ 11	NA	NA	NA	NA	NA	NA	NA	NA	NA	NA	NA	NA	DnaJ
675	evm.model.s_36.7087	161934.XP_010690997.1	6.37000022940669e-317	881	COG5167@1|root,KOG2395@2759|Eukaryota,37P07@33090|Viridiplantae,3G939@35493|Streptophyta	33090|Viridiplantae	U	CYPRO4-like	NA	NA	NA	NA	NA	NA	NA	NA	NA	NA	NA	NA	VID27
676	evm.model.s_36.7465	161934.XP_010683396.1	0	3920	COG0439@1|root,KOG0368@2759|Eukaryota,37HYK@33090|Viridiplantae,3G95X@35493|Streptophyta	33090|Viridiplantae	I	acetyl-coa carboxylase	ACC2	GO:0000003,GO:0003006,GO:0003674,GO:0003824,GO:0003989,GO:0005575,GO:0005623,GO:0005886,GO:0006082,GO:0006629,GO:0006631,GO:0006633,GO:0007275,GO:0008150,GO:0008152,GO:0008610,GO:0009058,GO:0009653,GO:0009719,GO:0009725,GO:0009735,GO:0009790,GO:0009791,GO:0009793,GO:0009888,GO:0009933,GO:0009987,GO:0010014,GO:0010016,GO:0010033,GO:0010072,GO:0010154,GO:0016020,GO:0016053,GO:0016421,GO:0016874,GO:…	2.1.3.15,6.3.4.14,6.4.1.2	ko:K11262	ko00061,ko00254,ko00620,ko00640,ko01100,ko01110,ko01212,ko04152,ko04910,ko04922,map00061,map00254,map00620,map00640,map01100,map01110,map01212,map04152,map04910,map04922	M00082	R00742,R04385,R04386	RC00040,RC00253,RC00367	ko00000,ko00001,ko00002,ko01000	NA	NA	NA	ACC_central,Biotin_carb_C,Biotin_carb_N,Biotin_lipoyl,CPSase_L_D2,Carboxyl_trans
677	evm.model.s_36.7713	3656.XP_008442694.1	0	1445	COG0464@1|root,KOG0730@2759|Eukaryota,37KI9@33090|Viridiplantae,3G7QA@35493|Streptophyta,4JIF5@91835|fabids	33090|Viridiplantae	O	Cell division	NA	GO:0005575,GO:0005622,GO:0005623,GO:0005634,GO:0005654,GO:0005730,GO:0005737,GO:0005794,GO:0005829,GO:0005886,GO:0008150,GO:0009893,GO:0009894,GO:0009896,GO:0010035,GO:0010038,GO:0010604,GO:0012505,GO:0016020,GO:0019222,GO:0031974,GO:0031981,GO:0042176,GO:0042221,GO:0043226,GO:0043227,GO:0043228,GO:0043229,GO:0043231,GO:0043232,GO:0043233,GO:0044422,GO:0044424,GO:0044428,GO:0044444,GO:0044446,GO:…	NA	ko:K13525	ko04141,ko05134,map04141,map05134	M00400,M00403	NA	NA	ko00000,ko00001,ko00002,ko03019,ko04131,ko04147	3.A.16.1	NA	NA	AAA,CDC48_2,CDC48_N
678	evm.model.s_36.7942	4155.Migut.N02813.1.p	2.34e-76	229	KOG3455@1|root,KOG3455@2759|Eukaryota,37UGG@33090|Viridiplantae,3GIRR@35493|Streptophyta,44JTK@71274|asterids	33090|Viridiplantae	S	Erg28 like protein	NA	GO:0003674,GO:0005488,GO:0005515,GO:0005575,GO:0005622,GO:0005623,GO:0005737,GO:0005783,GO:0005789,GO:0006066,GO:0006629,GO:0006694,GO:0006696,GO:0008150,GO:0008152,GO:0008202,GO:0008204,GO:0008610,GO:0009058,GO:0009987,GO:0012505,GO:0016020,GO:0016125,GO:0016126,GO:0016128,GO:0016129,GO:0030674,GO:0031984,GO:0042175,GO:0043226,GO:0043227,GO:0043229,GO:0043231,GO:0044107,GO:0044108,GO:0044237,GO:…	NA	NA	NA	NA	NA	NA	NA	NA	NA	NA	Erg28
679	evm.model.s_36.7982	38727.Pavir.Ea00142.1.p	8.9e-124	392	2CMQJ@1|root,2QRF6@2759|Eukaryota,37PRS@33090|Viridiplantae,3GBAT@35493|Streptophyta,3KWX4@4447|Liliopsida,3I7ZF@38820|Poales	33090|Viridiplantae	G	cellulase activity	GH9C2	NA	3.2.1.4	ko:K01179	ko00500,ko01100,map00500,map01100	NA	R06200,R11307,R11308	NA	ko00000,ko00001,ko01000	NA	GH5,GH9	NA	Glyco_hydro_9
680	evm.model.s_36.8074	161934.XP_010684737.1	3.35e-60	201	COG2801@1|root,KOG0017@2759|Eukaryota,37U5S@33090|Viridiplantae,3GICG@35493|Streptophyta	33090|Viridiplantae	L	bZIP transcription factor	NA	GO:0003674,GO:0003700,GO:0005575,GO:0005622,GO:0005623,GO:0005634,GO:0005737,GO:0005783,GO:0005789,GO:0006355,GO:0006950,GO:0006986,GO:0007154,GO:0007165,GO:0008150,GO:0009889,GO:0009987,GO:0010033,GO:0010200,GO:0010243,GO:0010468,GO:0010556,GO:0012505,GO:0016020,GO:0019219,GO:0019222,GO:0023052,GO:0030968,GO:0031323,GO:0031326,GO:0031984,GO:0033554,GO:0034620,GO:0034976,GO:0035966,GO:0035967,GO:…	NA	ko:K21548	NA	NA	NA	NA	ko00000,ko03000	NA	NA	NA	bZIP_1
681	evm.model.s_36.8076	161934.XP_010692632.1	3.35e-82	254	28J02@1|root,2QV94@2759|Eukaryota,37MAZ@33090|Viridiplantae,3G760@35493|Streptophyta	33090|Viridiplantae	K	Transcription factor that specifically binds AT-rich DNA sequences related to the nuclear matrix attachment regions (MARs)	NA	NA	NA	NA	NA	NA	NA	NA	NA	NA	NA	NA	DUF296
682	evm.model.s_36.8130	161934.XP_010682646.1	7.16e-71	235	KOG1052@1|root,KOG1052@2759|Eukaryota,37K5G@33090|Viridiplantae,3GEFA@35493|Streptophyta	33090|Viridiplantae	EPT	Glutamate-gated receptor that probably acts as non- selective cation channel	NA	NA	NA	ko:K05387	NA	NA	NA	NA	ko00000,ko04040	1.A.10.1.10,1.A.10.1.18,1.A.10.1.7	NA	NA	SBP_bac_3
683	evm.model.s_36.8200	161934.XP_010692463.1	9.23e-247	694	COG0463@1|root,2QTF9@2759|Eukaryota,37N9S@33090|Viridiplantae,3GBHN@35493|Streptophyta	33090|Viridiplantae	M	UPF0392 protein	NA	NA	NA	NA	NA	NA	NA	NA	NA	NA	NA	NA	Glyco_transf_92
684	evm.model.s_36.8241	161934.XP_010692544.1	0	912	COG0753@1|root,KOG0047@2759|Eukaryota,37M6R@33090|Viridiplantae	33090|Viridiplantae	P	Occurs in almost all aerobically respiring organisms and serves to protect cells from the toxic effects of hydrogen peroxide	CAT1	GO:0000302,GO:0003674,GO:0003676,GO:0003723,GO:0003729,GO:0003824,GO:0004096,GO:0004601,GO:0005488,GO:0005575,GO:0005576,GO:0005618,GO:0005622,GO:0005623,GO:0005737,GO:0005739,GO:0005773,GO:0005777,GO:0005829,GO:0005840,GO:0005886,GO:0005911,GO:0006950,GO:0006979,GO:0006995,GO:0007154,GO:0008150,GO:0008152,GO:0009056,GO:0009266,GO:0009267,GO:0009314,GO:0009409,GO:0009416,GO:0009506,GO:0009507,GO:…	1.11.1.6	ko:K03781	ko00380,ko00630,ko01110,ko01130,ko01200,ko04011,ko04016,ko04068,ko04146,ko04211,ko04212,ko04213,ko05014,map00380,map00630,map01110,map01130,map01200,map04011,map04016,map04068,map04146,map04211,map04212,map04213,map05014	M00532	R00009,R00602,R02670	RC00034,RC00767,RC02141,RC02755	ko00000,ko00001,ko00002,ko01000	NA	NA	NA	Catalase,Catalase-rel
685	evm.model.s_36.8257	161934.XP_010692562.1	0	885	COG0318@1|root,KOG1176@2759|Eukaryota,37NZS@33090|Viridiplantae,3G7PF@35493|Streptophyta	33090|Viridiplantae	I	acyl-activating enzyme	NA	GO:0005575,GO:0005622,GO:0005623,GO:0005737,GO:0005777,GO:0042579,GO:0043226,GO:0043227,GO:0043229,GO:0043231,GO:0044424,GO:0044444,GO:0044464	NA	ko:K00666	NA	NA	NA	NA	ko00000,ko01000,ko01004	NA	NA	NA	AMP-binding,AMP-binding_C
686	evm.model.s_36.8341	161934.XP_010692849.1	7.21e-244	683	COG0318@1|root,KOG1176@2759|Eukaryota,37P70@33090|Viridiplantae,3GBJ7@35493|Streptophyta	33090|Viridiplantae	I	4-coumarate--CoA ligase-like	OPCL1	GO:0005575,GO:0005622,GO:0005623,GO:0005737,GO:0005777,GO:0006082,GO:0006950,GO:0008150,GO:0008152,GO:0009058,GO:0009611,GO:0009694,GO:0009695,GO:0009987,GO:0010817,GO:0016053,GO:0019752,GO:0032787,GO:0042445,GO:0042446,GO:0042579,GO:0043226,GO:0043227,GO:0043229,GO:0043231,GO:0043436,GO:0044237,GO:0044249,GO:0044281,GO:0044283,GO:0044424,GO:0044444,GO:0044464,GO:0046394,GO:0050896,GO:0065007,GO:…	6.2.1.12	ko:K01904,ko:K10526	ko00130,ko00360,ko00592,ko00940,ko01100,ko01110,map00130,map00360,map00592,map00940,map01100,map01110	M00039,M00113,M00137,M00350	R01616,R01943,R02194,R02221,R02255,R06583,R07887	RC00004,RC00014,RC00131	ko00000,ko00001,ko00002,ko01000	NA	NA	NA	AMP-binding,AMP-binding_C
687	evm.model.s_36.8434	161934.XP_010667672.1	0	1075	COG0668@1|root,KOG4629@2759|Eukaryota,37M9C@33090|Viridiplantae,3GE1I@35493|Streptophyta	33090|Viridiplantae	M	mechanosensitive ion channel	NA	NA	NA	ko:K22048	NA	NA	NA	NA	ko00000,ko02000	1.A.23.4	NA	NA	MS_channel
688	evm.model.s_36.9003	161934.XP_010678309.1	2.77000000019145e-314	862	KOG0032@1|root,KOG0032@2759|Eukaryota,37JJW@33090|Viridiplantae,3GAF7@35493|Streptophyta	33090|Viridiplantae	T	calcium-dependent protein kinase	CPK4	GO:0001101,GO:0001558,GO:0003674,GO:0003824,GO:0004672,GO:0004674,GO:0004683,GO:0005488,GO:0005515,GO:0005516,GO:0005575,GO:0005622,GO:0005623,GO:0005634,GO:0005737,GO:0005829,GO:0005886,GO:0006464,GO:0006468,GO:0006793,GO:0006796,GO:0006807,GO:0007154,GO:0007165,GO:0008150,GO:0008152,GO:0009719,GO:0009725,GO:0009737,GO:0009738,GO:0009755,GO:0009787,GO:0009789,GO:0009931,GO:0009966,GO:0009967,GO:…	2.7.11.1	ko:K13412	ko04626,ko05145,map04626,map05145	NA	NA	NA	ko00000,ko00001,ko01000,ko01001	NA	NA	NA	EF-hand_1,EF-hand_5,Pkinase
689	evm.model.s_36.9035	161934.XP_010675085.1	3.5e-291	805	KOG0637@1|root,KOG0637@2759|Eukaryota,37JCU@33090|Viridiplantae,3GGAN@35493|Streptophyta	33090|Viridiplantae	G	Sucrose transport	SUT1	NA	NA	ko:K15378	NA	NA	NA	NA	ko00000,ko02000	2.A.2.4,2.A.2.6	NA	NA	MFS_2
690	evm.model.s_36.9324	161934.XP_010672675.1	1.26000000001378e-313	862	COG0277@1|root,KOG1231@2759|Eukaryota,37IY6@33090|Viridiplantae,3GDRD@35493|Streptophyta	33090|Viridiplantae	C	Cytokinin dehydrogenase	CKX5	GO:0003674,GO:0003824,GO:0005575,GO:0005576,GO:0006725,GO:0006807,GO:0008150,GO:0008152,GO:0009056,GO:0009308,GO:0009690,GO:0009823,GO:0009987,GO:0010817,GO:0016491,GO:0016645,GO:0019139,GO:0034754,GO:0042445,GO:0042447,GO:0044237,GO:0046483,GO:0055114,GO:0065007,GO:0065008,GO:0071704,GO:1901564	1.5.99.12	ko:K00279	ko00908,map00908	NA	R05708	RC00121,RC01455	ko00000,ko00001,ko01000	NA	NA	NA	Cytokin-bind,FAD_binding_4
691	evm.model.s_36.9857	161934.XP_010669256.1	7.03e-70	229	2CMA2@1|root,2QPRM@2759|Eukaryota,37KWZ@33090|Viridiplantae,3GGNR@35493|Streptophyta	33090|Viridiplantae	K	WRKY Transcription Factor	WRKY30	GO:0000302,GO:0000976,GO:0000987,GO:0001067,GO:0001101,GO:0002376,GO:0003674,GO:0003676,GO:0003677,GO:0003690,GO:0003700,GO:0005488,GO:0005575,GO:0005622,GO:0005623,GO:0005634,GO:0005730,GO:0005737,GO:0006355,GO:0006950,GO:0006952,GO:0006955,GO:0006979,GO:0007275,GO:0007568,GO:0008150,GO:0009507,GO:0009536,GO:0009605,GO:0009607,GO:0009617,GO:0009636,GO:0009719,GO:0009725,GO:0009751,GO:0009791,GO:…	NA	NA	NA	NA	NA	NA	NA	NA	NA	NA	WRKY
692	evm.model.s_36.9966	161934.XP_010669801.1	3.53e-283	783	COG0596@1|root,2QSNW@2759|Eukaryota,37SCR@33090|Viridiplantae,3G7UA@35493|Streptophyta	33090|Viridiplantae	S	alpha/beta hydrolase fold	NA	GO:0005575,GO:0005622,GO:0005623,GO:0005737,GO:0044424,GO:0044464	NA	NA	NA	NA	NA	NA	NA	NA	NA	NA	Abhydrolase_1
693	evm.model.s_36.10025	4006.Lus10036363	1.55e-136	419	COG0515@1|root,2QQ1P@2759|Eukaryota,37P4S@33090|Viridiplantae,3GDRJ@35493|Streptophyta,4JIJG@91835|fabids	33090|Viridiplantae	T	U-box domain-containing protein	NA	NA	2.7.11.1	ko:K04733	ko04010,ko04064,ko04620,ko04621,ko04624,ko04722,ko05133,ko05140,ko05142,ko05145,ko05152,ko05162,ko05164,map04010,map04064,map04620,map04621,map04624,map04722,map05133,map05140,map05142,map05145,map05152,map05162,map05164	M00686	NA	NA	ko00000,ko00001,ko00002,ko01000,ko01001	NA	NA	NA	Pkinase_Tyr,U-box
694	evm.model.s_36.10096	161934.XP_010672143.1	9.95e-261	727	KOG2458@1|root,KOG2458@2759|Eukaryota,37P4A@33090|Viridiplantae,3GDAW@35493|Streptophyta	33090|Viridiplantae	S	O-glucosyltransferase rumi homolog	NA	NA	NA	ko:K13667	ko00514,map00514	NA	R09315	NA	ko00000,ko00001,ko01000,ko01003	NA	GT90	NA	Glyco_transf_90
695	evm.model.s_36.10237	161934.XP_010693951.1	2.76e-93	279	KOG0406@1|root,KOG0406@2759|Eukaryota,37N96@33090|Viridiplantae,3GAEQ@35493|Streptophyta	33090|Viridiplantae	O	Belongs to the GST superfamily	NA	NA	2.5.1.18	ko:K00799	ko00480,ko00980,ko00982,ko00983,ko01524,ko05200,ko05204,ko05225,ko05418,map00480,map00980,map00982,map00983,map01524,map05200,map05204,map05225,map05418	NA	R03522,R07002,R07003,R07004,R07023,R07024,R07025,R07026,R07069,R07070,R07083,R07084,R07091,R07092,R07093,R07094,R07100,R07113,R07116,R08280,R09409,R11905	RC00004,RC00069,RC00840,RC00948,RC01704,RC01705,RC01706,RC01758,RC01759,RC01765,RC01767,RC01769,RC02243,RC02527,RC02939,RC02940,RC02942,RC02943,RC02944	ko00000,ko00001,ko01000,ko02000	1.A.12.2.2,1.A.12.3.2	NA	NA	GST_C,GST_N
696	evm.model.s_36.10574	161934.XP_010673560.1	0	988	COG0515@1|root,2QQEW@2759|Eukaryota,37HW6@33090|Viridiplantae,3G7JQ@35493|Streptophyta	33090|Viridiplantae	T	G-type lectin S-receptor-like serine threonine-protein kinase	NA	NA	NA	NA	NA	NA	NA	NA	NA	NA	NA	NA	B_lectin,Pkinase
697	evm.model.s_36.10603	102107.XP_008220159.1	5.34e-216	617	28IMD@1|root,2R9AE@2759|Eukaryota,37NSD@33090|Viridiplantae,3GCHV@35493|Streptophyta,4JF3K@91835|fabids	33090|Viridiplantae	S	isoform X1	NA	NA	NA	NA	NA	NA	NA	NA	NA	NA	NA	NA	DUF547,Lzipper-MIP1
698	evm.model.s_36.10604	161934.XP_010684438.1	2.03e-72	233	28NIN@1|root,2QV49@2759|Eukaryota,37M4P@33090|Viridiplantae,3GFD5@35493|Streptophyta	33090|Viridiplantae	S	Protein of unknown function (DUF1645)	NA	NA	NA	NA	NA	NA	NA	NA	NA	NA	NA	NA	DUF1645
699	evm.model.s_36.10712	161934.XP_010691923.1	7.69e-159	463	KOG1441@1|root,KOG1441@2759|Eukaryota,37SB2@33090|Viridiplantae,3GDQY@35493|Streptophyta	33090|Viridiplantae	EG	Xylulose 5-phosphate phosphate translocator	NA	GO:0003674,GO:0005215,GO:0005342,GO:0005575,GO:0005622,GO:0005623,GO:0005737,GO:0006810,GO:0006811,GO:0006820,GO:0008028,GO:0008150,GO:0008509,GO:0008514,GO:0008643,GO:0009507,GO:0009526,GO:0009536,GO:0009941,GO:0015075,GO:0015120,GO:0015144,GO:0015318,GO:0015605,GO:0015711,GO:0015713,GO:0015717,GO:0015718,GO:0015748,GO:0015849,GO:0022857,GO:0031967,GO:0031975,GO:0034219,GO:0034220,GO:0035436,GO:…	NA	ko:K15283	NA	NA	NA	NA	ko00000,ko02000	2.A.7.9	NA	NA	TPT
700	evm.model.s_36.10974	161934.XP_010676090.1	1.04e-175	495	COG2801@1|root,KOG0017@2759|Eukaryota,37KCK@33090|Viridiplantae,3GADK@35493|Streptophyta	33090|Viridiplantae	L	Phosphate-induced protein 1 conserved region	PHI-1	GO:0001666,GO:0005575,GO:0005618,GO:0005622,GO:0005623,GO:0005737,GO:0005794,GO:0006950,GO:0008150,GO:0009505,GO:0009628,GO:0012505,GO:0030312,GO:0036293,GO:0040007,GO:0043226,GO:0043227,GO:0043229,GO:0043231,GO:0044424,GO:0044444,GO:0044464,GO:0050896,GO:0070482,GO:0071944	NA	NA	NA	NA	NA	NA	NA	NA	NA	NA	Phi_1
701	evm.model.s_36.11202	161934.XP_010676968.1	4.05e-117	347	KOG1470@1|root,KOG1470@2759|Eukaryota,37M33@33090|Viridiplantae,3GEF3@35493|Streptophyta	33090|Viridiplantae	I	Random slug protein 5-like	NA	NA	NA	NA	NA	NA	NA	NA	NA	NA	NA	NA	CRAL_TRIO
702	evm.model.s_36.11284	161934.XP_010677280.1	1.68e-195	550	COG3240@1|root,2QQWI@2759|Eukaryota,37R94@33090|Viridiplantae,3G9U1@35493|Streptophyta	33090|Viridiplantae	I	Belongs to the 'GDSL' lipolytic enzyme family	NA	NA	NA	NA	NA	NA	NA	NA	NA	NA	NA	NA	Lipase_GDSL
703	evm.model.s_12211.12	161934.XP_010694305.1	1.54e-236	657	COG0515@1|root,KOG1187@2759|Eukaryota,37IK1@33090|Viridiplantae,3G8DU@35493|Streptophyta	33090|Viridiplantae	T	leucine-rich repeat receptor-like serine threonine-protein kinase	NA	NA	2.7.11.1	ko:K04733	ko04010,ko04064,ko04620,ko04621,ko04624,ko04722,ko05133,ko05140,ko05142,ko05145,ko05152,ko05162,ko05164,map04010,map04064,map04620,map04621,map04624,map04722,map05133,map05140,map05142,map05145,map05152,map05162,map05164	M00686	NA	NA	ko00000,ko00001,ko00002,ko01000,ko01001	NA	NA	NA	Pkinase
704	evm.model.s_7687.1	225117.XP_009349875.1	1.36e-171	480	28JEF@1|root,2QR06@2759|Eukaryota,37JKQ@33090|Viridiplantae,3GATN@35493|Streptophyta,4JRU7@91835|fabids	33090|Viridiplantae	S	Rare lipoprotein A (RlpA)-like double-psi beta-barrel	NA	GO:0005575,GO:0005618,GO:0005622,GO:0005623,GO:0005737,GO:0005829,GO:0005911,GO:0006949,GO:0008150,GO:0009505,GO:0009506,GO:0009653,GO:0009987,GO:0030054,GO:0030312,GO:0032502,GO:0044424,GO:0044444,GO:0044464,GO:0048646,GO:0048856,GO:0055044,GO:0071944	NA	NA	NA	NA	NA	NA	NA	NA	NA	NA	DPBB_1,Pollen_allerg_1
705	evm.model.s_1002.6	29730.Gorai.009G121200.1	2.14e-189	542	2CNYG@1|root,2QYRK@2759|Eukaryota,37P0X@33090|Viridiplantae,3GFQG@35493|Streptophyta	33090|Viridiplantae	S	Shikimate O-hydroxycinnamoyltransferase-like	NA	NA	NA	NA	NA	NA	NA	NA	NA	NA	NA	NA	Transferase
706	evm.model.s_1666.3	225117.XP_009347114.1	5.43e-91	278	KOG0144@1|root,KOG0144@2759|Eukaryota,37RPG@33090|Viridiplantae,3G7QD@35493|Streptophyta,4JEYR@91835|fabids	33090|Viridiplantae	A	CUGBP Elav-like family member	NA	GO:0000003,GO:0002376,GO:0003006,GO:0003674,GO:0003676,GO:0003723,GO:0003729,GO:0005488,GO:0005575,GO:0005622,GO:0005623,GO:0005737,GO:0006139,GO:0006401,GO:0006402,GO:0006725,GO:0006807,GO:0006950,GO:0006952,GO:0006955,GO:0007275,GO:0008150,GO:0008152,GO:0008219,GO:0009056,GO:0009057,GO:0009314,GO:0009416,GO:0009626,GO:0009628,GO:0009648,GO:0009791,GO:0009892,GO:0009966,GO:0009967,GO:0009987,GO:…	NA	ko:K13207	NA	NA	NA	NA	ko00000,ko03041	NA	NA	NA	RRM_1
707	evm.model.s_4683.8	225117.XP_009368205.1	2.15e-68	209	COG3979@1|root,KOG4742@2759|Eukaryota,37QEZ@33090|Viridiplantae,3GB98@35493|Streptophyta	33090|Viridiplantae	L	Endochitinase	NA	GO:0000003,GO:0003006,GO:0003674,GO:0003824,GO:0004553,GO:0004568,GO:0005575,GO:0005618,GO:0005623,GO:0006950,GO:0007275,GO:0008150,GO:0009605,GO:0009607,GO:0009611,GO:0009617,GO:0009790,GO:0009791,GO:0009793,GO:0010154,GO:0010262,GO:0016787,GO:0016798,GO:0022414,GO:0030312,GO:0032501,GO:0032502,GO:0043207,GO:0044464,GO:0048316,GO:0048608,GO:0048731,GO:0048856,GO:0050896,GO:0051704,GO:0051707,GO:…	3.2.1.14	ko:K01183	ko00520,ko01100,map00520,map01100	NA	R01206,R02334	RC00467	ko00000,ko00001,ko01000	NA	GH18	NA	Glyco_hydro_19
708	evm.model.s_8676.20	161934.XP_010690280.1	6.87e-201	573	COG0814@1|root,KOG1303@2759|Eukaryota,37PAR@33090|Viridiplantae,3GC30@35493|Streptophyta	33090|Viridiplantae	E	Lysine histidine transporter-like	NA	NA	NA	NA	NA	NA	NA	NA	NA	NA	NA	NA	Aa_trans
709	evm.model.s_1214.18	161934.XP_010677540.1	3.24e-200	565	28IQ6@1|root,2QR1A@2759|Eukaryota,37NEC@33090|Viridiplantae,3G8RQ@35493|Streptophyta	33090|Viridiplantae	H	RING-type E3 ubiquitin transferase	NA	GO:0001101,GO:0003674,GO:0003824,GO:0004842,GO:0005575,GO:0005622,GO:0005623,GO:0005737,GO:0005829,GO:0006464,GO:0006807,GO:0006950,GO:0008150,GO:0008152,GO:0009414,GO:0009415,GO:0009628,GO:0009987,GO:0010033,GO:0010035,GO:0010200,GO:0010243,GO:0016567,GO:0016740,GO:0019538,GO:0019787,GO:0032446,GO:0036211,GO:0042221,GO:0042493,GO:0043170,GO:0043412,GO:0044237,GO:0044238,GO:0044260,GO:0044267,GO:…	NA	NA	NA	NA	NA	NA	NA	NA	NA	NA	U-box
710	evm.model.s_12453.32	161934.XP_010684674.1	1.33e-157	449	COG3217@1|root,KOG2362@2759|Eukaryota,37PJM@33090|Viridiplantae,3GERJ@35493|Streptophyta	33090|Viridiplantae	S	molybdenum cofactor sulfurase family protein	NA	NA	NA	NA	NA	NA	NA	NA	NA	NA	NA	NA	MOSC,MOSC_N
711	evm.model.s_1885.3	161934.XP_010667547.1	1.25e-168	481	COG1252@1|root,KOG2495@2759|Eukaryota,37IIY@33090|Viridiplantae,3GB2W@35493|Streptophyta	33090|Viridiplantae	C	Apoptosis-inducing factor	NA	NA	NA	NA	NA	NA	NA	NA	NA	NA	NA	NA	Pyr_redox_2
712	evm.model.s_538.41	161934.XP_010677545.1	1.49e-145	417	COG5074@1|root,KOG0810@2759|Eukaryota,37PHW@33090|Viridiplantae,3GEBZ@35493|Streptophyta	33090|Viridiplantae	U	Belongs to the syntaxin family	NA	GO:0000149,GO:0001101,GO:0003674,GO:0005488,GO:0005515,GO:0005575,GO:0005622,GO:0005623,GO:0005737,GO:0005794,GO:0005802,GO:0005886,GO:0005911,GO:0006605,GO:0006612,GO:0006810,GO:0006833,GO:0006886,GO:0006887,GO:0006906,GO:0006950,GO:0006952,GO:0006996,GO:0008104,GO:0008150,GO:0009504,GO:0009506,GO:0009605,GO:0009607,GO:0009620,GO:0009719,GO:0009725,GO:0009737,GO:0009987,GO:0010033,GO:0010119,GO:…	NA	ko:K08486	ko04130,ko04721,map04130,map04721	NA	NA	NA	ko00000,ko00001,ko04131,ko04147	NA	NA	NA	SNARE,Syntaxin
713	evm.model.s_9735.15	161934.XP_010688366.1	1.81e-104	310	2C7MT@1|root,2QS0C@2759|Eukaryota,37NF9@33090|Viridiplantae,3GBAJ@35493|Streptophyta	33090|Viridiplantae	S	acid phosphatase	NA	NA	NA	NA	NA	NA	NA	NA	NA	NA	NA	NA	Acid_phosphat_B
714	evm.model.s_1292.20	4096.XP_009792341.1	1.44e-78	243	28MQU@1|root,2QV9P@2759|Eukaryota,37PSG@33090|Viridiplantae,3GDS8@35493|Streptophyta,44NG8@71274|asterids	33090|Viridiplantae	S	Lateral organ boundaries (LOB) domain	NA	NA	NA	NA	NA	NA	NA	NA	NA	NA	NA	NA	LOB
715	evm.model.s_12210.14	161934.XP_010670107.1	2.89e-60	190	29F1T@1|root,2RN75@2759|Eukaryota,37TJB@33090|Viridiplantae,3GJY3@35493|Streptophyta	33090|Viridiplantae	S	MLP-like protein	NA	GO:0005575,GO:0005622,GO:0005623,GO:0005737,GO:0009507,GO:0009536,GO:0043226,GO:0043227,GO:0043229,GO:0043231,GO:0044424,GO:0044444,GO:0044464	NA	NA	NA	NA	NA	NA	NA	NA	NA	NA	Bet_v_1
716	evm.model.s_9052.12	161934.XP_010693980.1	1.08e-75	234	KOG0406@1|root,KOG0406@2759|Eukaryota,37N96@33090|Viridiplantae,3GAEQ@35493|Streptophyta	33090|Viridiplantae	O	Belongs to the GST superfamily	NA	NA	2.5.1.18	ko:K00799	ko00480,ko00980,ko00982,ko00983,ko01524,ko05200,ko05204,ko05225,ko05418,map00480,map00980,map00982,map00983,map01524,map05200,map05204,map05225,map05418	NA	R03522,R07002,R07003,R07004,R07023,R07024,R07025,R07026,R07069,R07070,R07083,R07084,R07091,R07092,R07093,R07094,R07100,R07113,R07116,R08280,R09409,R11905	RC00004,RC00069,RC00840,RC00948,RC01704,RC01705,RC01706,RC01758,RC01759,RC01765,RC01767,RC01769,RC02243,RC02527,RC02939,RC02940,RC02942,RC02943,RC02944	ko00000,ko00001,ko01000,ko02000	1.A.12.2.2,1.A.12.3.2	NA	NA	GST_C,GST_N
717	evm.model.s_9052.22	161934.XP_010693951.1	6.53e-74	230	KOG0406@1|root,KOG0406@2759|Eukaryota,37N96@33090|Viridiplantae,3GAEQ@35493|Streptophyta	33090|Viridiplantae	O	Belongs to the GST superfamily	NA	NA	2.5.1.18	ko:K00799	ko00480,ko00980,ko00982,ko00983,ko01524,ko05200,ko05204,ko05225,ko05418,map00480,map00980,map00982,map00983,map01524,map05200,map05204,map05225,map05418	NA	R03522,R07002,R07003,R07004,R07023,R07024,R07025,R07026,R07069,R07070,R07083,R07084,R07091,R07092,R07093,R07094,R07100,R07113,R07116,R08280,R09409,R11905	RC00004,RC00069,RC00840,RC00948,RC01704,RC01705,RC01706,RC01758,RC01759,RC01765,RC01767,RC01769,RC02243,RC02527,RC02939,RC02940,RC02942,RC02943,RC02944	ko00000,ko00001,ko01000,ko02000	1.A.12.2.2,1.A.12.3.2	NA	NA	GST_C,GST_N
718	evm.model.s_2979.5	161934.XP_010695722.1	1.19e-155	445	2C0PQ@1|root,2QT8W@2759|Eukaryota,37HUF@33090|Viridiplantae,3GAU8@35493|Streptophyta	33090|Viridiplantae	Q	Belongs to the peroxidase family. Classical plant (class III) peroxidase subfamily	NA	NA	1.11.1.7	ko:K00430	ko00940,ko01100,ko01110,map00940,map01100,map01110	NA	R00602,R02596,R03919,R04007,R07443	RC00034	ko00000,ko00001,ko01000	NA	NA	NA	peroxidase
719	evm.model.s_1082.12	4155.Migut.D02291.1.p	2.96e-51	164	COG0580@1|root,KOG0223@2759|Eukaryota,37HHG@33090|Viridiplantae,3GA6H@35493|Streptophyta,44PDS@71274|asterids	33090|Viridiplantae	G	Belongs to the MIP aquaporin (TC 1.A.8) family	NA	GO:0000322,GO:0000325,GO:0000326,GO:0003674,GO:0005215,GO:0005372,GO:0005575,GO:0005576,GO:0005622,GO:0005623,GO:0005737,GO:0005773,GO:0005774,GO:0005783,GO:0005794,GO:0005886,GO:0005887,GO:0006810,GO:0006811,GO:0006833,GO:0006855,GO:0006950,GO:0006952,GO:0008150,GO:0009507,GO:0009526,GO:0009536,GO:0009605,GO:0009607,GO:0009617,GO:0009705,GO:0009941,GO:0012505,GO:0015204,GO:0015250,GO:0015267,GO:…	NA	ko:K09873	NA	NA	NA	NA	ko00000,ko02000	1.A.8.10	NA	NA	MIP
720	evm.model.s_12509.59	161934.XP_010681219.1	3.89e-171	486	2C0PQ@1|root,2QT8W@2759|Eukaryota,37QSI@33090|Viridiplantae,3GBJG@35493|Streptophyta	33090|Viridiplantae	Q	Belongs to the peroxidase family. Classical plant (class III) peroxidase subfamily	NA	GO:0003674,GO:0003824,GO:0004601,GO:0005575,GO:0005618,GO:0005622,GO:0005623,GO:0005737,GO:0005773,GO:0005911,GO:0008150,GO:0008152,GO:0009505,GO:0009506,GO:0009636,GO:0009664,GO:0009987,GO:0016020,GO:0016043,GO:0016209,GO:0016491,GO:0016684,GO:0030054,GO:0030312,GO:0042221,GO:0043226,GO:0043227,GO:0043229,GO:0043231,GO:0044424,GO:0044444,GO:0044464,GO:0045229,GO:0050896,GO:0051716,GO:0055044,GO:…	1.11.1.7	ko:K00430	ko00940,ko01100,ko01110,map00940,map01100,map01110	NA	R00602,R02596,R03919,R04007,R07443	RC00034	ko00000,ko00001,ko01000	NA	NA	NA	peroxidase
721	evm.model.s_11963.7	42345.XP_008779321.1	3.9e-39	140	2BD6H@1|root,2RZ8U@2759|Eukaryota,37V26@33090|Viridiplantae,3GJGD@35493|Streptophyta,3M6RH@4447|Liliopsida	33090|Viridiplantae	S	Plastocyanin-like domain	NA	NA	NA	NA	NA	NA	NA	NA	NA	NA	NA	NA	Cu_bind_like
722	evm.model.s_11963.9	3750.XP_008374007.1	3.4e-28	112	2BD6H@1|root,2S038@2759|Eukaryota,37V3W@33090|Viridiplantae,3GJ7J@35493|Streptophyta,4JQEM@91835|fabids	33090|Viridiplantae	S	Cucumber peeling cupredoxin-like	NA	NA	NA	NA	NA	NA	NA	NA	NA	NA	NA	NA	Cu_bind_like
723	evm.model.s_12533.3	161934.XP_010680718.1	0	1117	28I6U@1|root,2QT31@2759|Eukaryota,37MZI@33090|Viridiplantae,3GEF4@35493|Streptophyta	33090|Viridiplantae	S	methyltransferase	NA	GO:0003674,GO:0003824,GO:0005575,GO:0005622,GO:0005623,GO:0005737,GO:0005773,GO:0005774,GO:0005794,GO:0008150,GO:0008152,GO:0008168,GO:0008757,GO:0012505,GO:0016020,GO:0016740,GO:0016741,GO:0031090,GO:0032259,GO:0043226,GO:0043227,GO:0043229,GO:0043231,GO:0044422,GO:0044424,GO:0044437,GO:0044444,GO:0044446,GO:0044464,GO:0098588,GO:0098805	NA	NA	NA	NA	NA	NA	NA	NA	NA	NA	Methyltransf_29
724	evm.model.s_12543.74	161934.XP_010680904.1	2.15e-170	489	28I12@1|root,2QQBT@2759|Eukaryota,37MEW@33090|Viridiplantae,3G7KR@35493|Streptophyta	33090|Viridiplantae	S	UPF0496 protein	NA	NA	NA	NA	NA	NA	NA	NA	NA	NA	NA	NA	DUF677
725	evm.model.s_790.38	3760.EMJ23697	1.46e-188	529	COG5597@1|root,KOG1950@2759|Eukaryota,37MMR@33090|Viridiplantae,3G87B@35493|Streptophyta,4JH0D@91835|fabids	33090|Viridiplantae	G	Belongs to the glycosyltransferase 8 family	GolS4	GO:0000271,GO:0003674,GO:0003824,GO:0005488,GO:0005536,GO:0005975,GO:0005976,GO:0005977,GO:0005978,GO:0005996,GO:0006012,GO:0006073,GO:0006091,GO:0006112,GO:0006950,GO:0006979,GO:0008150,GO:0008152,GO:0008194,GO:0008378,GO:0008466,GO:0009058,GO:0009059,GO:0009250,GO:0009987,GO:0015980,GO:0016051,GO:0016740,GO:0016757,GO:0016758,GO:0019318,GO:0030246,GO:0033692,GO:0034637,GO:0034645,GO:0035250,GO:…	2.4.1.123	ko:K18819	ko00052,map00052	NA	R01192	RC00005,RC00049,RC02748	ko00000,ko00001,ko01000	NA	GT8	NA	Glyco_transf_8
726	evm.model.s_790.64	161934.XP_010682545.1	8.7200000057324e-316	871	KOG2501@1|root,KOG2501@2759|Eukaryota,37JND@33090|Viridiplantae,3GDD8@35493|Streptophyta	33090|Viridiplantae	O	Nucleoredoxin	NA	GO:0000003,GO:0000902,GO:0000904,GO:0001558,GO:0003006,GO:0003674,GO:0003824,GO:0004791,GO:0005575,GO:0005622,GO:0005623,GO:0005737,GO:0005829,GO:0006935,GO:0008150,GO:0008152,GO:0009605,GO:0009636,GO:0009653,GO:0009826,GO:0009856,GO:0009860,GO:0009932,GO:0009987,GO:0010035,GO:0010038,GO:0010183,GO:0010769,GO:0015036,GO:0016043,GO:0016049,GO:0016209,GO:0016491,GO:0016651,GO:0016667,GO:0016668,GO:…	1.8.1.8	ko:K17609	NA	NA	NA	NA	ko00000,ko01000,ko01009	NA	NA	NA	C1_2,Thioredoxin_8
727	evm.model.s_3198.11	4113.PGSC0003DMT400046468	6.41e-30	131	28P47@1|root,2QVQV@2759|Eukaryota,37S8E@33090|Viridiplantae,3G9NT@35493|Streptophyta,44JF6@71274|asterids	33090|Viridiplantae	S	SANT SWI3, ADA2, N-CoR and TFIIIB'' DNA-binding domains	NA	NA	NA	NA	NA	NA	NA	NA	NA	NA	NA	NA	NA
728	evm.model.s_4575.21	161934.XP_010678077.1	0	933	COG0515@1|root,2QPSF@2759|Eukaryota,37N81@33090|Viridiplantae,3G8ZX@35493|Streptophyta	33090|Viridiplantae	T	L-type lectin-domain containing receptor kinase	NA	GO:0002229,GO:0002239,GO:0005575,GO:0005623,GO:0005886,GO:0006950,GO:0006952,GO:0008150,GO:0009605,GO:0009607,GO:0009617,GO:0016020,GO:0042742,GO:0043207,GO:0044464,GO:0050896,GO:0051704,GO:0051707,GO:0071944,GO:0098542	NA	NA	NA	NA	NA	NA	NA	NA	NA	NA	Lectin_legB,Pkinase
729	evm.model.s_27.10	161934.XP_010693768.1	0	1065	KOG2225@1|root,KOG2225@2759|Eukaryota,37KPT@33090|Viridiplantae,3GH2G@35493|Streptophyta	33090|Viridiplantae	S	Dymeclin-like	NA	NA	NA	NA	NA	NA	NA	NA	NA	NA	NA	NA	Dymeclin
730	evm.model.s_952.4	161934.XP_010693594.1	1.55e-168	479	COG0596@1|root,KOG4178@2759|Eukaryota,37P84@33090|Viridiplantae,3G9C1@35493|Streptophyta	33090|Viridiplantae	I	epoxide hydrolase	NA	GO:0000287,GO:0001676,GO:0002532,GO:0002538,GO:0002539,GO:0003008,GO:0003013,GO:0003018,GO:0003674,GO:0003824,GO:0004301,GO:0005102,GO:0005488,GO:0005515,GO:0005575,GO:0005622,GO:0005623,GO:0005737,GO:0005777,GO:0005782,GO:0005829,GO:0006082,GO:0006605,GO:0006625,GO:0006629,GO:0006631,GO:0006633,GO:0006690,GO:0006725,GO:0006793,GO:0006796,GO:0006805,GO:0006810,GO:0006873,GO:0006874,GO:0006875,GO:…	NA	NA	NA	NA	NA	NA	NA	NA	NA	NA	Abhydrolase_1
731	evm.model.s_12324.13	161934.XP_010680971.1	2.91e-188	541	KOG1192@1|root,KOG1192@2759|Eukaryota,37MYI@33090|Viridiplantae,3G8WS@35493|Streptophyta	33090|Viridiplantae	CG	Belongs to the UDP-glycosyltransferase family	NA	GO:0001101,GO:0003674,GO:0003824,GO:0005575,GO:0005622,GO:0005623,GO:0005737,GO:0005829,GO:0006066,GO:0006082,GO:0006629,GO:0006714,GO:0006720,GO:0006721,GO:0006950,GO:0006970,GO:0008150,GO:0008152,GO:0008194,GO:0008300,GO:0009056,GO:0009628,GO:0009651,GO:0009687,GO:0009719,GO:0009725,GO:0009737,GO:0009987,GO:0010033,GO:0016020,GO:0016042,GO:0016054,GO:0016107,GO:0016115,GO:0016740,GO:0016757,GO:…	2.4.1.218	ko:K08237	NA	NA	NA	NA	ko00000,ko01000,ko01003	NA	GT1	NA	UDPGT
732	evm.model.s_190.7	81985.XP_006302587.1	3.64e-124	362	COG1064@1|root,KOG0023@2759|Eukaryota,37Q9Z@33090|Viridiplantae,3G9GB@35493|Streptophyta,3HNHS@3699|Brassicales	33090|Viridiplantae	Q	Alcohol dehydrogenase GroES-like domain	NA	GO:0005575,GO:0005622,GO:0005623,GO:0005737,GO:0005829,GO:0006725,GO:0008150,GO:0008152,GO:0009058,GO:0009698,GO:0009699,GO:0009808,GO:0009809,GO:0009987,GO:0019438,GO:0019748,GO:0044237,GO:0044249,GO:0044424,GO:0044444,GO:0044464,GO:0044550,GO:0071704,GO:1901360,GO:1901362,GO:1901576	1.1.1.195	ko:K00083	ko00940,ko01100,ko01110,map00940,map01100,map01110	M00039	R02593,R03918,R06570,R06571,R07437	RC00649	ko00000,ko00001,ko00002,ko01000	NA	NA	NA	ADH_N
733	evm.model.s_1032.6	161934.XP_010666280.1	4.43e-107	313	2BYKQ@1|root,2QT7C@2759|Eukaryota,37JQ7@33090|Viridiplantae,3G9TG@35493|Streptophyta	33090|Viridiplantae	S	auxin-binding protein	NA	GO:0005575,GO:0005576,GO:0005618,GO:0005623,GO:0030312,GO:0044464,GO:0048046,GO:0071944	NA	NA	NA	NA	NA	NA	NA	NA	NA	NA	Cupin_1
734	evm.model.s_1032.14	161934.XP_010666280.1	1.27e-106	312	2BYKQ@1|root,2QT7C@2759|Eukaryota,37JQ7@33090|Viridiplantae,3G9TG@35493|Streptophyta	33090|Viridiplantae	S	auxin-binding protein	NA	GO:0005575,GO:0005576,GO:0005618,GO:0005623,GO:0030312,GO:0044464,GO:0048046,GO:0071944	NA	NA	NA	NA	NA	NA	NA	NA	NA	NA	Cupin_1
735	evm.model.s_1032.20	161934.XP_010666280.1	3.62e-75	234	2BYKQ@1|root,2QT7C@2759|Eukaryota,37JQ7@33090|Viridiplantae,3G9TG@35493|Streptophyta	33090|Viridiplantae	S	auxin-binding protein	NA	GO:0005575,GO:0005576,GO:0005618,GO:0005623,GO:0030312,GO:0044464,GO:0048046,GO:0071944	NA	NA	NA	NA	NA	NA	NA	NA	NA	NA	Cupin_1
736	evm.model.s_12569.59	161934.XP_010676154.1	0	922	COG3104@1|root,KOG1237@2759|Eukaryota,37J1P@33090|Viridiplantae,3GDMY@35493|Streptophyta	33090|Viridiplantae	E	Protein NRT1 PTR FAMILY 6.3-like	NA	GO:0001101,GO:0003674,GO:0005215,GO:0005575,GO:0005623,GO:0005886,GO:0006810,GO:0006811,GO:0006820,GO:0006950,GO:0008150,GO:0008509,GO:0009414,GO:0009415,GO:0009628,GO:0010035,GO:0010167,GO:0015075,GO:0015103,GO:0015112,GO:0015318,GO:0015698,GO:0015706,GO:0016020,GO:0022857,GO:0034220,GO:0042221,GO:0044464,GO:0050896,GO:0051179,GO:0051234,GO:0055085,GO:0071705,GO:0071944,GO:0098656,GO:1901698,GO:…	NA	ko:K14638	NA	NA	NA	NA	ko00000,ko02000	2.A.17.3	NA	NA	PTR2
737	evm.model.s_12569.63	3750.XP_008381222.1	4.67e-123	358	COG3104@1|root,KOG1237@2759|Eukaryota,37J1P@33090|Viridiplantae,3GDMY@35493|Streptophyta,4JKAM@91835|fabids	33090|Viridiplantae	E	Nitrate transporter	NRT1.1	GO:0001101,GO:0003674,GO:0005215,GO:0005575,GO:0005623,GO:0005886,GO:0006810,GO:0006811,GO:0006820,GO:0006950,GO:0008150,GO:0008509,GO:0009414,GO:0009415,GO:0009628,GO:0010035,GO:0010167,GO:0015075,GO:0015103,GO:0015112,GO:0015318,GO:0015698,GO:0015706,GO:0016020,GO:0022857,GO:0034220,GO:0042221,GO:0044464,GO:0050896,GO:0051179,GO:0051234,GO:0055085,GO:0071705,GO:0071944,GO:0098656,GO:1901698,GO:…	NA	ko:K14638	NA	NA	NA	NA	ko00000,ko02000	2.A.17.3	NA	NA	PTR2
738	evm.model.s_12569.102	161934.XP_010666837.1	3.17e-64	200	29F1T@1|root,2RN75@2759|Eukaryota,37TJB@33090|Viridiplantae,3GJY3@35493|Streptophyta	33090|Viridiplantae	S	MLP-like protein	NA	GO:0005575,GO:0005622,GO:0005623,GO:0005737,GO:0009507,GO:0009536,GO:0043226,GO:0043227,GO:0043229,GO:0043231,GO:0044424,GO:0044444,GO:0044464	NA	NA	NA	NA	NA	NA	NA	NA	NA	NA	Bet_v_1
739	evm.model.s_12569.364	161934.XP_010676330.1	7.13e-186	568	2C5YW@1|root,2QTCM@2759|Eukaryota,37N6Q@33090|Viridiplantae,3GBCH@35493|Streptophyta	33090|Viridiplantae	S	Probable zinc-ribbon domain	NA	NA	NA	NA	NA	NA	NA	NA	NA	NA	NA	NA	zinc_ribbon_12
740	evm.model.s_890.392	3711.Bra034022.1-P	6.86e-62	192	COG2124@1|root,KOG0157@2759|Eukaryota,37QJW@33090|Viridiplantae,3GADI@35493|Streptophyta,3HW7G@3699|Brassicales	33090|Viridiplantae	IQ	Cytokinin	NA	GO:0003674,GO:0003824,GO:0004497,GO:0005575,GO:0005911,GO:0006725,GO:0006807,GO:0008150,GO:0008152,GO:0009058,GO:0009308,GO:0009506,GO:0009690,GO:0009691,GO:0009987,GO:0010817,GO:0016491,GO:0018130,GO:0019438,GO:0030054,GO:0033397,GO:0033398,GO:0033400,GO:0033466,GO:0034641,GO:0034754,GO:0042445,GO:0042446,GO:0044237,GO:0044249,GO:0044271,GO:0046483,GO:0055044,GO:0055114,GO:0065007,GO:0065008,GO:…	NA	ko:K10717,ko:K20660	ko00908,ko01100,ko01110,map00908,map01100,map01110	NA	R08053,R08054,R08055	RC01137	ko00000,ko00001,ko00199	NA	NA	NA	p450
741	evm.model.s_890.393	71139.XP_010042962.1	5.38e-92	275	COG2124@1|root,KOG0157@2759|Eukaryota,37QJW@33090|Viridiplantae,3GADI@35493|Streptophyta	33090|Viridiplantae	IQ	Cytokinin hydroxylase-like	NA	GO:0003674,GO:0003824,GO:0004497,GO:0005575,GO:0005911,GO:0006725,GO:0006807,GO:0008150,GO:0008152,GO:0009058,GO:0009308,GO:0009506,GO:0009690,GO:0009691,GO:0009987,GO:0010817,GO:0016491,GO:0018130,GO:0019438,GO:0030054,GO:0033397,GO:0033398,GO:0033400,GO:0033466,GO:0034641,GO:0034754,GO:0042445,GO:0042446,GO:0044237,GO:0044249,GO:0044271,GO:0046483,GO:0055044,GO:0055114,GO:0065007,GO:0065008,GO:…	NA	ko:K10717,ko:K20660	ko00908,ko01100,ko01110,map00908,map01100,map01110	NA	R08053,R08054,R08055	RC01137	ko00000,ko00001,ko00199	NA	NA	NA	p450
742	evm.model.s_890.459	161934.XP_010692757.1	1.87e-156	443	COG5040@1|root,KOG0841@2759|Eukaryota,37N1C@33090|Viridiplantae,3G98Q@35493|Streptophyta	33090|Viridiplantae	O	Belongs to the 14-3-3 family	NA	GO:0000166,GO:0003674,GO:0005488,GO:0005524,GO:0005575,GO:0005618,GO:0005622,GO:0005623,GO:0005737,GO:0005739,GO:0005794,GO:0005829,GO:0005886,GO:0005911,GO:0008144,GO:0008150,GO:0009506,GO:0009507,GO:0009536,GO:0010035,GO:0010038,GO:0012505,GO:0016020,GO:0017076,GO:0030054,GO:0030312,GO:0030554,GO:0032553,GO:0032555,GO:0032559,GO:0035639,GO:0036094,GO:0042221,GO:0043167,GO:0043168,GO:0043226,GO:…	NA	ko:K06630	ko04011,ko04110,ko04114,ko04151,ko04390,ko04391,ko04722,ko05169,ko05203,map04011,map04110,map04114,map04151,map04390,map04391,map04722,map05169,map05203	NA	NA	NA	ko00000,ko00001,ko03400,ko04147	NA	NA	NA	2003-03-14
743	evm.model.s_890.460	161934.XP_010692733.1	1.29e-97	285	2E0DQ@1|root,2S7UD@2759|Eukaryota,37UTH@33090|Viridiplantae,3GJ15@35493|Streptophyta	33090|Viridiplantae	S	Protein PLANT CADMIUM RESISTANCE	NA	GO:0000003,GO:0003006,GO:0005575,GO:0005622,GO:0005623,GO:0005737,GO:0005773,GO:0005886,GO:0006950,GO:0006979,GO:0007275,GO:0007276,GO:0008150,GO:0008285,GO:0009555,GO:0009987,GO:0016020,GO:0019953,GO:0022412,GO:0022414,GO:0030154,GO:0032501,GO:0032502,GO:0032504,GO:0042127,GO:0043226,GO:0043227,GO:0043229,GO:0043231,GO:0044424,GO:0044444,GO:0044464,GO:0044703,GO:0048229,GO:0048232,GO:0048235,GO:…	NA	NA	NA	NA	NA	NA	NA	NA	NA	NA	PLAC8
744	evm.model.s_890.588	161934.XP_010692244.1	0	848	COG0133@1|root,KOG1395@2759|Eukaryota,37JBS@33090|Viridiplantae,3GEYM@35493|Streptophyta	33090|Viridiplantae	E	tryptophan synthase beta chain	NA	NA	4.2.1.20	ko:K06001	ko00260,ko00400,ko01100,ko01110,ko01130,ko01230,map00260,map00400,map01100,map01110,map01130,map01230	M00023	R00674,R02340,R02722	RC00209,RC00210,RC00700,RC00701,RC02868	ko00000,ko00001,ko00002,ko01000	NA	NA	NA	PALP
745	evm.model.s_890.589_evm.model.s_890.590	161934.XP_010691900.1	4.42e-233	647	28H6H@1|root,2QYPD@2759|Eukaryota,37SA7@33090|Viridiplantae,3GDJ7@35493|Streptophyta	33090|Viridiplantae	S	Protein of unknown function (DUF1262)	NA	NA	NA	NA	NA	NA	NA	NA	NA	NA	NA	NA	DUF1262
746	evm.model.s_890.643	161934.XP_010690670.1	1.25e-59	189	KOG1030@1|root,KOG1030@2759|Eukaryota,37VMD@33090|Viridiplantae,3GINA@35493|Streptophyta	33090|Viridiplantae	G	elicitor-responsive protein	NA	NA	NA	NA	NA	NA	NA	NA	NA	NA	NA	NA	C2
747	evm.model.s_890.644	161934.XP_010690670.1	4.46e-62	195	KOG1030@1|root,KOG1030@2759|Eukaryota,37VMD@33090|Viridiplantae,3GINA@35493|Streptophyta	33090|Viridiplantae	G	elicitor-responsive protein	NA	NA	NA	NA	NA	NA	NA	NA	NA	NA	NA	NA	C2
[truncated: 129 more rows]
