# Supplementary material for: Plastic responses to past environments shape adaptation to novel selection pressures
Source: Proc Natl Acad Sci U S A. 2025 Jan 30;122(5):e2409541122. doi: 10.1073/pnas.2409541122 (PMC11804578; doi:10.1073/pnas.2409541122)
Supplement: Supplementary file 3 — Dataset S02 (XLSX) [file pnas.2409541122.sd02.xlsx]

## Sheet: SI_data_DSP_annots
	mRNA	seed_ortholog	evalue	score	eggNOG_OGs	max_annot_lvl	COG_category	Description	Preferred_name	GOs	EC	KEGG_ko	KEGG_Pathway	KEGG_Module	KEGG_Reaction	KEGG_rclass	BRITE	KEGG_TC	CAZy	BiGG_Reaction	PFAMs
1	evm.model.s_4505.9	161934.XP_010674003.1	1.14e-33	119	2CZYG@1|root,2SC50@2759|Eukaryota,37W7M@33090|Viridiplantae,3GK8N@35493|Streptophyta	33090|Viridiplantae	G	Belongs to the cystatin family. Phytocystatin subfamily	NA	GO:0001101,GO:0002020,GO:0003674,GO:0004857,GO:0004866,GO:0004869,GO:0005488,GO:0005515,GO:0006950,GO:0006970,GO:0006972,GO:0006979,GO:0008150,GO:0009266,GO:0009409,GO:0009414,GO:0009415,GO:0009628,GO:0009892,GO:0010035,GO:0010466,GO:0010605,GO:0010951,GO:0019222,GO:0019899,GO:0030162,GO:0030234,GO:0030414,GO:0031323,GO:0031324,GO:0032268,GO:0032269,GO:0042221,GO:0043086,GO:0044092,GO:0045861,GO:…	NA	NA	NA	NA	NA	NA	NA	NA	NA	NA	SQAPI
2	evm.model.s_196.30	161934.XP_010685982.1	5.28e-144	416	2C0PQ@1|root,2QPI1@2759|Eukaryota,37Q4R@33090|Viridiplantae,3GCCW@35493|Streptophyta	33090|Viridiplantae	Q	Belongs to the peroxidase family. Classical plant (class III) peroxidase subfamily	NA	GO:0003674,GO:0003824,GO:0004601,GO:0005575,GO:0005618,GO:0005623,GO:0005911,GO:0008150,GO:0008152,GO:0009505,GO:0009506,GO:0009636,GO:0009664,GO:0009987,GO:0016043,GO:0016209,GO:0016491,GO:0016684,GO:0030054,GO:0030312,GO:0042221,GO:0044464,GO:0045229,GO:0050896,GO:0051716,GO:0055044,GO:0055114,GO:0070887,GO:0071554,GO:0071555,GO:0071669,GO:0071840,GO:0071944,GO:0097237,GO:0098754,GO:0098869,GO:…	1.11.1.7	ko:K00430	ko00940,ko01100,ko01110,map00940,map01100,map01110	NA	R00602,R02596,R03919,R04007,R07443	RC00034	ko00000,ko00001,ko01000	NA	NA	NA	peroxidase
3	evm.model.s_196.32	13333.ERN20232	3.98e-18	82.8	2C0PQ@1|root,2QRTQ@2759|Eukaryota,37J5X@33090|Viridiplantae,3GDV9@35493|Streptophyta	33090|Viridiplantae	Q	Removal of H(2)O(2), oxidation of toxic reductants, biosynthesis and degradation of lignin, suberization, auxin catabolism, response to environmental stresses such as wounding, pathogen attack and oxidative stress	NA	GO:0003674,GO:0003824,GO:0004601,GO:0005575,GO:0005618,GO:0005623,GO:0005911,GO:0008150,GO:0008152,GO:0009505,GO:0009506,GO:0009636,GO:0009664,GO:0009987,GO:0016043,GO:0016209,GO:0016491,GO:0016684,GO:0030054,GO:0030312,GO:0042221,GO:0044464,GO:0045229,GO:0050896,GO:0051716,GO:0055044,GO:0055114,GO:0070887,GO:0071554,GO:0071555,GO:0071669,GO:0071840,GO:0071944,GO:0097237,GO:0098754,GO:0098869,GO:…	1.11.1.7	ko:K00430	ko00940,ko01100,ko01110,map00940,map01100,map01110	NA	R00602,R02596,R03919,R04007,R07443	RC00034	ko00000,ko00001,ko01000	NA	NA	NA	peroxidase
4	evm.model.s_196.1241	3760.EMJ07587	3.41e-154	452	2CN8B@1|root,2QUGT@2759|Eukaryota,37QXW@33090|Viridiplantae,3G9QK@35493|Streptophyta,4JJZD@91835|fabids	33090|Viridiplantae	S	Root cap	NA	NA	NA	NA	NA	NA	NA	NA	NA	NA	NA	NA	Root_cap
5	evm.model.s_196.2706	4081.Solyc09g010630.2.1	0	887	COG0443@1|root,KOG0101@2759|Eukaryota,37K68@33090|Viridiplantae,3GAQN@35493|Streptophyta,44FI0@71274|asterids	33090|Viridiplantae	O	MreB/Mbl protein	NA	GO:0002020,GO:0003674,GO:0005488,GO:0005515,GO:0005575,GO:0005576,GO:0005618,GO:0005622,GO:0005623,GO:0005634,GO:0005730,GO:0005737,GO:0005773,GO:0005774,GO:0005794,GO:0005829,GO:0005840,GO:0005886,GO:0005911,GO:0006950,GO:0006952,GO:0008150,GO:0009266,GO:0009408,GO:0009409,GO:0009506,GO:0009507,GO:0009526,GO:0009536,GO:0009605,GO:0009607,GO:0009615,GO:0009617,GO:0009620,GO:0009628,GO:0009941,GO:…	NA	ko:K03283	ko03040,ko04010,ko04141,ko04144,ko04213,ko04612,ko04915,ko05134,ko05145,ko05162,ko05164,ko05169,map03040,map04010,map04141,map04144,map04213,map04612,map04915,map05134,map05145,map05162,map05164,map05169	M00353,M00355	NA	NA	ko00000,ko00001,ko00002,ko01009,ko03009,ko03029,ko03041,ko03051,ko03110,ko04131,ko04147,ko04516	1.A.33.1	NA	NA	HSP70
6	evm.model.s_196.3700	161934.XP_010681219.1	3.89e-171	486	2C0PQ@1|root,2QT8W@2759|Eukaryota,37QSI@33090|Viridiplantae,3GBJG@35493|Streptophyta	33090|Viridiplantae	Q	Belongs to the peroxidase family. Classical plant (class III) peroxidase subfamily	NA	GO:0003674,GO:0003824,GO:0004601,GO:0005575,GO:0005618,GO:0005622,GO:0005623,GO:0005737,GO:0005773,GO:0005911,GO:0008150,GO:0008152,GO:0009505,GO:0009506,GO:0009636,GO:0009664,GO:0009987,GO:0016020,GO:0016043,GO:0016209,GO:0016491,GO:0016684,GO:0030054,GO:0030312,GO:0042221,GO:0043226,GO:0043227,GO:0043229,GO:0043231,GO:0044424,GO:0044444,GO:0044464,GO:0045229,GO:0050896,GO:0051716,GO:0055044,GO:…	1.11.1.7	ko:K00430	ko00940,ko01100,ko01110,map00940,map01100,map01110	NA	R00602,R02596,R03919,R04007,R07443	RC00034	ko00000,ko00001,ko01000	NA	NA	NA	peroxidase
7	evm.model.s_196.4765	161934.XP_010676127.1	8.25e-165	468	COG2801@1|root,KOG0017@2759|Eukaryota,37KCK@33090|Viridiplantae,3GG5H@35493|Streptophyta	33090|Viridiplantae	L	EXORDIUM-like	NA	GO:0005575,GO:0005618,GO:0005622,GO:0005623,GO:0005737,GO:0005794,GO:0008150,GO:0009505,GO:0009719,GO:0009725,GO:0009741,GO:0010033,GO:0012505,GO:0014070,GO:0030312,GO:0033993,GO:0042221,GO:0043226,GO:0043227,GO:0043229,GO:0043231,GO:0044424,GO:0044444,GO:0044464,GO:0050896,GO:0071944,GO:1901700	NA	NA	NA	NA	NA	NA	NA	NA	NA	NA	Phi_1
8	evm.model.s_196.5927	161934.XP_010694502.1	4.19e-204	582	KOG4711@1|root,KOG4711@2759|Eukaryota,37IQP@33090|Viridiplantae,3G9CN@35493|Streptophyta	33090|Viridiplantae	S	aluminum-activated malate transporter	NA	GO:0000325,GO:0003674,GO:0005215,GO:0005310,GO:0005342,GO:0005575,GO:0005622,GO:0005623,GO:0005737,GO:0005773,GO:0005774,GO:0006810,GO:0006811,GO:0006820,GO:0006835,GO:0008150,GO:0008509,GO:0008514,GO:0009705,GO:0015075,GO:0015140,GO:0015318,GO:0015556,GO:0015711,GO:0015740,GO:0015743,GO:0015849,GO:0016020,GO:0022857,GO:0031090,GO:0034220,GO:0043226,GO:0043227,GO:0043229,GO:0043231,GO:0044422,GO:…	NA	NA	NA	NA	NA	NA	NA	NA	NA	NA	ALMT
9	evm.model.s_196.6067	161934.XP_010678309.1	2.33e-270	751	KOG0032@1|root,KOG0032@2759|Eukaryota,37JJW@33090|Viridiplantae,3GAF7@35493|Streptophyta	33090|Viridiplantae	T	calcium-dependent protein kinase	CPK4	GO:0001101,GO:0001558,GO:0003674,GO:0003824,GO:0004672,GO:0004674,GO:0004683,GO:0005488,GO:0005515,GO:0005516,GO:0005575,GO:0005622,GO:0005623,GO:0005634,GO:0005737,GO:0005829,GO:0005886,GO:0006464,GO:0006468,GO:0006793,GO:0006796,GO:0006807,GO:0007154,GO:0007165,GO:0008150,GO:0008152,GO:0009719,GO:0009725,GO:0009737,GO:0009738,GO:0009755,GO:0009787,GO:0009789,GO:0009931,GO:0009966,GO:0009967,GO:…	2.7.11.1	ko:K13412	ko04626,ko05145,map04626,map05145	NA	NA	NA	ko00000,ko00001,ko01000,ko01001	NA	NA	NA	EF-hand_1,EF-hand_5,Pkinase
10	evm.model.s_196.6124	161934.XP_010675085.1	1.26e-289	801	KOG0637@1|root,KOG0637@2759|Eukaryota,37JCU@33090|Viridiplantae,3GGAN@35493|Streptophyta	33090|Viridiplantae	G	Sucrose transport	SUT1	NA	NA	ko:K15378	NA	NA	NA	NA	ko00000,ko02000	2.A.2.4,2.A.2.6	NA	NA	MFS_2
11	evm.model.s_1044.6	161934.XP_010666766.1	4.4e-111	335	28ZDW@1|root,2QVKF@2759|Eukaryota,37MAA@33090|Viridiplantae,3G98Y@35493|Streptophyta	33090|Viridiplantae	K	Transcription factor	NA	GO:0000976,GO:0000981,GO:0001046,GO:0001047,GO:0001067,GO:0001228,GO:0003674,GO:0003676,GO:0003677,GO:0003690,GO:0003700,GO:0005488,GO:0005575,GO:0005622,GO:0005623,GO:0005634,GO:0005737,GO:0005829,GO:0006139,GO:0006351,GO:0006355,GO:0006357,GO:0006366,GO:0006725,GO:0006807,GO:0008150,GO:0008152,GO:0009058,GO:0009059,GO:0009889,GO:0009891,GO:0009893,GO:0009987,GO:0010119,GO:0010467,GO:0010468,GO:…	NA	NA	NA	NA	NA	NA	NA	NA	NA	NA	HLH
12	evm.model.s_710.152	981085.XP_010100486.1	6.8e-33	131	2B44N@1|root,2S0G6@2759|Eukaryota,37V19@33090|Viridiplantae,3GJ59@35493|Streptophyta,4JVUB@91835|fabids	33090|Viridiplantae	NA	NA	NA	NA	NA	NA	NA	NA	NA	NA	NA	NA	NA	NA	NA
13	evm.model.s_710.1522	161934.XP_010680580.1	0	966	COG1260@1|root,KOG0693@2759|Eukaryota,37J0I@33090|Viridiplantae,3G72H@35493|Streptophyta	33090|Viridiplantae	I	Inositol-3-phosphate synthase	NA	GO:0000003,GO:0000302,GO:0002252,GO:0002376,GO:0003006,GO:0003674,GO:0003824,GO:0004512,GO:0005575,GO:0005622,GO:0005623,GO:0005634,GO:0005737,GO:0005975,GO:0006020,GO:0006021,GO:0006066,GO:0006575,GO:0006629,GO:0006644,GO:0006650,GO:0006658,GO:0006659,GO:0006793,GO:0006796,GO:0006807,GO:0006950,GO:0006952,GO:0006979,GO:0007154,GO:0007275,GO:0008150,GO:0008152,GO:0008610,GO:0008654,GO:0009058,GO:…	5.5.1.4	ko:K01858	ko00521,ko00562,ko01100,ko01130,map00521,map00562,map01100,map01130	NA	R07324	RC01804	ko00000,ko00001,ko01000	NA	NA	NA	Inos-1-P_synth,NAD_binding_5
14	evm.model.s_3712.1	161934.XP_010688825.1	1.68e-240	676	KOG0255@1|root,KOG0255@2759|Eukaryota,37YPS@33090|Viridiplantae,3GNXS@35493|Streptophyta	33090|Viridiplantae	S	Organic cation carnitine transporter	NA	NA	NA	ko:K08202	ko05231,map05231	NA	NA	NA	ko00000,ko00001,ko02000	2.A.1.19.2,2.A.1.19.3	NA	NA	Sugar_tr
15	evm.model.s_12572.1265	161934.XP_010667400.1	0	1458	2CNE6@1|root,2QVKD@2759|Eukaryota,38A0H@33090|Viridiplantae,3GXAV@35493|Streptophyta	33090|Viridiplantae	E	Plant lipoxygenase may be involved in a number of diverse aspects of plant physiology including growth and development, pest resistance, and senescence or responses to wounding	LOX9	GO:0003674,GO:0003824,GO:0005575,GO:0005622,GO:0005623,GO:0005737,GO:0006629,GO:0007275,GO:0008150,GO:0008152,GO:0009507,GO:0009536,GO:0009653,GO:0009791,GO:0009987,GO:0010015,GO:0010101,GO:0010102,GO:0010311,GO:0016491,GO:0016701,GO:0016702,GO:0022622,GO:0030258,GO:0031347,GO:0031348,GO:0032501,GO:0032502,GO:0034440,GO:0043226,GO:0043227,GO:0043229,GO:0043231,GO:0044237,GO:0044238,GO:0044255,GO:…	1.13.11.12,1.13.11.58	ko:K00454,ko:K15718	ko00591,ko00592,ko01100,ko01110,map00591,map00592,map01100,map01110	M00113	R03626,R07057,R07864,R07869	RC00561	ko00000,ko00001,ko00002,ko01000	NA	NA	NA	Lipoxygenase,PLAT
16	evm.model.s_12572.3133	3694.POPTR_0017s09190.1	3.63e-34	134	COG0515@1|root,2QWDY@2759|Eukaryota,37QJ4@33090|Viridiplantae,3G71R@35493|Streptophyta,4JSFW@91835|fabids	33090|Viridiplantae	T	Cysteine-rich receptor-like protein kinase	NA	GO:0003674,GO:0003824,GO:0004672,GO:0004674,GO:0005575,GO:0005623,GO:0005886,GO:0006464,GO:0006468,GO:0006793,GO:0006796,GO:0006807,GO:0006950,GO:0006952,GO:0008150,GO:0008152,GO:0009605,GO:0009607,GO:0009617,GO:0009987,GO:0016020,GO:0016301,GO:0016310,GO:0016740,GO:0016772,GO:0016773,GO:0019538,GO:0036211,GO:0042742,GO:0043170,GO:0043207,GO:0043412,GO:0044237,GO:0044238,GO:0044260,GO:0044267,GO:…	NA	NA	NA	NA	NA	NA	NA	NA	NA	NA	Stress-antifung
17	evm.model.s_12572.3265	161934.XP_010689887.1	2.27e-241	691	COG0515@1|root,2QWDY@2759|Eukaryota,37QJ4@33090|Viridiplantae,3G71R@35493|Streptophyta	33090|Viridiplantae	T	Cysteine-rich receptor-like protein kinase	NA	NA	NA	NA	NA	NA	NA	NA	NA	NA	NA	NA	Pkinase,Stress-antifung
18	evm.model.s_12572.4557	161934.XP_010686217.1	2.98e-269	747	KOG0583@1|root,KOG0583@2759|Eukaryota,37SKC@33090|Viridiplantae,3GAR3@35493|Streptophyta	33090|Viridiplantae	T	Non-specific serine threonine protein kinase	CIPK19	GO:0003674,GO:0003824,GO:0004672,GO:0004674,GO:0005575,GO:0005622,GO:0005623,GO:0006464,GO:0006468,GO:0006793,GO:0006796,GO:0006807,GO:0007154,GO:0007165,GO:0008150,GO:0008152,GO:0009987,GO:0016301,GO:0016310,GO:0016740,GO:0016772,GO:0016773,GO:0018105,GO:0018107,GO:0018193,GO:0018209,GO:0018210,GO:0019538,GO:0023052,GO:0035556,GO:0036211,GO:0043170,GO:0043412,GO:0044237,GO:0044238,GO:0044260,GO:…	2.7.11.11	ko:K07198	ko04068,ko04140,ko04150,ko04151,ko04152,ko04211,ko04213,ko04371,ko04530,ko04710,ko04714,ko04910,ko04920,ko04921,ko04922,ko04931,ko04932,ko05410,ko05418,map04068,map04140,map04150,map04151,map04152,map04211,map04213,map04371,map04530,map04710,map04714,map04910,map04920,map04921,map04922,map04931,map04932,map05410,map05418	NA	NA	NA	ko00000,ko00001,ko01000,ko01001,ko03029,ko04131	NA	NA	NA	NAF,Pkinase
19	evm.model.s_12572.5139	2711.XP_006485225.1	1.73e-87	263	2BYKQ@1|root,2RDTK@2759|Eukaryota,37IF1@33090|Viridiplantae,3GC61@35493|Streptophyta	33090|Viridiplantae	S	Germin-like protein subfamily 3 member	NA	GO:0005575,GO:0005618,GO:0005623,GO:0030312,GO:0044464,GO:0071944	NA	NA	NA	NA	NA	NA	NA	NA	NA	NA	Cupin_1
20	evm.model.s_12572.9937	161934.XP_010673893.1	4.6e-212	597	KOG0674@1|root,KOG0674@2759|Eukaryota,37RM7@33090|Viridiplantae,3G8M6@35493|Streptophyta	33090|Viridiplantae	O	Calreticulin-3-like	NA	GO:0002218,GO:0002253,GO:0002376,GO:0002682,GO:0002684,GO:0005575,GO:0005622,GO:0005623,GO:0005737,GO:0005783,GO:0005789,GO:0006457,GO:0006950,GO:0006952,GO:0006955,GO:0007154,GO:0007165,GO:0008150,GO:0008152,GO:0008219,GO:0009605,GO:0009607,GO:0009617,GO:0009626,GO:0009812,GO:0009987,GO:0010204,GO:0012501,GO:0012505,GO:0016020,GO:0023052,GO:0031347,GO:0031349,GO:0031984,GO:0033554,GO:0034050,GO:…	NA	ko:K08057	ko04141,ko04145,ko04612,ko05142,ko05166,map04141,map04145,map04612,map05142,map05166	NA	NA	NA	ko00000,ko00001,ko03110,ko04091	NA	NA	NA	Calreticulin
21	evm.model.s_38.28	161934.XP_010665750.1	0	1140	COG0515@1|root,2QSMP@2759|Eukaryota,37QTP@33090|Viridiplantae,3GCIU@35493|Streptophyta	33090|Viridiplantae	T	G-type lectin S-receptor-like serine threonine-protein kinase	NA	GO:0003674,GO:0003824,GO:0004672,GO:0004674,GO:0005488,GO:0005515,GO:0005516,GO:0005575,GO:0005623,GO:0005886,GO:0006464,GO:0006468,GO:0006793,GO:0006796,GO:0006807,GO:0008150,GO:0008152,GO:0009987,GO:0016020,GO:0016301,GO:0016310,GO:0016740,GO:0016772,GO:0016773,GO:0019538,GO:0036211,GO:0043170,GO:0043412,GO:0044237,GO:0044238,GO:0044260,GO:0044267,GO:0044464,GO:0071704,GO:0071944,GO:0140096,GO:…	NA	NA	NA	NA	NA	NA	NA	NA	NA	NA	Pkinase,S_locus_glycop
22	evm.model.s_38.58	161934.XP_010686238.1	3.01e-141	413	2BVDF@1|root,2S25N@2759|Eukaryota,37VV2@33090|Viridiplantae,3GJUW@35493|Streptophyta	33090|Viridiplantae	S	F-box protein	NA	NA	NA	NA	NA	NA	NA	NA	NA	NA	NA	NA	F-box
23	evm.model.s_38.381	161934.XP_010686997.1	5.96e-184	550	COG0515@1|root,2QWDY@2759|Eukaryota,37QJ4@33090|Viridiplantae,3G71R@35493|Streptophyta	33090|Viridiplantae	T	Cysteine-rich receptor-like protein kinase	NA	NA	2.7.11.1	ko:K04733	ko04010,ko04064,ko04620,ko04621,ko04624,ko04722,ko05133,ko05140,ko05142,ko05145,ko05152,ko05162,ko05164,map04010,map04064,map04620,map04621,map04624,map04722,map05133,map05140,map05142,map05145,map05152,map05162,map05164	M00686	NA	NA	ko00000,ko00001,ko00002,ko01000,ko01001	NA	NA	NA	Pkinase,Stress-antifung
24	evm.model.s_38.549	161934.XP_010686942.1	7.81e-260	736	COG0515@1|root,2QWDY@2759|Eukaryota,37QJ4@33090|Viridiplantae,3G71R@35493|Streptophyta	33090|Viridiplantae	T	Cysteine-rich receptor-like protein kinase	NA	NA	NA	NA	NA	NA	NA	NA	NA	NA	NA	NA	Pkinase,Stress-antifung
25	evm.model.s_38.597	161934.XP_010686997.1	2.42e-189	563	COG0515@1|root,2QWDY@2759|Eukaryota,37QJ4@33090|Viridiplantae,3G71R@35493|Streptophyta	33090|Viridiplantae	T	Cysteine-rich receptor-like protein kinase	NA	NA	2.7.11.1	ko:K04733	ko04010,ko04064,ko04620,ko04621,ko04624,ko04722,ko05133,ko05140,ko05142,ko05145,ko05152,ko05162,ko05164,map04010,map04064,map04620,map04621,map04624,map04722,map05133,map05140,map05142,map05145,map05152,map05162,map05164	M00686	NA	NA	ko00000,ko00001,ko00002,ko01000,ko01001	NA	NA	NA	Pkinase_Tyr,Stress-antifung
26	evm.model.s_38.608	161934.XP_010686970.1	1.91e-214	620	COG0515@1|root,2QWDY@2759|Eukaryota,37QJ4@33090|Viridiplantae,3G71R@35493|Streptophyta	33090|Viridiplantae	T	Cysteine-rich receptor-like protein kinase	NA	NA	NA	NA	NA	NA	NA	NA	NA	NA	NA	NA	Pkinase_Tyr,Stress-antifung
27	evm.model.s_38.611	161934.XP_010686970.1	2.04e-238	683	COG0515@1|root,2QWDY@2759|Eukaryota,37QJ4@33090|Viridiplantae,3G71R@35493|Streptophyta	33090|Viridiplantae	T	Cysteine-rich receptor-like protein kinase	NA	NA	NA	NA	NA	NA	NA	NA	NA	NA	NA	NA	Pkinase_Tyr,Stress-antifung
28	evm.model.s_38.952	161934.XP_010665845.1	1.66e-272	779	COG0515@1|root,2QSUU@2759|Eukaryota,37KBB@33090|Viridiplantae,3G9QG@35493|Streptophyta	33090|Viridiplantae	T	Serine threonine-protein kinase	NA	GO:0001101,GO:0002376,GO:0003674,GO:0003824,GO:0004672,GO:0004674,GO:0005488,GO:0005515,GO:0005516,GO:0005575,GO:0005623,GO:0005886,GO:0006464,GO:0006468,GO:0006793,GO:0006796,GO:0006807,GO:0006950,GO:0006952,GO:0006955,GO:0008150,GO:0008152,GO:0009605,GO:0009607,GO:0009617,GO:0009719,GO:0009725,GO:0009751,GO:0009814,GO:0009816,GO:0009987,GO:0010033,GO:0014070,GO:0016020,GO:0016301,GO:0016310,GO:…	2.7.11.1	ko:K04733	ko04010,ko04064,ko04620,ko04621,ko04624,ko04722,ko05133,ko05140,ko05142,ko05145,ko05152,ko05162,ko05164,map04010,map04064,map04620,map04621,map04624,map04722,map05133,map05140,map05142,map05145,map05152,map05162,map05164	M00686	NA	NA	ko00000,ko00001,ko00002,ko01000,ko01001	NA	NA	NA	B_lectin,Pkinase_Tyr,S_locus_glycop
29	evm.model.s_1327.77	161934.XP_010682075.1	0	992	COG0515@1|root,2QQH6@2759|Eukaryota,37I3H@33090|Viridiplantae,3GED1@35493|Streptophyta	33090|Viridiplantae	T	Leucine-rich repeat receptor-like protein kinase	NA	NA	NA	NA	NA	NA	NA	NA	NA	NA	NA	NA	LRR_8,Pkinase
30	evm.model.s_1327.149	161934.XP_010673593.1	2.04e-139	413	28YVN@1|root,2R5PU@2759|Eukaryota,37HQ0@33090|Viridiplantae,3G7EU@35493|Streptophyta	33090|Viridiplantae	K	transcription factor	NA	NA	NA	NA	NA	NA	NA	NA	NA	NA	NA	NA	HLH
31	evm.model.s_1327.1066	161934.XP_010695285.1	1.27e-237	656	COG0515@1|root,KOG0192@2759|Eukaryota,37MFU@33090|Viridiplantae,3G8KT@35493|Streptophyta	33090|Viridiplantae	T	serine threonine-protein kinase	NA	GO:0003674,GO:0003824,GO:0004672,GO:0005575,GO:0005622,GO:0005623,GO:0005737,GO:0006464,GO:0006468,GO:0006793,GO:0006796,GO:0006807,GO:0007154,GO:0007165,GO:0008150,GO:0008152,GO:0009987,GO:0016301,GO:0016310,GO:0016740,GO:0016772,GO:0016773,GO:0019538,GO:0023052,GO:0035556,GO:0036211,GO:0043170,GO:0043412,GO:0044237,GO:0044238,GO:0044260,GO:0044267,GO:0044424,GO:0044464,GO:0050789,GO:0050794,GO:…	NA	NA	NA	NA	NA	NA	NA	NA	NA	NA	Pkinase_Tyr
32	evm.model.s_1327.3095	161934.XP_010689305.1	2.34e-103	305	2BYKQ@1|root,2QQ4A@2759|Eukaryota,37KIT@33090|Viridiplantae,3G7XG@35493|Streptophyta	33090|Viridiplantae	S	germin-like protein	GER1	GO:0000325,GO:0005575,GO:0005576,GO:0005618,GO:0005622,GO:0005623,GO:0005737,GO:0005773,GO:0005886,GO:0006950,GO:0006970,GO:0008150,GO:0009628,GO:0009651,GO:0016020,GO:0030312,GO:0031012,GO:0043226,GO:0043227,GO:0043229,GO:0043231,GO:0044421,GO:0044424,GO:0044444,GO:0044464,GO:0050896,GO:0071944	NA	NA	NA	NA	NA	NA	NA	NA	NA	NA	Cupin_1
33	evm.model.s_1327.3104	161934.XP_010689305.1	1.57e-101	300	2BYKQ@1|root,2QQ4A@2759|Eukaryota,37KIT@33090|Viridiplantae,3G7XG@35493|Streptophyta	33090|Viridiplantae	S	germin-like protein	GER1	GO:0000325,GO:0005575,GO:0005576,GO:0005618,GO:0005622,GO:0005623,GO:0005737,GO:0005773,GO:0005886,GO:0006950,GO:0006970,GO:0008150,GO:0009628,GO:0009651,GO:0016020,GO:0030312,GO:0031012,GO:0043226,GO:0043227,GO:0043229,GO:0043231,GO:0044421,GO:0044424,GO:0044444,GO:0044464,GO:0050896,GO:0071944	NA	NA	NA	NA	NA	NA	NA	NA	NA	NA	Cupin_1
34	evm.model.s_1327.3964	29760.VIT_07s0104g01800.t01	1.11e-108	318	COG0625@1|root,KOG0867@2759|Eukaryota,37N5S@33090|Viridiplantae,3GDH8@35493|Streptophyta	33090|Viridiplantae	O	Belongs to the GST superfamily	NA	GO:0003674,GO:0003824,GO:0004364,GO:0005488,GO:0005515,GO:0005575,GO:0005622,GO:0005623,GO:0005737,GO:0006518,GO:0006575,GO:0006749,GO:0006790,GO:0006807,GO:0006950,GO:0008150,GO:0008152,GO:0009056,GO:0009404,GO:0009407,GO:0009635,GO:0009636,GO:0009987,GO:0016740,GO:0016765,GO:0019748,GO:0032991,GO:0034641,GO:0042221,GO:0042802,GO:0042803,GO:0043603,GO:0044237,GO:0044248,GO:0044424,GO:0044464,GO:…	2.5.1.18	ko:K00799	ko00480,ko00980,ko00982,ko00983,ko01524,ko05200,ko05204,ko05225,ko05418,map00480,map00980,map00982,map00983,map01524,map05200,map05204,map05225,map05418	NA	R03522,R07002,R07003,R07004,R07023,R07024,R07025,R07026,R07069,R07070,R07083,R07084,R07091,R07092,R07093,R07094,R07100,R07113,R07116,R08280,R09409,R11905	RC00004,RC00069,RC00840,RC00948,RC01704,RC01705,RC01706,RC01758,RC01759,RC01765,RC01767,RC01769,RC02243,RC02527,RC02939,RC02940,RC02942,RC02943,RC02944	ko00000,ko00001,ko01000,ko02000	1.A.12.2.2,1.A.12.3.2	NA	NA	GST_C,GST_N
35	evm.model.s_4.18	28532.XP_010551951.1	1.49e-167	481	COG3424@1|root,2QRSY@2759|Eukaryota,37MT6@33090|Viridiplantae,3G7AK@35493|Streptophyta,3I1UF@3699|Brassicales	33090|Viridiplantae	H	Chalcone and stilbene synthases, N-terminal domain	CHS2	GO:0003674,GO:0003824,GO:0005575,GO:0005622,GO:0005623,GO:0005737,GO:0008150,GO:0008152,GO:0009058,GO:0009812,GO:0009813,GO:0016210,GO:0016740,GO:0016746,GO:0016747,GO:0044424,GO:0044464,GO:0071704,GO:1901576	2.3.1.159,2.3.1.74,2.3.1.95	ko:K00660,ko:K12644,ko:K13232	ko00941,ko00945,ko01058,ko01100,ko01110,ko04712,map00941,map00945,map01058,map01100,map01110,map04712	M00137	R01613,R01614,R06568,R07250,R07987,R07988,R07989	RC00004,RC02726,RC02855,RC02952	ko00000,ko00001,ko00002,ko01000,ko01008	NA	NA	NA	Chal_sti_synt_C,Chal_sti_synt_N
36	evm.model.s_352.12	3988.XP_002526700.1	1.66e-141	426	28JIG@1|root,2RUW1@2759|Eukaryota,37TD4@33090|Viridiplantae,3GHHB@35493|Streptophyta	33090|Viridiplantae	K	WRKY Transcription Factor	NA	NA	NA	ko:K13424	ko04016,ko04626,map04016,map04626	NA	NA	NA	ko00000,ko00001,ko03000	NA	NA	NA	WRKY
37	evm.model.s_12571.42	161934.XP_010690949.1	9.38e-110	369	COG4886@1|root,2QPYS@2759|Eukaryota,37Q18@33090|Viridiplantae,3GCT9@35493|Streptophyta	33090|Viridiplantae	T	Belongs to the protein kinase superfamily. Ser Thr protein kinase family	NA	NA	2.7.11.1	ko:K04730	ko04010,ko04064,ko04620,ko04624,ko04722,ko05133,ko05140,ko05142,ko05145,ko05152,ko05162,ko05169,map04010,map04064,map04620,map04624,map04722,map05133,map05140,map05142,map05145,map05152,map05162,map05169	M00686	NA	NA	ko00000,ko00001,ko00002,ko01000,ko01001	NA	NA	NA	LRRNT_2,LRR_1,LRR_8,Pkinase
38	evm.model.s_12571.2192	4432.XP_010243367.1	1.39e-108	329	COG0515@1|root,KOG1187@2759|Eukaryota,37M6H@33090|Viridiplantae,3GBG2@35493|Streptophyta	33090|Viridiplantae	T	Belongs to the protein kinase superfamily. Tyr protein kinase family	NA	GO:0000003,GO:0000902,GO:0000904,GO:0003006,GO:0003674,GO:0003824,GO:0004672,GO:0004674,GO:0004675,GO:0004888,GO:0005575,GO:0005623,GO:0005886,GO:0006464,GO:0006468,GO:0006793,GO:0006796,GO:0006807,GO:0007154,GO:0007165,GO:0007166,GO:0007167,GO:0007178,GO:0007275,GO:0008150,GO:0008152,GO:0009653,GO:0009826,GO:0009856,GO:0009860,GO:0009888,GO:0009932,GO:0009987,GO:0010015,GO:0010053,GO:0010054,GO:…	NA	NA	NA	NA	NA	NA	NA	NA	NA	NA	Pkinase_Tyr
39	evm.model.s_12571.2208	4096.XP_009776353.1	3.22e-120	362	COG0515@1|root,KOG1187@2759|Eukaryota,37M6H@33090|Viridiplantae,3GBG2@35493|Streptophyta,44QYM@71274|asterids	33090|Viridiplantae	T	Protein kinase domain	NA	GO:0000003,GO:0000902,GO:0000904,GO:0003006,GO:0003674,GO:0003824,GO:0004672,GO:0004674,GO:0004675,GO:0004888,GO:0005575,GO:0005623,GO:0005886,GO:0006464,GO:0006468,GO:0006793,GO:0006796,GO:0006807,GO:0007154,GO:0007165,GO:0007166,GO:0007167,GO:0007178,GO:0007275,GO:0008150,GO:0008152,GO:0009653,GO:0009826,GO:0009856,GO:0009860,GO:0009888,GO:0009932,GO:0009987,GO:0010015,GO:0010053,GO:0010054,GO:…	NA	NA	NA	NA	NA	NA	NA	NA	NA	NA	Pkinase_Tyr
40	evm.model.s_12571.3489	161934.XP_010689728.1	4.66e-109	320	KOG1944@1|root,KOG1944@2759|Eukaryota,37N6U@33090|Viridiplantae,3G8JI@35493|Streptophyta	33090|Viridiplantae	O	Belongs to the peroxisomal membrane protein PXMP2 4 family	NA	GO:0000302,GO:0005575,GO:0005622,GO:0005623,GO:0005737,GO:0005739,GO:0006950,GO:0006979,GO:0008150,GO:0009987,GO:0030154,GO:0032502,GO:0033554,GO:0034599,GO:0034614,GO:0042221,GO:0043226,GO:0043227,GO:0043229,GO:0043231,GO:0043473,GO:0044424,GO:0044444,GO:0044464,GO:0048066,GO:0048869,GO:0050896,GO:0050931,GO:0050935,GO:0051716,GO:0070887,GO:1901700,GO:1901701	NA	ko:K13348	ko04146,map04146	NA	NA	NA	ko00000,ko00001	NA	NA	NA	Mpv17_PMP22
41	evm.model.s_12571.3621	161934.XP_010671970.1	6.36e-44	149	29YBJ@1|root,2RXTQ@2759|Eukaryota,37U6W@33090|Viridiplantae,3GJ6U@35493|Streptophyta	33090|Viridiplantae	J	Belongs to the BetVI family	NA	NA	NA	NA	NA	NA	NA	NA	NA	NA	NA	NA	Bet_v_1
42	evm.model.s_12571.3862	161934.XP_010666078.1	8.2e-231	643	COG0436@1|root,KOG0259@2759|Eukaryota,37MBY@33090|Viridiplantae,3GEUQ@35493|Streptophyta	33090|Viridiplantae	E	Aminotransferase	SUR1	GO:0001101,GO:0001558,GO:0001560,GO:0003674,GO:0003824,GO:0004121,GO:0004838,GO:0005575,GO:0005576,GO:0005622,GO:0005623,GO:0005737,GO:0005773,GO:0005829,GO:0006082,GO:0006520,GO:0006570,GO:0006572,GO:0006725,GO:0006790,GO:0006807,GO:0006950,GO:0006970,GO:0006972,GO:0007154,GO:0007275,GO:0008150,GO:0008152,GO:0008483,GO:0009056,GO:0009058,GO:0009063,GO:0009072,GO:0009074,GO:0009605,GO:0009611,GO:…	2.6.1.5,4.4.1.35	ko:K00815,ko:K11819,ko:K21623	ko00130,ko00270,ko00350,ko00360,ko00380,ko00400,ko00401,ko00950,ko00960,ko00966,ko01100,ko01110,ko01130,ko01210,ko01230,map00130,map00270,map00350,map00360,map00380,map00400,map00401,map00950,map00960,map00966,map01100,map01110,map01130,map01210,map01230	M00025,M00034,M00370	R00694,R00734,R02408,R07396,R08170,R08654,R08660,R08667,R08686	RC00006,RC00488,RC00710,RC02265,RC02303	ko00000,ko00001,ko00002,ko01000,ko01007	NA	NA	NA	Aminotran_1_2
43	evm.model.s_12571.5772	161934.XP_010677339.1	5.48e-223	626	28KK9@1|root,2QT1Q@2759|Eukaryota,37JBQ@33090|Viridiplantae,3GA4P@35493|Streptophyta	33090|Viridiplantae	S	acetyltransferase At3g50280-like	NA	GO:0000902,GO:0000904,GO:0005575,GO:0005622,GO:0005623,GO:0005737,GO:0008150,GO:0008152,GO:0009058,GO:0009059,GO:0009653,GO:0009888,GO:0009987,GO:0010026,GO:0010090,GO:0010143,GO:0016043,GO:0030154,GO:0032502,GO:0032989,GO:0043170,GO:0044424,GO:0044464,GO:0048468,GO:0048856,GO:0048869,GO:0051179,GO:0071704,GO:0071840,GO:0090558,GO:0090626,GO:1901576	NA	NA	NA	NA	NA	NA	NA	NA	NA	NA	Transferase
44	evm.model.s_12571.6542	161934.XP_010685378.1	3.35e-69	215	2DNRJ@1|root,2S67R@2759|Eukaryota,37W58@33090|Viridiplantae,3GKQB@35493|Streptophyta	33090|Viridiplantae	S	cell wall vacuolar inhibitor of fructosidase	NA	GO:0000003,GO:0000902,GO:0000904,GO:0003006,GO:0003674,GO:0004857,GO:0005575,GO:0005623,GO:0008150,GO:0009653,GO:0009826,GO:0009856,GO:0009860,GO:0009932,GO:0009987,GO:0012505,GO:0016043,GO:0016049,GO:0022414,GO:0030154,GO:0030234,GO:0030427,GO:0032501,GO:0032502,GO:0032989,GO:0035838,GO:0040007,GO:0042995,GO:0043086,GO:0044092,GO:0044463,GO:0044464,GO:0044706,GO:0046910,GO:0048468,GO:0048588,GO:…	NA	NA	NA	NA	NA	NA	NA	NA	NA	NA	PMEI
45	evm.model.s_12571.7225	161934.XP_010685806.1	0	1032	28KAA@1|root,2QSR1@2759|Eukaryota,37NQ8@33090|Viridiplantae,3GF8M@35493|Streptophyta	33090|Viridiplantae	S	Fusaric acid resistance protein-like	NA	NA	NA	NA	NA	NA	NA	NA	NA	NA	NA	NA	FUSC_2
46	evm.model.s_7235.2	3885.XP_007158620.1	2.03e-17	79.3	2BI7K@1|root,2S1DM@2759|Eukaryota,37VAF@33090|Viridiplantae,3GKS1@35493|Streptophyta,4JUZJ@91835|fabids	33090|Viridiplantae	NA	NA	NA	GO:0001101,GO:0002831,GO:0002833,GO:0006950,GO:0006970,GO:0007154,GO:0007165,GO:0008150,GO:0009266,GO:0009408,GO:0009409,GO:0009605,GO:0009607,GO:0009617,GO:0009628,GO:0009651,GO:0009719,GO:0009725,GO:0009737,GO:0009738,GO:0009755,GO:0009987,GO:0010033,GO:0023052,GO:0031347,GO:0031349,GO:0032101,GO:0032103,GO:0032870,GO:0033993,GO:0042221,GO:0043207,GO:0043900,GO:0043902,GO:0048518,GO:0048583,GO:…	NA	NA	NA	NA	NA	NA	NA	NA	NA	NA	NA
47	evm.model.s_12366.40	4155.Migut.J01829.1.p	4.83e-28	107	2BU7T@1|root,2S22N@2759|Eukaryota,37V96@33090|Viridiplantae,3GJYH@35493|Streptophyta,44U1M@71274|asterids	33090|Viridiplantae	S	18 kDa seed maturation	NA	GO:0000003,GO:0001101,GO:0003006,GO:0003674,GO:0005488,GO:0005543,GO:0005575,GO:0005622,GO:0005623,GO:0005737,GO:0005829,GO:0006950,GO:0006970,GO:0007275,GO:0008150,GO:0008289,GO:0009266,GO:0009409,GO:0009414,GO:0009415,GO:0009628,GO:0009791,GO:0010035,GO:0010154,GO:0022414,GO:0030246,GO:0031210,GO:0032501,GO:0032502,GO:0042221,GO:0043167,GO:0043168,GO:0043169,GO:0044424,GO:0044444,GO:0044464,GO:…	NA	NA	NA	NA	NA	NA	NA	NA	NA	NA	LEA_1
48	evm.model.s_11969.9	161934.XP_010683892.1	1.66e-60	190	2BS5R@1|root,2S1XX@2759|Eukaryota,37VQ1@33090|Viridiplantae,3GJG9@35493|Streptophyta	33090|Viridiplantae	NA	NA	NA	NA	NA	NA	NA	NA	NA	NA	NA	NA	NA	NA	NA
49	evm.model.s_37.918	161934.XP_010669900.1	1.3e-70	217	29YBJ@1|root,2RXTQ@2759|Eukaryota,37U6W@33090|Viridiplantae,3GJ6U@35493|Streptophyta	33090|Viridiplantae	J	Belongs to the BetVI family	NA	NA	NA	NA	NA	NA	NA	NA	NA	NA	NA	NA	Bet_v_1
50	evm.model.s_37.1476	161934.XP_010692157.1	2.66e-118	347	28JEF@1|root,2QRTE@2759|Eukaryota,37S86@33090|Viridiplantae,3G83X@35493|Streptophyta	33090|Viridiplantae	S	Belongs to the expansin family	EXPB2	GO:0000902,GO:0005575,GO:0005618,GO:0005623,GO:0008150,GO:0009653,GO:0009664,GO:0009826,GO:0009827,GO:0009828,GO:0009987,GO:0016020,GO:0016043,GO:0016049,GO:0030312,GO:0032502,GO:0032989,GO:0040007,GO:0042545,GO:0044464,GO:0045229,GO:0048589,GO:0048856,GO:0048869,GO:0060560,GO:0071554,GO:0071555,GO:0071669,GO:0071840,GO:0071944	NA	ko:K20628	NA	NA	NA	NA	ko00000	NA	NA	NA	DPBB_1,Pollen_allerg_1
51	evm.model.s_37.2007	161934.XP_010693395.1	5.46e-268	757	COG0515@1|root,KOG1187@2759|Eukaryota,37MEY@33090|Viridiplantae,3GARC@35493|Streptophyta	33090|Viridiplantae	T	receptor-like protein kinase	NA	NA	NA	NA	NA	NA	NA	NA	NA	NA	NA	NA	GUB_WAK_bind,Pkinase,WAK_assoc
52	evm.model.s_37.3074	161934.XP_010680584.1	0	954	COG2132@1|root,KOG1263@2759|Eukaryota,37IIR@33090|Viridiplantae,3G9TY@35493|Streptophyta	33090|Viridiplantae	Q	Belongs to the multicopper oxidase family	NA	NA	1.10.3.3	ko:K00423	ko00053,ko01100,map00053,map01100	NA	R00068	RC00092	ko00000,ko00001,ko01000	NA	NA	NA	Cu-oxidase,Cu-oxidase_2,Cu-oxidase_3
53	evm.model.s_37.3410	161934.XP_010679577.1	2.16e-173	486	COG0596@1|root,2QQIJ@2759|Eukaryota,37JFE@33090|Viridiplantae,3GF5K@35493|Streptophyta	33090|Viridiplantae	S	Sigma factor sigB regulation protein rsbQ	NA	GO:0005575,GO:0005622,GO:0005623,GO:0005634,GO:0005737,GO:0007275,GO:0008150,GO:0009314,GO:0009416,GO:0009628,GO:0009639,GO:0009640,GO:0009704,GO:0009791,GO:0032501,GO:0032502,GO:0036377,GO:0043226,GO:0043227,GO:0043229,GO:0043231,GO:0044403,GO:0044419,GO:0044424,GO:0044464,GO:0048856,GO:0050896,GO:0051704,GO:0080167	NA	NA	NA	NA	NA	NA	NA	NA	NA	NA	Abhydrolase_6
54	evm.model.s_37.3566	161934.XP_010679659.1	1.3e-181	520	KOG4748@1|root,KOG4748@2759|Eukaryota,37J8H@33090|Viridiplantae,3GFYT@35493|Streptophyta	33090|Viridiplantae	GM	Galactosyl transferase GMA12 MNN10 family protein	x34.3	GO:0000003,GO:0000271,GO:0003006,GO:0003674,GO:0003824,GO:0005575,GO:0005622,GO:0005623,GO:0005737,GO:0005768,GO:0005794,GO:0005802,GO:0005975,GO:0005976,GO:0006080,GO:0007275,GO:0008150,GO:0008152,GO:0008378,GO:0009058,GO:0009059,GO:0009791,GO:0009987,GO:0010154,GO:0010191,GO:0010192,GO:0010214,GO:0010392,GO:0012505,GO:0016051,GO:0016740,GO:0016757,GO:0016758,GO:0022414,GO:0031410,GO:0031982,GO:…	NA	NA	NA	NA	NA	NA	NA	NA	NA	NA	Glyco_transf_34
55	evm.model.s_37.3571	161934.XP_010679659.1	1.58e-167	484	KOG4748@1|root,KOG4748@2759|Eukaryota,37J8H@33090|Viridiplantae,3GFYT@35493|Streptophyta	33090|Viridiplantae	GM	Galactosyl transferase GMA12 MNN10 family protein	x34.3	GO:0000003,GO:0000271,GO:0003006,GO:0003674,GO:0003824,GO:0005575,GO:0005622,GO:0005623,GO:0005737,GO:0005768,GO:0005794,GO:0005802,GO:0005975,GO:0005976,GO:0006080,GO:0007275,GO:0008150,GO:0008152,GO:0008378,GO:0009058,GO:0009059,GO:0009791,GO:0009987,GO:0010154,GO:0010191,GO:0010192,GO:0010214,GO:0010392,GO:0012505,GO:0016051,GO:0016740,GO:0016757,GO:0016758,GO:0022414,GO:0031410,GO:0031982,GO:…	NA	NA	NA	NA	NA	NA	NA	NA	NA	NA	Glyco_transf_34
56	evm.model.s_37.3579	225117.XP_009362596.1	2.91e-14	74.3	2E3PZ@1|root,2SAQX@2759|Eukaryota,37WJV@33090|Viridiplantae,3GKNI@35493|Streptophyta,4JQXG@91835|fabids	33090|Viridiplantae	S	VQ motif	NA	NA	NA	NA	NA	NA	NA	NA	NA	NA	NA	NA	VQ
57	evm.model.s_37.3803	161934.XP_010685134.1	3.42e-115	355	KOG4658@1|root,KOG4658@2759|Eukaryota,37T06@33090|Viridiplantae	33090|Viridiplantae	T	Belongs to the disease resistance NB-LRR family	NA	GO:0005575,GO:0005623,GO:0005886,GO:0006950,GO:0006952,GO:0007154,GO:0007165,GO:0008150,GO:0009605,GO:0009607,GO:0009617,GO:0009987,GO:0016020,GO:0023052,GO:0043207,GO:0044464,GO:0050789,GO:0050794,GO:0050896,GO:0051704,GO:0051707,GO:0051716,GO:0065007,GO:0071944	NA	ko:K13459	ko04626,map04626	NA	NA	NA	ko00000,ko00001	NA	NA	NA	NB-ARC
58	evm.model.s_37.4103	161934.XP_010681961.1	3.89e-30	115	2BD6H@1|root,2S1ER@2759|Eukaryota,37VJ3@33090|Viridiplantae,3GJJ2@35493|Streptophyta	33090|Viridiplantae	S	electron transfer activity	NA	NA	NA	NA	NA	NA	NA	NA	NA	NA	NA	NA	Cu_bind_like
59	evm.model.s_866.1262	161934.XP_010688294.1	0	1348	COG1287@1|root,KOG2292@2759|Eukaryota,37MH5@33090|Viridiplantae,3GBIA@35493|Streptophyta	33090|Viridiplantae	O	Dolichyl-diphosphooligosaccharide--protein glycosyltransferase subunit	STT3A	GO:0003674,GO:0003824,GO:0004576,GO:0004579,GO:0005575,GO:0005622,GO:0005623,GO:0005737,GO:0005783,GO:0005789,GO:0005886,GO:0006464,GO:0006486,GO:0006487,GO:0006807,GO:0006950,GO:0006970,GO:0008150,GO:0008152,GO:0008250,GO:0009058,GO:0009059,GO:0009100,GO:0009101,GO:0009628,GO:0009651,GO:0009987,GO:0012505,GO:0016020,GO:0016740,GO:0016757,GO:0016758,GO:0018193,GO:0018196,GO:0018279,GO:0019538,GO:…	2.4.99.18	ko:K07151	ko00510,ko00513,ko01100,ko04141,map00510,map00513,map01100,map04141	M00072	R04216,R05976	RC00005,RC00482	ko00000,ko00001,ko00002,ko01000,ko01003	NA	GT66	NA	STT3
60	evm.model.s_866.1751	981085.XP_010103175.1	7.53e-40	149	29YUW@1|root,2RXUR@2759|Eukaryota,37U5V@33090|Viridiplantae,3GI7E@35493|Streptophyta,4JPAF@91835|fabids	33090|Viridiplantae	NA	NA	NA	NA	NA	NA	NA	NA	NA	NA	NA	NA	NA	NA	NA
61	evm.model.s_866.1771	161934.XP_010687694.1	2.36e-162	466	28N0B@1|root,2QPWM@2759|Eukaryota,37SIV@33090|Viridiplantae,3GD3J@35493|Streptophyta	33090|Viridiplantae	S	WAT1-related protein	NA	GO:0005575,GO:0005622,GO:0005623,GO:0005737,GO:0005886,GO:0005887,GO:0005938,GO:0007154,GO:0007165,GO:0008150,GO:0009719,GO:0009725,GO:0009733,GO:0009734,GO:0009755,GO:0009987,GO:0010033,GO:0016020,GO:0016021,GO:0023052,GO:0031224,GO:0031226,GO:0032870,GO:0042221,GO:0044424,GO:0044425,GO:0044444,GO:0044459,GO:0044464,GO:0050789,GO:0050794,GO:0050896,GO:0051716,GO:0065007,GO:0070887,GO:0071310,GO:…	NA	NA	NA	NA	NA	NA	NA	NA	NA	NA	EamA
62	evm.model.s_866.2149	161934.XP_010666301.1	1.91e-245	683	COG0515@1|root,KOG1187@2759|Eukaryota,37I6S@33090|Viridiplantae,3GEU6@35493|Streptophyta	33090|Viridiplantae	T	serine threonine-protein kinase	NA	GO:0002682,GO:0002683,GO:0003674,GO:0003824,GO:0004672,GO:0004674,GO:0004675,GO:0004888,GO:0005575,GO:0005623,GO:0005886,GO:0006464,GO:0006468,GO:0006793,GO:0006796,GO:0006807,GO:0006950,GO:0006952,GO:0007154,GO:0007165,GO:0007166,GO:0007167,GO:0007178,GO:0008150,GO:0008152,GO:0009605,GO:0009607,GO:0009617,GO:0009987,GO:0016020,GO:0016301,GO:0016310,GO:0016740,GO:0016772,GO:0016773,GO:0019199,GO:…	2.7.11.1	ko:K04733	ko04010,ko04064,ko04620,ko04621,ko04624,ko04722,ko05133,ko05140,ko05142,ko05145,ko05152,ko05162,ko05164,map04010,map04064,map04620,map04621,map04624,map04722,map05133,map05140,map05142,map05145,map05152,map05162,map05164	M00686	NA	NA	ko00000,ko00001,ko00002,ko01000,ko01001	NA	NA	NA	Pkinase_Tyr
63	evm.model.s_866.3110	4006.Lus10017354	2.16e-129	377	COG1064@1|root,KOG0023@2759|Eukaryota,37Q9Z@33090|Viridiplantae,3G9GB@35493|Streptophyta,4JIEX@91835|fabids	33090|Viridiplantae	Q	Cinnamyl alcohol dehydrogenase	NA	GO:0005575,GO:0005622,GO:0005623,GO:0005737,GO:0005829,GO:0006725,GO:0008150,GO:0008152,GO:0009058,GO:0009698,GO:0009699,GO:0009808,GO:0009809,GO:0009987,GO:0019438,GO:0019748,GO:0044237,GO:0044249,GO:0044424,GO:0044444,GO:0044464,GO:0044550,GO:0071704,GO:1901360,GO:1901362,GO:1901576	1.1.1.195	ko:K00083	ko00940,ko01100,ko01110,map00940,map01100,map01110	M00039	R02593,R03918,R06570,R06571,R07437	RC00649	ko00000,ko00001,ko00002,ko01000	NA	NA	NA	ADH_zinc_N
64	evm.model.s_866.4658	4538.ORGLA04G0108600.1	9e-205	573	COG1902@1|root,KOG0134@2759|Eukaryota,37NVQ@33090|Viridiplantae,3GAWK@35493|Streptophyta,3KUKW@4447|Liliopsida,3I785@38820|Poales	33090|Viridiplantae	C	NADH:flavin oxidoreductase / NADH oxidase family	NA	NA	1.3.1.42	ko:K05894	ko00592,ko01100,ko01110,map00592,map01100,map01110	M00113	R03401	RC00921	ko00000,ko00001,ko00002,ko01000	NA	NA	NA	Oxidored_FMN
65	evm.model.s_866.4996	3983.cassava4.1_018154m	2.51e-65	205	COG0259@1|root,KOG2586@2759|Eukaryota,388WT@33090|Viridiplantae,3GXP1@35493|Streptophyta,4JW4E@91835|fabids	33090|Viridiplantae	H	Pyridoxine 5'-phosphate oxidase C-terminal dimerisation region	NA	NA	NA	NA	NA	NA	NA	NA	NA	NA	NA	NA	PNP_phzG_C
66	evm.model.s_866.7443	161934.XP_010692157.1	2.66e-118	347	28JEF@1|root,2QRTE@2759|Eukaryota,37S86@33090|Viridiplantae,3G83X@35493|Streptophyta	33090|Viridiplantae	S	Belongs to the expansin family	EXPB2	GO:0000902,GO:0005575,GO:0005618,GO:0005623,GO:0008150,GO:0009653,GO:0009664,GO:0009826,GO:0009827,GO:0009828,GO:0009987,GO:0016020,GO:0016043,GO:0016049,GO:0030312,GO:0032502,GO:0032989,GO:0040007,GO:0042545,GO:0044464,GO:0045229,GO:0048589,GO:0048856,GO:0048869,GO:0060560,GO:0071554,GO:0071555,GO:0071669,GO:0071840,GO:0071944	NA	ko:K20628	NA	NA	NA	NA	ko00000	NA	NA	NA	DPBB_1,Pollen_allerg_1
67	evm.model.s_866.7762	161934.XP_010690971.1	5.03e-214	608	28NJC@1|root,2QV50@2759|Eukaryota,37IK6@33090|Viridiplantae,3GCJV@35493|Streptophyta	33090|Viridiplantae	Q	Belongs to the cytochrome P450 family	HPL	GO:0003674,GO:0003824,GO:0004497,GO:0006629,GO:0008150,GO:0008152,GO:0008202,GO:0016125,GO:0016491,GO:0044238,GO:0055114,GO:0071704,GO:1901360,GO:1901615	4.2.1.121,4.2.1.92	ko:K01723,ko:K17874	ko00592,ko01100,ko01110,map00592,map01100,map01110	M00113	R07863,R07865	RC02105	ko00000,ko00001,ko00002,ko00199,ko01000	NA	NA	NA	p450
68	evm.model.s_866.8696	161934.XP_010680026.1	8.83e-216	600	COG1064@1|root,KOG0023@2759|Eukaryota,37Q9Z@33090|Viridiplantae,3G9GB@35493|Streptophyta	33090|Viridiplantae	Q	Cinnamyl alcohol dehydrogenase	NA	NA	1.1.1.195	ko:K00083	ko00940,ko01100,ko01110,map00940,map01100,map01110	M00039	R02593,R03918,R06570,R06571,R07437	RC00649	ko00000,ko00001,ko00002,ko01000	NA	NA	NA	ADH_N,ADH_zinc_N
69	evm.model.s_866.8698	161934.XP_010667926.1	5.23e-170	480	COG2513@1|root,KOG1260@2759|Eukaryota,37HN9@33090|Viridiplantae,3GD3G@35493|Streptophyta	33090|Viridiplantae	C	Carboxyvinyl-carboxyphosphonate phosphorylmutase	NA	GO:0005575,GO:0005622,GO:0005623,GO:0005737,GO:0009507,GO:0009532,GO:0009536,GO:0009570,GO:0043226,GO:0043227,GO:0043229,GO:0043231,GO:0044422,GO:0044424,GO:0044434,GO:0044435,GO:0044444,GO:0044446,GO:0044464	NA	NA	NA	NA	NA	NA	NA	NA	NA	NA	PEP_mutase
70	evm.model.s_866.8762	161934.XP_010680026.1	2.7e-167	476	COG1064@1|root,KOG0023@2759|Eukaryota,37Q9Z@33090|Viridiplantae,3G9GB@35493|Streptophyta	33090|Viridiplantae	Q	Cinnamyl alcohol dehydrogenase	NA	NA	1.1.1.195	ko:K00083	ko00940,ko01100,ko01110,map00940,map01100,map01110	M00039	R02593,R03918,R06570,R06571,R07437	RC00649	ko00000,ko00001,ko00002,ko01000	NA	NA	NA	ADH_N,ADH_zinc_N
71	evm.model.s_866.10039	161934.XP_010686333.1	0	1055	COG3961@1|root,KOG1184@2759|Eukaryota,37IDM@33090|Viridiplantae,3GEDU@35493|Streptophyta	33090|Viridiplantae	EH	Belongs to the TPP enzyme family	PDC2	NA	4.1.1.1	ko:K01568	ko00010,ko01100,ko01110,ko01130,map00010,map01100,map01110,map01130	NA	R00014,R00755	RC00027,RC00375,RC02744	ko00000,ko00001,ko01000	NA	NA	NA	TPP_enzyme_C,TPP_enzyme_M,TPP_enzyme_N
72	evm.model.s_39.529	161934.XP_010690995.1	1.76e-117	350	COG3491@1|root,KOG0143@2759|Eukaryota,37JYU@33090|Viridiplantae,3G8XN@35493|Streptophyta	33090|Viridiplantae	Q	Belongs to the iron ascorbate-dependent oxidoreductase family	NA	GO:0000003,GO:0000902,GO:0001101,GO:0003006,GO:0003674,GO:0003824,GO:0005575,GO:0005622,GO:0005623,GO:0005737,GO:0006082,GO:0006629,GO:0006720,GO:0006721,GO:0007154,GO:0007165,GO:0007275,GO:0008150,GO:0008152,GO:0008299,GO:0008610,GO:0009058,GO:0009314,GO:0009416,GO:0009628,GO:0009648,GO:0009653,GO:0009685,GO:0009686,GO:0009719,GO:0009725,GO:0009739,GO:0009740,GO:0009755,GO:0009791,GO:0009826,GO:…	NA	NA	NA	NA	NA	NA	NA	NA	NA	NA	2OG-FeII_Oxy,DIOX_N
73	evm.model.s_39.1676	161934.XP_010683771.1	2.75e-138	404	28MK9@1|root,2QU3Y@2759|Eukaryota,37SDV@33090|Viridiplantae,3GGNT@35493|Streptophyta	33090|Viridiplantae	S	GDSL esterase lipase	NA	NA	NA	NA	NA	NA	NA	NA	NA	NA	NA	NA	Lipase_GDSL
74	evm.model.s_39.2606	3988.XP_002512859.1	1.88e-188	532	KOG0767@1|root,KOG0767@2759|Eukaryota,37P9E@33090|Viridiplantae,3GEGJ@35493|Streptophyta,4JGH7@91835|fabids	33090|Viridiplantae	C	Belongs to the mitochondrial carrier (TC 2.A.29) family	NA	GO:0003674,GO:0005215,GO:0005575,GO:0005618,GO:0005622,GO:0005623,GO:0005737,GO:0005739,GO:0005740,GO:0005743,GO:0005773,GO:0005774,GO:0006810,GO:0006811,GO:0006817,GO:0006820,GO:0006839,GO:0006950,GO:0006970,GO:0008150,GO:0008509,GO:0009507,GO:0009536,GO:0009628,GO:0009651,GO:0015075,GO:0015103,GO:0015114,GO:0015318,GO:0015698,GO:0016020,GO:0016021,GO:0019866,GO:0022857,GO:0030312,GO:0031090,GO:…	NA	ko:K15102	NA	NA	NA	NA	ko00000,ko02000,ko04147	2.A.29.4	NA	NA	Mito_carr
75	evm.model.s_39.3004	3880.AES79384	3.32e-50	162	2BNTF@1|root,2S1QA@2759|Eukaryota,37V7C@33090|Viridiplantae,3GJFG@35493|Streptophyta	33090|Viridiplantae	S	lipid-transfer protein	NA	NA	NA	NA	NA	NA	NA	NA	NA	NA	NA	NA	LTP_2
76	evm.model.s_39.3139	161934.XP_010689978.1	9.42e-95	295	28IIJ@1|root,2QQVK@2759|Eukaryota,37SA4@33090|Viridiplantae,3GG4F@35493|Streptophyta	33090|Viridiplantae	S	carboxyl	NA	NA	2.1.1.141,2.1.1.273,2.1.1.274,2.1.1.277	ko:K08241,ko:K21482,ko:K21483,ko:K21485	ko00592,ko01110,map00592,map01110	NA	R05759	RC00003,RC00460	ko00000,ko00001,ko01000	NA	NA	NA	Methyltransf_7
77	evm.model.s_39.3279	161934.XP_010677586.1	2.89e-34	124	2BST1@1|root,2S1Z8@2759|Eukaryota,37VB0@33090|Viridiplantae,3GJC8@35493|Streptophyta	33090|Viridiplantae	NA	NA	NA	NA	NA	NA	NA	NA	NA	NA	NA	NA	NA	NA	NA
78	evm.model.s_39.3567	161934.XP_010676702.1	6.64e-297	815	COG2124@1|root,KOG0157@2759|Eukaryota,37IVW@33090|Viridiplantae,3GFCG@35493|Streptophyta	33090|Viridiplantae	Q	Belongs to the cytochrome P450 family	CYP707A1	GO:0001101,GO:0003674,GO:0003824,GO:0004497,GO:0006066,GO:0006082,GO:0006629,GO:0006694,GO:0006714,GO:0006720,GO:0006721,GO:0006950,GO:0007275,GO:0008150,GO:0008152,GO:0008202,GO:0008300,GO:0008610,GO:0009056,GO:0009058,GO:0009314,GO:0009414,GO:0009415,GO:0009416,GO:0009628,GO:0009639,GO:0009687,GO:0009987,GO:0010035,GO:0010268,GO:0010295,GO:0010817,GO:0016042,GO:0016054,GO:0016107,GO:0016115,GO:…	1.14.13.93	ko:K09843	ko00906,map00906	NA	R07202	RC00257	ko00000,ko00001,ko00199,ko01000	NA	NA	NA	p450
79	evm.model.s_39.3811	161934.XP_010689978.1	4.67e-76	242	28IIJ@1|root,2QQVK@2759|Eukaryota,37SA4@33090|Viridiplantae,3GG4F@35493|Streptophyta	33090|Viridiplantae	S	carboxyl	NA	NA	2.1.1.141,2.1.1.273,2.1.1.274,2.1.1.277	ko:K08241,ko:K21482,ko:K21483,ko:K21485	ko00592,ko01110,map00592,map01110	NA	R05759	RC00003,RC00460	ko00000,ko00001,ko01000	NA	NA	NA	Methyltransf_7
80	evm.model.s_39.3870	161934.XP_010690203.1	0	956	COG0515@1|root,2QQH6@2759|Eukaryota,37I3H@33090|Viridiplantae,3GED1@35493|Streptophyta	33090|Viridiplantae	T	Leucine-rich repeat receptor-like protein kinase	NA	NA	NA	NA	NA	NA	NA	NA	NA	NA	NA	NA	Pkinase
81	evm.model.s_39.3876	161934.XP_010690203.1	9.77000000092674e-315	896	COG0515@1|root,2QQH6@2759|Eukaryota,37I3H@33090|Viridiplantae,3GED1@35493|Streptophyta	33090|Viridiplantae	T	Leucine-rich repeat receptor-like protein kinase	NA	NA	NA	NA	NA	NA	NA	NA	NA	NA	NA	NA	Pkinase_Tyr
82	evm.model.s_39.3925	161934.XP_010691722.1	3.59e-54	172	2BNTF@1|root,2S1QA@2759|Eukaryota,37V7C@33090|Viridiplantae,3GJFG@35493|Streptophyta	33090|Viridiplantae	S	lipid-transfer protein	NA	NA	NA	NA	NA	NA	NA	NA	NA	NA	NA	NA	LTP_2
83	evm.model.s_39.3961	85681.XP_006435611.1	7.14e-307	854	COG0515@1|root,KOG1187@2759|Eukaryota,37K1Q@33090|Viridiplantae,3GCY6@35493|Streptophyta	33090|Viridiplantae	T	wall-associated receptor kinase-like	NA	GO:0003674,GO:0003824,GO:0004672,GO:0004674,GO:0005575,GO:0005623,GO:0005886,GO:0006464,GO:0006468,GO:0006793,GO:0006796,GO:0006807,GO:0007154,GO:0007165,GO:0007166,GO:0008150,GO:0008152,GO:0009987,GO:0016020,GO:0016301,GO:0016310,GO:0016740,GO:0016772,GO:0016773,GO:0019538,GO:0023052,GO:0036211,GO:0043170,GO:0043412,GO:0044237,GO:0044238,GO:0044260,GO:0044267,GO:0044464,GO:0050789,GO:0050794,GO:…	NA	NA	NA	NA	NA	NA	NA	NA	NA	NA	GUB_WAK_bind,Pkinase
84	evm.model.s_39.4484	161934.XP_010687786.1	2.54e-37	134	2CY2S@1|root,2S1IA@2759|Eukaryota,37VF5@33090|Viridiplantae,3GJPQ@35493|Streptophyta	33090|Viridiplantae	NA	NA	NA	NA	NA	NA	NA	NA	NA	NA	NA	NA	NA	NA	NA
85	evm.model.s_39.9614	161934.XP_010669900.1	7.8e-70	215	29YBJ@1|root,2RXTQ@2759|Eukaryota,37U6W@33090|Viridiplantae,3GJ6U@35493|Streptophyta	33090|Viridiplantae	J	Belongs to the BetVI family	NA	NA	NA	NA	NA	NA	NA	NA	NA	NA	NA	NA	Bet_v_1
86	evm.model.s_39.10055	161934.XP_010671578.1	8.65e-133	384	KOG1792@1|root,KOG1792@2759|Eukaryota,37IBI@33090|Viridiplantae,3GAUK@35493|Streptophyta	33090|Viridiplantae	U	Reticulon-like protein	BTI2	GO:0005575,GO:0005622,GO:0005623,GO:0005737,GO:0005773,GO:0005783,GO:0005789,GO:0005794,GO:0005886,GO:0005911,GO:0006996,GO:0007029,GO:0008150,GO:0009506,GO:0009628,GO:0009987,GO:0010256,GO:0012505,GO:0016020,GO:0016021,GO:0016043,GO:0030054,GO:0030176,GO:0031224,GO:0031227,GO:0031984,GO:0042175,GO:0043226,GO:0043227,GO:0043229,GO:0043231,GO:0044422,GO:0044424,GO:0044425,GO:0044432,GO:0044444,GO:…	NA	ko:K20720,ko:K20721,ko:K20723	ko05010,map05010	NA	NA	NA	ko00000,ko00001,ko03036,ko04131	NA	NA	NA	Reticulon
87	evm.model.s_39.11454	29760.VIT_05s0049g00280.t01	5.44e-171	487	COG3491@1|root,KOG0143@2759|Eukaryota,37PC4@33090|Viridiplantae,3GH2V@35493|Streptophyta	33090|Viridiplantae	Q	Belongs to the iron ascorbate-dependent oxidoreductase family	NA	NA	NA	NA	NA	NA	NA	NA	NA	NA	NA	NA	2OG-FeII_Oxy,DIOX_N
88	evm.model.s_945.15	161934.XP_010673750.1	1.79e-81	251	28P6G@1|root,2QVTC@2759|Eukaryota,37TEW@33090|Viridiplantae,3GBXM@35493|Streptophyta	33090|Viridiplantae	S	Domain of unknown function (DUF4228)	NA	NA	NA	NA	NA	NA	NA	NA	NA	NA	NA	NA	DUF4228
89	evm.model.s_4950.13	161934.XP_010689305.1	5.55e-98	291	2BYKQ@1|root,2QQ4A@2759|Eukaryota,37KIT@33090|Viridiplantae,3G7XG@35493|Streptophyta	33090|Viridiplantae	S	germin-like protein	GER1	GO:0000325,GO:0005575,GO:0005576,GO:0005618,GO:0005622,GO:0005623,GO:0005737,GO:0005773,GO:0005886,GO:0006950,GO:0006970,GO:0008150,GO:0009628,GO:0009651,GO:0016020,GO:0030312,GO:0031012,GO:0043226,GO:0043227,GO:0043229,GO:0043231,GO:0044421,GO:0044424,GO:0044444,GO:0044464,GO:0050896,GO:0071944	NA	NA	NA	NA	NA	NA	NA	NA	NA	NA	Cupin_1
90	evm.model.s_5017.4	161934.XP_010673485.1	1.27e-233	660	COG4638@1|root,2QR6Q@2759|Eukaryota,37ND1@33090|Viridiplantae,3G8FE@35493|Streptophyta	33090|Viridiplantae	P	Protochlorophyllide-dependent translocon component 52	NA	GO:0005575,GO:0005622,GO:0005623,GO:0005737,GO:0009507,GO:0009526,GO:0009536,GO:0009941,GO:0031967,GO:0031975,GO:0043226,GO:0043227,GO:0043229,GO:0043231,GO:0044422,GO:0044424,GO:0044434,GO:0044435,GO:0044444,GO:0044446,GO:0044464	NA	NA	NA	NA	NA	NA	NA	NA	NA	NA	PaO,Rieske
91	evm.model.s_12489.57	161934.XP_010689305.1	2.73e-97	290	2BYKQ@1|root,2QQ4A@2759|Eukaryota,37KIT@33090|Viridiplantae,3G7XG@35493|Streptophyta	33090|Viridiplantae	S	germin-like protein	GER1	GO:0000325,GO:0005575,GO:0005576,GO:0005618,GO:0005622,GO:0005623,GO:0005737,GO:0005773,GO:0005886,GO:0006950,GO:0006970,GO:0008150,GO:0009628,GO:0009651,GO:0016020,GO:0030312,GO:0031012,GO:0043226,GO:0043227,GO:0043229,GO:0043231,GO:0044421,GO:0044424,GO:0044444,GO:0044464,GO:0050896,GO:0071944	NA	NA	NA	NA	NA	NA	NA	NA	NA	NA	Cupin_1
92	evm.model.s_12570.1342	4096.XP_009784886.1	6.89e-165	495	COG0515@1|root,2QQH6@2759|Eukaryota,37I3H@33090|Viridiplantae,3GED1@35493|Streptophyta,44G0G@71274|asterids	33090|Viridiplantae	G	leucine-rich repeat receptor-like protein kinase At5g49770	NA	NA	NA	NA	NA	NA	NA	NA	NA	NA	NA	NA	NA
93	evm.model.s_12570.1885	161934.XP_010673099.1	7.89e-88	262	COG1670@1|root,2RXXF@2759|Eukaryota,37TVE@33090|Viridiplantae,3GI8H@35493|Streptophyta	33090|Viridiplantae	J	N-acetyltransferase	NA	NA	NA	NA	NA	NA	NA	NA	NA	NA	NA	NA	Acetyltransf_3
94	evm.model.s_12570.2307	161934.XP_010667057.1	0	1342	2CC3R@1|root,2QPVE@2759|Eukaryota,37PZF@33090|Viridiplantae,3G9AE@35493|Streptophyta	33090|Viridiplantae	S	Galactinol--sucrose galactosyltransferase	NA	GO:0003674,GO:0003824,GO:0004553,GO:0004557,GO:0005575,GO:0005911,GO:0005975,GO:0006950,GO:0006979,GO:0008150,GO:0008152,GO:0009056,GO:0009311,GO:0009313,GO:0009506,GO:0009628,GO:0015925,GO:0016052,GO:0016787,GO:0016798,GO:0030054,GO:0033530,GO:0034484,GO:0044238,GO:0050896,GO:0052692,GO:0055044,GO:0071704,GO:0080167,GO:1901575	2.4.1.82	ko:K06617	ko00052,map00052	NA	R02411	RC00049,RC00059	ko00000,ko00001,ko01000	NA	GH36	NA	Raffinose_syn
95	evm.model.s_12570.4802	4098.XP_009607698.1	2.21e-27	102	2DZH4@1|root,2S714@2759|Eukaryota,37WNM@33090|Viridiplantae,3GKGD@35493|Streptophyta,44UA2@71274|asterids	33090|Viridiplantae	S	BEST Arabidopsis thaliana protein match is	NA	NA	NA	NA	NA	NA	NA	NA	NA	NA	NA	NA	NA
96	evm.model.s_12570.5629	161934.XP_010673485.1	8.79e-235	663	COG4638@1|root,2QR6Q@2759|Eukaryota,37ND1@33090|Viridiplantae,3G8FE@35493|Streptophyta	33090|Viridiplantae	P	Protochlorophyllide-dependent translocon component 52	NA	GO:0005575,GO:0005622,GO:0005623,GO:0005737,GO:0009507,GO:0009526,GO:0009536,GO:0009941,GO:0031967,GO:0031975,GO:0043226,GO:0043227,GO:0043229,GO:0043231,GO:0044422,GO:0044424,GO:0044434,GO:0044435,GO:0044444,GO:0044446,GO:0044464	NA	NA	NA	NA	NA	NA	NA	NA	NA	NA	PaO,Rieske
97	evm.model.s_12570.5647	218851.Aquca_004_00651.1	8.62e-80	242	COG4638@1|root,2QR6Q@2759|Eukaryota,37ND1@33090|Viridiplantae,3G8FE@35493|Streptophyta	33090|Viridiplantae	P	Protochlorophyllide-dependent translocon component 52	NA	NA	NA	NA	NA	NA	NA	NA	NA	NA	NA	NA	Rieske
98	evm.model.s_12570.5648	161934.XP_010673485.1	8.07e-224	636	COG4638@1|root,2QR6Q@2759|Eukaryota,37ND1@33090|Viridiplantae,3G8FE@35493|Streptophyta	33090|Viridiplantae	P	Protochlorophyllide-dependent translocon component 52	NA	GO:0005575,GO:0005622,GO:0005623,GO:0005737,GO:0009507,GO:0009526,GO:0009536,GO:0009941,GO:0031967,GO:0031975,GO:0043226,GO:0043227,GO:0043229,GO:0043231,GO:0044422,GO:0044424,GO:0044434,GO:0044435,GO:0044444,GO:0044446,GO:0044464	NA	NA	NA	NA	NA	NA	NA	NA	NA	NA	PaO,Rieske
99	evm.model.s_12570.6147	3983.cassava4.1_006108m	1.04e-240	676	KOG0253@1|root,KOG0253@2759|Eukaryota,37NV5@33090|Viridiplantae,3GF3F@35493|Streptophyta,4JJ10@91835|fabids	33090|Viridiplantae	C	Organic cation carnitine transporter	NA	GO:0003674,GO:0005215,GO:0005342,GO:0005575,GO:0005623,GO:0005886,GO:0006810,GO:0006811,GO:0006812,GO:0006820,GO:0006855,GO:0008028,GO:0008150,GO:0008324,GO:0008509,GO:0008514,GO:0008519,GO:0015075,GO:0015101,GO:0015238,GO:0015318,GO:0015651,GO:0015695,GO:0015696,GO:0015697,GO:0015711,GO:0015718,GO:0015849,GO:0015893,GO:0016020,GO:0016021,GO:0022857,GO:0031224,GO:0034220,GO:0035461,GO:0042221,GO:…	NA	NA	NA	NA	NA	NA	NA	NA	NA	NA	Sugar_tr
100	evm.model.s_12570.6221	161934.XP_010675192.1	5.12e-184	517	COG3979@1|root,KOG4742@2759|Eukaryota,37R5A@33090|Viridiplantae,3G9NC@35493|Streptophyta	33090|Viridiplantae	U	Endochitinase	NA	NA	3.2.1.14	ko:K01183,ko:K20547	ko00520,ko01100,ko04016,map00520,map01100,map04016	NA	R01206,R02334	RC00467	ko00000,ko00001,ko01000	NA	CBM18,GH18,GH19	NA	Chitin_bind_1,Glyco_hydro_19
101	evm.model.s_837.8	161934.XP_010685980.1	0	892	COG2124@1|root,KOG0156@2759|Eukaryota,37IMZ@33090|Viridiplantae,3GEUG@35493|Streptophyta	33090|Viridiplantae	Q	Belongs to the cytochrome P450 family	c4H	NA	1.14.13.11	ko:K00487	ko00130,ko00360,ko00940,ko00941,ko00945,ko01100,ko01110,ko01220,map00130,map00360,map00940,map00941,map00945,map01100,map01110,map01220	M00039,M00137,M00350	R02253,R08815	RC00490	ko00000,ko00001,ko00002,ko00199,ko01000	NA	NA	NA	p450
102	evm.model.s_36.538	161934.XP_010672299.1	5.21e-134	387	COG3979@1|root,KOG4742@2759|Eukaryota,37QEZ@33090|Viridiplantae,3GB98@35493|Streptophyta	33090|Viridiplantae	L	Endochitinase	NA	GO:0002376,GO:0005575,GO:0005576,GO:0005618,GO:0005623,GO:0005886,GO:0006950,GO:0006952,GO:0006955,GO:0007275,GO:0007568,GO:0008150,GO:0009505,GO:0009605,GO:0009607,GO:0009615,GO:0009620,GO:0009627,GO:0009635,GO:0009636,GO:0009814,GO:0010033,GO:0010035,GO:0010038,GO:0010150,GO:0010243,GO:0010272,GO:0014070,GO:0016020,GO:0030312,GO:0032501,GO:0032502,GO:0042221,GO:0043207,GO:0044464,GO:0045087,GO:…	3.2.1.14	ko:K01183	ko00520,ko01100,map00520,map01100	NA	R01206,R02334	RC00467	ko00000,ko00001,ko01000	NA	GH18	NA	Chitin_bind_1,Glyco_hydro_19
103	evm.model.s_36.1302	161934.XP_010673593.1	2.04e-139	413	28YVN@1|root,2R5PU@2759|Eukaryota,37HQ0@33090|Viridiplantae,3G7EU@35493|Streptophyta	33090|Viridiplantae	K	transcription factor	NA	NA	NA	NA	NA	NA	NA	NA	NA	NA	NA	NA	HLH
104	evm.model.s_36.1820	29760.VIT_05s0094g00340.t01	1.27e-124	362	COG3979@1|root,KOG4742@2759|Eukaryota,37QEZ@33090|Viridiplantae,3GB98@35493|Streptophyta	33090|Viridiplantae	L	Endochitinase	NA	GO:0002376,GO:0005575,GO:0005576,GO:0005618,GO:0005623,GO:0005886,GO:0006950,GO:0006952,GO:0006955,GO:0007275,GO:0007568,GO:0008150,GO:0009505,GO:0009605,GO:0009607,GO:0009615,GO:0009620,GO:0009627,GO:0009635,GO:0009636,GO:0009814,GO:0010033,GO:0010035,GO:0010038,GO:0010150,GO:0010243,GO:0010272,GO:0014070,GO:0016020,GO:0030312,GO:0032501,GO:0032502,GO:0042221,GO:0043207,GO:0044464,GO:0045087,GO:…	3.2.1.14	ko:K01183	ko00520,ko01100,map00520,map01100	NA	R01206,R02334	RC00467	ko00000,ko00001,ko01000	NA	GH18	NA	Chitin_bind_1,Glyco_hydro_19
105	evm.model.s_36.2308	3750.XP_008361129.1	1.88e-143	450	COG4886@1|root,2R8ZZ@2759|Eukaryota,37SYQ@33090|Viridiplantae,3GFX3@35493|Streptophyta,4JM7U@91835|fabids	33090|Viridiplantae	T	Belongs to the protein kinase superfamily. Ser Thr protein kinase family	NA	GO:0002218,GO:0002253,GO:0002376,GO:0002682,GO:0002684,GO:0002764,GO:0003674,GO:0003824,GO:0004672,GO:0004888,GO:0005575,GO:0005623,GO:0005886,GO:0006464,GO:0006468,GO:0006793,GO:0006796,GO:0006807,GO:0006950,GO:0006952,GO:0006955,GO:0007154,GO:0007165,GO:0008150,GO:0008152,GO:0008219,GO:0009595,GO:0009605,GO:0009607,GO:0009617,GO:0009626,GO:0009987,GO:0010204,GO:0010359,GO:0012501,GO:0012505,GO:…	2.7.11.1	ko:K04730	ko04010,ko04064,ko04620,ko04624,ko04722,ko05133,ko05140,ko05142,ko05145,ko05152,ko05162,ko05169,map04010,map04064,map04620,map04624,map04722,map05133,map05140,map05142,map05145,map05152,map05162,map05169	M00686	NA	NA	ko00000,ko00001,ko00002,ko01000,ko01001	NA	NA	NA	LRR_1,LRR_8,Pkinase
106	evm.model.s_36.3202	161934.XP_010673693.1	5.03e-169	481	2CME4@1|root,2QQ3M@2759|Eukaryota,37JV7@33090|Viridiplantae,3GC14@35493|Streptophyta	33090|Viridiplantae	G	Belongs to the glycosyl hydrolase 17 family	NA	GO:0000272,GO:0001871,GO:0003674,GO:0003824,GO:0004553,GO:0005488,GO:0005575,GO:0005623,GO:0005886,GO:0005975,GO:0005976,GO:0006073,GO:0006074,GO:0006076,GO:0006950,GO:0006952,GO:0008150,GO:0008152,GO:0008422,GO:0009056,GO:0009057,GO:0009251,GO:0009605,GO:0009607,GO:0009620,GO:0009987,GO:0015926,GO:0016020,GO:0016052,GO:0016787,GO:0016798,GO:0030246,GO:0030247,GO:0031224,GO:0031225,GO:0031226,GO:…	NA	NA	NA	NA	NA	NA	NA	NA	NA	NA	Glyco_hydro_17
107	evm.model.s_36.4014	161934.XP_010684079.1	0	1185	COG2986@1|root,KOG0222@2759|Eukaryota,37M4G@33090|Viridiplantae,3G9T5@35493|Streptophyta	33090|Viridiplantae	Q	Phenylalanine ammonialyase	PAL2	GO:0001101,GO:0003674,GO:0003824,GO:0005575,GO:0005622,GO:0005623,GO:0005737,GO:0005829,GO:0006082,GO:0006464,GO:0006508,GO:0006511,GO:0006725,GO:0006807,GO:0006950,GO:0006979,GO:0007275,GO:0008150,GO:0008152,GO:0009056,GO:0009057,GO:0009058,GO:0009314,GO:0009411,GO:0009414,GO:0009415,GO:0009416,GO:0009555,GO:0009628,GO:0009636,GO:0009696,GO:0009698,GO:0009699,GO:0009719,GO:0009725,GO:0009739,GO:…	4.3.1.24,4.3.1.25	ko:K10775,ko:K13064	ko00360,ko00940,ko01100,ko01110,map00360,map00940,map01100,map01110	M00039,M00137,M00350	R00697,R00737	RC00361	ko00000,ko00001,ko00002,ko01000	NA	NA	NA	Lyase_aromatic
108	evm.model.s_36.6462	161934.XP_010680511.1	0	1019	COG1131@1|root,KOG0061@2759|Eukaryota,37IF3@33090|Viridiplantae,3G8G0@35493|Streptophyta	33090|Viridiplantae	Q	ABC transporter G family member	NA	GO:0000003,GO:0001101,GO:0003002,GO:0003006,GO:0003674,GO:0003824,GO:0005215,GO:0005319,GO:0005342,GO:0005488,GO:0005515,GO:0005575,GO:0005623,GO:0005886,GO:0006810,GO:0006811,GO:0006820,GO:0006869,GO:0006950,GO:0006970,GO:0007275,GO:0007389,GO:0008028,GO:0008150,GO:0008509,GO:0008514,GO:0009611,GO:0009628,GO:0009651,GO:0009653,GO:0009719,GO:0009725,GO:0009737,GO:0009790,GO:0009791,GO:0009793,GO:…	NA	NA	NA	NA	NA	NA	NA	NA	NA	NA	ABC2_membrane,ABC_tran
109	evm.model.s_36.7465	161934.XP_010683396.1	0	3920	COG0439@1|root,KOG0368@2759|Eukaryota,37HYK@33090|Viridiplantae,3G95X@35493|Streptophyta	33090|Viridiplantae	I	acetyl-coa carboxylase	ACC2	GO:0000003,GO:0003006,GO:0003674,GO:0003824,GO:0003989,GO:0005575,GO:0005623,GO:0005886,GO:0006082,GO:0006629,GO:0006631,GO:0006633,GO:0007275,GO:0008150,GO:0008152,GO:0008610,GO:0009058,GO:0009653,GO:0009719,GO:0009725,GO:0009735,GO:0009790,GO:0009791,GO:0009793,GO:0009888,GO:0009933,GO:0009987,GO:0010014,GO:0010016,GO:0010033,GO:0010072,GO:0010154,GO:0016020,GO:0016053,GO:0016421,GO:0016874,GO:…	2.1.3.15,6.3.4.14,6.4.1.2	ko:K11262	ko00061,ko00254,ko00620,ko00640,ko01100,ko01110,ko01212,ko04152,ko04910,ko04922,map00061,map00254,map00620,map00640,map01100,map01110,map01212,map04152,map04910,map04922	M00082	R00742,R04385,R04386	RC00040,RC00253,RC00367	ko00000,ko00001,ko00002,ko01000	NA	NA	NA	ACC_central,Biotin_carb_C,Biotin_carb_N,Biotin_lipoyl,CPSase_L_D2,Carboxyl_trans
110	evm.model.s_36.8130	161934.XP_010682646.1	7.16e-71	235	KOG1052@1|root,KOG1052@2759|Eukaryota,37K5G@33090|Viridiplantae,3GEFA@35493|Streptophyta	33090|Viridiplantae	EPT	Glutamate-gated receptor that probably acts as non- selective cation channel	NA	NA	NA	ko:K05387	NA	NA	NA	NA	ko00000,ko04040	1.A.10.1.10,1.A.10.1.18,1.A.10.1.7	NA	NA	SBP_bac_3
111	evm.model.s_36.8434	161934.XP_010667672.1	0	1075	COG0668@1|root,KOG4629@2759|Eukaryota,37M9C@33090|Viridiplantae,3GE1I@35493|Streptophyta	33090|Viridiplantae	M	mechanosensitive ion channel	NA	NA	NA	ko:K22048	NA	NA	NA	NA	ko00000,ko02000	1.A.23.4	NA	NA	MS_channel
112	evm.model.s_36.9857	161934.XP_010669256.1	7.03e-70	229	2CMA2@1|root,2QPRM@2759|Eukaryota,37KWZ@33090|Viridiplantae,3GGNR@35493|Streptophyta	33090|Viridiplantae	K	WRKY Transcription Factor	WRKY30	GO:0000302,GO:0000976,GO:0000987,GO:0001067,GO:0001101,GO:0002376,GO:0003674,GO:0003676,GO:0003677,GO:0003690,GO:0003700,GO:0005488,GO:0005575,GO:0005622,GO:0005623,GO:0005634,GO:0005730,GO:0005737,GO:0006355,GO:0006950,GO:0006952,GO:0006955,GO:0006979,GO:0007275,GO:0007568,GO:0008150,GO:0009507,GO:0009536,GO:0009605,GO:0009607,GO:0009617,GO:0009636,GO:0009719,GO:0009725,GO:0009751,GO:0009791,GO:…	NA	NA	NA	NA	NA	NA	NA	NA	NA	NA	WRKY
113	evm.model.s_36.9955	161934.XP_010669780.1	1.29e-68	212	2AJBI@1|root,2RZ6Q@2759|Eukaryota,37UHN@33090|Viridiplantae,3GIQ7@35493|Streptophyta	33090|Viridiplantae	S	Desiccation protectant protein Lea14 homolog	NA	GO:0005575,GO:0005576,GO:0005622,GO:0005623,GO:0005737,GO:0005829,GO:0005886,GO:0006950,GO:0006952,GO:0008150,GO:0009314,GO:0009416,GO:0009605,GO:0009607,GO:0009611,GO:0009620,GO:0009628,GO:0009642,GO:0009644,GO:0016020,GO:0043207,GO:0044424,GO:0044444,GO:0044464,GO:0048046,GO:0050832,GO:0050896,GO:0051704,GO:0051707,GO:0071944,GO:0098542	NA	NA	NA	NA	NA	NA	NA	NA	NA	NA	LEA_2
114	evm.model.s_36.10025	4006.Lus10036363	1.55e-136	419	COG0515@1|root,2QQ1P@2759|Eukaryota,37P4S@33090|Viridiplantae,3GDRJ@35493|Streptophyta,4JIJG@91835|fabids	33090|Viridiplantae	T	U-box domain-containing protein	NA	NA	2.7.11.1	ko:K04733	ko04010,ko04064,ko04620,ko04621,ko04624,ko04722,ko05133,ko05140,ko05142,ko05145,ko05152,ko05162,ko05164,map04010,map04064,map04620,map04621,map04624,map04722,map05133,map05140,map05142,map05145,map05152,map05162,map05164	M00686	NA	NA	ko00000,ko00001,ko00002,ko01000,ko01001	NA	NA	NA	Pkinase_Tyr,U-box
115	evm.model.s_36.10949	161934.XP_010676090.1	6.01e-175	493	COG2801@1|root,KOG0017@2759|Eukaryota,37KCK@33090|Viridiplantae,3GADK@35493|Streptophyta	33090|Viridiplantae	L	Phosphate-induced protein 1 conserved region	PHI-1	GO:0001666,GO:0005575,GO:0005618,GO:0005622,GO:0005623,GO:0005737,GO:0005794,GO:0006950,GO:0008150,GO:0009505,GO:0009628,GO:0012505,GO:0030312,GO:0036293,GO:0040007,GO:0043226,GO:0043227,GO:0043229,GO:0043231,GO:0044424,GO:0044444,GO:0044464,GO:0050896,GO:0070482,GO:0071944	NA	NA	NA	NA	NA	NA	NA	NA	NA	NA	Phi_1
116	evm.model.s_1214.18	161934.XP_010677540.1	3.24e-200	565	28IQ6@1|root,2QR1A@2759|Eukaryota,37NEC@33090|Viridiplantae,3G8RQ@35493|Streptophyta	33090|Viridiplantae	H	RING-type E3 ubiquitin transferase	NA	GO:0001101,GO:0003674,GO:0003824,GO:0004842,GO:0005575,GO:0005622,GO:0005623,GO:0005737,GO:0005829,GO:0006464,GO:0006807,GO:0006950,GO:0008150,GO:0008152,GO:0009414,GO:0009415,GO:0009628,GO:0009987,GO:0010033,GO:0010035,GO:0010200,GO:0010243,GO:0016567,GO:0016740,GO:0019538,GO:0019787,GO:0032446,GO:0036211,GO:0042221,GO:0042493,GO:0043170,GO:0043412,GO:0044237,GO:0044238,GO:0044260,GO:0044267,GO:…	NA	NA	NA	NA	NA	NA	NA	NA	NA	NA	U-box
117	evm.model.s_538.41	161934.XP_010677545.1	1.49e-145	417	COG5074@1|root,KOG0810@2759|Eukaryota,37PHW@33090|Viridiplantae,3GEBZ@35493|Streptophyta	33090|Viridiplantae	U	Belongs to the syntaxin family	NA	GO:0000149,GO:0001101,GO:0003674,GO:0005488,GO:0005515,GO:0005575,GO:0005622,GO:0005623,GO:0005737,GO:0005794,GO:0005802,GO:0005886,GO:0005911,GO:0006605,GO:0006612,GO:0006810,GO:0006833,GO:0006886,GO:0006887,GO:0006906,GO:0006950,GO:0006952,GO:0006996,GO:0008104,GO:0008150,GO:0009504,GO:0009506,GO:0009605,GO:0009607,GO:0009620,GO:0009719,GO:0009725,GO:0009737,GO:0009987,GO:0010033,GO:0010119,GO:…	NA	ko:K08486	ko04130,ko04721,map04130,map04721	NA	NA	NA	ko00000,ko00001,ko04131,ko04147	NA	NA	NA	SNARE,Syntaxin
118	evm.model.s_2979.5	161934.XP_010695722.1	1.19e-155	445	2C0PQ@1|root,2QT8W@2759|Eukaryota,37HUF@33090|Viridiplantae,3GAU8@35493|Streptophyta	33090|Viridiplantae	Q	Belongs to the peroxidase family. Classical plant (class III) peroxidase subfamily	NA	NA	1.11.1.7	ko:K00430	ko00940,ko01100,ko01110,map00940,map01100,map01110	NA	R00602,R02596,R03919,R04007,R07443	RC00034	ko00000,ko00001,ko01000	NA	NA	NA	peroxidase
119	evm.model.s_12509.59	161934.XP_010681219.1	3.89e-171	486	2C0PQ@1|root,2QT8W@2759|Eukaryota,37QSI@33090|Viridiplantae,3GBJG@35493|Streptophyta	33090|Viridiplantae	Q	Belongs to the peroxidase family. Classical plant (class III) peroxidase subfamily	NA	GO:0003674,GO:0003824,GO:0004601,GO:0005575,GO:0005618,GO:0005622,GO:0005623,GO:0005737,GO:0005773,GO:0005911,GO:0008150,GO:0008152,GO:0009505,GO:0009506,GO:0009636,GO:0009664,GO:0009987,GO:0016020,GO:0016043,GO:0016209,GO:0016491,GO:0016684,GO:0030054,GO:0030312,GO:0042221,GO:0043226,GO:0043227,GO:0043229,GO:0043231,GO:0044424,GO:0044444,GO:0044464,GO:0045229,GO:0050896,GO:0051716,GO:0055044,GO:…	1.11.1.7	ko:K00430	ko00940,ko01100,ko01110,map00940,map01100,map01110	NA	R00602,R02596,R03919,R04007,R07443	RC00034	ko00000,ko00001,ko01000	NA	NA	NA	peroxidase
120	evm.model.s_11963.9	3750.XP_008374007.1	3.4e-28	112	2BD6H@1|root,2S038@2759|Eukaryota,37V3W@33090|Viridiplantae,3GJ7J@35493|Streptophyta,4JQEM@91835|fabids	33090|Viridiplantae	S	Cucumber peeling cupredoxin-like	NA	NA	NA	NA	NA	NA	NA	NA	NA	NA	NA	NA	Cu_bind_like
121	evm.model.s_790.38	3760.EMJ23697	1.46e-188	529	COG5597@1|root,KOG1950@2759|Eukaryota,37MMR@33090|Viridiplantae,3G87B@35493|Streptophyta,4JH0D@91835|fabids	33090|Viridiplantae	G	Belongs to the glycosyltransferase 8 family	GolS4	GO:0000271,GO:0003674,GO:0003824,GO:0005488,GO:0005536,GO:0005975,GO:0005976,GO:0005977,GO:0005978,GO:0005996,GO:0006012,GO:0006073,GO:0006091,GO:0006112,GO:0006950,GO:0006979,GO:0008150,GO:0008152,GO:0008194,GO:0008378,GO:0008466,GO:0009058,GO:0009059,GO:0009250,GO:0009987,GO:0015980,GO:0016051,GO:0016740,GO:0016757,GO:0016758,GO:0019318,GO:0030246,GO:0033692,GO:0034637,GO:0034645,GO:0035250,GO:…	2.4.1.123	ko:K18819	ko00052,map00052	NA	R01192	RC00005,RC00049,RC02748	ko00000,ko00001,ko01000	NA	GT8	NA	Glyco_transf_8
122	evm.model.s_4575.21	161934.XP_010678077.1	0	933	COG0515@1|root,2QPSF@2759|Eukaryota,37N81@33090|Viridiplantae,3G8ZX@35493|Streptophyta	33090|Viridiplantae	T	L-type lectin-domain containing receptor kinase	NA	GO:0002229,GO:0002239,GO:0005575,GO:0005623,GO:0005886,GO:0006950,GO:0006952,GO:0008150,GO:0009605,GO:0009607,GO:0009617,GO:0016020,GO:0042742,GO:0043207,GO:0044464,GO:0050896,GO:0051704,GO:0051707,GO:0071944,GO:0098542	NA	NA	NA	NA	NA	NA	NA	NA	NA	NA	Lectin_legB,Pkinase
123	evm.model.s_890.460	161934.XP_010692733.1	1.29e-97	285	2E0DQ@1|root,2S7UD@2759|Eukaryota,37UTH@33090|Viridiplantae,3GJ15@35493|Streptophyta	33090|Viridiplantae	S	Protein PLANT CADMIUM RESISTANCE	NA	GO:0000003,GO:0003006,GO:0005575,GO:0005622,GO:0005623,GO:0005737,GO:0005773,GO:0005886,GO:0006950,GO:0006979,GO:0007275,GO:0007276,GO:0008150,GO:0008285,GO:0009555,GO:0009987,GO:0016020,GO:0019953,GO:0022412,GO:0022414,GO:0030154,GO:0032501,GO:0032502,GO:0032504,GO:0042127,GO:0043226,GO:0043227,GO:0043229,GO:0043231,GO:0044424,GO:0044444,GO:0044464,GO:0044703,GO:0048229,GO:0048232,GO:0048235,GO:…	NA	NA	NA	NA	NA	NA	NA	NA	NA	NA	PLAC8
124	evm.model.s_890.735	161934.XP_010666969.1	0	998	2CJU3@1|root,2QTBX@2759|Eukaryota,37IM6@33090|Viridiplantae,3GEIS@35493|Streptophyta	33090|Viridiplantae	G	beta-amylase	BAM1	GO:0000272,GO:0001101,GO:0003674,GO:0003824,GO:0004553,GO:0005575,GO:0005622,GO:0005623,GO:0005634,GO:0005737,GO:0005829,GO:0005975,GO:0005976,GO:0005982,GO:0005983,GO:0006073,GO:0006950,GO:0008150,GO:0008152,GO:0009056,GO:0009057,GO:0009251,GO:0009414,GO:0009415,GO:0009628,GO:0009987,GO:0010035,GO:0016052,GO:0016160,GO:0016161,GO:0016787,GO:0016798,GO:0042221,GO:0043170,GO:0043226,GO:0043227,GO:…	3.2.1.2	ko:K01177	ko00500,map00500	NA	R02112,R11262	NA	ko00000,ko00001,ko01000	NA	GH14	NA	Glyco_hydro_14
125	evm.model.s_890.773	161934.XP_010691227.1	2.07e-189	537	COG0631@1|root,KOG0698@2759|Eukaryota,37M3H@33090|Viridiplantae,3GABN@35493|Streptophyta	33090|Viridiplantae	T	phosphatase 2C	NA	GO:0001101,GO:0003674,GO:0003824,GO:0004721,GO:0004722,GO:0005488,GO:0005515,GO:0005575,GO:0005622,GO:0005623,GO:0005634,GO:0005737,GO:0005829,GO:0006464,GO:0006470,GO:0006793,GO:0006796,GO:0006807,GO:0006950,GO:0007154,GO:0007165,GO:0008150,GO:0008152,GO:0009266,GO:0009409,GO:0009414,GO:0009415,GO:0009628,GO:0009719,GO:0009725,GO:0009737,GO:0009738,GO:0009755,GO:0009787,GO:0009788,GO:0009966,GO:…	3.1.3.16	ko:K14497	ko04016,ko04075,ko04931,map04016,map04075,map04931	NA	NA	NA	ko00000,ko00001,ko01000	NA	NA	NA	PP2C
126	evm.model.s_890.785	161934.XP_010691515.1	0	1209	COG0014@1|root,COG0263@1|root,KOG1154@2759|Eukaryota,KOG4165@2759|Eukaryota,37QQV@33090|Viridiplantae,3G949@35493|Streptophyta	33090|Viridiplantae	E	P5CS plays a key role in proline biosynthesis, leading to osmoregulation in plants	P5CS	GO:0000003,GO:0001101,GO:0003006,GO:0003674,GO:0003824,GO:0004350,GO:0005575,GO:0005622,GO:0005623,GO:0005737,GO:0005829,GO:0005911,GO:0006082,GO:0006520,GO:0006560,GO:0006561,GO:0006807,GO:0006950,GO:0006970,GO:0006972,GO:0006979,GO:0007275,GO:0008150,GO:0008152,GO:0008652,GO:0009058,GO:0009064,GO:0009084,GO:0009414,GO:0009415,GO:0009506,GO:0009507,GO:0009536,GO:0009555,GO:0009628,GO:0009651,GO:…	1.2.1.41,2.7.2.11	ko:K12657	ko00330,ko01100,ko01110,ko01230,map00330,map01100,map01110,map01230	M00015	R00239,R03313	RC00002,RC00043,RC00684	ko00000,ko00001,ko00002,ko01000	NA	NA	NA	AA_kinase,Aldedh
127	evm.model.s_890.817	161934.XP_010673779.1	5.47e-60	192	29VK9@1|root,2RXMA@2759|Eukaryota,37U88@33090|Viridiplantae,3GI3D@35493|Streptophyta	33090|Viridiplantae	S	Dirigent proteins impart stereoselectivity on the phenoxy radical-coupling reaction, yielding optically active lignans from two molecules of coniferyl alcohol in the biosynthesis of lignans, flavonolignans, and alkaloids and thus plays a central role in plant secondary metabolism	NA	NA	NA	NA	NA	NA	NA	NA	NA	NA	NA	NA	Dirigent
128	evm.model.s_890.2642	161934.XP_010689305.1	2.73e-97	290	2BYKQ@1|root,2QQ4A@2759|Eukaryota,37KIT@33090|Viridiplantae,3G7XG@35493|Streptophyta	33090|Viridiplantae	S	germin-like protein	GER1	GO:0000325,GO:0005575,GO:0005576,GO:0005618,GO:0005622,GO:0005623,GO:0005737,GO:0005773,GO:0005886,GO:0006950,GO:0006970,GO:0008150,GO:0009628,GO:0009651,GO:0016020,GO:0030312,GO:0031012,GO:0043226,GO:0043227,GO:0043229,GO:0043231,GO:0044421,GO:0044424,GO:0044444,GO:0044464,GO:0050896,GO:0071944	NA	NA	NA	NA	NA	NA	NA	NA	NA	NA	Cupin_1
129	evm.model.s_890.3256	161934.XP_010669753.1	7.68e-95	300	28IDJ@1|root,2QQQA@2759|Eukaryota,37TEM@33090|Viridiplantae,3GBSX@35493|Streptophyta	33090|Viridiplantae	S	BAHD acyltransferase At5g47980-like	NA	NA	2.3.1.133	ko:K13065	ko00940,ko00941,ko00945,ko01100,ko01110,map00940,map00941,map00945,map01100,map01110	M00039	R01945,R02416,R07432,R07433	RC00004,RC00055,RC02864	ko00000,ko00001,ko00002,ko01000	NA	NA	NA	Transferase
130	evm.model.s_890.4445	3988.XP_002520863.1	8.8e-149	422	28JEF@1|root,2QUZN@2759|Eukaryota,37JJB@33090|Viridiplantae,3GXCJ@35493|Streptophyta,4JF14@91835|fabids	33090|Viridiplantae	S	Rare lipoprotein A (RlpA)-like double-psi beta-barrel	EXP2	GO:0005575,GO:0005618,GO:0005623,GO:0006949,GO:0008150,GO:0009653,GO:0009987,GO:0016020,GO:0030312,GO:0032502,GO:0044464,GO:0048646,GO:0048856,GO:0071944	NA	ko:K20628	NA	NA	NA	NA	ko00000	NA	NA	NA	DPBB_1,Pollen_allerg_1
131	evm.model.s_890.6323	161934.XP_010691609.1	2.66e-221	644	COG0515@1|root,2RMXX@2759|Eukaryota,37NC8@33090|Viridiplantae,3GDVX@35493|Streptophyta	33090|Viridiplantae	T	wall-associated receptor kinase-like	NA	NA	2.7.11.1	ko:K04733	ko04010,ko04064,ko04620,ko04621,ko04624,ko04722,ko05133,ko05140,ko05142,ko05145,ko05152,ko05162,ko05164,map04010,map04064,map04620,map04621,map04624,map04722,map05133,map05140,map05142,map05145,map05152,map05162,map05164	M00686	NA	NA	ko00000,ko00001,ko00002,ko01000,ko01001	NA	NA	NA	GUB_WAK_bind,Pkinase_Tyr
132	evm.model.s_890.6722	161934.XP_010689305.1	6.11e-115	334	2BYKQ@1|root,2QQ4A@2759|Eukaryota,37KIT@33090|Viridiplantae,3G7XG@35493|Streptophyta	33090|Viridiplantae	S	germin-like protein	GER1	GO:0000325,GO:0005575,GO:0005576,GO:0005618,GO:0005622,GO:0005623,GO:0005737,GO:0005773,GO:0005886,GO:0006950,GO:0006970,GO:0008150,GO:0009628,GO:0009651,GO:0016020,GO:0030312,GO:0031012,GO:0043226,GO:0043227,GO:0043229,GO:0043231,GO:0044421,GO:0044424,GO:0044444,GO:0044464,GO:0050896,GO:0071944	NA	NA	NA	NA	NA	NA	NA	NA	NA	NA	Cupin_1
133	evm.model.s_890.6739	161934.XP_010689305.1	2.91e-115	335	2BYKQ@1|root,2QQ4A@2759|Eukaryota,37KIT@33090|Viridiplantae,3G7XG@35493|Streptophyta	33090|Viridiplantae	S	germin-like protein	GER1	GO:0000325,GO:0005575,GO:0005576,GO:0005618,GO:0005622,GO:0005623,GO:0005737,GO:0005773,GO:0005886,GO:0006950,GO:0006970,GO:0008150,GO:0009628,GO:0009651,GO:0016020,GO:0030312,GO:0031012,GO:0043226,GO:0043227,GO:0043229,GO:0043231,GO:0044421,GO:0044424,GO:0044444,GO:0044464,GO:0050896,GO:0071944	NA	NA	NA	NA	NA	NA	NA	NA	NA	NA	Cupin_1
134	evm.model.s_890.8883	161934.XP_010689049.1	9.78e-192	540	KOG0749@1|root,KOG0749@2759|Eukaryota,37N6E@33090|Viridiplantae,3GB1H@35493|Streptophyta	33090|Viridiplantae	C	Belongs to the mitochondrial carrier (TC 2.A.29) family	NA	GO:0000295,GO:0003674,GO:0005215,GO:0005346,GO:0005347,GO:0005471,GO:0005575,GO:0005622,GO:0005623,GO:0005737,GO:0005739,GO:0005740,GO:0005743,GO:0006810,GO:0006811,GO:0006820,GO:0006839,GO:0006855,GO:0006862,GO:0006996,GO:0007005,GO:0007006,GO:0008150,GO:0008509,GO:0008514,GO:0009507,GO:0009526,GO:0009536,GO:0009941,GO:0009987,GO:0015075,GO:0015215,GO:0015216,GO:0015217,GO:0015238,GO:0015291,GO:…	NA	ko:K05863	ko04020,ko04022,ko04217,ko04218,ko05012,ko05016,ko05166,map04020,map04022,map04217,map04218,map05012,map05016,map05166	NA	NA	NA	ko00000,ko00001,ko02000,ko03029	2.A.29.1	NA	NA	Mito_carr
135	evm.model.s_41.863	4155.Migut.J01829.1.p	4.83e-28	107	2BU7T@1|root,2S22N@2759|Eukaryota,37V96@33090|Viridiplantae,3GJYH@35493|Streptophyta,44U1M@71274|asterids	33090|Viridiplantae	S	18 kDa seed maturation	NA	GO:0000003,GO:0001101,GO:0003006,GO:0003674,GO:0005488,GO:0005543,GO:0005575,GO:0005622,GO:0005623,GO:0005737,GO:0005829,GO:0006950,GO:0006970,GO:0007275,GO:0008150,GO:0008289,GO:0009266,GO:0009409,GO:0009414,GO:0009415,GO:0009628,GO:0009791,GO:0010035,GO:0010154,GO:0022414,GO:0030246,GO:0031210,GO:0032501,GO:0032502,GO:0042221,GO:0043167,GO:0043168,GO:0043169,GO:0044424,GO:0044444,GO:0044464,GO:…	NA	NA	NA	NA	NA	NA	NA	NA	NA	NA	LEA_1
136	evm.model.s_41.870	4155.Migut.J01829.1.p	4.83e-28	107	2BU7T@1|root,2S22N@2759|Eukaryota,37V96@33090|Viridiplantae,3GJYH@35493|Streptophyta,44U1M@71274|asterids	33090|Viridiplantae	S	18 kDa seed maturation	NA	GO:0000003,GO:0001101,GO:0003006,GO:0003674,GO:0005488,GO:0005543,GO:0005575,GO:0005622,GO:0005623,GO:0005737,GO:0005829,GO:0006950,GO:0006970,GO:0007275,GO:0008150,GO:0008289,GO:0009266,GO:0009409,GO:0009414,GO:0009415,GO:0009628,GO:0009791,GO:0010035,GO:0010154,GO:0022414,GO:0030246,GO:0031210,GO:0032501,GO:0032502,GO:0042221,GO:0043167,GO:0043168,GO:0043169,GO:0044424,GO:0044444,GO:0044464,GO:…	NA	NA	NA	NA	NA	NA	NA	NA	NA	NA	LEA_1
137	evm.model.s_41.1606	161934.XP_010671317.1	1.21e-141	410	2C0PQ@1|root,2QPX7@2759|Eukaryota,37M7X@33090|Viridiplantae,3G8GE@35493|Streptophyta	33090|Viridiplantae	Q	Belongs to the peroxidase family. Classical plant (class III) peroxidase subfamily	NA	NA	1.11.1.7	ko:K00430	ko00940,ko01100,ko01110,map00940,map01100,map01110	NA	R00602,R02596,R03919,R04007,R07443	RC00034	ko00000,ko00001,ko01000	NA	NA	NA	peroxidase
138	evm.model.s_41.1915	161934.XP_010680101.1	4.99e-54	171	2DFS3@1|root,2S5SX@2759|Eukaryota,37WC0@33090|Viridiplantae,3GJGJ@35493|Streptophyta	33090|Viridiplantae	S	Nonspecific lipid-transfer protein	NA	NA	NA	NA	NA	NA	NA	NA	NA	NA	NA	NA	LTP_2
139	evm.model.s_41.2026	161934.XP_010690974.1	0	1058	KOG0082@1|root,KOG0082@2759|Eukaryota,37PSI@33090|Viridiplantae,3GGHP@35493|Streptophyta	33090|Viridiplantae	DT	Extra-large guanine nucleotide-binding protein 1-like	XLG2	GO:0000166,GO:0001664,GO:0001882,GO:0001883,GO:0003674,GO:0003824,GO:0003924,GO:0005102,GO:0005488,GO:0005515,GO:0005525,GO:0005575,GO:0005622,GO:0005623,GO:0005634,GO:0005834,GO:0005886,GO:0006950,GO:0006952,GO:0007154,GO:0007165,GO:0007186,GO:0007187,GO:0007188,GO:0008150,GO:0009605,GO:0009607,GO:0009617,GO:0009898,GO:0009987,GO:0016020,GO:0016462,GO:0016787,GO:0016817,GO:0016818,GO:0017076,GO:…	NA	ko:K04630	ko04015,ko04022,ko04024,ko04062,ko04071,ko04261,ko04360,ko04371,ko04540,ko04611,ko04670,ko04713,ko04723,ko04724,ko04725,ko04726,ko04727,ko04728,ko04730,ko04914,ko04915,ko04916,ko04921,ko04923,ko04924,ko04926,ko04934,ko04971,ko05012,ko05030,ko05032,ko05034,ko05133,ko05142,ko05145,ko05200,map04015,map04022,map04024,map04062,map04071,map04261,map04360,map04371,map04540,map04611,map04670,map04713,map…	M00695	NA	NA	ko00000,ko00001,ko00002,ko04031,ko04147	NA	NA	NA	G-alpha
140	evm.model.s_41.3236	3641.EOX98497	1.07e-12	65.5	2CY4K@1|root,2S205@2759|Eukaryota,37WCI@33090|Viridiplantae,3GJSU@35493|Streptophyta	33090|Viridiplantae	S	Cysteine-rich and transmembrane domain-containing protein	NA	GO:0000003,GO:0003006,GO:0005575,GO:0005623,GO:0005886,GO:0007049,GO:0007275,GO:0008150,GO:0009553,GO:0009554,GO:0009987,GO:0016020,GO:0019953,GO:0022402,GO:0022414,GO:0032501,GO:0032502,GO:0034293,GO:0043934,GO:0044464,GO:0044703,GO:0048229,GO:0048236,GO:0048856,GO:0048869,GO:0051321,GO:0051704,GO:0071944,GO:1903046	NA	NA	NA	NA	NA	NA	NA	NA	NA	NA	NA
141	evm.model.s_8096.3	3988.XP_002530892.1	1.14e-200	564	COG1215@1|root,2QR7J@2759|Eukaryota,37R95@33090|Viridiplantae,3G8Q1@35493|Streptophyta,4JMSG@91835|fabids	33090|Viridiplantae	M	Glucomannan 4-beta-mannosyltransferase 9-like	NA	GO:0000030,GO:0003674,GO:0003824,GO:0008150,GO:0008152,GO:0016740,GO:0016757,GO:0016758,GO:0019187,GO:0051753,GO:0070085,GO:0097502	2.4.1.32	ko:K13680	NA	NA	NA	NA	ko00000,ko01000,ko01003,ko02000	4.D.3.1.10	GT2	NA	Glyco_trans_2_3
142	evm.model.s_11881.2	161934.XP_010692618.1	1.47e-169	480	28I7F@1|root,2SKYI@2759|Eukaryota,37YX1@33090|Viridiplantae,3GMWQ@35493|Streptophyta	33090|Viridiplantae	S	BURP domain-containing protein	NA	NA	NA	NA	NA	NA	NA	NA	NA	NA	NA	NA	BURP
143	evm.model.s_3863.4	161934.XP_010672299.1	1.46e-123	362	COG3979@1|root,KOG4742@2759|Eukaryota,37QEZ@33090|Viridiplantae,3GB98@35493|Streptophyta	33090|Viridiplantae	L	Endochitinase	NA	GO:0002376,GO:0005575,GO:0005576,GO:0005618,GO:0005623,GO:0005886,GO:0006950,GO:0006952,GO:0006955,GO:0007275,GO:0007568,GO:0008150,GO:0009505,GO:0009605,GO:0009607,GO:0009615,GO:0009620,GO:0009627,GO:0009635,GO:0009636,GO:0009814,GO:0010033,GO:0010035,GO:0010038,GO:0010150,GO:0010243,GO:0010272,GO:0014070,GO:0016020,GO:0030312,GO:0032501,GO:0032502,GO:0042221,GO:0043207,GO:0044464,GO:0045087,GO:…	3.2.1.14	ko:K01183	ko00520,ko01100,map00520,map01100	NA	R01206,R02334	RC00467	ko00000,ko00001,ko01000	NA	GH18	NA	Chitin_bind_1,Glyco_hydro_19
144	evm.model.s_1258.56	161934.XP_010669625.1	0	1491	COG1131@1|root,KOG0061@2759|Eukaryota,37MGE@33090|Viridiplantae,3G74H@35493|Streptophyta	33090|Viridiplantae	Q	ABC transporter G family member	NA	GO:0003674,GO:0003824,GO:0005215,GO:0005575,GO:0005623,GO:0005886,GO:0006810,GO:0008150,GO:0015399,GO:0015405,GO:0016020,GO:0016021,GO:0016462,GO:0016787,GO:0016817,GO:0016818,GO:0016887,GO:0017111,GO:0022804,GO:0022857,GO:0031224,GO:0042623,GO:0042626,GO:0043492,GO:0044425,GO:0044464,GO:0051179,GO:0051234,GO:0055085,GO:0071944	NA	NA	NA	NA	NA	NA	NA	NA	NA	NA	ABC_tran
