# Supplementary material for: Plastic responses to past environments shape adaptation to novel selection pressures
Source: Proc Natl Acad Sci U S A. 2025 Jan 30;122(5):e2409541122. doi: 10.1073/pnas.2409541122 (PMC11804578; doi:10.1073/pnas.2409541122)
Supplement: Supplementary file 4 — Dataset S03 (XLSX) [file pnas.2409541122.sd03.xlsx]

## Sheet: ECC_annots_06_08_24
	mRNA	seed_ortholog	evalue	score	eggNOG_OGs	max_annot_lvl	COG_category	Description	Preferred_name	GOs	EC	KEGG_ko	KEGG_Pathway	KEGG_Module	KEGG_Reaction	KEGG_rclass	BRITE	KEGG_TC	CAZy	BiGG_Reaction	PFAMs
1	evm.model.s_200.21	161934.XP_010695642.1	1.01e-99	299	28JQN@1|root,2QS3Z@2759|Eukaryota,37K92@33090|Viridiplantae,3GD1Y@35493|Streptophyta	33090|Viridiplantae	S	Protein of unknown function, DUF599	NA	NA	NA	NA	NA	NA	NA	NA	NA	NA	NA	NA	DUF599
2	evm.model.s_7457.406	161934.XP_010680279.1	1.86e-120	362	28M3U@1|root,2QTKN@2759|Eukaryota,37I26@33090|Viridiplantae,3GEM2@35493|Streptophyta	33090|Viridiplantae	H	RING-type E3 ubiquitin transferase	NA	GO:0003674,GO:0003824,GO:0004842,GO:0005102,GO:0005488,GO:0005515,GO:0005575,GO:0005911,GO:0006464,GO:0006807,GO:0008150,GO:0008152,GO:0009506,GO:0009987,GO:0010033,GO:0010200,GO:0010243,GO:0016567,GO:0016740,GO:0019538,GO:0019787,GO:0030054,GO:0032446,GO:0033612,GO:0036211,GO:0042221,GO:0042493,GO:0043170,GO:0043412,GO:0044237,GO:0044238,GO:0044260,GO:0044267,GO:0050896,GO:0055044,GO:0070647,GO:…	NA	NA	NA	NA	NA	NA	NA	NA	NA	NA	U-box
3	evm.model.s_7457.428	161934.XP_010667926.1	1.45e-171	484	COG2513@1|root,KOG1260@2759|Eukaryota,37HN9@33090|Viridiplantae,3GD3G@35493|Streptophyta	33090|Viridiplantae	C	Carboxyvinyl-carboxyphosphonate phosphorylmutase	NA	GO:0005575,GO:0005622,GO:0005623,GO:0005737,GO:0009507,GO:0009532,GO:0009536,GO:0009570,GO:0043226,GO:0043227,GO:0043229,GO:0043231,GO:0044422,GO:0044424,GO:0044434,GO:0044435,GO:0044444,GO:0044446,GO:0044464	NA	NA	NA	NA	NA	NA	NA	NA	NA	NA	PEP_mutase
4	evm.model.s_196.32	13333.ERN20232	3.98e-18	82.8	2C0PQ@1|root,2QRTQ@2759|Eukaryota,37J5X@33090|Viridiplantae,3GDV9@35493|Streptophyta	33090|Viridiplantae	Q	Removal of H(2)O(2), oxidation of toxic reductants, biosynthesis and degradation of lignin, suberization, auxin catabolism, response to environmental stresses such as wounding, pathogen attack and oxidative stress	NA	GO:0003674,GO:0003824,GO:0004601,GO:0005575,GO:0005618,GO:0005623,GO:0005911,GO:0008150,GO:0008152,GO:0009505,GO:0009506,GO:0009636,GO:0009664,GO:0009987,GO:0016043,GO:0016209,GO:0016491,GO:0016684,GO:0030054,GO:0030312,GO:0042221,GO:0044464,GO:0045229,GO:0050896,GO:0051716,GO:0055044,GO:0055114,GO:0070887,GO:0071554,GO:0071555,GO:0071669,GO:0071840,GO:0071944,GO:0097237,GO:0098754,GO:0098869,GO:…	1.11.1.7	ko:K00430	ko00940,ko01100,ko01110,map00940,map01100,map01110	NA	R00602,R02596,R03919,R04007,R07443	RC00034	ko00000,ko00001,ko01000	NA	NA	NA	peroxidase
5	evm.model.s_196.272	161934.XP_010686167.1	1.11e-159	462	KOG1021@1|root,KOG1021@2759|Eukaryota,37IWB@33090|Viridiplantae,3GGYD@35493|Streptophyta	33090|Viridiplantae	GMW	xyloglucan galactosyltransferase	NA	NA	NA	ko:K20888	NA	NA	NA	NA	ko00000,ko01000,ko01003	NA	GT47	NA	Exostosin
6	evm.model.s_196.750	161934.XP_010685595.1	2.86e-294	813	KOG2532@1|root,KOG2532@2759|Eukaryota,37K63@33090|Viridiplantae,3GE2R@35493|Streptophyta	33090|Viridiplantae	G	anion transporter	NA	GO:0003674,GO:0005215,GO:0005315,GO:0005575,GO:0005622,GO:0005623,GO:0005737,GO:0006810,GO:0006811,GO:0006820,GO:0008150,GO:0009314,GO:0009416,GO:0009507,GO:0009534,GO:0009535,GO:0009536,GO:0009579,GO:0009605,GO:0009607,GO:0009624,GO:0009628,GO:0015291,GO:0015318,GO:0016020,GO:0016021,GO:0022804,GO:0022857,GO:0031224,GO:0031976,GO:0031984,GO:0034220,GO:0034357,GO:0042651,GO:0043207,GO:0043226,GO:…	NA	ko:K08193	NA	NA	NA	NA	ko00000,ko02000	2.A.1.14	NA	NA	MFS_1
7	evm.model.s_196.5970	161934.XP_010688577.1	2.51e-174	499	COG1230@1|root,KOG1482@2759|Eukaryota,37ID4@33090|Viridiplantae,3GAQC@35493|Streptophyta	33090|Viridiplantae	P	metal tolerance protein	MTP1	GO:0000041,GO:0000325,GO:0003674,GO:0005215,GO:0005385,GO:0005575,GO:0005622,GO:0005623,GO:0005737,GO:0005773,GO:0005774,GO:0006810,GO:0006811,GO:0006812,GO:0006829,GO:0006873,GO:0006875,GO:0006882,GO:0008150,GO:0008324,GO:0009987,GO:0010035,GO:0010038,GO:0010043,GO:0015075,GO:0015318,GO:0016020,GO:0019725,GO:0022857,GO:0022890,GO:0030001,GO:0030003,GO:0031090,GO:0032879,GO:0034220,GO:0042221,GO:…	NA	ko:K12128,ko:K14689	ko04712,map04712	NA	NA	NA	ko00000,ko00001,ko02000	2.A.4.3.1,2.A.4.3.4	NA	NA	Cation_efflux
8	evm.model.s_710.4847	161934.XP_010674915.1	5.11e-277	767	COG0526@1|root,KOG0190@2759|Eukaryota,37R3F@33090|Viridiplantae,3GCU7@35493|Streptophyta	33090|Viridiplantae	O	disulfide-isomerase	PDIL1-1	GO:0000003,GO:0000322,GO:0000323,GO:0000325,GO:0000326,GO:0000327,GO:0003006,GO:0003674,GO:0003756,GO:0003824,GO:0005575,GO:0005618,GO:0005622,GO:0005623,GO:0005737,GO:0005773,GO:0005774,GO:0005783,GO:0005788,GO:0005794,GO:0005886,GO:0006457,GO:0006950,GO:0006970,GO:0007275,GO:0008150,GO:0009314,GO:0009416,GO:0009505,GO:0009507,GO:0009532,GO:0009536,GO:0009570,GO:0009579,GO:0009628,GO:0009642,GO:…	5.3.4.1	ko:K09580	ko04141,map04141	NA	NA	NA	ko00000,ko00001,ko01000,ko03110,ko04131,ko04147	NA	NA	NA	Thioredoxin,Thioredoxin_6
9	evm.model.s_329.5	161934.XP_010682720.1	1.22e-140	409	28KZD@1|root,2QTG9@2759|Eukaryota,37K86@33090|Viridiplantae,3GDR0@35493|Streptophyta	33090|Viridiplantae	S	Protein of unknown function (DUF1664)	NA	NA	NA	NA	NA	NA	NA	NA	NA	NA	NA	NA	DUF1664
10	evm.model.s_7943.4	4155.Migut.N02593.1.p	1.88e-47	151	KOG3493@1|root,KOG3493@2759|Eukaryota,37VXX@33090|Viridiplantae,3GK34@35493|Streptophyta,44U44@71274|asterids	33090|Viridiplantae	O	Ubiquitin-like domain	NA	GO:0000375,GO:0000377,GO:0000398,GO:0003674,GO:0005575,GO:0005622,GO:0005623,GO:0005634,GO:0005737,GO:0006139,GO:0006396,GO:0006397,GO:0006464,GO:0006725,GO:0006807,GO:0008150,GO:0008152,GO:0008380,GO:0009987,GO:0010467,GO:0016070,GO:0016071,GO:0019538,GO:0031386,GO:0034641,GO:0036211,GO:0043170,GO:0043226,GO:0043227,GO:0043229,GO:0043231,GO:0043412,GO:0044237,GO:0044238,GO:0044260,GO:0044267,GO:…	NA	ko:K13113	ko04212,map04212	NA	NA	NA	ko00000,ko00001,ko03041	NA	NA	NA	ubiquitin
11	evm.model.s_5588.11	161934.XP_010667696.1	3.7e-97	298	28N11@1|root,2QVYY@2759|Eukaryota,37SJM@33090|Viridiplantae,3GEB6@35493|Streptophyta	33090|Viridiplantae	K	G-box-binding factor	GBF1	GO:0001067,GO:0003674,GO:0003676,GO:0003677,GO:0003700,GO:0005488,GO:0005575,GO:0005622,GO:0005623,GO:0005634,GO:0005737,GO:0006355,GO:0008150,GO:0009889,GO:0010468,GO:0010556,GO:0019219,GO:0019222,GO:0031323,GO:0031326,GO:0043226,GO:0043227,GO:0043229,GO:0043231,GO:0043565,GO:0044212,GO:0044424,GO:0044464,GO:0050789,GO:0050794,GO:0051171,GO:0051252,GO:0060255,GO:0065007,GO:0080090,GO:0097159,GO:…	NA	ko:K09060	NA	NA	NA	NA	ko00000,ko03000	NA	NA	NA	MFMR,bZIP_1
12	evm.model.s_12572.1686	71139.XP_010025917.1	5.23e-66	226	28N77@1|root,2SI0I@2759|Eukaryota,37Y2B@33090|Viridiplantae,3GDAE@35493|Streptophyta	33090|Viridiplantae	S	Transferase family	NA	GO:0003674,GO:0003824,GO:0006807,GO:0008150,GO:0008152,GO:0009820,GO:0016740,GO:0016746,GO:0016747,GO:0050636,GO:0071704,GO:1901564	2.3.1.133	ko:K13065	ko00940,ko00941,ko00945,ko01100,ko01110,map00940,map00941,map00945,map01100,map01110	M00039	R01945,R02416,R07432,R07433	RC00004,RC00055,RC02864	ko00000,ko00001,ko00002,ko01000	NA	NA	NA	Transferase
13	evm.model.s_12572.2878	161934.XP_010686876.1	5.04e-148	432	28QV4@1|root,2QXI0@2759|Eukaryota,37KNB@33090|Viridiplantae,3G9KW@35493|Streptophyta	33090|Viridiplantae	S	F-box protein At4g22030	NA	NA	NA	NA	NA	NA	NA	NA	NA	NA	NA	NA	Chloroplast_duf
14	evm.model.s_12572.2883	3641.EOY28747	1.29e-127	378	28QV4@1|root,2QXI0@2759|Eukaryota,37KNB@33090|Viridiplantae,3G9KW@35493|Streptophyta	33090|Viridiplantae	S	F-box protein At4g22030	NA	NA	NA	NA	NA	NA	NA	NA	NA	NA	NA	NA	Chloroplast_duf
15	evm.model.s_12572.3630	161934.XP_010665787.1	1.78e-215	607	28JP5@1|root,2QS2D@2759|Eukaryota,37P0A@33090|Viridiplantae,3G7GF@35493|Streptophyta	33090|Viridiplantae	H	RING-type E3 ubiquitin transferase	NA	GO:0008150,GO:0010033,GO:0010200,GO:0010243,GO:0042221,GO:0042493,GO:0050896,GO:1901698,GO:1901700	NA	NA	NA	NA	NA	NA	NA	NA	NA	NA	U-box
16	evm.model.s_12572.3820	161934.XP_010696603.1	2.13e-169	478	KOG2641@1|root,KOG2641@2759|Eukaryota,37PDN@33090|Viridiplantae,3GH3M@35493|Streptophyta	33090|Viridiplantae	T	Transmembrane protein 184C-like	NA	NA	NA	NA	NA	NA	NA	NA	NA	NA	NA	NA	Solute_trans_a
17	evm.model.s_12572.5304	161934.XP_010687031.1	0	2375	COG1132@1|root,KOG0054@2759|Eukaryota,37IQY@33090|Viridiplantae,3GA7A@35493|Streptophyta	33090|Viridiplantae	Q	ABC transporter C family member	NA	GO:0000325,GO:0003674,GO:0003824,GO:0005215,GO:0005575,GO:0005622,GO:0005623,GO:0005737,GO:0005773,GO:0005774,GO:0005911,GO:0006810,GO:0006811,GO:0006812,GO:0006820,GO:0008150,GO:0008324,GO:0008490,GO:0008509,GO:0009506,GO:0015075,GO:0015103,GO:0015105,GO:0015291,GO:0015318,GO:0015399,GO:0015405,GO:0015446,GO:0015698,GO:0015700,GO:0016020,GO:0016462,GO:0016787,GO:0016817,GO:0016818,GO:0016887,GO:…	NA	ko:K05665,ko:K05666,ko:K05674	ko01523,ko01524,ko02010,ko04071,ko04976,ko04977,ko05206,map01523,map01524,map02010,map04071,map04976,map04977,map05206	NA	NA	NA	ko00000,ko00001,ko02000	3.A.1.208,3.A.1.208.2,3.A.1.208.8	NA	NA	ABC_membrane,ABC_tran
18	evm.model.s_12572.7530	161934.XP_010689305.1	3.32e-103	305	2BYKQ@1|root,2QQ4A@2759|Eukaryota,37KIT@33090|Viridiplantae,3G7XG@35493|Streptophyta	33090|Viridiplantae	S	germin-like protein	GER1	GO:0000325,GO:0005575,GO:0005576,GO:0005618,GO:0005622,GO:0005623,GO:0005737,GO:0005773,GO:0005886,GO:0006950,GO:0006970,GO:0008150,GO:0009628,GO:0009651,GO:0016020,GO:0030312,GO:0031012,GO:0043226,GO:0043227,GO:0043229,GO:0043231,GO:0044421,GO:0044424,GO:0044444,GO:0044464,GO:0050896,GO:0071944	NA	NA	NA	NA	NA	NA	NA	NA	NA	NA	Cupin_1
19	evm.model.s_12572.8247	161934.XP_010674670.1	4.59e-142	402	COG5143@1|root,KOG0859@2759|Eukaryota,37IQZ@33090|Viridiplantae,3GAY2@35493|Streptophyta	33090|Viridiplantae	U	Belongs to the synaptobrevin family	NA	GO:0000149,GO:0003674,GO:0005484,GO:0005488,GO:0005515,GO:0005575,GO:0005622,GO:0005623,GO:0005737,GO:0005768,GO:0005886,GO:0006810,GO:0006887,GO:0006906,GO:0006996,GO:0008150,GO:0009507,GO:0009536,GO:0009987,GO:0012505,GO:0016020,GO:0016043,GO:0016050,GO:0016192,GO:0031201,GO:0031410,GO:0031982,GO:0032940,GO:0032991,GO:0043226,GO:0043227,GO:0043229,GO:0043231,GO:0044424,GO:0044425,GO:0044444,GO:…	NA	ko:K08511	NA	NA	NA	NA	ko00000,ko04131	NA	NA	NA	Longin,Synaptobrevin
20	evm.model.s_38.231	161934.XP_010686876.1	4.89e-139	416	28QV4@1|root,2QXI0@2759|Eukaryota,37KNB@33090|Viridiplantae,3G9KW@35493|Streptophyta	33090|Viridiplantae	S	F-box protein At4g22030	NA	NA	NA	NA	NA	NA	NA	NA	NA	NA	NA	NA	Chloroplast_duf
21	evm.model.s_38.955	161934.XP_010665845.1	5.64e-304	860	COG0515@1|root,2QSUU@2759|Eukaryota,37KBB@33090|Viridiplantae,3G9QG@35493|Streptophyta	33090|Viridiplantae	T	Serine threonine-protein kinase	NA	GO:0001101,GO:0002376,GO:0003674,GO:0003824,GO:0004672,GO:0004674,GO:0005488,GO:0005515,GO:0005516,GO:0005575,GO:0005623,GO:0005886,GO:0006464,GO:0006468,GO:0006793,GO:0006796,GO:0006807,GO:0006950,GO:0006952,GO:0006955,GO:0008150,GO:0008152,GO:0009605,GO:0009607,GO:0009617,GO:0009719,GO:0009725,GO:0009751,GO:0009814,GO:0009816,GO:0009987,GO:0010033,GO:0014070,GO:0016020,GO:0016301,GO:0016310,GO:…	2.7.11.1	ko:K04733	ko04010,ko04064,ko04620,ko04621,ko04624,ko04722,ko05133,ko05140,ko05142,ko05145,ko05152,ko05162,ko05164,map04010,map04064,map04620,map04621,map04624,map04722,map05133,map05140,map05142,map05145,map05152,map05162,map05164	M00686	NA	NA	ko00000,ko00001,ko00002,ko01000,ko01001	NA	NA	NA	B_lectin,PAN_2,Pkinase_Tyr,S_locus_glycop
22	evm.model.s_1327.692	3750.XP_008370463.1	2.15e-60	194	COG0517@1|root,KOG1616@1|root,KOG1616@2759|Eukaryota,KOG1764@2759|Eukaryota,37IKE@33090|Viridiplantae,3GC4H@35493|Streptophyta,4JSXQ@91835|fabids	33090|Viridiplantae	CG	Sucrose nonfermenting 4-like	NA	GO:0000003,GO:0000266,GO:0001932,GO:0001934,GO:0003674,GO:0003824,GO:0004672,GO:0004674,GO:0006464,GO:0006468,GO:0006793,GO:0006796,GO:0006807,GO:0006810,GO:0006833,GO:0006950,GO:0006996,GO:0007005,GO:0007031,GO:0007154,GO:0008047,GO:0008150,GO:0008152,GO:0009267,GO:0009605,GO:0009856,GO:0009859,GO:0009875,GO:0009893,GO:0009987,GO:0009991,GO:0010562,GO:0010604,GO:0016043,GO:0016301,GO:0016310,GO:…	NA	ko:K07200	ko04068,ko04152,ko04211,ko04213,ko04371,ko04530,ko04710,ko04714,ko04910,ko04920,ko04921,ko04922,ko04931,ko04932,ko05410,map04068,map04152,map04211,map04213,map04371,map04530,map04710,map04714,map04910,map04920,map04921,map04922,map04931,map04932,map05410	NA	NA	NA	ko00000,ko00001	NA	NA	NA	AMPK1_CBM
23	evm.model.s_1327.3104	161934.XP_010689305.1	1.57e-101	300	2BYKQ@1|root,2QQ4A@2759|Eukaryota,37KIT@33090|Viridiplantae,3G7XG@35493|Streptophyta	33090|Viridiplantae	S	germin-like protein	GER1	GO:0000325,GO:0005575,GO:0005576,GO:0005618,GO:0005622,GO:0005623,GO:0005737,GO:0005773,GO:0005886,GO:0006950,GO:0006970,GO:0008150,GO:0009628,GO:0009651,GO:0016020,GO:0030312,GO:0031012,GO:0043226,GO:0043227,GO:0043229,GO:0043231,GO:0044421,GO:0044424,GO:0044444,GO:0044464,GO:0050896,GO:0071944	NA	NA	NA	NA	NA	NA	NA	NA	NA	NA	Cupin_1
24	evm.model.s_1327.4830	161934.XP_010666280.1	4.43e-107	313	2BYKQ@1|root,2QT7C@2759|Eukaryota,37JQ7@33090|Viridiplantae,3G9TG@35493|Streptophyta	33090|Viridiplantae	S	auxin-binding protein	NA	GO:0005575,GO:0005576,GO:0005618,GO:0005623,GO:0030312,GO:0044464,GO:0048046,GO:0071944	NA	NA	NA	NA	NA	NA	NA	NA	NA	NA	Cupin_1
25	evm.model.s_1327.5065	161934.XP_010678763.1	3.1599999999995e-312	854	COG0020@1|root,2QPJ7@2759|Eukaryota,37PU7@33090|Viridiplantae,3GBJP@35493|Streptophyta	33090|Viridiplantae	I	1-deoxy-D-xylulose 5-phosphate reductoisomerase	DXR	GO:0000166,GO:0003674,GO:0003824,GO:0005488,GO:0006081,GO:0006082,GO:0006090,GO:0006629,GO:0006644,GO:0006720,GO:0006721,GO:0006793,GO:0006796,GO:0008150,GO:0008152,GO:0008299,GO:0008610,GO:0008654,GO:0009058,GO:0009240,GO:0009987,GO:0016114,GO:0016491,GO:0016614,GO:0016616,GO:0019288,GO:0019637,GO:0019682,GO:0019752,GO:0030145,GO:0030604,GO:0032787,GO:0036094,GO:0043167,GO:0043168,GO:0043169,GO:…	1.1.1.267	ko:K00099	ko00900,ko01100,ko01110,ko01130,map00900,map01100,map01110,map01130	M00096	R05688	RC01452	ko00000,ko00001,ko00002,ko01000	NA	NA	NA	DXPR_C,DXP_redisom_C,DXP_reductoisom
26	evm.model.s_1327.7612	161934.XP_010679334.1	2.12e-241	696	KOG0167@1|root,KOG0167@2759|Eukaryota,37R0S@33090|Viridiplantae,3G8Z3@35493|Streptophyta	33090|Viridiplantae	S	RING-type E3 ubiquitin transferase	NA	GO:0005575,GO:0005622,GO:0005623,GO:0005634,GO:0005737,GO:0043226,GO:0043227,GO:0043229,GO:0043231,GO:0044424,GO:0044464	NA	ko:K08332	NA	NA	NA	NA	ko00000,ko03029,ko04131	NA	NA	NA	Arm,U-box
27	evm.model.s_2856.3_evm.model.s_2856.6	981085.XP_010090382.1	6.5e-125	385	COG0384@1|root,KOG3033@2759|Eukaryota,37R5F@33090|Viridiplantae,3GCZZ@35493|Streptophyta,4JKWK@91835|fabids	33090|Viridiplantae	S	Phenazine biosynthesis-like domain-containing protein	NA	NA	NA	NA	NA	NA	NA	NA	NA	NA	NA	NA	PhzC-PhzF
28	evm.model.s_12571.3354	161934.XP_010691202.1	0	2079	COG1132@1|root,KOG0054@2759|Eukaryota,37RWP@33090|Viridiplantae,3GA69@35493|Streptophyta	33090|Viridiplantae	Q	ABC transporter C family member	NA	NA	NA	ko:K05666	ko01523,ko01524,ko02010,ko04976,map01523,map01524,map02010,map04976	NA	NA	NA	ko00000,ko00001,ko02000	3.A.1.208.2	NA	NA	ABC_membrane,ABC_tran
29	evm.model.s_12571.3888	161934.XP_010689009.1	0	1066	KOG2301@1|root,KOG2301@2759|Eukaryota,37IZH@33090|Viridiplantae,3GG0M@35493|Streptophyta	33090|Viridiplantae	PT	Two pore calcium channel protein	TPC1	GO:0000325,GO:0001508,GO:0003674,GO:0005215,GO:0005216,GO:0005244,GO:0005245,GO:0005261,GO:0005262,GO:0005488,GO:0005515,GO:0005575,GO:0005622,GO:0005623,GO:0005737,GO:0005773,GO:0005774,GO:0005794,GO:0005886,GO:0006810,GO:0006811,GO:0006812,GO:0006816,GO:0007154,GO:0007165,GO:0007275,GO:0008150,GO:0008324,GO:0009791,GO:0009845,GO:0009889,GO:0009987,GO:0010119,GO:0010565,GO:0010817,GO:0012505,GO:…	NA	ko:K04344,ko:K04851,ko:K04855,ko:K04856,ko:K16900	ko04010,ko04020,ko04022,ko04024,ko04218,ko04260,ko04261,ko04270,ko04530,ko04713,ko04721,ko04723,ko04724,ko04725,ko04726,ko04727,ko04728,ko04730,ko04742,ko04911,ko04912,ko04921,ko04924,ko04925,ko04927,ko04930,ko04934,ko04973,ko05010,ko05031,ko05032,ko05033,ko05410,ko05412,ko05414,map04010,map04020,map04022,map04024,map04218,map04260,map04261,map04270,map04530,map04713,map04721,map04723,map04724,ma…	NA	NA	NA	ko00000,ko00001,ko04040	1.A.1.11.1,1.A.1.11.13,1.A.1.11.20,1.A.1.11.21,1.A.1.11.26,1.A.1.11.27,1.A.1.11.30,1.A.1.11.5,1.A.1.11.7,1.A.1.11.8	NA	NA	Ion_trans
30	evm.model.s_12571.6513	161934.XP_010682593.1	1.55e-131	389	KOG1339@1|root,KOG1339@2759|Eukaryota,37HJ1@33090|Viridiplantae,3G9V4@35493|Streptophyta	33090|Viridiplantae	O	Belongs to the peptidase A1 family	NA	NA	3.4.23.25,3.4.23.5	ko:K01379,ko:K01381	ko04071,ko04138,ko04140,ko04142,ko04210,ko04915,ko05152,map04071,map04138,map04140,map04142,map04210,map04915,map05152	NA	NA	NA	ko00000,ko00001,ko01000,ko01002,ko04147	NA	NA	NA	TAXi_C,TAXi_N
31	evm.model.s_12571.7294	85681.XP_006429639.1	1.61e-17	85.1	28VJ4@1|root,2R2AR@2759|Eukaryota,383UG@33090|Viridiplantae,3GRX0@35493|Streptophyta	33090|Viridiplantae	S	Encoded by	NA	NA	NA	NA	NA	NA	NA	NA	NA	NA	NA	NA	Peptidase_C48
32	evm.model.s_1017.6	4081.Solyc07g065090.1.1	2e-27	117	2CMSG@1|root,2QRQP@2759|Eukaryota,37PT7@33090|Viridiplantae,3G8T4@35493|Streptophyta,44D45@71274|asterids	33090|Viridiplantae	S	atpgip1,pgip1	pgip	GO:0003674,GO:0004857,GO:0005575,GO:0005618,GO:0005622,GO:0005623,GO:0005737,GO:0005794,GO:0005911,GO:0008150,GO:0009505,GO:0009506,GO:0012505,GO:0016020,GO:0030054,GO:0030234,GO:0030312,GO:0043086,GO:0043226,GO:0043227,GO:0043229,GO:0043231,GO:0044092,GO:0044424,GO:0044444,GO:0044464,GO:0050790,GO:0055044,GO:0065007,GO:0065009,GO:0071944,GO:0090353,GO:0098772	NA	NA	NA	NA	NA	NA	NA	NA	NA	NA	LRRNT_2,LRR_4
33	evm.model.s_12366.40	4155.Migut.J01829.1.p	4.83e-28	107	2BU7T@1|root,2S22N@2759|Eukaryota,37V96@33090|Viridiplantae,3GJYH@35493|Streptophyta,44U1M@71274|asterids	33090|Viridiplantae	S	18 kDa seed maturation	NA	GO:0000003,GO:0001101,GO:0003006,GO:0003674,GO:0005488,GO:0005543,GO:0005575,GO:0005622,GO:0005623,GO:0005737,GO:0005829,GO:0006950,GO:0006970,GO:0007275,GO:0008150,GO:0008289,GO:0009266,GO:0009409,GO:0009414,GO:0009415,GO:0009628,GO:0009791,GO:0010035,GO:0010154,GO:0022414,GO:0030246,GO:0031210,GO:0032501,GO:0032502,GO:0042221,GO:0043167,GO:0043168,GO:0043169,GO:0044424,GO:0044444,GO:0044464,GO:…	NA	NA	NA	NA	NA	NA	NA	NA	NA	NA	LEA_1
34	evm.model.s_37.1952	2711.XP_006482216.1	4.21e-40	147	COG0515@1|root,KOG1187@2759|Eukaryota,37MEY@33090|Viridiplantae	33090|Viridiplantae	T	Receptor-like protein kinase	NA	NA	NA	NA	NA	NA	NA	NA	NA	NA	NA	NA	WAK_assoc
35	evm.model.s_37.2924	161934.XP_010681113.1	0	966	COG0515@1|root,2QT06@2759|Eukaryota,37QFR@33090|Viridiplantae,3GCKK@35493|Streptophyta	33090|Viridiplantae	T	L-type lectin-domain containing receptor kinase	NA	GO:0005575,GO:0005623,GO:0005886,GO:0016020,GO:0044464,GO:0071944	NA	NA	NA	NA	NA	NA	NA	NA	NA	NA	Lectin_legB,Pkinase
36	evm.model.s_37.4103	161934.XP_010681961.1	3.89e-30	115	2BD6H@1|root,2S1ER@2759|Eukaryota,37VJ3@33090|Viridiplantae,3GJJ2@35493|Streptophyta	33090|Viridiplantae	S	electron transfer activity	NA	NA	NA	NA	NA	NA	NA	NA	NA	NA	NA	NA	Cu_bind_like
37	evm.model.s_37.4726	161934.XP_010684355.1	3.77e-31	112	2CI1Y@1|root,2S70H@2759|Eukaryota,37WRX@33090|Viridiplantae,3GKY7@35493|Streptophyta	33090|Viridiplantae	S	late embryogenesis abundant protein	LEA5	GO:0000302,GO:0001101,GO:0002831,GO:0005575,GO:0005622,GO:0005623,GO:0005634,GO:0005737,GO:0005739,GO:0005829,GO:0006950,GO:0006970,GO:0006979,GO:0007154,GO:0007275,GO:0007568,GO:0008150,GO:0009266,GO:0009314,GO:0009409,GO:0009414,GO:0009415,GO:0009416,GO:0009605,GO:0009607,GO:0009611,GO:0009620,GO:0009625,GO:0009628,GO:0009636,GO:0009642,GO:0009646,GO:0009651,GO:0009719,GO:0009723,GO:0009725,GO:…	NA	NA	NA	NA	NA	NA	NA	NA	NA	NA	LEA_3
38	evm.model.s_866.5187	161934.XP_010675320.1	1.91e-269	786	KOG4271@1|root,KOG4271@2759|Eukaryota,37NAS@33090|Viridiplantae,3GC8D@35493|Streptophyta	33090|Viridiplantae	T	Rho GTPase-activating protein	NA	GO:0000003,GO:0000902,GO:0000904,GO:0001891,GO:0002009,GO:0002011,GO:0003006,GO:0003674,GO:0005096,GO:0005488,GO:0005515,GO:0005575,GO:0005622,GO:0005623,GO:0005737,GO:0005886,GO:0005938,GO:0006810,GO:0006897,GO:0006909,GO:0006911,GO:0006996,GO:0007010,GO:0007015,GO:0007154,GO:0007155,GO:0008047,GO:0008150,GO:0009653,GO:0009826,GO:0009846,GO:0009856,GO:0009860,GO:0009865,GO:0009875,GO:0009888,GO:…	NA	ko:K20642	NA	NA	NA	NA	ko00000,ko04131	NA	NA	NA	Lzipper-MIP1,RhoGAP
39	evm.model.s_866.9537	71139.XP_010054402.1	0	1369	COG0515@1|root,2QSMT@2759|Eukaryota,37M64@33090|Viridiplantae,3G90R@35493|Streptophyta	33090|Viridiplantae	T	serine threonine-protein kinase	NA	GO:0003674,GO:0003824,GO:0004672,GO:0004674,GO:0005488,GO:0005515,GO:0005516,GO:0005575,GO:0005623,GO:0005886,GO:0006464,GO:0006468,GO:0006793,GO:0006796,GO:0006807,GO:0008150,GO:0008152,GO:0009987,GO:0016020,GO:0016301,GO:0016310,GO:0016740,GO:0016772,GO:0016773,GO:0019538,GO:0036211,GO:0043170,GO:0043412,GO:0044237,GO:0044238,GO:0044260,GO:0044267,GO:0044464,GO:0071704,GO:0071944,GO:0140096,GO:…	2.7.11.1	ko:K04733	ko04010,ko04064,ko04620,ko04621,ko04624,ko04722,ko05133,ko05140,ko05142,ko05145,ko05152,ko05162,ko05164,map04010,map04064,map04620,map04621,map04624,map04722,map05133,map05140,map05142,map05145,map05152,map05162,map05164	M00686	NA	NA	ko00000,ko00001,ko00002,ko01000,ko01001	NA	NA	NA	B_lectin,PAN_2,Pkinase_Tyr,S_locus_glycop
40	evm.model.s_2573.2	161934.XP_010671489.1	3.7e-197	558	COG0697@1|root,KOG2765@2759|Eukaryota,37I8S@33090|Viridiplantae,3GE8I@35493|Streptophyta	33090|Viridiplantae	EG	Thiamine-repressible mitochondrial transport protein	NA	NA	NA	ko:K15289	NA	NA	NA	NA	ko00000,ko02000	2.A.7.24.1,2.A.7.24.4,2.A.7.24.6	NA	NA	EamA
41	evm.model.s_886.1	161934.XP_010686005.1	7.93e-81	242	COG0633@1|root,2RZ87@2759|Eukaryota,37V1W@33090|Viridiplantae,3GIWE@35493|Streptophyta	33090|Viridiplantae	C	Ferredoxins are iron-sulfur proteins that transfer electrons in a wide variety of metabolic reactions	NA	GO:0003674,GO:0003824,GO:0005488,GO:0005575,GO:0005622,GO:0005623,GO:0005737,GO:0006091,GO:0008150,GO:0008152,GO:0009055,GO:0009507,GO:0009513,GO:0009532,GO:0009536,GO:0009570,GO:0009578,GO:0009987,GO:0016491,GO:0022900,GO:0043226,GO:0043227,GO:0043229,GO:0043231,GO:0044237,GO:0044422,GO:0044424,GO:0044434,GO:0044435,GO:0044444,GO:0044446,GO:0044464,GO:0048037,GO:0051536,GO:0051537,GO:0051540,GO:…	NA	ko:K02639	ko00195,map00195	NA	NA	NA	ko00000,ko00001,ko00194	NA	NA	NA	Fer2
42	evm.model.s_39.1758	161934.XP_010683974.1	3.87e-278	769	KOG1192@1|root,KOG1192@2759|Eukaryota,37J9T@33090|Viridiplantae,3G9KU@35493|Streptophyta	33090|Viridiplantae	CG	Belongs to the UDP-glycosyltransferase family	UGT73D1	GO:0003674,GO:0003824,GO:0005575,GO:0005622,GO:0005623,GO:0008194,GO:0016740,GO:0016757,GO:0016758,GO:0035251,GO:0043226,GO:0043227,GO:0043229,GO:0043231,GO:0044424,GO:0044464,GO:0046527,GO:0080043,GO:0080044	NA	ko:K13496	ko01110,map01110	NA	R08076	RC00005,RC00059	ko00000,ko01000,ko01003	NA	GT1	NA	UDPGT
43	evm.model.s_39.2002	161934.XP_010683475.1	7.64e-25	108	2A6Y9@1|root,2RYCZ@2759|Eukaryota,37UB3@33090|Viridiplantae,3GGNB@35493|Streptophyta	33090|Viridiplantae	K	WRKY Transcription Factor	NA	GO:0001101,GO:0002218,GO:0002252,GO:0002253,GO:0002376,GO:0002682,GO:0002684,GO:0003674,GO:0003700,GO:0006355,GO:0006950,GO:0006952,GO:0006955,GO:0007154,GO:0007165,GO:0008150,GO:0009605,GO:0009607,GO:0009617,GO:0009620,GO:0009627,GO:0009682,GO:0009719,GO:0009725,GO:0009751,GO:0009753,GO:0009755,GO:0009814,GO:0009862,GO:0009863,GO:0009864,GO:0009867,GO:0009889,GO:0009890,GO:0009892,GO:0009987,GO:…	NA	NA	NA	NA	NA	NA	NA	NA	NA	NA	WRKY
44	evm.model.s_39.5213	28532.XP_010551951.1	1.67e-167	482	COG3424@1|root,2QRSY@2759|Eukaryota,37MT6@33090|Viridiplantae,3G7AK@35493|Streptophyta,3I1UF@3699|Brassicales	33090|Viridiplantae	H	Chalcone and stilbene synthases, N-terminal domain	CHS2	GO:0003674,GO:0003824,GO:0005575,GO:0005622,GO:0005623,GO:0005737,GO:0008150,GO:0008152,GO:0009058,GO:0009812,GO:0009813,GO:0016210,GO:0016740,GO:0016746,GO:0016747,GO:0044424,GO:0044464,GO:0071704,GO:1901576	2.3.1.159,2.3.1.74,2.3.1.95	ko:K00660,ko:K12644,ko:K13232	ko00941,ko00945,ko01058,ko01100,ko01110,ko04712,map00941,map00945,map01058,map01100,map01110,map04712	M00137	R01613,R01614,R06568,R07250,R07987,R07988,R07989	RC00004,RC02726,RC02855,RC02952	ko00000,ko00001,ko00002,ko01000,ko01008	NA	NA	NA	Chal_sti_synt_C,Chal_sti_synt_N
45	evm.model.s_39.5223	3649.evm.model.supercontig_70.51	1.2e-155	449	COG3424@1|root,2QRSY@2759|Eukaryota,37MT6@33090|Viridiplantae,3G7AK@35493|Streptophyta,3I1UF@3699|Brassicales	33090|Viridiplantae	H	Chalcone and stilbene synthases, N-terminal domain	CHS2	NA	2.3.1.159,2.3.1.74	ko:K00660,ko:K12644	ko00941,ko01058,ko01100,ko01110,ko04712,map00941,map01058,map01100,map01110,map04712	M00137	R01613,R06568,R07250,R07987,R07988,R07989	RC00004,RC02726,RC02952	ko00000,ko00001,ko00002,ko01000,ko01008	NA	NA	NA	Chal_sti_synt_C,Chal_sti_synt_N
46	evm.model.s_39.5259	161934.XP_010688898.1	5.44e-293	810	KOG1339@1|root,KOG1339@2759|Eukaryota,37S88@33090|Viridiplantae,3GAF6@35493|Streptophyta	33090|Viridiplantae	O	Belongs to the peptidase A1 family	NA	NA	NA	NA	NA	NA	NA	NA	NA	NA	NA	NA	TAXi_C,TAXi_N
47	evm.model.s_12284.39	3694.POPTR_0005s04380.1	1.63e-111	392	KOG4658@1|root,KOG4658@2759|Eukaryota,37RFN@33090|Viridiplantae,3GH54@35493|Streptophyta,4JRPA@91835|fabids	33090|Viridiplantae	T	disease resistance	NA	NA	NA	ko:K13459	ko04626,map04626	NA	NA	NA	ko00000,ko00001	NA	NA	NA	NB-ARC
48	evm.model.s_12489.57	161934.XP_010689305.1	2.73e-97	290	2BYKQ@1|root,2QQ4A@2759|Eukaryota,37KIT@33090|Viridiplantae,3G7XG@35493|Streptophyta	33090|Viridiplantae	S	germin-like protein	GER1	GO:0000325,GO:0005575,GO:0005576,GO:0005618,GO:0005622,GO:0005623,GO:0005737,GO:0005773,GO:0005886,GO:0006950,GO:0006970,GO:0008150,GO:0009628,GO:0009651,GO:0016020,GO:0030312,GO:0031012,GO:0043226,GO:0043227,GO:0043229,GO:0043231,GO:0044421,GO:0044424,GO:0044444,GO:0044464,GO:0050896,GO:0071944	NA	NA	NA	NA	NA	NA	NA	NA	NA	NA	Cupin_1
49	evm.model.s_9893.9	3983.cassava4.1_008699m	2e-185	529	2D1TS@1|root,2SJ8H@2759|Eukaryota,37Z7M@33090|Viridiplantae,3GNBG@35493|Streptophyta,4JT4K@91835|fabids	33090|Viridiplantae	S	Alpha/beta hydrolase family	NA	NA	NA	NA	NA	NA	NA	NA	NA	NA	NA	NA	Hydrolase_4
50	evm.model.s_12570.2357	3827.XP_004504938.1	4.22e-287	846	COG0515@1|root,2QTX3@2759|Eukaryota,37QMV@33090|Viridiplantae,3G7RI@35493|Streptophyta,4JGIP@91835|fabids	33090|Viridiplantae	T	L-type lectin-domain containing receptor kinase IX.1-like	NA	GO:0002229,GO:0002239,GO:0005575,GO:0005623,GO:0005886,GO:0006950,GO:0006952,GO:0008150,GO:0009605,GO:0009607,GO:0009893,GO:0010310,GO:0010726,GO:0010941,GO:0010942,GO:0016020,GO:0019222,GO:0031323,GO:0031325,GO:0043207,GO:0044464,GO:0048518,GO:0048522,GO:0050789,GO:0050794,GO:0050896,GO:0051193,GO:0051194,GO:0051704,GO:0051707,GO:0065007,GO:0071944,GO:0098542,GO:2000377,GO:2000379	NA	NA	NA	NA	NA	NA	NA	NA	NA	NA	Lectin_legB,Pkinase
51	evm.model.s_12570.2383	3885.XP_007156452.1	1.27e-286	808	COG0515@1|root,2QTX3@2759|Eukaryota,37QMV@33090|Viridiplantae,3G7RI@35493|Streptophyta,4JI67@91835|fabids	33090|Viridiplantae	T	Belongs to the leguminous lectin family	NA	GO:0002229,GO:0002239,GO:0005575,GO:0005623,GO:0005886,GO:0006950,GO:0006952,GO:0008150,GO:0009605,GO:0009607,GO:0009893,GO:0010310,GO:0010726,GO:0010941,GO:0010942,GO:0016020,GO:0019222,GO:0031323,GO:0031325,GO:0043207,GO:0044464,GO:0048518,GO:0048522,GO:0050789,GO:0050794,GO:0050896,GO:0051193,GO:0051194,GO:0051704,GO:0051707,GO:0065007,GO:0071944,GO:0098542,GO:2000377,GO:2000379	NA	NA	NA	NA	NA	NA	NA	NA	NA	NA	Lectin_legB,Pkinase
52	evm.model.s_12570.3263	161934.XP_010693643.1	9.4e-136	395	COG0657@1|root,KOG1515@2759|Eukaryota,37MFN@33090|Viridiplantae,3GCIC@35493|Streptophyta	33090|Viridiplantae	V	Carboxylesterase	NA	NA	NA	NA	NA	NA	NA	NA	NA	NA	NA	NA	Abhydrolase_3
53	evm.model.s_12570.3662	102107.XP_008226021.1	6.73e-40	170	COG4886@1|root,KOG0619@2759|Eukaryota,37JQI@33090|Viridiplantae,3G97Z@35493|Streptophyta,4JSRM@91835|fabids	33090|Viridiplantae	S	LRR receptor-like serine threonine-protein kinase	NA	GO:0000003,GO:0003006,GO:0005575,GO:0005618,GO:0005623,GO:0007275,GO:0007389,GO:0008150,GO:0009505,GO:0009531,GO:0009553,GO:0009653,GO:0009790,GO:0009791,GO:0009793,GO:0009798,GO:0009888,GO:0010154,GO:0010453,GO:0022414,GO:0022603,GO:0030312,GO:0032501,GO:0032502,GO:0042659,GO:0044426,GO:0044462,GO:0044464,GO:0045595,GO:0048226,GO:0048229,GO:0048316,GO:0048608,GO:0048731,GO:0048856,GO:0050789,GO:…	NA	NA	NA	NA	NA	NA	NA	NA	NA	NA	LRR_1,LRR_8
54	evm.model.s_12570.3685	85681.XP_006446689.1	1.49e-93	326	COG4886@1|root,KOG0619@2759|Eukaryota,37JQI@33090|Viridiplantae,3G814@35493|Streptophyta	33090|Viridiplantae	P	LRR receptor-like serine threonine-protein kinase	NA	GO:0000003,GO:0003006,GO:0003674,GO:0003824,GO:0004672,GO:0004674,GO:0004675,GO:0004888,GO:0005575,GO:0005618,GO:0005622,GO:0005623,GO:0005737,GO:0005768,GO:0005886,GO:0006464,GO:0006468,GO:0006793,GO:0006796,GO:0006807,GO:0006810,GO:0006897,GO:0006898,GO:0006950,GO:0006952,GO:0007154,GO:0007165,GO:0007166,GO:0007167,GO:0007178,GO:0007275,GO:0007389,GO:0008150,GO:0008152,GO:0009505,GO:0009531,GO:…	NA	ko:K13466	ko04626,map04626	NA	NA	NA	ko00000,ko00001	NA	NA	NA	LRR_1,LRR_8
55	evm.model.s_8625.5	161934.XP_010672058.1	0	907	KOG0362@1|root,KOG0362@2759|Eukaryota,37MYR@33090|Viridiplantae,3GF0X@35493|Streptophyta	33090|Viridiplantae	O	assists the folding of proteins upon ATP hydrolysis	NA	GO:0003674,GO:0005488,GO:0005515,GO:0005575,GO:0005622,GO:0005623,GO:0005737,GO:0005829,GO:0005832,GO:0005911,GO:0006457,GO:0006458,GO:0008150,GO:0009506,GO:0009987,GO:0016020,GO:0030054,GO:0032879,GO:0032991,GO:0044183,GO:0044424,GO:0044444,GO:0044445,GO:0044464,GO:0048518,GO:0050789,GO:0051049,GO:0051050,GO:0051082,GO:0055044,GO:0061077,GO:0065007,GO:0101031	NA	ko:K09500	NA	NA	NA	NA	ko00000,ko03036,ko03110	NA	NA	NA	Cpn60_TCP1
56	evm.model.s_36.730	161934.XP_010666280.1	3.22e-105	308	2BYKQ@1|root,2QT7C@2759|Eukaryota,37JQ7@33090|Viridiplantae,3G9TG@35493|Streptophyta	33090|Viridiplantae	S	auxin-binding protein	NA	GO:0005575,GO:0005576,GO:0005618,GO:0005623,GO:0030312,GO:0044464,GO:0048046,GO:0071944	NA	NA	NA	NA	NA	NA	NA	NA	NA	NA	Cupin_1
57	evm.model.s_36.2274	161934.XP_010666280.1	9.24e-106	313	2BYKQ@1|root,2QT7C@2759|Eukaryota,37JQ7@33090|Viridiplantae,3G9TG@35493|Streptophyta	33090|Viridiplantae	S	auxin-binding protein	NA	GO:0005575,GO:0005576,GO:0005618,GO:0005623,GO:0030312,GO:0044464,GO:0048046,GO:0071944	NA	NA	NA	NA	NA	NA	NA	NA	NA	NA	Cupin_1
58	evm.model.s_36.4014	161934.XP_010684079.1	0	1185	COG2986@1|root,KOG0222@2759|Eukaryota,37M4G@33090|Viridiplantae,3G9T5@35493|Streptophyta	33090|Viridiplantae	Q	Phenylalanine ammonialyase	PAL2	GO:0001101,GO:0003674,GO:0003824,GO:0005575,GO:0005622,GO:0005623,GO:0005737,GO:0005829,GO:0006082,GO:0006464,GO:0006508,GO:0006511,GO:0006725,GO:0006807,GO:0006950,GO:0006979,GO:0007275,GO:0008150,GO:0008152,GO:0009056,GO:0009057,GO:0009058,GO:0009314,GO:0009411,GO:0009414,GO:0009415,GO:0009416,GO:0009555,GO:0009628,GO:0009636,GO:0009696,GO:0009698,GO:0009699,GO:0009719,GO:0009725,GO:0009739,GO:…	4.3.1.24,4.3.1.25	ko:K10775,ko:K13064	ko00360,ko00940,ko01100,ko01110,map00360,map00940,map01100,map01110	M00039,M00137,M00350	R00697,R00737	RC00361	ko00000,ko00001,ko00002,ko01000	NA	NA	NA	Lyase_aromatic
59	evm.model.s_36.9293	161934.XP_010677583.1	0	1098	COG2217@1|root,KOG0207@2759|Eukaryota,37Y2Y@33090|Viridiplantae,3G7RG@35493|Streptophyta	33090|Viridiplantae	P	cadmium zinc-transporting ATPase	NA	NA	3.6.3.3,3.6.3.5	ko:K01534	NA	NA	NA	NA	ko00000,ko01000	3.A.3.6	NA	NA	E1-E2_ATPase,Hydrolase
60	evm.model.s_6951.7	4565.Traes_4AL_A86979C95.1	5.98e-09	58.2	2C85C@1|root,2S33T@2759|Eukaryota,37WQK@33090|Viridiplantae,3GMBE@35493|Streptophyta,3M30M@4447|Liliopsida,3I336@38820|Poales	33090|Viridiplantae	S	Myb/SANT-like DNA-binding domain	NA	NA	NA	NA	NA	NA	NA	NA	NA	NA	NA	NA	Myb_DNA-bind_3
61	evm.model.s_1137.4	161934.XP_010678734.1	1.13e-38	136	2CYBA@1|root,2S4NQ@2759|Eukaryota,37W8Z@33090|Viridiplantae,3GK9F@35493|Streptophyta	33090|Viridiplantae	NA	NA	NA	NA	NA	NA	NA	NA	NA	NA	NA	NA	NA	NA	NA
62	evm.model.s_826.7	161934.XP_010683301.1	1.3e-118	344	KOG0406@1|root,KOG0406@2759|Eukaryota,37P8V@33090|Viridiplantae,3GBW7@35493|Streptophyta	33090|Viridiplantae	O	glutathione s-transferase	GSTU1	GO:0003674,GO:0003824,GO:0004364,GO:0005575,GO:0005622,GO:0005623,GO:0005737,GO:0006518,GO:0006575,GO:0006749,GO:0006790,GO:0006807,GO:0006950,GO:0006970,GO:0007275,GO:0008150,GO:0008152,GO:0009056,GO:0009314,GO:0009404,GO:0009407,GO:0009416,GO:0009507,GO:0009536,GO:0009628,GO:0009636,GO:0009639,GO:0009640,GO:0009651,GO:0009704,GO:0009719,GO:0009725,GO:0009791,GO:0009987,GO:0010033,GO:0010035,GO:…	2.5.1.18	ko:K00799	ko00480,ko00980,ko00982,ko00983,ko01524,ko05200,ko05204,ko05225,ko05418,map00480,map00980,map00982,map00983,map01524,map05200,map05204,map05225,map05418	NA	R03522,R07002,R07003,R07004,R07023,R07024,R07025,R07026,R07069,R07070,R07083,R07084,R07091,R07092,R07093,R07094,R07100,R07113,R07116,R08280,R09409,R11905	RC00004,RC00069,RC00840,RC00948,RC01704,RC01705,RC01706,RC01758,RC01759,RC01765,RC01767,RC01769,RC02243,RC02527,RC02939,RC02940,RC02942,RC02943,RC02944	ko00000,ko00001,ko01000,ko02000	1.A.12.2.2,1.A.12.3.2	NA	NA	GST_C,GST_N
63	evm.model.s_1032.6	161934.XP_010666280.1	4.43e-107	313	2BYKQ@1|root,2QT7C@2759|Eukaryota,37JQ7@33090|Viridiplantae,3G9TG@35493|Streptophyta	33090|Viridiplantae	S	auxin-binding protein	NA	GO:0005575,GO:0005576,GO:0005618,GO:0005623,GO:0030312,GO:0044464,GO:0048046,GO:0071944	NA	NA	NA	NA	NA	NA	NA	NA	NA	NA	Cupin_1
64	evm.model.s_1032.14	161934.XP_010666280.1	1.27e-106	312	2BYKQ@1|root,2QT7C@2759|Eukaryota,37JQ7@33090|Viridiplantae,3G9TG@35493|Streptophyta	33090|Viridiplantae	S	auxin-binding protein	NA	GO:0005575,GO:0005576,GO:0005618,GO:0005623,GO:0030312,GO:0044464,GO:0048046,GO:0071944	NA	NA	NA	NA	NA	NA	NA	NA	NA	NA	Cupin_1
65	evm.model.s_1032.20	161934.XP_010666280.1	3.62e-75	234	2BYKQ@1|root,2QT7C@2759|Eukaryota,37JQ7@33090|Viridiplantae,3G9TG@35493|Streptophyta	33090|Viridiplantae	S	auxin-binding protein	NA	GO:0005575,GO:0005576,GO:0005618,GO:0005623,GO:0030312,GO:0044464,GO:0048046,GO:0071944	NA	NA	NA	NA	NA	NA	NA	NA	NA	NA	Cupin_1
66	evm.model.s_890.2642	161934.XP_010689305.1	2.73e-97	290	2BYKQ@1|root,2QQ4A@2759|Eukaryota,37KIT@33090|Viridiplantae,3G7XG@35493|Streptophyta	33090|Viridiplantae	S	germin-like protein	GER1	GO:0000325,GO:0005575,GO:0005576,GO:0005618,GO:0005622,GO:0005623,GO:0005737,GO:0005773,GO:0005886,GO:0006950,GO:0006970,GO:0008150,GO:0009628,GO:0009651,GO:0016020,GO:0030312,GO:0031012,GO:0043226,GO:0043227,GO:0043229,GO:0043231,GO:0044421,GO:0044424,GO:0044444,GO:0044464,GO:0050896,GO:0071944	NA	NA	NA	NA	NA	NA	NA	NA	NA	NA	Cupin_1
67	evm.model.s_890.6722	161934.XP_010689305.1	6.11e-115	334	2BYKQ@1|root,2QQ4A@2759|Eukaryota,37KIT@33090|Viridiplantae,3G7XG@35493|Streptophyta	33090|Viridiplantae	S	germin-like protein	GER1	GO:0000325,GO:0005575,GO:0005576,GO:0005618,GO:0005622,GO:0005623,GO:0005737,GO:0005773,GO:0005886,GO:0006950,GO:0006970,GO:0008150,GO:0009628,GO:0009651,GO:0016020,GO:0030312,GO:0031012,GO:0043226,GO:0043227,GO:0043229,GO:0043231,GO:0044421,GO:0044424,GO:0044444,GO:0044464,GO:0050896,GO:0071944	NA	NA	NA	NA	NA	NA	NA	NA	NA	NA	Cupin_1
68	evm.model.s_890.8887	161934.XP_010689012.1	5.31e-233	651	COG3934@1|root,2QS4Q@2759|Eukaryota,37I7S@33090|Viridiplantae,3GDQI@35493|Streptophyta	33090|Viridiplantae	G	Belongs to the glycosyl hydrolase 5 (cellulase A) family	NA	GO:0000272,GO:0003674,GO:0003824,GO:0004553,GO:0004567,GO:0005975,GO:0005976,GO:0008150,GO:0008152,GO:0009056,GO:0009057,GO:0009987,GO:0010412,GO:0015923,GO:0016052,GO:0016787,GO:0016798,GO:0016985,GO:0016998,GO:0043170,GO:0044036,GO:0044237,GO:0044238,GO:0044247,GO:0044248,GO:0044260,GO:0044262,GO:0044264,GO:0044275,GO:0046355,GO:0071554,GO:0071704,GO:1901575	3.2.1.78	ko:K19355	ko00051,map00051	NA	R01332	RC00467	ko00000,ko00001,ko01000	NA	NA	NA	Cellulase
69	evm.model.s_10012.4	2711.XP_006477047.1	6.57e-41	156	2AAVC@1|root,2RYMX@2759|Eukaryota,37PN9@33090|Viridiplantae,3GHZC@35493|Streptophyta	33090|Viridiplantae	S	LRR-repeat protein	NA	NA	NA	NA	NA	NA	NA	NA	NA	NA	NA	NA	NA
70	evm.model.s_41.454	161934.XP_010681351.1	1.12e-163	471	28H6H@1|root,2QPJ9@2759|Eukaryota,37K69@33090|Viridiplantae,3GECP@35493|Streptophyta	33090|Viridiplantae	S	BEST Arabidopsis thaliana protein match is Protein of	NA	NA	NA	NA	NA	NA	NA	NA	NA	NA	NA	NA	DUF1262
71	evm.model.s_41.656	85681.XP_006448424.1	1.25e-194	568	COG0515@1|root,KOG1187@2759|Eukaryota,37MEY@33090|Viridiplantae,3G7FA@35493|Streptophyta	33090|Viridiplantae	T	receptor-like protein kinase	NA	NA	NA	NA	NA	NA	NA	NA	NA	NA	NA	NA	GUB_WAK_bind,Pkinase,WAK_assoc
72	evm.model.s_41.863	4155.Migut.J01829.1.p	4.83e-28	107	2BU7T@1|root,2S22N@2759|Eukaryota,37V96@33090|Viridiplantae,3GJYH@35493|Streptophyta,44U1M@71274|asterids	33090|Viridiplantae	S	18 kDa seed maturation	NA	GO:0000003,GO:0001101,GO:0003006,GO:0003674,GO:0005488,GO:0005543,GO:0005575,GO:0005622,GO:0005623,GO:0005737,GO:0005829,GO:0006950,GO:0006970,GO:0007275,GO:0008150,GO:0008289,GO:0009266,GO:0009409,GO:0009414,GO:0009415,GO:0009628,GO:0009791,GO:0010035,GO:0010154,GO:0022414,GO:0030246,GO:0031210,GO:0032501,GO:0032502,GO:0042221,GO:0043167,GO:0043168,GO:0043169,GO:0044424,GO:0044444,GO:0044464,GO:…	NA	NA	NA	NA	NA	NA	NA	NA	NA	NA	LEA_1
73	evm.model.s_41.870	4155.Migut.J01829.1.p	4.83e-28	107	2BU7T@1|root,2S22N@2759|Eukaryota,37V96@33090|Viridiplantae,3GJYH@35493|Streptophyta,44U1M@71274|asterids	33090|Viridiplantae	S	18 kDa seed maturation	NA	GO:0000003,GO:0001101,GO:0003006,GO:0003674,GO:0005488,GO:0005543,GO:0005575,GO:0005622,GO:0005623,GO:0005737,GO:0005829,GO:0006950,GO:0006970,GO:0007275,GO:0008150,GO:0008289,GO:0009266,GO:0009409,GO:0009414,GO:0009415,GO:0009628,GO:0009791,GO:0010035,GO:0010154,GO:0022414,GO:0030246,GO:0031210,GO:0032501,GO:0032502,GO:0042221,GO:0043167,GO:0043168,GO:0043169,GO:0044424,GO:0044444,GO:0044464,GO:…	NA	NA	NA	NA	NA	NA	NA	NA	NA	NA	LEA_1
