# Supplementary material for: Plastic responses to past environments shape adaptation to novel selection pressures
Source: Proc Natl Acad Sci U S A. 2025 Jan 30;122(5):e2409541122. doi: 10.1073/pnas.2409541122 (PMC11804578; doi:10.1073/pnas.2409541122)
Supplement: Supplementary file 5 — Dataset S04 (XLSX) [file pnas.2409541122.sd04.xlsx]

## Sheet: DZP_annots_06_08_24
	mRNA	seed_ortholog	evalue	score	eggNOG_OGs	max_annot_lvl	COG_category	Description	Preferred_name	GOs	EC	KEGG_ko	KEGG_Pathway	KEGG_Module	KEGG_Reaction	KEGG_rclass	BRITE	KEGG_TC	CAZy	BiGG_Reaction	PFAMs
1	evm.model.s_5084.1	161934.XP_010689305.1	9.06e-96	286	2BYKQ@1|root,2QQ4A@2759|Eukaryota,37KIT@33090|Viridiplantae,3G7XG@35493|Streptophyta	33090|Viridiplantae	S	germin-like protein	GER1	GO:0000325,GO:0005575,GO:0005576,GO:0005618,GO:0005622,GO:0005623,GO:0005737,GO:0005773,GO:0005886,GO:0006950,GO:0006970,GO:0008150,GO:0009628,GO:0009651,GO:0016020,GO:0030312,GO:0031012,GO:0043226,GO:0043227,GO:0043229,GO:0043231,GO:0044421,GO:0044424,GO:0044444,GO:0044464,GO:0050896,GO:0071944	NA	NA	NA	NA	NA	NA	NA	NA	NA	NA	Cupin_1
2	evm.model.s_6713.36	161934.XP_010670490.1	9.81e-98	289	COG0431@1|root,KOG4530@2759|Eukaryota,37MZT@33090|Viridiplantae,3G85F@35493|Streptophyta	33090|Viridiplantae	S	nadph quinone	NA	GO:0000166,GO:0003674,GO:0003824,GO:0005488,GO:0005575,GO:0005622,GO:0005623,GO:0005737,GO:0005829,GO:0008150,GO:0008152,GO:0010181,GO:0016491,GO:0016645,GO:0016646,GO:0032553,GO:0036094,GO:0043167,GO:0043168,GO:0044424,GO:0044444,GO:0044464,GO:0048037,GO:0050662,GO:0052873,GO:0055114,GO:0097159,GO:0097367,GO:1901265,GO:1901363	NA	ko:K19784	NA	NA	NA	NA	ko00000	NA	NA	NA	FMN_red
3	evm.model.s_6543.3	161934.XP_010683182.1	4.22e-138	392	KOG1642@1|root,KOG1642@2759|Eukaryota,37NG0@33090|Viridiplantae,3GD7G@35493|Streptophyta	33090|Viridiplantae	A	Belongs to the RNase T2 family	NA	GO:0003674,GO:0003824,GO:0004518,GO:0004540,GO:0005575,GO:0005576,GO:0005618,GO:0005623,GO:0005886,GO:0006139,GO:0006725,GO:0006807,GO:0006950,GO:0007154,GO:0008150,GO:0008152,GO:0009058,GO:0009267,GO:0009605,GO:0009611,GO:0009718,GO:0009812,GO:0009813,GO:0009987,GO:0009991,GO:0016020,GO:0016036,GO:0016070,GO:0016787,GO:0016788,GO:0030312,GO:0031667,GO:0031668,GO:0031669,GO:0033554,GO:0034641,GO:…	3.1.27.1	ko:K01166	NA	NA	NA	NA	ko00000,ko01000,ko03016	NA	NA	NA	Ribonuclease_T2
4	evm.model.s_7457.369	3885.XP_007152038.1	7.43e-92	275	COG1814@1|root,KOG4473@2759|Eukaryota,37KA2@33090|Viridiplantae,3GH10@35493|Streptophyta,4JHYE@91835|fabids	33090|Viridiplantae	S	Vacuolar iron transporter homolog	NA	GO:0000041,GO:0003674,GO:0005215,GO:0005381,GO:0005384,GO:0005575,GO:0006810,GO:0006811,GO:0006812,GO:0006826,GO:0006828,GO:0006873,GO:0006875,GO:0006879,GO:0006880,GO:0008150,GO:0008324,GO:0009987,GO:0010035,GO:0010038,GO:0010039,GO:0015075,GO:0015318,GO:0016020,GO:0019725,GO:0022857,GO:0022890,GO:0030001,GO:0030003,GO:0030026,GO:0034220,GO:0034755,GO:0042221,GO:0042592,GO:0046873,GO:0046915,GO:…	NA	NA	NA	NA	NA	NA	NA	NA	NA	NA	VIT1
5	evm.model.s_663.3	4432.XP_010245803.1	3.4e-72	229	28ID0@1|root,2QQPM@2759|Eukaryota,37TII@33090|Viridiplantae,3GEQ1@35493|Streptophyta	33090|Viridiplantae	K	NAC domain-containing protein	NA	GO:0003674,GO:0003700,GO:0006355,GO:0008150,GO:0009889,GO:0010468,GO:0010556,GO:0019219,GO:0019222,GO:0031323,GO:0031326,GO:0050789,GO:0050794,GO:0051171,GO:0051252,GO:0060255,GO:0065007,GO:0080090,GO:0140110,GO:1903506,GO:2000112,GO:2001141	NA	NA	NA	NA	NA	NA	NA	NA	NA	NA	NAM
6	evm.model.s_196.2778	161934.XP_010696570.1	6.78e-145	433	28PPQ@1|root,2QUVA@2759|Eukaryota,37IBD@33090|Viridiplantae,3GB4C@35493|Streptophyta	33090|Viridiplantae	K	transcription factor bHLH041	NA	GO:0003674,GO:0003700,GO:0006355,GO:0008150,GO:0009889,GO:0010033,GO:0010200,GO:0010243,GO:0010468,GO:0010556,GO:0019219,GO:0019222,GO:0031323,GO:0031326,GO:0042221,GO:0042493,GO:0050789,GO:0050794,GO:0050896,GO:0051171,GO:0051252,GO:0060255,GO:0065007,GO:0080090,GO:0140110,GO:1901698,GO:1901700,GO:1903506,GO:2000112,GO:2001141	NA	NA	NA	NA	NA	NA	NA	NA	NA	NA	HLH
7	evm.model.s_196.6384	3988.XP_002510454.1	1.91e-188	546	KOG4197@1|root,KOG4197@2759|Eukaryota,37J7G@33090|Viridiplantae,3G7UZ@35493|Streptophyta	33090|Viridiplantae	O	Pentatricopeptide repeat-containing protein	NA	NA	NA	NA	NA	NA	NA	NA	NA	NA	NA	NA	Jacalin
8	evm.model.s_49.16	3988.XP_002512817.1	5.21e-99	300	COG3424@1|root,2QRSY@2759|Eukaryota,37MT6@33090|Viridiplantae,3G7AK@35493|Streptophyta,4JSB3@91835|fabids	33090|Viridiplantae	H	Belongs to the chalcone stilbene synthases family	CHS2	NA	2.3.1.159,2.3.1.74	ko:K00660,ko:K12644	ko00941,ko01058,ko01100,ko01110,ko04712,map00941,map01058,map01100,map01110,map04712	M00137	R01613,R06568,R07250,R07987,R07988,R07989	RC00004,RC02726,RC02952	ko00000,ko00001,ko00002,ko01000,ko01008	NA	NA	NA	Chal_sti_synt_C,Chal_sti_synt_N
9	evm.model.s_710.748	161934.XP_010681631.1	9.78e-258	713	COG2071@1|root,2QR1H@2759|Eukaryota,37RE4@33090|Viridiplantae,3G7M2@35493|Streptophyta	33090|Viridiplantae	F	Class I glutamine amidotransferase-like superfamily protein	NA	NA	NA	NA	NA	NA	NA	NA	NA	NA	NA	NA	Peptidase_C26
10	evm.model.s_710.1583	161934.XP_010680508.1	2.14e-276	773	COG0037@1|root,KOG2840@2759|Eukaryota,37QR3@33090|Viridiplantae,3G7S5@35493|Streptophyta	33090|Viridiplantae	J	cysteine	NA	NA	NA	NA	NA	NA	NA	NA	NA	NA	NA	NA	Aminotran_5
11	evm.model.s_710.2049	2711.XP_006466482.1	1.15e-76	237	28MQU@1|root,2QU8T@2759|Eukaryota,37NRT@33090|Viridiplantae,3GCIY@35493|Streptophyta	33090|Viridiplantae	S	lob domain-containing protein	NA	GO:0006807,GO:0007275,GO:0008150,GO:0008152,GO:0009653,GO:0009965,GO:0010016,GO:0032501,GO:0032502,GO:0048366,GO:0048367,GO:0048731,GO:0048827,GO:0048856,GO:0060776,GO:0099402,GO:1905392	NA	NA	NA	NA	NA	NA	NA	NA	NA	NA	LOB
12	evm.model.s_710.3064	161934.XP_010680971.1	7.81e-194	555	KOG1192@1|root,KOG1192@2759|Eukaryota,37MYI@33090|Viridiplantae,3G8WS@35493|Streptophyta	33090|Viridiplantae	CG	Belongs to the UDP-glycosyltransferase family	NA	GO:0001101,GO:0003674,GO:0003824,GO:0005575,GO:0005622,GO:0005623,GO:0005737,GO:0005829,GO:0006066,GO:0006082,GO:0006629,GO:0006714,GO:0006720,GO:0006721,GO:0006950,GO:0006970,GO:0008150,GO:0008152,GO:0008194,GO:0008300,GO:0009056,GO:0009628,GO:0009651,GO:0009687,GO:0009719,GO:0009725,GO:0009737,GO:0009987,GO:0010033,GO:0016020,GO:0016042,GO:0016054,GO:0016107,GO:0016115,GO:0016740,GO:0016757,GO:…	2.4.1.218	ko:K08237	NA	NA	NA	NA	ko00000,ko01000,ko01003	NA	GT1	NA	UDPGT
13	evm.model.s_710.3157	161934.XP_010681038.1	4.98e-241	672	COG0534@1|root,KOG1347@2759|Eukaryota,37M3D@33090|Viridiplantae,3G7HK@35493|Streptophyta	33090|Viridiplantae	B	Belongs to the multi antimicrobial extrusion (MATE) (TC 2.A.66.1) family	NA	GO:0003674,GO:0005215,GO:0006810,GO:0006855,GO:0008150,GO:0015238,GO:0015893,GO:0022857,GO:0042221,GO:0042493,GO:0050896,GO:0051179,GO:0051234,GO:0055085	NA	ko:K03327	NA	NA	NA	NA	ko00000,ko02000	2.A.66.1	NA	NA	MatE
14	evm.model.s_710.3366	161934.XP_010679902.1	1.85e-129	374	COG0685@1|root,2QR1E@2759|Eukaryota,37RD2@33090|Viridiplantae,3G8JX@35493|Streptophyta	33090|Viridiplantae	E	Belongs to the peroxidase family	NA	GO:0000302,GO:0003674,GO:0003824,GO:0004130,GO:0004601,GO:0005575,GO:0005622,GO:0005623,GO:0005737,GO:0005739,GO:0005773,GO:0005774,GO:0005777,GO:0005778,GO:0005911,GO:0006950,GO:0006979,GO:0008150,GO:0008152,GO:0009056,GO:0009506,GO:0009507,GO:0009526,GO:0009536,GO:0009636,GO:0009719,GO:0009725,GO:0009735,GO:0009941,GO:0009987,GO:0010033,GO:0016020,GO:0016209,GO:0016491,GO:0016684,GO:0016688,GO:…	1.11.1.11	ko:K00434	ko00053,ko00480,map00053,map00480	NA	R00644	RC00092	ko00000,ko00001,ko01000	NA	NA	NA	peroxidase
15	evm.model.s_710.4386	161934.XP_010685494.1	1.08e-47	165	COG0071@1|root,KOG0710@2759|Eukaryota,37WE9@33090|Viridiplantae,3GKZY@35493|Streptophyta	33090|Viridiplantae	O	Belongs to the small heat shock protein (HSP20) family	NA	NA	NA	ko:K13993	ko04141,map04141	NA	NA	NA	ko00000,ko00001,ko03110	NA	NA	NA	HSP20
16	evm.model.s_710.4421	161934.XP_010685546.1	2.67e-291	810	KOG0169@1|root,KOG0169@2759|Eukaryota,37JZJ@33090|Viridiplantae,3G7IB@35493|Streptophyta	33090|Viridiplantae	I	Phosphoinositide phospholipase C	NA	GO:0003674,GO:0003824,GO:0004435,GO:0004620,GO:0004629,GO:0005575,GO:0005622,GO:0005623,GO:0005737,GO:0005829,GO:0005886,GO:0006950,GO:0008081,GO:0008150,GO:0009266,GO:0009408,GO:0009628,GO:0010286,GO:0016020,GO:0016298,GO:0016787,GO:0016788,GO:0042578,GO:0042592,GO:0044424,GO:0044444,GO:0044464,GO:0048878,GO:0050801,GO:0050896,GO:0055065,GO:0055074,GO:0055080,GO:0065007,GO:0065008,GO:0071944,GO:…	3.1.4.11	ko:K05857	ko00562,ko01100,ko04020,ko04070,ko04919,ko04933,map00562,map01100,map04020,map04070,map04919,map04933	M00130	R03332,R03435,R10952	RC00017,RC00425	ko00000,ko00001,ko00002,ko01000,ko04131	NA	NA	NA	C2,PI-PLC-X,PI-PLC-Y
17	evm.model.s_710.4584	161934.XP_010685828.1	2.49e-28	114	KOG1721@1|root,KOG1721@2759|Eukaryota,37UFH@33090|Viridiplantae,3GIUM@35493|Streptophyta	33090|Viridiplantae	S	Zinc finger protein	NA	GO:0003674,GO:0003676,GO:0003677,GO:0003700,GO:0005488,GO:0005575,GO:0005622,GO:0005623,GO:0005634,GO:0006355,GO:0006950,GO:0006970,GO:0006972,GO:0006979,GO:0008150,GO:0009266,GO:0009314,GO:0009408,GO:0009409,GO:0009411,GO:0009416,GO:0009611,GO:0009628,GO:0009631,GO:0009642,GO:0009643,GO:0009651,GO:0009889,GO:0010033,GO:0010200,GO:0010224,GO:0010243,GO:0010468,GO:0010556,GO:0019219,GO:0019222,GO:…	NA	NA	NA	NA	NA	NA	NA	NA	NA	NA	zf-C2H2_6
18	evm.model.s_12572.74	4081.Solyc00g018770.1.1	9.44e-60	224	2C5NK@1|root,2S2YF@2759|Eukaryota,37YF9@33090|Viridiplantae,3GGK9@35493|Streptophyta,44QZF@71274|asterids	33090|Viridiplantae	S	F-box associated	NA	NA	NA	NA	NA	NA	NA	NA	NA	NA	NA	NA	F-box,FBA_1
19	evm.model.s_12572.751	2711.XP_006487497.1	1.68e-198	554	COG0667@1|root,KOG1575@2759|Eukaryota,37HWG@33090|Viridiplantae,3GH58@35493|Streptophyta	33090|Viridiplantae	C	aldo-keto reductase	NA	NA	NA	NA	NA	NA	NA	NA	NA	NA	NA	NA	Aldo_ket_red
20	evm.model.s_12572.1350	42345.XP_008782183.1	7.21e-116	345	KOG0583@1|root,KOG0583@2759|Eukaryota,37IYA@33090|Viridiplantae,3GBR3@35493|Streptophyta,3KMM6@4447|Liliopsida	33090|Viridiplantae	T	CBL-interacting protein kinase	CIPK6	NA	NA	NA	NA	NA	NA	NA	NA	NA	NA	NA	Pkinase
21	evm.model.s_12572.6269	71139.XP_010037769.1	3.27e-84	256	KOG0406@1|root,KOG0406@2759|Eukaryota,37J10@33090|Viridiplantae,3GECC@35493|Streptophyta	33090|Viridiplantae	O	Belongs to the GST superfamily	NA	GO:0001101,GO:0003674,GO:0003824,GO:0004364,GO:0005575,GO:0005622,GO:0005623,GO:0005737,GO:0006518,GO:0006575,GO:0006749,GO:0006790,GO:0006807,GO:0006950,GO:0008150,GO:0008152,GO:0009056,GO:0009266,GO:0009404,GO:0009407,GO:0009408,GO:0009628,GO:0009636,GO:0009719,GO:0009725,GO:0009733,GO:0009735,GO:0009737,GO:0009739,GO:0009987,GO:0010033,GO:0010035,GO:0010038,GO:0016740,GO:0016765,GO:0019748,GO:…	2.5.1.18	ko:K00799	ko00480,ko00980,ko00982,ko00983,ko01524,ko05200,ko05204,ko05225,ko05418,map00480,map00980,map00982,map00983,map01524,map05200,map05204,map05225,map05418	NA	R03522,R07002,R07003,R07004,R07023,R07024,R07025,R07026,R07069,R07070,R07083,R07084,R07091,R07092,R07093,R07094,R07100,R07113,R07116,R08280,R09409,R11905	RC00004,RC00069,RC00840,RC00948,RC01704,RC01705,RC01706,RC01758,RC01759,RC01765,RC01767,RC01769,RC02243,RC02527,RC02939,RC02940,RC02942,RC02943,RC02944	ko00000,ko00001,ko01000,ko02000	1.A.12.2.2,1.A.12.3.2	NA	NA	GST_C,GST_N
22	evm.model.s_12572.8391	161934.XP_010694823.1	1.99e-118	342	KOG0406@1|root,KOG0406@2759|Eukaryota,37HQ3@33090|Viridiplantae,3G7AJ@35493|Streptophyta	33090|Viridiplantae	O	glutathione s-transferase	NA	GO:0003674,GO:0003824,GO:0004364,GO:0005575,GO:0005622,GO:0005623,GO:0005737,GO:0006518,GO:0006575,GO:0006749,GO:0006790,GO:0006807,GO:0008150,GO:0008152,GO:0009056,GO:0009404,GO:0009407,GO:0009636,GO:0009987,GO:0016740,GO:0016765,GO:0019748,GO:0034641,GO:0042221,GO:0043603,GO:0044237,GO:0044248,GO:0044424,GO:0044464,GO:0050896,GO:0051186,GO:0071704,GO:0098754,GO:1901564	2.5.1.18	ko:K00799	ko00480,ko00980,ko00982,ko00983,ko01524,ko05200,ko05204,ko05225,ko05418,map00480,map00980,map00982,map00983,map01524,map05200,map05204,map05225,map05418	NA	R03522,R07002,R07003,R07004,R07023,R07024,R07025,R07026,R07069,R07070,R07083,R07084,R07091,R07092,R07093,R07094,R07100,R07113,R07116,R08280,R09409,R11905	RC00004,RC00069,RC00840,RC00948,RC01704,RC01705,RC01706,RC01758,RC01759,RC01765,RC01767,RC01769,RC02243,RC02527,RC02939,RC02940,RC02942,RC02943,RC02944	ko00000,ko00001,ko01000,ko02000	1.A.12.2.2,1.A.12.3.2	NA	NA	GST_C_2,GST_N
23	evm.model.s_12572.9048	161934.XP_010694233.1	9.98e-75	223	COG0023@1|root,KOG1770@2759|Eukaryota,37UPU@33090|Viridiplantae,3GINU@35493|Streptophyta	33090|Viridiplantae	J	Protein translation factor SUI1 homolog	NA	NA	NA	ko:K03113	ko03013,map03013	NA	NA	NA	ko00000,ko00001,ko03012	NA	NA	NA	SUI1
24	evm.model.s_12572.9169	161934.XP_010675678.1	1.09e-65	201	KOG4267@1|root,KOG4267@2759|Eukaryota,37VG7@33090|Viridiplantae,3GIKT@35493|Streptophyta	33090|Viridiplantae	S	UPF0136 membrane protein At2g26240-like	NA	GO:0005575,GO:0005622,GO:0005623,GO:0005634,GO:0005737,GO:0012505,GO:0043226,GO:0043227,GO:0043229,GO:0043231,GO:0044424,GO:0044464	NA	NA	NA	NA	NA	NA	NA	NA	NA	NA	Tmemb_14
25	evm.model.s_1327.3964	29760.VIT_07s0104g01800.t01	1.11e-108	318	COG0625@1|root,KOG0867@2759|Eukaryota,37N5S@33090|Viridiplantae,3GDH8@35493|Streptophyta	33090|Viridiplantae	O	Belongs to the GST superfamily	NA	GO:0003674,GO:0003824,GO:0004364,GO:0005488,GO:0005515,GO:0005575,GO:0005622,GO:0005623,GO:0005737,GO:0006518,GO:0006575,GO:0006749,GO:0006790,GO:0006807,GO:0006950,GO:0008150,GO:0008152,GO:0009056,GO:0009404,GO:0009407,GO:0009635,GO:0009636,GO:0009987,GO:0016740,GO:0016765,GO:0019748,GO:0032991,GO:0034641,GO:0042221,GO:0042802,GO:0042803,GO:0043603,GO:0044237,GO:0044248,GO:0044424,GO:0044464,GO:…	2.5.1.18	ko:K00799	ko00480,ko00980,ko00982,ko00983,ko01524,ko05200,ko05204,ko05225,ko05418,map00480,map00980,map00982,map00983,map01524,map05200,map05204,map05225,map05418	NA	R03522,R07002,R07003,R07004,R07023,R07024,R07025,R07026,R07069,R07070,R07083,R07084,R07091,R07092,R07093,R07094,R07100,R07113,R07116,R08280,R09409,R11905	RC00004,RC00069,RC00840,RC00948,RC01704,RC01705,RC01706,RC01758,RC01759,RC01765,RC01767,RC01769,RC02243,RC02527,RC02939,RC02940,RC02942,RC02943,RC02944	ko00000,ko00001,ko01000,ko02000	1.A.12.2.2,1.A.12.3.2	NA	NA	GST_C,GST_N
26	evm.model.s_1327.4736	161934.XP_010678535.1	1.34e-117	341	KOG0406@1|root,KOG0406@2759|Eukaryota,37SRT@33090|Viridiplantae,3GHE6@35493|Streptophyta	33090|Viridiplantae	O	glutathione s-transferase	NA	NA	2.5.1.18	ko:K00799	ko00480,ko00980,ko00982,ko00983,ko01524,ko05200,ko05204,ko05225,ko05418,map00480,map00980,map00982,map00983,map01524,map05200,map05204,map05225,map05418	NA	R03522,R07002,R07003,R07004,R07023,R07024,R07025,R07026,R07069,R07070,R07083,R07084,R07091,R07092,R07093,R07094,R07100,R07113,R07116,R08280,R09409,R11905	RC00004,RC00069,RC00840,RC00948,RC01704,RC01705,RC01706,RC01758,RC01759,RC01765,RC01767,RC01769,RC02243,RC02527,RC02939,RC02940,RC02942,RC02943,RC02944	ko00000,ko00001,ko01000,ko02000	1.A.12.2.2,1.A.12.3.2	NA	NA	GST_N
27	evm.model.s_1327.5081	161934.XP_010678769.1	1.66e-116	347	28M3S@1|root,2QTKK@2759|Eukaryota,37SCV@33090|Viridiplantae,3GGV9@35493|Streptophyta	33090|Viridiplantae	S	inactive poly ADP-ribose polymerase	NA	GO:0005575,GO:0005622,GO:0005623,GO:0005737,GO:0005739,GO:0006950,GO:0006970,GO:0008150,GO:0008152,GO:0009628,GO:0009651,GO:0009987,GO:0043226,GO:0043227,GO:0043229,GO:0043231,GO:0044237,GO:0044424,GO:0044444,GO:0044464,GO:0050896,GO:0072593	NA	NA	NA	NA	NA	NA	NA	NA	NA	NA	RST
28	evm.model.s_1327.7779	161934.XP_010679438.1	9.19e-289	809	COG0823@1|root,2QPTW@2759|Eukaryota,37K0C@33090|Viridiplantae,3GE93@35493|Streptophyta	33090|Viridiplantae	U	WD40-like Beta Propeller Repeat	NA	NA	NA	NA	NA	NA	NA	NA	NA	NA	NA	NA	PD40
29	evm.model.s_3233.12	3988.XP_002509749.1	2.2e-110	323	2CNC2@1|root,2QV4N@2759|Eukaryota,37JRN@33090|Viridiplantae,3GCTB@35493|Streptophyta,4JN8W@91835|fabids	33090|Viridiplantae	O	Thaumatin family	NA	GO:0005575,GO:0005576	NA	NA	NA	NA	NA	NA	NA	NA	NA	NA	Thaumatin
30	evm.model.s_6137.17	161934.XP_010689420.1	6.05e-170	475	COG0685@1|root,2QR1E@2759|Eukaryota,37RD2@33090|Viridiplantae,3GADY@35493|Streptophyta	33090|Viridiplantae	E	Belongs to the peroxidase family	NA	NA	1.11.1.11,1.11.1.5	ko:K00428,ko:K00434	ko00053,ko00480,map00053,map00480	NA	R00644	RC00092	ko00000,ko00001,ko01000	NA	NA	NA	peroxidase
31	evm.model.s_821.34	161934.XP_010669900.1	6.71e-71	218	29YBJ@1|root,2RXTQ@2759|Eukaryota,37U6W@33090|Viridiplantae,3GJ6U@35493|Streptophyta	33090|Viridiplantae	J	Belongs to the BetVI family	NA	NA	NA	NA	NA	NA	NA	NA	NA	NA	NA	NA	Bet_v_1
32	evm.model.s_12571.564	161934.XP_010672751.1	1.33e-185	533	28N77@1|root,2QUSI@2759|Eukaryota,37SZF@33090|Viridiplantae,3GCN3@35493|Streptophyta	33090|Viridiplantae	S	Benzyl alcohol	NA	NA	2.3.1.195,2.3.1.196,2.3.1.232	ko:K18858,ko:K19861	ko00592,ko01110,map00592,map01110	NA	R09631	RC00004,RC00041	ko00000,ko00001,ko01000	NA	NA	NA	Transferase
33	evm.model.s_12571.1974	3880.AET03810	1.92e-20	99	KOG1947@1|root,KOG1947@2759|Eukaryota,37SGP@33090|Viridiplantae,3GD5T@35493|Streptophyta,4JRBP@91835|fabids	2759|Eukaryota	S	F-box LRR-repeat protein	NA	GO:0000209,GO:0003674,GO:0003824,GO:0004842,GO:0005575,GO:0005622,GO:0005623,GO:0005737,GO:0005829,GO:0006464,GO:0006807,GO:0008150,GO:0008152,GO:0009987,GO:0016567,GO:0016740,GO:0019538,GO:0019787,GO:0032446,GO:0036211,GO:0043170,GO:0043412,GO:0043687,GO:0044237,GO:0044238,GO:0044260,GO:0044267,GO:0044424,GO:0044444,GO:0044464,GO:0070647,GO:0071704,GO:0140096,GO:1901564	NA	ko:K03360,ko:K10268,ko:K10273	ko04111,ko04120,map04111,map04120	M00411	NA	NA	ko00000,ko00001,ko00002,ko04121	NA	NA	NA	F-box
34	evm.model.s_12571.2962	161934.XP_010672068.1	1.58e-135	389	COG1028@1|root,KOG0725@2759|Eukaryota,37I6K@33090|Viridiplantae,3GCDJ@35493|Streptophyta	33090|Viridiplantae	Q	Short-chain type dehydrogenase	NA	GO:0003674,GO:0003824,GO:0004033,GO:0005575,GO:0005622,GO:0005623,GO:0005737,GO:0008106,GO:0008150,GO:0008152,GO:0009507,GO:0009536,GO:0016491,GO:0016614,GO:0016616,GO:0043226,GO:0043227,GO:0043229,GO:0043231,GO:0044424,GO:0044444,GO:0044464,GO:0055114	1.1.1.100	ko:K00059	ko00061,ko00333,ko00780,ko01040,ko01100,ko01130,ko01212,map00061,map00333,map00780,map01040,map01100,map01130,map01212	M00083,M00572	R04533,R04534,R04536,R04543,R04566,R04953,R04964,R07759,R07763,R10116,R10120,R11671	RC00029,RC00117	ko00000,ko00001,ko00002,ko01000,ko01004	NA	NA	NA	adh_short_C2
35	evm.model.s_12571.5059	161934.XP_010676385.1	1.07e-49	191	28NFB@1|root,2QV0W@2759|Eukaryota,37RBB@33090|Viridiplantae,3G77U@35493|Streptophyta	33090|Viridiplantae	NA	NA	NA	NA	NA	NA	NA	NA	NA	NA	NA	NA	NA	NA	NA
36	evm.model.s_12571.5379	57918.XP_004298693.1	9.11e-59	191	28JD8@1|root,2QRS3@2759|Eukaryota,37KGM@33090|Viridiplantae,3GG8K@35493|Streptophyta,4JE91@91835|fabids	33090|Viridiplantae	S	Protein of unknown function (DUF1442)	NA	NA	NA	NA	NA	NA	NA	NA	NA	NA	NA	NA	DUF1442
37	evm.model.s_12571.5656	161934.XP_010689420.1	6.05e-170	475	COG0685@1|root,2QR1E@2759|Eukaryota,37RD2@33090|Viridiplantae,3GADY@35493|Streptophyta	33090|Viridiplantae	E	Belongs to the peroxidase family	NA	NA	1.11.1.11,1.11.1.5	ko:K00428,ko:K00434	ko00053,ko00480,map00053,map00480	NA	R00644	RC00092	ko00000,ko00001,ko01000	NA	NA	NA	peroxidase
38	evm.model.s_12571.5767	57918.XP_004302697.1	5.36e-281	785	COG3104@1|root,KOG1237@2759|Eukaryota,37P0E@33090|Viridiplantae,3G7FY@35493|Streptophyta,4JEEC@91835|fabids	33090|Viridiplantae	E	Protein NRT1 PTR FAMILY	NA	NA	NA	ko:K14638	NA	NA	NA	NA	ko00000,ko02000	2.A.17.3	NA	NA	PTR2
39	evm.model.s_12571.5865	161934.XP_010669820.1	6.2e-185	530	KOG0583@1|root,KOG0583@2759|Eukaryota,37IYA@33090|Viridiplantae,3GBR3@35493|Streptophyta	33090|Viridiplantae	T	Non-specific serine threonine protein kinase	CIPK6	GO:0003674,GO:0003824,GO:0004672,GO:0004674,GO:0005575,GO:0005622,GO:0005623,GO:0006464,GO:0006468,GO:0006793,GO:0006796,GO:0006807,GO:0007154,GO:0007165,GO:0008150,GO:0008152,GO:0009987,GO:0016301,GO:0016310,GO:0016740,GO:0016772,GO:0016773,GO:0018105,GO:0018107,GO:0018193,GO:0018209,GO:0018210,GO:0019538,GO:0023052,GO:0035556,GO:0036211,GO:0043170,GO:0043412,GO:0044237,GO:0044238,GO:0044260,GO:…	2.7.11.11	ko:K07198	ko04068,ko04140,ko04150,ko04151,ko04152,ko04211,ko04213,ko04371,ko04530,ko04710,ko04714,ko04910,ko04920,ko04921,ko04922,ko04931,ko04932,ko05410,ko05418,map04068,map04140,map04150,map04151,map04152,map04211,map04213,map04371,map04530,map04710,map04714,map04910,map04920,map04921,map04922,map04931,map04932,map05410,map05418	NA	NA	NA	ko00000,ko00001,ko01000,ko01001,ko03029,ko04131	NA	NA	NA	NAF,Pkinase
40	evm.model.s_12571.5892	161934.XP_010696229.1	5.87e-171	484	COG0604@1|root,KOG1198@2759|Eukaryota,37Q17@33090|Viridiplantae,3GDC0@35493|Streptophyta	33090|Viridiplantae	C	Quinone-oxidoreductase homolog, chloroplastic	NA	GO:0005575,GO:0005622,GO:0005623,GO:0005737,GO:0005773,GO:0005886,GO:0009507,GO:0009526,GO:0009534,GO:0009535,GO:0009536,GO:0009579,GO:0009941,GO:0016020,GO:0031967,GO:0031975,GO:0031976,GO:0031984,GO:0034357,GO:0042651,GO:0043226,GO:0043227,GO:0043229,GO:0043231,GO:0044422,GO:0044424,GO:0044434,GO:0044435,GO:0044436,GO:0044444,GO:0044446,GO:0044464,GO:0055035,GO:0071944	NA	NA	NA	NA	NA	NA	NA	NA	NA	NA	ADH_N,ADH_zinc_N_2
41	evm.model.s_12571.6213	161934.XP_010683612.1	4.53e-115	352	KOG1339@1|root,KOG1339@2759|Eukaryota,37QU9@33090|Viridiplantae,3GEW8@35493|Streptophyta	33090|Viridiplantae	O	Belongs to the peptidase A1 family	NA	NA	3.4.23.25	ko:K01381	ko04138,map04138	NA	NA	NA	ko00000,ko00001,ko01000,ko01002	NA	NA	NA	TAXi_C,TAXi_N
42	evm.model.s_12571.7336	161934.XP_010685834.1	6.6e-79	243	COG5147@1|root,KOG0048@2759|Eukaryota,37S61@33090|Viridiplantae,3GD07@35493|Streptophyta	33090|Viridiplantae	K	Transcription factor	NA	GO:0000981,GO:0000988,GO:0000989,GO:0001067,GO:0001076,GO:0001101,GO:0001134,GO:0001135,GO:0003674,GO:0003676,GO:0003677,GO:0003700,GO:0005488,GO:0005575,GO:0005622,GO:0005623,GO:0005634,GO:0006355,GO:0006357,GO:0008150,GO:0009719,GO:0009723,GO:0009725,GO:0009739,GO:0009751,GO:0009753,GO:0009889,GO:0009987,GO:0010033,GO:0010035,GO:0010038,GO:0010200,GO:0010243,GO:0010468,GO:0010556,GO:0014070,GO:…	NA	ko:K09422	NA	NA	NA	NA	ko00000,ko03000	NA	NA	NA	Myb_DNA-binding
43	evm.model.s_4521.3	161934.XP_010672299.1	1.68e-122	359	COG3979@1|root,KOG4742@2759|Eukaryota,37QEZ@33090|Viridiplantae,3GB98@35493|Streptophyta	33090|Viridiplantae	L	Endochitinase	NA	GO:0002376,GO:0005575,GO:0005576,GO:0005618,GO:0005623,GO:0005886,GO:0006950,GO:0006952,GO:0006955,GO:0007275,GO:0007568,GO:0008150,GO:0009505,GO:0009605,GO:0009607,GO:0009615,GO:0009620,GO:0009627,GO:0009635,GO:0009636,GO:0009814,GO:0010033,GO:0010035,GO:0010038,GO:0010150,GO:0010243,GO:0010272,GO:0014070,GO:0016020,GO:0030312,GO:0032501,GO:0032502,GO:0042221,GO:0043207,GO:0044464,GO:0045087,GO:…	3.2.1.14	ko:K01183	ko00520,ko01100,map00520,map01100	NA	R01206,R02334	RC00467	ko00000,ko00001,ko01000	NA	GH18	NA	Chitin_bind_1,Glyco_hydro_19
44	evm.model.s_12366.20	161934.XP_010680374.1	4.89e-215	598	COG1064@1|root,KOG0023@2759|Eukaryota,37KEI@33090|Viridiplantae,3G8HT@35493|Streptophyta	33090|Viridiplantae	Q	Dehydrogenase	ELI3-1	GO:0003674,GO:0003824,GO:0006725,GO:0008150,GO:0008152,GO:0009058,GO:0009605,GO:0009607,GO:0009617,GO:0009698,GO:0009699,GO:0009808,GO:0009809,GO:0009987,GO:0016491,GO:0016614,GO:0016616,GO:0019438,GO:0019748,GO:0043207,GO:0044237,GO:0044249,GO:0044550,GO:0045551,GO:0047681,GO:0050896,GO:0051704,GO:0051707,GO:0055114,GO:0071704,GO:1901360,GO:1901362,GO:1901576	1.1.1.195	ko:K00083	ko00940,ko01100,ko01110,map00940,map01100,map01110	M00039	R02593,R03918,R06570,R06571,R07437	RC00649	ko00000,ko00001,ko00002,ko01000	NA	NA	NA	ADH_N,ADH_zinc_N
45	evm.model.s_340.19	161934.XP_010688633.1	5.91e-48	169	2C8JB@1|root,2SSTD@2759|Eukaryota,3810S@33090|Viridiplantae,3GQX4@35493|Streptophyta	33090|Viridiplantae	T	Antiviral protein	NA	NA	NA	NA	NA	NA	NA	NA	NA	NA	NA	NA	RIP
46	evm.model.s_1516.4	3711.Bra015435.1-P	9.33e-70	219	KOG1192@1|root,KOG1192@2759|Eukaryota,37SXF@33090|Viridiplantae,3GAE4@35493|Streptophyta	33090|Viridiplantae	CG	Belongs to the UDP-glycosyltransferase family	NA	GO:0000278,GO:0000280,GO:0000281,GO:0000910,GO:0000911,GO:0000919,GO:0001101,GO:0003674,GO:0003824,GO:0005575,GO:0005622,GO:0005623,GO:0005737,GO:0005794,GO:0006082,GO:0006520,GO:0006725,GO:0006807,GO:0006996,GO:0007049,GO:0008150,GO:0008152,GO:0008194,GO:0009072,GO:0009524,GO:0009719,GO:0009725,GO:0009751,GO:0009832,GO:0009920,GO:0009987,GO:0010033,GO:0012505,GO:0014070,GO:0016043,GO:0016740,GO:…	2.4.1.121,2.4.1.218,2.4.1.271,2.4.1.298,2.4.1.324	ko:K08237,ko:K12338,ko:K13692,ko:K21371,ko:K21374	ko00942,map00942	NA	R06546,R06547,R07874,R07911	RC00005,RC00171	ko00000,ko00001,ko01000,ko01003	NA	GT1	NA	UDPGT
47	evm.model.s_1516.8	161934.XP_010673328.1	1.07e-234	658	KOG1192@1|root,KOG1192@2759|Eukaryota,37SXF@33090|Viridiplantae,3GAE4@35493|Streptophyta	33090|Viridiplantae	CG	Belongs to the UDP-glycosyltransferase family	NA	GO:0003674,GO:0003824,GO:0005575,GO:0005622,GO:0005623,GO:0005737,GO:0005794,GO:0008194,GO:0012505,GO:0016740,GO:0016757,GO:0016758,GO:0035251,GO:0043226,GO:0043227,GO:0043229,GO:0043231,GO:0044424,GO:0044444,GO:0044464,GO:0046527,GO:0080043,GO:0080044	2.4.1.218,2.4.1.271,2.4.1.324	ko:K08237,ko:K21371,ko:K21374	NA	NA	NA	NA	ko00000,ko01000,ko01003	NA	GT1	NA	UDPGT
48	evm.model.s_1773.5	3880.AES77919	2.97e-180	510	COG0667@1|root,KOG1575@2759|Eukaryota,37HWG@33090|Viridiplantae,3GH58@35493|Streptophyta,4JCZD@91835|fabids	33090|Viridiplantae	C	reductase	NA	NA	NA	NA	NA	NA	NA	NA	NA	NA	NA	NA	Aldo_ket_red
49	evm.model.s_11645.12	161934.XP_010672299.1	6.36e-135	389	COG3979@1|root,KOG4742@2759|Eukaryota,37QEZ@33090|Viridiplantae,3GB98@35493|Streptophyta	33090|Viridiplantae	L	Endochitinase	NA	GO:0002376,GO:0005575,GO:0005576,GO:0005618,GO:0005623,GO:0005886,GO:0006950,GO:0006952,GO:0006955,GO:0007275,GO:0007568,GO:0008150,GO:0009505,GO:0009605,GO:0009607,GO:0009615,GO:0009620,GO:0009627,GO:0009635,GO:0009636,GO:0009814,GO:0010033,GO:0010035,GO:0010038,GO:0010150,GO:0010243,GO:0010272,GO:0014070,GO:0016020,GO:0030312,GO:0032501,GO:0032502,GO:0042221,GO:0043207,GO:0044464,GO:0045087,GO:…	3.2.1.14	ko:K01183	ko00520,ko01100,map00520,map01100	NA	R01206,R02334	RC00467	ko00000,ko00001,ko01000	NA	GH18	NA	Chitin_bind_1,Glyco_hydro_19
50	evm.model.s_37.1779	3988.XP_002521220.1	4.67e-150	430	COG0506@1|root,KOG0186@2759|Eukaryota,37PAU@33090|Viridiplantae,3G8P2@35493|Streptophyta,4JIXB@91835|fabids	33090|Viridiplantae	E	Converts proline to delta-1-pyrroline-5-carboxylate	PDH	GO:0000166,GO:0001101,GO:0003674,GO:0003824,GO:0004657,GO:0005488,GO:0005575,GO:0005622,GO:0005623,GO:0005737,GO:0005739,GO:0006082,GO:0006520,GO:0006536,GO:0006560,GO:0006562,GO:0006807,GO:0006950,GO:0006952,GO:0006970,GO:0006979,GO:0008150,GO:0008152,GO:0009056,GO:0009063,GO:0009064,GO:0009065,GO:0009414,GO:0009415,GO:0009605,GO:0009607,GO:0009617,GO:0009628,GO:0009987,GO:0010035,GO:0010133,GO:…	NA	ko:K00318	ko00330,ko01100,ko01110,ko01130,map00330,map01100,map01110,map01130	NA	R10507	RC00083	ko00000,ko00001,ko01000	NA	NA	NA	Pro_dh
51	evm.model.s_37.2231	4432.XP_010279430.1	1.58e-24	98.6	2CFXU@1|root,2S3JQ@2759|Eukaryota,37W6B@33090|Viridiplantae,3GKMJ@35493|Streptophyta	33090|Viridiplantae	NA	NA	NA	NA	NA	NA	NA	NA	NA	NA	NA	NA	NA	NA	NA
52	evm.model.s_37.3069	3694.POPTR_0005s08320.1	1.9e-10	58.5	2EA5G@1|root,2SGEP@2759|Eukaryota,37XY9@33090|Viridiplantae,3GMIP@35493|Streptophyta	33090|Viridiplantae	NA	NA	NA	NA	NA	NA	NA	NA	NA	NA	NA	NA	NA	NA	NA
53	evm.model.s_37.5131	161934.XP_010690349.1	4.45e-178	505	29FKQ@1|root,2RNSF@2759|Eukaryota,37RKR@33090|Viridiplantae,3GGQ9@35493|Streptophyta	33090|Viridiplantae	S	belongs to the leguminous lectin family	NA	NA	NA	NA	NA	NA	NA	NA	NA	NA	NA	NA	Lectin_legB
54	evm.model.s_866.141	3649.evm.model.supercontig_51.81	1.21e-50	179	28KW7@1|root,2QTCR@2759|Eukaryota,37PTH@33090|Viridiplantae,3GBY3@35493|Streptophyta,3HQU6@3699|Brassicales	33090|Viridiplantae	S	Hydroxyproline-rich glycoprotein family protein	NA	GO:0003674,GO:0005488,GO:0005575,GO:0005622,GO:0005623,GO:0005634,GO:0005737,GO:0006950,GO:0006952,GO:0008150,GO:0009605,GO:0009607,GO:0009617,GO:0009987,GO:0010118,GO:0030246,GO:0042742,GO:0043207,GO:0043226,GO:0043227,GO:0043229,GO:0043231,GO:0044424,GO:0044464,GO:0050896,GO:0051704,GO:0051707,GO:0090332,GO:0098542	NA	NA	NA	NA	NA	NA	NA	NA	NA	NA	NA
55	evm.model.s_866.1278	161934.XP_010689305.1	4.77e-112	327	2BYKQ@1|root,2QQ4A@2759|Eukaryota,37KIT@33090|Viridiplantae,3G7XG@35493|Streptophyta	33090|Viridiplantae	S	germin-like protein	GER1	GO:0000325,GO:0005575,GO:0005576,GO:0005618,GO:0005622,GO:0005623,GO:0005737,GO:0005773,GO:0005886,GO:0006950,GO:0006970,GO:0008150,GO:0009628,GO:0009651,GO:0016020,GO:0030312,GO:0031012,GO:0043226,GO:0043227,GO:0043229,GO:0043231,GO:0044421,GO:0044424,GO:0044444,GO:0044464,GO:0050896,GO:0071944	NA	NA	NA	NA	NA	NA	NA	NA	NA	NA	Cupin_1
56	evm.model.s_866.3073	161934.XP_010667470.1	1.41e-78	246	29WAF@1|root,2RXP4@2759|Eukaryota,37U3K@33090|Viridiplantae,3GI59@35493|Streptophyta	33090|Viridiplantae	S	At1g76070-like	NA	GO:0005575,GO:0005623,GO:0005886,GO:0016020,GO:0044464,GO:0071944	NA	NA	NA	NA	NA	NA	NA	NA	NA	NA	NA
57	evm.model.s_866.4996	3983.cassava4.1_018154m	2.51e-65	205	COG0259@1|root,KOG2586@2759|Eukaryota,388WT@33090|Viridiplantae,3GXP1@35493|Streptophyta,4JW4E@91835|fabids	33090|Viridiplantae	H	Pyridoxine 5'-phosphate oxidase C-terminal dimerisation region	NA	NA	NA	NA	NA	NA	NA	NA	NA	NA	NA	NA	PNP_phzG_C
58	evm.model.s_866.8703	161934.XP_010667926.1	6.4e-172	485	COG2513@1|root,KOG1260@2759|Eukaryota,37HN9@33090|Viridiplantae,3GD3G@35493|Streptophyta	33090|Viridiplantae	C	Carboxyvinyl-carboxyphosphonate phosphorylmutase	NA	GO:0005575,GO:0005622,GO:0005623,GO:0005737,GO:0009507,GO:0009532,GO:0009536,GO:0009570,GO:0043226,GO:0043227,GO:0043229,GO:0043231,GO:0044422,GO:0044424,GO:0044434,GO:0044435,GO:0044444,GO:0044446,GO:0044464	NA	NA	NA	NA	NA	NA	NA	NA	NA	NA	PEP_mutase
59	evm.model.s_39.249	4432.XP_010264224.1	1.9e-33	147	28YNA@1|root,2R5G8@2759|Eukaryota,37SZ0@33090|Viridiplantae,3GDPK@35493|Streptophyta	33090|Viridiplantae	S	isoform X1	NA	NA	NA	NA	NA	NA	NA	NA	NA	NA	NA	NA	DUF863
60	evm.model.s_39.1108	161934.XP_010687260.1	1.07e-69	214	29YBJ@1|root,2RXTQ@2759|Eukaryota,37U6W@33090|Viridiplantae,3GJ6U@35493|Streptophyta	33090|Viridiplantae	J	Belongs to the BetVI family	NA	NA	NA	NA	NA	NA	NA	NA	NA	NA	NA	NA	Bet_v_1
61	evm.model.s_39.1109	161934.XP_010669900.1	2.72e-70	216	29YBJ@1|root,2RXTQ@2759|Eukaryota,37U6W@33090|Viridiplantae,3GJ6U@35493|Streptophyta	33090|Viridiplantae	J	Belongs to the BetVI family	NA	NA	NA	NA	NA	NA	NA	NA	NA	NA	NA	NA	Bet_v_1
62	evm.model.s_39.1988	161934.XP_010683458.1	5.87e-284	783	KOG0598@1|root,KOG0598@2759|Eukaryota,37MXE@33090|Viridiplantae,3GC8K@35493|Streptophyta	33090|Viridiplantae	T	serine threonine-protein kinase	NA	GO:0003674,GO:0003824,GO:0004672,GO:0004674,GO:0005575,GO:0005622,GO:0005623,GO:0005634,GO:0005737,GO:0006417,GO:0006464,GO:0006468,GO:0006793,GO:0006796,GO:0006807,GO:0006950,GO:0006970,GO:0007154,GO:0007165,GO:0008150,GO:0008152,GO:0008285,GO:0009266,GO:0009408,GO:0009409,GO:0009628,GO:0009651,GO:0009889,GO:0009891,GO:0009893,GO:0009987,GO:0010468,GO:0010556,GO:0010557,GO:0010604,GO:0010608,GO:…	2.7.11.1	ko:K04688	ko01521,ko01522,ko04012,ko04066,ko04140,ko04150,ko04151,ko04152,ko04211,ko04212,ko04213,ko04350,ko04371,ko04666,ko04714,ko04910,ko04931,ko05165,ko05200,ko05205,ko05210,ko05212,ko05221,ko05224,ko05225,ko05226,ko05231,map01521,map01522,map04012,map04066,map04140,map04150,map04151,map04152,map04211,map04212,map04213,map04350,map04371,map04666,map04714,map04910,map04931,map05165,map05200,map05205,map…	NA	NA	NA	ko00000,ko00001,ko01000,ko01001	NA	NA	NA	Pkinase
63	evm.model.s_39.3139	161934.XP_010689978.1	9.42e-95	295	28IIJ@1|root,2QQVK@2759|Eukaryota,37SA4@33090|Viridiplantae,3GG4F@35493|Streptophyta	33090|Viridiplantae	S	carboxyl	NA	NA	2.1.1.141,2.1.1.273,2.1.1.274,2.1.1.277	ko:K08241,ko:K21482,ko:K21483,ko:K21485	ko00592,ko01110,map00592,map01110	NA	R05759	RC00003,RC00460	ko00000,ko00001,ko01000	NA	NA	NA	Methyltransf_7
64	evm.model.s_39.3528	161934.XP_010676708.1	2.9e-173	491	28KR2@1|root,2QT73@2759|Eukaryota,37NM4@33090|Viridiplantae,3GG6K@35493|Streptophyta	33090|Viridiplantae	S	F-box protein	NA	GO:0006464,GO:0006508,GO:0006511,GO:0006807,GO:0008150,GO:0008152,GO:0009056,GO:0009057,GO:0009987,GO:0016567,GO:0019538,GO:0019941,GO:0030163,GO:0032446,GO:0036211,GO:0043170,GO:0043412,GO:0043632,GO:0044237,GO:0044238,GO:0044248,GO:0044257,GO:0044260,GO:0044265,GO:0044267,GO:0051603,GO:0070647,GO:0071704,GO:1901564,GO:1901565,GO:1901575	NA	NA	NA	NA	NA	NA	NA	NA	NA	NA	F-box-like,Herpes_UL92
65	evm.model.s_39.3556	161934.XP_010671174.1	4.17e-76	234	28N1M@1|root,2QUKI@2759|Eukaryota,37NJX@33090|Viridiplantae,3G732@35493|Streptophyta	33090|Viridiplantae	S	GEM-like protein	NA	NA	NA	NA	NA	NA	NA	NA	NA	NA	NA	NA	GRAM
66	evm.model.s_39.3558	161934.XP_010671174.1	4.64e-84	254	28N1M@1|root,2QUKI@2759|Eukaryota,37NJX@33090|Viridiplantae,3G732@35493|Streptophyta	33090|Viridiplantae	S	GEM-like protein	NA	NA	NA	NA	NA	NA	NA	NA	NA	NA	NA	NA	GRAM
67	evm.model.s_39.3811	161934.XP_010689978.1	4.67e-76	242	28IIJ@1|root,2QQVK@2759|Eukaryota,37SA4@33090|Viridiplantae,3GG4F@35493|Streptophyta	33090|Viridiplantae	S	carboxyl	NA	NA	2.1.1.141,2.1.1.273,2.1.1.274,2.1.1.277	ko:K08241,ko:K21482,ko:K21483,ko:K21485	ko00592,ko01110,map00592,map01110	NA	R05759	RC00003,RC00460	ko00000,ko00001,ko01000	NA	NA	NA	Methyltransf_7
68	evm.model.s_39.4484	161934.XP_010687786.1	2.54e-37	134	2CY2S@1|root,2S1IA@2759|Eukaryota,37VF5@33090|Viridiplantae,3GJPQ@35493|Streptophyta	33090|Viridiplantae	NA	NA	NA	NA	NA	NA	NA	NA	NA	NA	NA	NA	NA	NA	NA
69	evm.model.s_39.6706	4096.XP_009764073.1	2.4e-33	120	2BCYM@1|root,2S116@2759|Eukaryota,37V91@33090|Viridiplantae,3GJX6@35493|Streptophyta,44KHZ@71274|asterids	33090|Viridiplantae	S	Auxin responsive protein	NA	GO:0001558,GO:0005575,GO:0005622,GO:0005623,GO:0005634,GO:0005737,GO:0005886,GO:0008150,GO:0016020,GO:0019897,GO:0019898,GO:0030307,GO:0040008,GO:0043226,GO:0043227,GO:0043229,GO:0043231,GO:0044424,GO:0044425,GO:0044459,GO:0044464,GO:0045927,GO:0048518,GO:0048522,GO:0050789,GO:0050794,GO:0051128,GO:0065007,GO:0071944	NA	NA	NA	NA	NA	NA	NA	NA	NA	NA	Auxin_inducible
70	evm.model.s_39.7296	161934.XP_010688554.1	2.4e-155	455	2CNED@1|root,2QVMN@2759|Eukaryota,37RYD@33090|Viridiplantae,3G7Z3@35493|Streptophyta	161934.XP_010688554.1|-	S	F-box protein	NA	NA	NA	NA	NA	NA	NA	NA	NA	NA	NA	NA	NA
71	evm.model.s_39.9614	161934.XP_010669900.1	7.8e-70	215	29YBJ@1|root,2RXTQ@2759|Eukaryota,37U6W@33090|Viridiplantae,3GJ6U@35493|Streptophyta	33090|Viridiplantae	J	Belongs to the BetVI family	NA	NA	NA	NA	NA	NA	NA	NA	NA	NA	NA	NA	Bet_v_1
72	evm.model.s_1303.8	161934.XP_010676813.1	5.51e-132	380	COG1528@1|root,KOG2332@2759|Eukaryota,37KU9@33090|Viridiplantae,3G7TB@35493|Streptophyta	33090|Viridiplantae	P	Stores iron in a soluble, non-toxic, readily available form. Important for iron homeostasis. Iron is taken up in the ferrous form and deposited as ferric hydroxides after oxidation	FTN	GO:0000003,GO:0000041,GO:0000302,GO:0003006,GO:0003674,GO:0005488,GO:0005506,GO:0005515,GO:0005575,GO:0005622,GO:0005623,GO:0005737,GO:0005739,GO:0006810,GO:0006811,GO:0006812,GO:0006826,GO:0006873,GO:0006875,GO:0006879,GO:0006880,GO:0006950,GO:0006979,GO:0007275,GO:0008150,GO:0008152,GO:0009266,GO:0009409,GO:0009507,GO:0009532,GO:0009534,GO:0009535,GO:0009536,GO:0009570,GO:0009579,GO:0009605,GO:…	1.16.3.2	ko:K00522	ko04216,ko04217,ko04978,map04216,map04217,map04978	NA	NA	NA	ko00000,ko00001,ko01000,ko04147	NA	NA	NA	Ferritin
73	evm.model.s_11289.2	161934.XP_010687707.1	5.48e-62	193	2CY1U@1|root,2S1DA@2759|Eukaryota,37VD2@33090|Viridiplantae,3GJN7@35493|Streptophyta	33090|Viridiplantae	S	EG45-like domain containing protein	NA	NA	NA	NA	NA	NA	NA	NA	NA	NA	NA	NA	DPBB_1
74	evm.model.s_945.45	161934.XP_010673726.1	1.89e-137	405	28M8K@1|root,2RWHY@2759|Eukaryota,37T6I@33090|Viridiplantae,3GCGE@35493|Streptophyta	33090|Viridiplantae	S	F-Box protein	NA	GO:0005575,GO:0005911,GO:0006810,GO:0007154,GO:0007165,GO:0008150,GO:0009506,GO:0009719,GO:0009725,GO:0009735,GO:0009736,GO:0009755,GO:0009914,GO:0009987,GO:0010033,GO:0010817,GO:0023052,GO:0030054,GO:0032870,GO:0042221,GO:0050789,GO:0050794,GO:0050896,GO:0051179,GO:0051234,GO:0051716,GO:0055044,GO:0065007,GO:0065008,GO:0070887,GO:0071310,GO:0071368,GO:0071495	NA	NA	NA	NA	NA	NA	NA	NA	NA	NA	F-box-like
75	evm.model.s_5017.4	161934.XP_010673485.1	1.27e-233	660	COG4638@1|root,2QR6Q@2759|Eukaryota,37ND1@33090|Viridiplantae,3G8FE@35493|Streptophyta	33090|Viridiplantae	P	Protochlorophyllide-dependent translocon component 52	NA	GO:0005575,GO:0005622,GO:0005623,GO:0005737,GO:0009507,GO:0009526,GO:0009536,GO:0009941,GO:0031967,GO:0031975,GO:0043226,GO:0043227,GO:0043229,GO:0043231,GO:0044422,GO:0044424,GO:0044434,GO:0044435,GO:0044444,GO:0044446,GO:0044464	NA	NA	NA	NA	NA	NA	NA	NA	NA	NA	PaO,Rieske
76	evm.model.s_2188.18	37682.EMT11295	4.74e-14	73.9	28IZK@1|root,2QVRF@2759|Eukaryota,37NVG@33090|Viridiplantae,3GAI2@35493|Streptophyta,3KW9B@4447|Liliopsida,3IDAN@38820|Poales	33090|Viridiplantae	K	No apical meristem (NAM) protein	NAC5	GO:0000003,GO:0001101,GO:0003006,GO:0003674,GO:0003700,GO:0005488,GO:0005515,GO:0005575,GO:0005622,GO:0005623,GO:0005634,GO:0006355,GO:0006950,GO:0007275,GO:0007568,GO:0008150,GO:0008361,GO:0009314,GO:0009416,GO:0009605,GO:0009607,GO:0009611,GO:0009620,GO:0009628,GO:0009719,GO:0009725,GO:0009743,GO:0009744,GO:0009751,GO:0009753,GO:0009787,GO:0009788,GO:0009790,GO:0009791,GO:0009793,GO:0009889,GO:…	NA	NA	NA	NA	NA	NA	NA	NA	NA	NA	NA
77	evm.model.s_3835.18	102107.XP_008244954.1	4.45e-63	204	28MFN@1|root,2QSH5@2759|Eukaryota,37QPA@33090|Viridiplantae,3GF7X@35493|Streptophyta	33090|Viridiplantae	S	O-acyltransferase (WSD1-like)	NA	NA	NA	NA	NA	NA	NA	NA	NA	NA	NA	NA	WES_acyltransf
78	evm.model.s_12570.357	4098.XP_009592495.1	7.68e-27	113	28N3T@1|root,2QUNY@2759|Eukaryota,37I48@33090|Viridiplantae,3GGQZ@35493|Streptophyta,44JU5@71274|asterids	33090|Viridiplantae	S	Protein kinase C conserved region 2 (CalB)	NA	NA	2.7.7.6	ko:K03006	ko00230,ko00240,ko01100,ko03020,ko05016,ko05168,ko05169,map00230,map00240,map01100,map03020,map05016,map05168,map05169	M00180	R00435,R00441,R00442,R00443	RC02795	br01611,ko00000,ko00001,ko00002,ko01000,ko03021,ko03400	NA	NA	NA	C2
79	evm.model.s_12570.4411	3641.EOX92225	1.09e-05	46.2	2EA5G@1|root,2SGEP@2759|Eukaryota,37XY9@33090|Viridiplantae,3GMIP@35493|Streptophyta	33090|Viridiplantae	NA	NA	NA	NA	NA	NA	NA	NA	NA	NA	NA	NA	NA	NA	NA
80	evm.model.s_12570.5310	161934.XP_010679006.1	2.45e-236	661	KOG1192@1|root,KOG1192@2759|Eukaryota,37IVJ@33090|Viridiplantae,3G9WC@35493|Streptophyta	33090|Viridiplantae	CG	Belongs to the UDP-glycosyltransferase family	NA	NA	2.4.1.195	ko:K11820,ko:K13691	ko00380,ko00966,ko01110,ko01210,map00380,map00966,map01110,map01210	M00370	R03213,R08164,R08668	RC00005,RC00882	ko00000,ko00001,ko00002,ko01000,ko01003	NA	GT1	NA	UDPGT
81	evm.model.s_12570.5629	161934.XP_010673485.1	8.79e-235	663	COG4638@1|root,2QR6Q@2759|Eukaryota,37ND1@33090|Viridiplantae,3G8FE@35493|Streptophyta	33090|Viridiplantae	P	Protochlorophyllide-dependent translocon component 52	NA	GO:0005575,GO:0005622,GO:0005623,GO:0005737,GO:0009507,GO:0009526,GO:0009536,GO:0009941,GO:0031967,GO:0031975,GO:0043226,GO:0043227,GO:0043229,GO:0043231,GO:0044422,GO:0044424,GO:0044434,GO:0044435,GO:0044444,GO:0044446,GO:0044464	NA	NA	NA	NA	NA	NA	NA	NA	NA	NA	PaO,Rieske
82	evm.model.s_12570.5647	218851.Aquca_004_00651.1	8.62e-80	242	COG4638@1|root,2QR6Q@2759|Eukaryota,37ND1@33090|Viridiplantae,3G8FE@35493|Streptophyta	33090|Viridiplantae	P	Protochlorophyllide-dependent translocon component 52	NA	NA	NA	NA	NA	NA	NA	NA	NA	NA	NA	NA	Rieske
83	evm.model.s_12570.5648	161934.XP_010673485.1	8.07e-224	636	COG4638@1|root,2QR6Q@2759|Eukaryota,37ND1@33090|Viridiplantae,3G8FE@35493|Streptophyta	33090|Viridiplantae	P	Protochlorophyllide-dependent translocon component 52	NA	GO:0005575,GO:0005622,GO:0005623,GO:0005737,GO:0009507,GO:0009526,GO:0009536,GO:0009941,GO:0031967,GO:0031975,GO:0043226,GO:0043227,GO:0043229,GO:0043231,GO:0044422,GO:0044424,GO:0044434,GO:0044435,GO:0044444,GO:0044446,GO:0044464	NA	NA	NA	NA	NA	NA	NA	NA	NA	NA	PaO,Rieske
84	evm.model.s_12570.5835	161934.XP_010675572.1	6e-203	588	COG5078@1|root,KOG0895@2759|Eukaryota,37QIF@33090|Viridiplantae,3G8G9@35493|Streptophyta	33090|Viridiplantae	O	Belongs to the ubiquitin-conjugating enzyme family	UBC25	GO:0003674,GO:0003824,GO:0004842,GO:0005488,GO:0005515,GO:0005575,GO:0005622,GO:0005623,GO:0005737,GO:0006464,GO:0006807,GO:0008150,GO:0008152,GO:0009987,GO:0016567,GO:0016740,GO:0019538,GO:0019787,GO:0019899,GO:0031625,GO:0032446,GO:0036211,GO:0043170,GO:0043412,GO:0044237,GO:0044238,GO:0044260,GO:0044267,GO:0044389,GO:0044424,GO:0044464,GO:0061630,GO:0061659,GO:0070647,GO:0071704,GO:0140096,GO:…	2.3.2.23,2.3.2.24	ko:K10581,ko:K10586	ko04120,ko04214,ko04215,map04120,map04214,map04215	NA	NA	NA	ko00000,ko00001,ko01000,ko04121	NA	NA	NA	UQ_con
85	evm.model.s_12570.6221	161934.XP_010675192.1	5.12e-184	517	COG3979@1|root,KOG4742@2759|Eukaryota,37R5A@33090|Viridiplantae,3G9NC@35493|Streptophyta	33090|Viridiplantae	U	Endochitinase	NA	NA	3.2.1.14	ko:K01183,ko:K20547	ko00520,ko01100,ko04016,map00520,map01100,map04016	NA	R01206,R02334	RC00467	ko00000,ko00001,ko01000	NA	CBM18,GH18,GH19	NA	Chitin_bind_1,Glyco_hydro_19
86	evm.model.s_12570.7776	161934.XP_010673919.1	1.43e-232	647	COG0517@1|root,KOG1764@2759|Eukaryota,37IKM@33090|Viridiplantae,3GCV8@35493|Streptophyta	33090|Viridiplantae	C	CBS domain-containing protein	NA	GO:0005575,GO:0005622,GO:0005623,GO:0005737,GO:0005773,GO:0043226,GO:0043227,GO:0043229,GO:0043231,GO:0044424,GO:0044444,GO:0044464	NA	NA	NA	NA	NA	NA	NA	NA	NA	NA	CBS
87	evm.model.s_6311.1	102107.XP_008224858.1	1.08e-92	291	COG0515@1|root,2QWDY@2759|Eukaryota,37QJ4@33090|Viridiplantae,3G71R@35493|Streptophyta,4JSFW@91835|fabids	33090|Viridiplantae	T	Cysteine-rich receptor-like protein kinase	NA	GO:0003674,GO:0003824,GO:0004672,GO:0004674,GO:0005575,GO:0005623,GO:0005886,GO:0006464,GO:0006468,GO:0006793,GO:0006796,GO:0006807,GO:0006950,GO:0006952,GO:0008150,GO:0008152,GO:0009605,GO:0009607,GO:0009617,GO:0009987,GO:0016020,GO:0016301,GO:0016310,GO:0016740,GO:0016772,GO:0016773,GO:0019538,GO:0036211,GO:0042742,GO:0043170,GO:0043207,GO:0043412,GO:0044237,GO:0044238,GO:0044260,GO:0044267,GO:…	NA	NA	NA	NA	NA	NA	NA	NA	NA	NA	Pkinase_Tyr
88	evm.model.s_12567.17	161934.XP_010677123.1	6.67999999998599e-313	861	COG0477@1|root,KOG2533@2759|Eukaryota,37IU5@33090|Viridiplantae,3GC6T@35493|Streptophyta	33090|Viridiplantae	G	glycerol-3-phosphate transporter	NA	GO:0005575,GO:0005622,GO:0005623,GO:0005737,GO:0005773,GO:0005774,GO:0008150,GO:0016020,GO:0031090,GO:0042592,GO:0043226,GO:0043227,GO:0043229,GO:0043231,GO:0044422,GO:0044424,GO:0044437,GO:0044444,GO:0044446,GO:0044464,GO:0048878,GO:0050801,GO:0055062,GO:0055081,GO:0055083,GO:0065007,GO:0065008,GO:0072505,GO:0072506,GO:0098588,GO:0098771,GO:0098805	NA	ko:K13783	NA	NA	NA	NA	ko00000,ko02000	2.A.1.4	NA	NA	MFS_1
89	evm.model.s_12567.23	161934.XP_010677123.1	9.47999999998367e-313	860	COG0477@1|root,KOG2533@2759|Eukaryota,37IU5@33090|Viridiplantae,3GC6T@35493|Streptophyta	33090|Viridiplantae	G	glycerol-3-phosphate transporter	NA	GO:0005575,GO:0005622,GO:0005623,GO:0005737,GO:0005773,GO:0005774,GO:0008150,GO:0016020,GO:0031090,GO:0042592,GO:0043226,GO:0043227,GO:0043229,GO:0043231,GO:0044422,GO:0044424,GO:0044437,GO:0044444,GO:0044446,GO:0044464,GO:0048878,GO:0050801,GO:0055062,GO:0055081,GO:0055083,GO:0065007,GO:0065008,GO:0072505,GO:0072506,GO:0098588,GO:0098771,GO:0098805	NA	ko:K13783	NA	NA	NA	NA	ko00000,ko02000	2.A.1.4	NA	NA	MFS_1
90	evm.model.s_9694.14	161934.XP_010683701.1	3.8e-75	226	COG1552@1|root,KOG0003@2759|Eukaryota,37TWI@33090|Viridiplantae	33090|Viridiplantae	J	ubiquitin-60S ribosomal protein	NA	NA	NA	ko:K02927	ko03010,map03010	M00177,M00179	NA	NA	br01610,ko00000,ko00001,ko00002,ko03011	NA	NA	NA	Ribosomal_L40e,ubiquitin
91	evm.model.s_12283.9	161934.XP_010689978.1	5.31e-87	274	28IIJ@1|root,2QQVK@2759|Eukaryota,37SA4@33090|Viridiplantae,3GG4F@35493|Streptophyta	33090|Viridiplantae	S	carboxyl	NA	NA	2.1.1.141,2.1.1.273,2.1.1.274,2.1.1.277	ko:K08241,ko:K21482,ko:K21483,ko:K21485	ko00592,ko01110,map00592,map01110	NA	R05759	RC00003,RC00460	ko00000,ko00001,ko01000	NA	NA	NA	Methyltransf_7
92	evm.model.s_36.402	161934.XP_010671814.1	1.4e-71	220	KOG4197@1|root,KOG4197@2759|Eukaryota,37VDY@33090|Viridiplantae,3GIR5@35493|Streptophyta	33090|Viridiplantae	S	Protein of unknown function (DUF1685)	NA	NA	NA	NA	NA	NA	NA	NA	NA	NA	NA	NA	DUF1685
93	evm.model.s_36.537	3694.POPTR_0019s12360.1	1.05e-117	347	COG3979@1|root,KOG4742@2759|Eukaryota,37QEZ@33090|Viridiplantae,3GB98@35493|Streptophyta,4JJ7N@91835|fabids	33090|Viridiplantae	S	Endochitinase	Cht4	GO:0003674,GO:0003824,GO:0004553,GO:0004568,GO:0016787,GO:0016798	3.2.1.14	ko:K01183	ko00520,ko01100,map00520,map01100	NA	R01206,R02334	RC00467	ko00000,ko00001,ko01000	NA	GH18	NA	Chitin_bind_1,Glyco_hydro_19
94	evm.model.s_36.538	161934.XP_010672299.1	5.21e-134	387	COG3979@1|root,KOG4742@2759|Eukaryota,37QEZ@33090|Viridiplantae,3GB98@35493|Streptophyta	33090|Viridiplantae	L	Endochitinase	NA	GO:0002376,GO:0005575,GO:0005576,GO:0005618,GO:0005623,GO:0005886,GO:0006950,GO:0006952,GO:0006955,GO:0007275,GO:0007568,GO:0008150,GO:0009505,GO:0009605,GO:0009607,GO:0009615,GO:0009620,GO:0009627,GO:0009635,GO:0009636,GO:0009814,GO:0010033,GO:0010035,GO:0010038,GO:0010150,GO:0010243,GO:0010272,GO:0014070,GO:0016020,GO:0030312,GO:0032501,GO:0032502,GO:0042221,GO:0043207,GO:0044464,GO:0045087,GO:…	3.2.1.14	ko:K01183	ko00520,ko01100,map00520,map01100	NA	R01206,R02334	RC00467	ko00000,ko00001,ko01000	NA	GH18	NA	Chitin_bind_1,Glyco_hydro_19
95	evm.model.s_36.759	161934.XP_010688359.1	4.51e-157	455	COG3325@1|root,KOG2806@2759|Eukaryota,37RZW@33090|Viridiplantae,3G7QF@35493|Streptophyta	33090|Viridiplantae	G	Contains the following InterPro domains Glycoside hydrolase, family 18, catalytic domain (InterPro IPR001223), Chitinase II (InterPro IPR011583), Glycoside hydrolase, catalytic core (InterPro IPR017853), Glycoside hydrolase, subgroup, catalytic core (InterPro IPR013781)	NA	GO:0000323,GO:0001775,GO:0002252,GO:0002263,GO:0002274,GO:0002275,GO:0002283,GO:0002366,GO:0002376,GO:0002443,GO:0002444,GO:0002446,GO:0003674,GO:0003824,GO:0004553,GO:0004568,GO:0005488,GO:0005575,GO:0005576,GO:0005615,GO:0005622,GO:0005623,GO:0005737,GO:0005764,GO:0005773,GO:0006022,GO:0006026,GO:0006030,GO:0006032,GO:0006040,GO:0006807,GO:0006810,GO:0006887,GO:0006955,GO:0007586,GO:0008061,GO:…	3.2.1.14	ko:K01183	ko00520,ko01100,map00520,map01100	NA	R01206,R02334	RC00467	ko00000,ko00001,ko01000	NA	GH18	NA	Glyco_hydro_18
96	evm.model.s_36.761	29760.VIT_11s0149g00330.t01	4.35e-50	168	COG3325@1|root,KOG2806@2759|Eukaryota,37RZW@33090|Viridiplantae,3G7QF@35493|Streptophyta	33090|Viridiplantae	G	Contains the following InterPro domains Glycoside hydrolase, family 18, catalytic domain (InterPro IPR001223), Chitinase II (InterPro IPR011583), Glycoside hydrolase, catalytic core (InterPro IPR017853), Glycoside hydrolase, subgroup, catalytic core (InterPro IPR013781)	NA	GO:0000323,GO:0001775,GO:0002252,GO:0002263,GO:0002274,GO:0002275,GO:0002283,GO:0002366,GO:0002376,GO:0002443,GO:0002444,GO:0002446,GO:0003674,GO:0003824,GO:0004553,GO:0004568,GO:0005488,GO:0005575,GO:0005576,GO:0005615,GO:0005622,GO:0005623,GO:0005737,GO:0005764,GO:0005773,GO:0006022,GO:0006026,GO:0006030,GO:0006032,GO:0006040,GO:0006807,GO:0006810,GO:0006887,GO:0006955,GO:0007586,GO:0008061,GO:…	3.2.1.14	ko:K01183	ko00520,ko01100,map00520,map01100	NA	R01206,R02334	RC00467	ko00000,ko00001,ko01000	NA	GH18	NA	Glyco_hydro_18
97	evm.model.s_36.1787	161934.XP_010671904.1	6.87e-32	132	28NA2@1|root,2QUVH@2759|Eukaryota,37TM4@33090|Viridiplantae,3GFTW@35493|Streptophyta	33090|Viridiplantae	S	F-box kelch-repeat protein	NA	NA	NA	NA	NA	NA	NA	NA	NA	NA	NA	NA	NA
98	evm.model.s_36.1820	29760.VIT_05s0094g00340.t01	1.27e-124	362	COG3979@1|root,KOG4742@2759|Eukaryota,37QEZ@33090|Viridiplantae,3GB98@35493|Streptophyta	33090|Viridiplantae	L	Endochitinase	NA	GO:0002376,GO:0005575,GO:0005576,GO:0005618,GO:0005623,GO:0005886,GO:0006950,GO:0006952,GO:0006955,GO:0007275,GO:0007568,GO:0008150,GO:0009505,GO:0009605,GO:0009607,GO:0009615,GO:0009620,GO:0009627,GO:0009635,GO:0009636,GO:0009814,GO:0010033,GO:0010035,GO:0010038,GO:0010150,GO:0010243,GO:0010272,GO:0014070,GO:0016020,GO:0030312,GO:0032501,GO:0032502,GO:0042221,GO:0043207,GO:0044464,GO:0045087,GO:…	3.2.1.14	ko:K01183	ko00520,ko01100,map00520,map01100	NA	R01206,R02334	RC00467	ko00000,ko00001,ko01000	NA	GH18	NA	Chitin_bind_1,Glyco_hydro_19
99	evm.model.s_36.3202	161934.XP_010673693.1	5.03e-169	481	2CME4@1|root,2QQ3M@2759|Eukaryota,37JV7@33090|Viridiplantae,3GC14@35493|Streptophyta	33090|Viridiplantae	G	Belongs to the glycosyl hydrolase 17 family	NA	GO:0000272,GO:0001871,GO:0003674,GO:0003824,GO:0004553,GO:0005488,GO:0005575,GO:0005623,GO:0005886,GO:0005975,GO:0005976,GO:0006073,GO:0006074,GO:0006076,GO:0006950,GO:0006952,GO:0008150,GO:0008152,GO:0008422,GO:0009056,GO:0009057,GO:0009251,GO:0009605,GO:0009607,GO:0009620,GO:0009987,GO:0015926,GO:0016020,GO:0016052,GO:0016787,GO:0016798,GO:0030246,GO:0030247,GO:0031224,GO:0031225,GO:0031226,GO:…	NA	NA	NA	NA	NA	NA	NA	NA	NA	NA	Glyco_hydro_17
100	evm.model.s_36.6827	42345.XP_008799042.1	1.02e-45	156	28JB2@1|root,2RGTB@2759|Eukaryota,37SC0@33090|Viridiplantae,3GH3N@35493|Streptophyta,3KYHI@4447|Liliopsida	33090|Viridiplantae	S	PDDEXK-like family of unknown function	NA	NA	NA	NA	NA	NA	NA	NA	NA	NA	NA	NA	PDDEXK_6
101	evm.model.s_36.7031	161934.XP_010679900.1	5.22e-134	384	COG0685@1|root,2QR1E@2759|Eukaryota,37RD2@33090|Viridiplantae,3G8JX@35493|Streptophyta	33090|Viridiplantae	E	Belongs to the peroxidase family	NA	GO:0000302,GO:0003674,GO:0003824,GO:0004130,GO:0004601,GO:0005575,GO:0005622,GO:0005623,GO:0005737,GO:0005739,GO:0005773,GO:0005774,GO:0005777,GO:0005778,GO:0005911,GO:0006950,GO:0006979,GO:0008150,GO:0008152,GO:0009056,GO:0009506,GO:0009507,GO:0009526,GO:0009536,GO:0009636,GO:0009719,GO:0009725,GO:0009735,GO:0009941,GO:0009987,GO:0010033,GO:0016020,GO:0016209,GO:0016491,GO:0016684,GO:0016688,GO:…	1.11.1.11	ko:K00434	ko00053,ko00480,map00053,map00480	NA	R00644	RC00092	ko00000,ko00001,ko01000	NA	NA	NA	peroxidase
102	evm.model.s_36.8218	161934.XP_010692535.1	3.15e-152	442	COG0515@1|root,KOG1187@2759|Eukaryota,37P8Q@33090|Viridiplantae,3GDUT@35493|Streptophyta	33090|Viridiplantae	T	Belongs to the protein kinase superfamily	NA	NA	2.7.11.1	ko:K04733	ko04010,ko04064,ko04620,ko04621,ko04624,ko04722,ko05133,ko05140,ko05142,ko05145,ko05152,ko05162,ko05164,map04010,map04064,map04620,map04621,map04624,map04722,map05133,map05140,map05142,map05145,map05152,map05162,map05164	M00686	NA	NA	ko00000,ko00001,ko00002,ko01000,ko01001	NA	NA	NA	Pkinase_Tyr
103	evm.model.s_36.9280	161934.XP_010675541.1	2.39e-108	328	28XKE@1|root,2R77Z@2759|Eukaryota,37S4X@33090|Viridiplantae,3G9DN@35493|Streptophyta	33090|Viridiplantae	K	Transcription factor	NA	GO:0003674,GO:0003700,GO:0006355,GO:0008150,GO:0009889,GO:0010468,GO:0010556,GO:0019219,GO:0019222,GO:0031323,GO:0031326,GO:0050789,GO:0050794,GO:0051171,GO:0051252,GO:0060255,GO:0065007,GO:0080090,GO:0140110,GO:1903506,GO:2000112,GO:2001141	NA	NA	NA	NA	NA	NA	NA	NA	NA	NA	NA
104	evm.model.s_36.9418	102107.XP_008219337.1	2.53e-84	249	COG2036@1|root,KOG1745@2759|Eukaryota,37TVG@33090|Viridiplantae,3GI0A@35493|Streptophyta,4JNVU@91835|fabids	33090|Viridiplantae	B	Histone H3.3-like	NA	GO:0000785,GO:0000786,GO:0003674,GO:0003676,GO:0003677,GO:0003682,GO:0005488,GO:0005575,GO:0005622,GO:0005623,GO:0005634,GO:0005694,GO:0006323,GO:0006325,GO:0006333,GO:0006334,GO:0006996,GO:0008150,GO:0009987,GO:0016043,GO:0022607,GO:0031490,GO:0031491,GO:0031492,GO:0031497,GO:0032991,GO:0032993,GO:0034622,GO:0034728,GO:0043226,GO:0043227,GO:0043228,GO:0043229,GO:0043231,GO:0043232,GO:0043933,GO:…	NA	ko:K11253	ko05034,ko05202,ko05322,map05034,map05202,map05322	NA	NA	NA	ko00000,ko00001,ko03036,ko04147	NA	NA	NA	Histone
105	evm.model.s_36.10882	161934.XP_010672838.1	1.6e-46	154	2CH18@1|root,2S3N3@2759|Eukaryota,37W0S@33090|Viridiplantae,3GKCX@35493|Streptophyta	33090|Viridiplantae	NA	NA	NA	NA	NA	NA	NA	NA	NA	NA	NA	NA	NA	NA	NA
106	evm.model.s_1046.12	161934.XP_010682608.1	7.01e-169	482	28N0B@1|root,2QW2M@2759|Eukaryota,37TEK@33090|Viridiplantae,3GB1R@35493|Streptophyta	33090|Viridiplantae	S	WAT1-related protein	NA	GO:0002831,GO:0002832,GO:0003674,GO:0005215,GO:0005575,GO:0005622,GO:0005623,GO:0005737,GO:0005783,GO:0005886,GO:0005887,GO:0005938,GO:0006810,GO:0007154,GO:0007165,GO:0008150,GO:0009719,GO:0009725,GO:0009733,GO:0009734,GO:0009755,GO:0009987,GO:0010033,GO:0012505,GO:0016020,GO:0016021,GO:0022857,GO:0023052,GO:0031224,GO:0031226,GO:0031347,GO:0031348,GO:0032101,GO:0032102,GO:0032870,GO:0042221,GO:…	NA	NA	NA	NA	NA	NA	NA	NA	NA	NA	EamA
107	evm.model.s_4683.8	225117.XP_009368205.1	2.15e-68	209	COG3979@1|root,KOG4742@2759|Eukaryota,37QEZ@33090|Viridiplantae,3GB98@35493|Streptophyta	33090|Viridiplantae	L	Endochitinase	NA	GO:0000003,GO:0003006,GO:0003674,GO:0003824,GO:0004553,GO:0004568,GO:0005575,GO:0005618,GO:0005623,GO:0006950,GO:0007275,GO:0008150,GO:0009605,GO:0009607,GO:0009611,GO:0009617,GO:0009790,GO:0009791,GO:0009793,GO:0010154,GO:0010262,GO:0016787,GO:0016798,GO:0022414,GO:0030312,GO:0032501,GO:0032502,GO:0043207,GO:0044464,GO:0048316,GO:0048608,GO:0048731,GO:0048856,GO:0050896,GO:0051704,GO:0051707,GO:…	3.2.1.14	ko:K01183	ko00520,ko01100,map00520,map01100	NA	R01206,R02334	RC00467	ko00000,ko00001,ko01000	NA	GH18	NA	Glyco_hydro_19
108	evm.model.s_7781.11	161934.XP_010694547.1	2.71e-286	792	COG2124@1|root,KOG0157@2759|Eukaryota,37IXF@33090|Viridiplantae,3G9DS@35493|Streptophyta	33090|Viridiplantae	Q	Belongs to the cytochrome P450 family	NA	NA	1.14.14.1	ko:K07426,ko:K10717,ko:K20660	ko00908,ko01100,ko01110,map00908,map01100,map01110	NA	R08053,R08054,R08055	RC01137	ko00000,ko00001,ko00199,ko01000	NA	NA	NA	p450
109	evm.model.s_7.6	161934.XP_010689305.1	9.06e-96	286	2BYKQ@1|root,2QQ4A@2759|Eukaryota,37KIT@33090|Viridiplantae,3G7XG@35493|Streptophyta	33090|Viridiplantae	S	germin-like protein	GER1	GO:0000325,GO:0005575,GO:0005576,GO:0005618,GO:0005622,GO:0005623,GO:0005737,GO:0005773,GO:0005886,GO:0006950,GO:0006970,GO:0008150,GO:0009628,GO:0009651,GO:0016020,GO:0030312,GO:0031012,GO:0043226,GO:0043227,GO:0043229,GO:0043231,GO:0044421,GO:0044424,GO:0044444,GO:0044464,GO:0050896,GO:0071944	NA	NA	NA	NA	NA	NA	NA	NA	NA	NA	Cupin_1
110	evm.model.s_11928.8	161934.XP_010679114.1	3.36e-138	395	COG0670@1|root,KOG2322@2759|Eukaryota,37JCA@33090|Viridiplantae,3G72Y@35493|Streptophyta	33090|Viridiplantae	T	Belongs to the BI1 family	NA	GO:0000902,GO:0006950,GO:0006952,GO:0007154,GO:0007165,GO:0008150,GO:0009605,GO:0009607,GO:0009620,GO:0009653,GO:0009719,GO:0009725,GO:0009741,GO:0009742,GO:0009755,GO:0009826,GO:0009987,GO:0010033,GO:0010941,GO:0014070,GO:0016043,GO:0016049,GO:0022603,GO:0023052,GO:0032502,GO:0032870,GO:0032989,GO:0033993,GO:0040007,GO:0042221,GO:0043207,GO:0043401,GO:0048519,GO:0048523,GO:0048545,GO:0048589,GO:…	NA	ko:K06890	NA	NA	NA	NA	ko00000	NA	NA	NA	Bax1-I
111	evm.model.s_890.2858	161934.XP_010669022.1	1.73e-67	209	2BIQ0@1|root,2S1EM@2759|Eukaryota,37URH@33090|Viridiplantae,3GIYR@35493|Streptophyta	33090|Viridiplantae	S	Lachrymatory-factor synthase-like	NA	NA	NA	NA	NA	NA	NA	NA	NA	NA	NA	NA	Polyketide_cyc2
112	evm.model.s_890.6739	161934.XP_010689305.1	2.91e-115	335	2BYKQ@1|root,2QQ4A@2759|Eukaryota,37KIT@33090|Viridiplantae,3G7XG@35493|Streptophyta	33090|Viridiplantae	S	germin-like protein	GER1	GO:0000325,GO:0005575,GO:0005576,GO:0005618,GO:0005622,GO:0005623,GO:0005737,GO:0005773,GO:0005886,GO:0006950,GO:0006970,GO:0008150,GO:0009628,GO:0009651,GO:0016020,GO:0030312,GO:0031012,GO:0043226,GO:0043227,GO:0043229,GO:0043231,GO:0044421,GO:0044424,GO:0044444,GO:0044464,GO:0050896,GO:0071944	NA	NA	NA	NA	NA	NA	NA	NA	NA	NA	Cupin_1
113	evm.model.s_890.8863	72658.Bostr.15697s0170.1.p	3.19e-43	146	COG0695@1|root,KOG1752@2759|Eukaryota,37WEB@33090|Viridiplantae,3GK8R@35493|Streptophyta,3I0QG@3699|Brassicales	33090|Viridiplantae	O	Glutaredoxin	NA	GO:0001101,GO:0007154,GO:0007165,GO:0008150,GO:0009719,GO:0009725,GO:0009751,GO:0009753,GO:0009755,GO:0009863,GO:0009867,GO:0009987,GO:0010033,GO:0014070,GO:0023052,GO:0032870,GO:0035690,GO:0042221,GO:0042493,GO:0046677,GO:0050789,GO:0050794,GO:0050896,GO:0051716,GO:0065007,GO:0070887,GO:0071229,GO:0071236,GO:0071310,GO:0071395,GO:0071407,GO:0071446,GO:0071495,GO:1901700,GO:1901701	NA	ko:K03676,ko:K07390	NA	NA	NA	NA	ko00000,ko03029,ko03110	NA	NA	NA	Glutaredoxin
114	evm.model.s_890.8865	3760.EMJ15195	3.93e-28	103	COG0695@1|root,KOG1752@2759|Eukaryota,37WEB@33090|Viridiplantae,3GK8R@35493|Streptophyta	33090|Viridiplantae	O	glutaredoxin-C9-like	NA	GO:0001101,GO:0007154,GO:0007165,GO:0008150,GO:0009719,GO:0009725,GO:0009751,GO:0009753,GO:0009755,GO:0009863,GO:0009867,GO:0009987,GO:0010033,GO:0014070,GO:0023052,GO:0032870,GO:0035690,GO:0042221,GO:0042493,GO:0046677,GO:0050789,GO:0050794,GO:0050896,GO:0051716,GO:0065007,GO:0070887,GO:0071229,GO:0071236,GO:0071310,GO:0071395,GO:0071407,GO:0071446,GO:0071495,GO:1901700,GO:1901701	NA	ko:K03676	NA	NA	NA	NA	ko00000,ko03110	NA	NA	NA	NA
115	evm.model.s_890.8883	161934.XP_010689049.1	9.78e-192	540	KOG0749@1|root,KOG0749@2759|Eukaryota,37N6E@33090|Viridiplantae,3GB1H@35493|Streptophyta	33090|Viridiplantae	C	Belongs to the mitochondrial carrier (TC 2.A.29) family	NA	GO:0000295,GO:0003674,GO:0005215,GO:0005346,GO:0005347,GO:0005471,GO:0005575,GO:0005622,GO:0005623,GO:0005737,GO:0005739,GO:0005740,GO:0005743,GO:0006810,GO:0006811,GO:0006820,GO:0006839,GO:0006855,GO:0006862,GO:0006996,GO:0007005,GO:0007006,GO:0008150,GO:0008509,GO:0008514,GO:0009507,GO:0009526,GO:0009536,GO:0009941,GO:0009987,GO:0015075,GO:0015215,GO:0015216,GO:0015217,GO:0015238,GO:0015291,GO:…	NA	ko:K05863	ko04020,ko04022,ko04217,ko04218,ko05012,ko05016,ko05166,map04020,map04022,map04217,map04218,map05012,map05016,map05166	NA	NA	NA	ko00000,ko00001,ko02000,ko03029	2.A.29.1	NA	NA	Mito_carr
116	evm.model.s_41.1575	161934.XP_010682890.1	4.35e-103	304	KOG0406@1|root,KOG0406@2759|Eukaryota,37TFD@33090|Viridiplantae,3GFJ9@35493|Streptophyta	33090|Viridiplantae	O	glutathione s-transferase	NA	NA	2.5.1.18	ko:K00799	ko00480,ko00980,ko00982,ko00983,ko01524,ko05200,ko05204,ko05225,ko05418,map00480,map00980,map00982,map00983,map01524,map05200,map05204,map05225,map05418	NA	R03522,R07002,R07003,R07004,R07023,R07024,R07025,R07026,R07069,R07070,R07083,R07084,R07091,R07092,R07093,R07094,R07100,R07113,R07116,R08280,R09409,R11905	RC00004,RC00069,RC00840,RC00948,RC01704,RC01705,RC01706,RC01758,RC01759,RC01765,RC01767,RC01769,RC02243,RC02527,RC02939,RC02940,RC02942,RC02943,RC02944	ko00000,ko00001,ko01000,ko02000	1.A.12.2.2,1.A.12.3.2	NA	NA	GST_C_2,GST_N
117	evm.model.s_41.1666	161934.XP_010679972.1	4.54e-202	571	COG0584@1|root,KOG2421@2759|Eukaryota,37PE3@33090|Viridiplantae,3G7H4@35493|Streptophyta	33090|Viridiplantae	C	glycerophosphodiester phosphodiesterase	NA	GO:0000287,GO:0003674,GO:0003824,GO:0005488,GO:0005575,GO:0005622,GO:0005623,GO:0005737,GO:0006629,GO:0006644,GO:0006650,GO:0006793,GO:0006796,GO:0006873,GO:0008081,GO:0008150,GO:0008152,GO:0008889,GO:0009056,GO:0009395,GO:0009536,GO:0009987,GO:0016042,GO:0016787,GO:0016788,GO:0019637,GO:0019725,GO:0030002,GO:0030320,GO:0030643,GO:0042578,GO:0042592,GO:0043167,GO:0043169,GO:0043226,GO:0043227,GO:…	3.1.4.46	ko:K18696	ko00564,map00564	NA	R01030,R01470	RC00017,RC00425	ko00000,ko00001,ko01000	NA	NA	NA	GDPD
118	evm.model.s_41.1846	161934.XP_010680929.1	0	860	COG0515@1|root,2QSFN@2759|Eukaryota,37IJK@33090|Viridiplantae,3G7G6@35493|Streptophyta	33090|Viridiplantae	T	lysM domain receptor-like kinase 4	LYK4	GO:0000003,GO:0001101,GO:0002237,GO:0002376,GO:0003006,GO:0003674,GO:0003824,GO:0004672,GO:0004674,GO:0004675,GO:0004888,GO:0005488,GO:0005575,GO:0005623,GO:0005886,GO:0006464,GO:0006468,GO:0006793,GO:0006796,GO:0006807,GO:0006950,GO:0006952,GO:0006955,GO:0007154,GO:0007165,GO:0007166,GO:0007167,GO:0007178,GO:0007275,GO:0008061,GO:0008144,GO:0008150,GO:0008152,GO:0009605,GO:0009607,GO:0009617,GO:…	NA	NA	NA	NA	NA	NA	NA	NA	NA	NA	LysM,Pkinase
119	evm.model.s_41.2218	161934.XP_010690822.1	1.25e-292	804	COG1409@1|root,KOG1378@2759|Eukaryota,37RWI@33090|Viridiplantae,3GF54@35493|Streptophyta	33090|Viridiplantae	G	Purple acid phosphatase	NA	GO:0003674,GO:0003824,GO:0003993,GO:0005488,GO:0005506,GO:0005575,GO:0005576,GO:0005615,GO:0005618,GO:0005622,GO:0005623,GO:0005737,GO:0005829,GO:0005911,GO:0006793,GO:0006796,GO:0006950,GO:0007154,GO:0008150,GO:0008152,GO:0008199,GO:0008270,GO:0009267,GO:0009505,GO:0009506,GO:0009605,GO:0009987,GO:0009991,GO:0016036,GO:0016311,GO:0016787,GO:0016788,GO:0016791,GO:0030054,GO:0030145,GO:0030312,GO:…	NA	ko:K22390	NA	NA	NA	NA	ko00000	NA	NA	NA	Metallophos,Metallophos_C,Pur_ac_phosph_N
120	evm.model.s_41.2647	71139.XP_010034152.1	3.1e-56	189	28IIJ@1|root,2QQVK@2759|Eukaryota,37SA4@33090|Viridiplantae,3GG4F@35493|Streptophyta	33090|Viridiplantae	S	carboxyl	NA	NA	2.1.1.141,2.1.1.273,2.1.1.274,2.1.1.277	ko:K08241,ko:K21482,ko:K21483,ko:K21485	ko00592,ko01110,map00592,map01110	NA	R05759	RC00003,RC00460	ko00000,ko00001,ko01000	NA	NA	NA	Methyltransf_7
121	evm.model.s_41.5035	161934.XP_010689130.1	0	2623	KOG1139@1|root,KOG1140@1|root,KOG1139@2759|Eukaryota,KOG1140@2759|Eukaryota,37K90@33090|Viridiplantae,3GAE7@35493|Streptophyta	33090|Viridiplantae	O	E3 ubiquitin-protein ligase	NA	GO:0000003,GO:0000151,GO:0000280,GO:0001101,GO:0003674,GO:0003824,GO:0004842,GO:0005488,GO:0005575,GO:0005622,GO:0005623,GO:0005737,GO:0006139,GO:0006259,GO:0006310,GO:0006325,GO:0006342,GO:0006355,GO:0006464,GO:0006508,GO:0006511,GO:0006725,GO:0006807,GO:0006950,GO:0006952,GO:0006996,GO:0007049,GO:0007127,GO:0007131,GO:0007140,GO:0007141,GO:0007276,GO:0007283,GO:0008150,GO:0008152,GO:0009056,GO:…	2.3.2.27	ko:K11978	NA	NA	NA	NA	ko00000,ko01000,ko04121	NA	NA	NA	zf-UBR
122	evm.model.s_41.7398	161934.XP_010672011.1	3.5e-73	226	28QVS@1|root,2QXIN@2759|Eukaryota,37TQQ@33090|Viridiplantae,3GIC5@35493|Streptophyta	33090|Viridiplantae	S	21 kDa protein-like	NA	GO:0003674,GO:0004857,GO:0005575,GO:0005576,GO:0008150,GO:0009987,GO:0030234,GO:0043086,GO:0044092,GO:0046910,GO:0048046,GO:0050790,GO:0065007,GO:0065009,GO:0071554,GO:0071669,GO:0098772	NA	NA	NA	NA	NA	NA	NA	NA	NA	NA	PMEI
123	evm.model.s_41.8025	161934.XP_010671050.1	5.64e-288	808	28KK3@1|root,2QT1I@2759|Eukaryota,37NEM@33090|Viridiplantae,3GBN2@35493|Streptophyta	33090|Viridiplantae	S	BEST Arabidopsis thaliana protein match is Uncharacterised conserved protein UCP015417, vWA (TAIR	NA	NA	NA	NA	NA	NA	NA	NA	NA	NA	NA	NA	DUF2828
124	evm.model.s_583.10	29730.Gorai.008G239700.1	7.79e-94	280	28JD8@1|root,2QRS3@2759|Eukaryota,37KGM@33090|Viridiplantae,3GG8K@35493|Streptophyta	33090|Viridiplantae	S	Protein of unknown function (DUF1442)	NA	NA	NA	NA	NA	NA	NA	NA	NA	NA	NA	NA	DUF1442
125	evm.model.s_3863.4	161934.XP_010672299.1	1.46e-123	362	COG3979@1|root,KOG4742@2759|Eukaryota,37QEZ@33090|Viridiplantae,3GB98@35493|Streptophyta	33090|Viridiplantae	L	Endochitinase	NA	GO:0002376,GO:0005575,GO:0005576,GO:0005618,GO:0005623,GO:0005886,GO:0006950,GO:0006952,GO:0006955,GO:0007275,GO:0007568,GO:0008150,GO:0009505,GO:0009605,GO:0009607,GO:0009615,GO:0009620,GO:0009627,GO:0009635,GO:0009636,GO:0009814,GO:0010033,GO:0010035,GO:0010038,GO:0010150,GO:0010243,GO:0010272,GO:0014070,GO:0016020,GO:0030312,GO:0032501,GO:0032502,GO:0042221,GO:0043207,GO:0044464,GO:0045087,GO:…	3.2.1.14	ko:K01183	ko00520,ko01100,map00520,map01100	NA	R01206,R02334	RC00467	ko00000,ko00001,ko01000	NA	GH18	NA	Chitin_bind_1,Glyco_hydro_19
