# Supplementary material for: Plastic responses to past environments shape adaptation to novel selection pressures
Source: Proc Natl Acad Sci U S A. 2025 Jan 30;122(5):e2409541122. doi: 10.1073/pnas.2409541122 (PMC11804578; doi:10.1073/pnas.2409541122)
Supplement: Supplementary file 6 — Dataset S05 (XLSX) [file pnas.2409541122.sd05.xlsx]

## Sheet: Patterns in one population
Ancetral past-cue plasticity	Ancestral past vs new cue response	Ancestral new-cue plasticity (PC)	Possible	Match pattern	DNP = Derived new-cue plasticity
matches DNP	matches DNP	matches DNP	Y	N
matches DNP	matches DNP	different to DNP	N	N
matches DNP	matches DNP	no change	N	N
matches DNP	different to DNP	matches DNP	Y	N
matches DNP	different to DNP	different to DNP	Y	Y
matches DNP	different to DNP	no change	Y	Y
matches DNP	no change	matches DNP	Y	N
matches DNP	no change	different to DNP	N	N
matches DNP	no change	no change	Y	N
different to DNP	matches DNP	matches DNP	Y	N
different to DNP	matches DNP	different to DNP	Y	N
different to DNP	matches DNP	no change	Y	N
different to DNP	different to DNP	matches DNP	N	N
different to DNP	different to DNP	different to DNP	Y	N
different to DNP	different to DNP	no change	N	N
different to DNP	no change	matches DNP	N	N
different to DNP	no change	different to DNP	Y	N
different to DNP	no change	no change	Y	N
no change	matches DNP	matches DNP	Y	N
no change	matches DNP	different to DNP	N	N
no change	matches DNP	no change	Y	N
no change	different to DNP	matches DNP	N	N
no change	different to DNP	different to DNP	Y	N
no change	different to DNP	no change	Y	N
no change	no change	matches DNP	Y	N
no change	no change	different to DNP	Y	N
no change	no change	no change	Y	N
