# Supplementary material for: Plastic responses to past environments shape adaptation to novel selection pressures
Source: Proc Natl Acad Sci U S A. 2025 Jan 30;122(5):e2409541122. doi: 10.1073/pnas.2409541122 (PMC11804578; doi:10.1073/pnas.2409541122)
Supplement: Supplementary file 7 — Dataset S06 (XLSX) [file pnas.2409541122.sd06.xlsx]

## Sheet: Cue_transfer_annots_19_01_24
	mRNA	seed_ortholog	evalue	score	eggNOG_OGs	max_annot_lvl	COG_category	Description	Preferred_name	GOs	EC	KEGG_ko	KEGG_Pathway	KEGG_Module	KEGG_Reaction	KEGG_rclass	BRITE	KEGG_TC	CAZy	BiGG_Reaction	PFAMs
1	evm.model.s_49.16	3988.XP_002512817.1	5.21e-99	300	COG3424@1|root,2QRSY@2759|Eukaryota,37MT6@33090|Viridiplantae,3G7AK@35493|Streptophyta,4JSB3@91835|fabids	33090|Viridiplantae	H	Belongs to the chalcone stilbene synthases family	CHS2	NA	2.3.1.159,2.3.1.74	ko:K00660,ko:K12644	ko00941,ko01058,ko01100,ko01110,ko04712,map00941,map01058,map01100,map01110,map04712	M00137	R01613,R06568,R07250,R07987,R07988,R07989	RC00004,RC02726,RC02952	ko00000,ko00001,ko00002,ko01000,ko01008	NA	NA	NA	Chal_sti_synt_C,Chal_sti_synt_N
2	evm.model.s_1327.3964	29760.VIT_07s0104g01800.t01	1.11e-108	318	COG0625@1|root,KOG0867@2759|Eukaryota,37N5S@33090|Viridiplantae,3GDH8@35493|Streptophyta	33090|Viridiplantae	O	Belongs to the GST superfamily	NA	GO:0003674,GO:0003824,GO:0004364,GO:0005488,GO:0005515,GO:0005575,GO:0005622,GO:0005623,GO:0005737,GO:0006518,GO:0006575,GO:0006749,GO:0006790,GO:0006807,GO:0006950,GO:0008150,GO:0008152,GO:0009056,GO:0009404,GO:0009407,GO:0009635,GO:0009636,GO:0009987,GO:0016740,GO:0016765,GO:0019748,GO:0032991,GO:0034641,GO:0042221,GO:0042802,GO:0042803,GO:0043603,GO:0044237,GO:0044248,GO:0044424,GO:0044464,GO:…	2.5.1.18	ko:K00799	ko00480,ko00980,ko00982,ko00983,ko01524,ko05200,ko05204,ko05225,ko05418,map00480,map00980,map00982,map00983,map01524,map05200,map05204,map05225,map05418	NA	R03522,R07002,R07003,R07004,R07023,R07024,R07025,R07026,R07069,R07070,R07083,R07084,R07091,R07092,R07093,R07094,R07100,R07113,R07116,R08280,R09409,R11905	RC00004,RC00069,RC00840,RC00948,RC01704,RC01705,RC01706,RC01758,RC01759,RC01765,RC01767,RC01769,RC02243,RC02527,RC02939,RC02940,RC02942,RC02943,RC02944	ko00000,ko00001,ko01000,ko02000	1.A.12.2.2,1.A.12.3.2	NA	NA	GST_C,GST_N
3	evm.model.s_3233.12	3988.XP_002509749.1	2.2e-110	323	2CNC2@1|root,2QV4N@2759|Eukaryota,37JRN@33090|Viridiplantae,3GCTB@35493|Streptophyta,4JN8W@91835|fabids	33090|Viridiplantae	O	Thaumatin family	NA	GO:0005575,GO:0005576	NA	NA	NA	NA	NA	NA	NA	NA	NA	NA	Thaumatin
4	evm.model.s_12571.564	161934.XP_010672751.1	1.33e-185	533	28N77@1|root,2QUSI@2759|Eukaryota,37SZF@33090|Viridiplantae,3GCN3@35493|Streptophyta	33090|Viridiplantae	S	Benzyl alcohol	NA	NA	2.3.1.195,2.3.1.196,2.3.1.232	ko:K18858,ko:K19861	ko00592,ko01110,map00592,map01110	NA	R09631	RC00004,RC00041	ko00000,ko00001,ko01000	NA	NA	NA	Transferase
5	evm.model.s_12571.6213	161934.XP_010683612.1	4.53e-115	352	KOG1339@1|root,KOG1339@2759|Eukaryota,37QU9@33090|Viridiplantae,3GEW8@35493|Streptophyta	33090|Viridiplantae	O	Belongs to the peptidase A1 family	NA	NA	3.4.23.25	ko:K01381	ko04138,map04138	NA	NA	NA	ko00000,ko00001,ko01000,ko01002	NA	NA	NA	TAXi_C,TAXi_N
6	evm.model.s_4521.3	161934.XP_010672299.1	1.68e-122	359	COG3979@1|root,KOG4742@2759|Eukaryota,37QEZ@33090|Viridiplantae,3GB98@35493|Streptophyta	33090|Viridiplantae	L	Endochitinase	NA	GO:0002376,GO:0005575,GO:0005576,GO:0005618,GO:0005623,GO:0005886,GO:0006950,GO:0006952,GO:0006955,GO:0007275,GO:0007568,GO:0008150,GO:0009505,GO:0009605,GO:0009607,GO:0009615,GO:0009620,GO:0009627,GO:0009635,GO:0009636,GO:0009814,GO:0010033,GO:0010035,GO:0010038,GO:0010150,GO:0010243,GO:0010272,GO:0014070,GO:0016020,GO:0030312,GO:0032501,GO:0032502,GO:0042221,GO:0043207,GO:0044464,GO:0045087,GO:…	3.2.1.14	ko:K01183	ko00520,ko01100,map00520,map01100	NA	R01206,R02334	RC00467	ko00000,ko00001,ko01000	NA	GH18	NA	Chitin_bind_1,Glyco_hydro_19
7	evm.model.s_11645.12	161934.XP_010672299.1	6.36e-135	389	COG3979@1|root,KOG4742@2759|Eukaryota,37QEZ@33090|Viridiplantae,3GB98@35493|Streptophyta	33090|Viridiplantae	L	Endochitinase	NA	GO:0002376,GO:0005575,GO:0005576,GO:0005618,GO:0005623,GO:0005886,GO:0006950,GO:0006952,GO:0006955,GO:0007275,GO:0007568,GO:0008150,GO:0009505,GO:0009605,GO:0009607,GO:0009615,GO:0009620,GO:0009627,GO:0009635,GO:0009636,GO:0009814,GO:0010033,GO:0010035,GO:0010038,GO:0010150,GO:0010243,GO:0010272,GO:0014070,GO:0016020,GO:0030312,GO:0032501,GO:0032502,GO:0042221,GO:0043207,GO:0044464,GO:0045087,GO:…	3.2.1.14	ko:K01183	ko00520,ko01100,map00520,map01100	NA	R01206,R02334	RC00467	ko00000,ko00001,ko01000	NA	GH18	NA	Chitin_bind_1,Glyco_hydro_19
8	evm.model.s_37.2231	4432.XP_010279430.1	1.58e-24	98.6	2CFXU@1|root,2S3JQ@2759|Eukaryota,37W6B@33090|Viridiplantae,3GKMJ@35493|Streptophyta	33090|Viridiplantae	NA	NA	NA	NA	NA	NA	NA	NA	NA	NA	NA	NA	NA	NA	NA
9	evm.model.s_866.4996	3983.cassava4.1_018154m	2.51e-65	205	COG0259@1|root,KOG2586@2759|Eukaryota,388WT@33090|Viridiplantae,3GXP1@35493|Streptophyta,4JW4E@91835|fabids	33090|Viridiplantae	H	Pyridoxine 5'-phosphate oxidase C-terminal dimerisation region	NA	NA	NA	NA	NA	NA	NA	NA	NA	NA	NA	NA	PNP_phzG_C
10	evm.model.s_866.8703	161934.XP_010667926.1	6.4e-172	485	COG2513@1|root,KOG1260@2759|Eukaryota,37HN9@33090|Viridiplantae,3GD3G@35493|Streptophyta	33090|Viridiplantae	C	Carboxyvinyl-carboxyphosphonate phosphorylmutase	NA	GO:0005575,GO:0005622,GO:0005623,GO:0005737,GO:0009507,GO:0009532,GO:0009536,GO:0009570,GO:0043226,GO:0043227,GO:0043229,GO:0043231,GO:0044422,GO:0044424,GO:0044434,GO:0044435,GO:0044444,GO:0044446,GO:0044464	NA	NA	NA	NA	NA	NA	NA	NA	NA	NA	PEP_mutase
11	evm.model.s_39.1108	161934.XP_010687260.1	1.07e-69	214	29YBJ@1|root,2RXTQ@2759|Eukaryota,37U6W@33090|Viridiplantae,3GJ6U@35493|Streptophyta	33090|Viridiplantae	J	Belongs to the BetVI family	NA	NA	NA	NA	NA	NA	NA	NA	NA	NA	NA	NA	Bet_v_1
12	evm.model.s_39.1109	161934.XP_010669900.1	2.72e-70	216	29YBJ@1|root,2RXTQ@2759|Eukaryota,37U6W@33090|Viridiplantae,3GJ6U@35493|Streptophyta	33090|Viridiplantae	J	Belongs to the BetVI family	NA	NA	NA	NA	NA	NA	NA	NA	NA	NA	NA	NA	Bet_v_1
13	evm.model.s_39.3139	161934.XP_010689978.1	9.42e-95	295	28IIJ@1|root,2QQVK@2759|Eukaryota,37SA4@33090|Viridiplantae,3GG4F@35493|Streptophyta	33090|Viridiplantae	S	carboxyl	NA	NA	2.1.1.141,2.1.1.273,2.1.1.274,2.1.1.277	ko:K08241,ko:K21482,ko:K21483,ko:K21485	ko00592,ko01110,map00592,map01110	NA	R05759	RC00003,RC00460	ko00000,ko00001,ko01000	NA	NA	NA	Methyltransf_7
14	evm.model.s_39.3811	161934.XP_010689978.1	4.67e-76	242	28IIJ@1|root,2QQVK@2759|Eukaryota,37SA4@33090|Viridiplantae,3GG4F@35493|Streptophyta	33090|Viridiplantae	S	carboxyl	NA	NA	2.1.1.141,2.1.1.273,2.1.1.274,2.1.1.277	ko:K08241,ko:K21482,ko:K21483,ko:K21485	ko00592,ko01110,map00592,map01110	NA	R05759	RC00003,RC00460	ko00000,ko00001,ko01000	NA	NA	NA	Methyltransf_7
15	evm.model.s_39.4484	161934.XP_010687786.1	2.54e-37	134	2CY2S@1|root,2S1IA@2759|Eukaryota,37VF5@33090|Viridiplantae,3GJPQ@35493|Streptophyta	33090|Viridiplantae	NA	NA	NA	NA	NA	NA	NA	NA	NA	NA	NA	NA	NA	NA	NA
16	evm.model.s_5017.4	161934.XP_010673485.1	1.27e-233	660	COG4638@1|root,2QR6Q@2759|Eukaryota,37ND1@33090|Viridiplantae,3G8FE@35493|Streptophyta	33090|Viridiplantae	P	Protochlorophyllide-dependent translocon component 52	NA	GO:0005575,GO:0005622,GO:0005623,GO:0005737,GO:0009507,GO:0009526,GO:0009536,GO:0009941,GO:0031967,GO:0031975,GO:0043226,GO:0043227,GO:0043229,GO:0043231,GO:0044422,GO:0044424,GO:0044434,GO:0044435,GO:0044444,GO:0044446,GO:0044464	NA	NA	NA	NA	NA	NA	NA	NA	NA	NA	PaO,Rieske
17	evm.model.s_12570.5629	161934.XP_010673485.1	8.79e-235	663	COG4638@1|root,2QR6Q@2759|Eukaryota,37ND1@33090|Viridiplantae,3G8FE@35493|Streptophyta	33090|Viridiplantae	P	Protochlorophyllide-dependent translocon component 52	NA	GO:0005575,GO:0005622,GO:0005623,GO:0005737,GO:0009507,GO:0009526,GO:0009536,GO:0009941,GO:0031967,GO:0031975,GO:0043226,GO:0043227,GO:0043229,GO:0043231,GO:0044422,GO:0044424,GO:0044434,GO:0044435,GO:0044444,GO:0044446,GO:0044464	NA	NA	NA	NA	NA	NA	NA	NA	NA	NA	PaO,Rieske
18	evm.model.s_12570.5647	218851.Aquca_004_00651.1	8.62e-80	242	COG4638@1|root,2QR6Q@2759|Eukaryota,37ND1@33090|Viridiplantae,3G8FE@35493|Streptophyta	33090|Viridiplantae	P	Protochlorophyllide-dependent translocon component 52	NA	NA	NA	NA	NA	NA	NA	NA	NA	NA	NA	NA	Rieske
19	evm.model.s_12570.5648	161934.XP_010673485.1	8.07e-224	636	COG4638@1|root,2QR6Q@2759|Eukaryota,37ND1@33090|Viridiplantae,3G8FE@35493|Streptophyta	33090|Viridiplantae	P	Protochlorophyllide-dependent translocon component 52	NA	GO:0005575,GO:0005622,GO:0005623,GO:0005737,GO:0009507,GO:0009526,GO:0009536,GO:0009941,GO:0031967,GO:0031975,GO:0043226,GO:0043227,GO:0043229,GO:0043231,GO:0044422,GO:0044424,GO:0044434,GO:0044435,GO:0044444,GO:0044446,GO:0044464	NA	NA	NA	NA	NA	NA	NA	NA	NA	NA	PaO,Rieske
20	evm.model.s_12570.6221	161934.XP_010675192.1	5.12e-184	517	COG3979@1|root,KOG4742@2759|Eukaryota,37R5A@33090|Viridiplantae,3G9NC@35493|Streptophyta	33090|Viridiplantae	U	Endochitinase	NA	NA	3.2.1.14	ko:K01183,ko:K20547	ko00520,ko01100,ko04016,map00520,map01100,map04016	NA	R01206,R02334	RC00467	ko00000,ko00001,ko01000	NA	CBM18,GH18,GH19	NA	Chitin_bind_1,Glyco_hydro_19
21	evm.model.s_36.538	161934.XP_010672299.1	5.21e-134	387	COG3979@1|root,KOG4742@2759|Eukaryota,37QEZ@33090|Viridiplantae,3GB98@35493|Streptophyta	33090|Viridiplantae	L	Endochitinase	NA	GO:0002376,GO:0005575,GO:0005576,GO:0005618,GO:0005623,GO:0005886,GO:0006950,GO:0006952,GO:0006955,GO:0007275,GO:0007568,GO:0008150,GO:0009505,GO:0009605,GO:0009607,GO:0009615,GO:0009620,GO:0009627,GO:0009635,GO:0009636,GO:0009814,GO:0010033,GO:0010035,GO:0010038,GO:0010150,GO:0010243,GO:0010272,GO:0014070,GO:0016020,GO:0030312,GO:0032501,GO:0032502,GO:0042221,GO:0043207,GO:0044464,GO:0045087,GO:…	3.2.1.14	ko:K01183	ko00520,ko01100,map00520,map01100	NA	R01206,R02334	RC00467	ko00000,ko00001,ko01000	NA	GH18	NA	Chitin_bind_1,Glyco_hydro_19
22	evm.model.s_36.759	161934.XP_010688359.1	4.51e-157	455	COG3325@1|root,KOG2806@2759|Eukaryota,37RZW@33090|Viridiplantae,3G7QF@35493|Streptophyta	33090|Viridiplantae	G	Contains the following InterPro domains Glycoside hydrolase, family 18, catalytic domain (InterPro IPR001223), Chitinase II (InterPro IPR011583), Glycoside hydrolase, catalytic core (InterPro IPR017853), Glycoside hydrolase, subgroup, catalytic core (InterPro IPR013781)	NA	GO:0000323,GO:0001775,GO:0002252,GO:0002263,GO:0002274,GO:0002275,GO:0002283,GO:0002366,GO:0002376,GO:0002443,GO:0002444,GO:0002446,GO:0003674,GO:0003824,GO:0004553,GO:0004568,GO:0005488,GO:0005575,GO:0005576,GO:0005615,GO:0005622,GO:0005623,GO:0005737,GO:0005764,GO:0005773,GO:0006022,GO:0006026,GO:0006030,GO:0006032,GO:0006040,GO:0006807,GO:0006810,GO:0006887,GO:0006955,GO:0007586,GO:0008061,GO:…	3.2.1.14	ko:K01183	ko00520,ko01100,map00520,map01100	NA	R01206,R02334	RC00467	ko00000,ko00001,ko01000	NA	GH18	NA	Glyco_hydro_18
23	evm.model.s_36.761	29760.VIT_11s0149g00330.t01	4.35e-50	168	COG3325@1|root,KOG2806@2759|Eukaryota,37RZW@33090|Viridiplantae,3G7QF@35493|Streptophyta	33090|Viridiplantae	G	Contains the following InterPro domains Glycoside hydrolase, family 18, catalytic domain (InterPro IPR001223), Chitinase II (InterPro IPR011583), Glycoside hydrolase, catalytic core (InterPro IPR017853), Glycoside hydrolase, subgroup, catalytic core (InterPro IPR013781)	NA	GO:0000323,GO:0001775,GO:0002252,GO:0002263,GO:0002274,GO:0002275,GO:0002283,GO:0002366,GO:0002376,GO:0002443,GO:0002444,GO:0002446,GO:0003674,GO:0003824,GO:0004553,GO:0004568,GO:0005488,GO:0005575,GO:0005576,GO:0005615,GO:0005622,GO:0005623,GO:0005737,GO:0005764,GO:0005773,GO:0006022,GO:0006026,GO:0006030,GO:0006032,GO:0006040,GO:0006807,GO:0006810,GO:0006887,GO:0006955,GO:0007586,GO:0008061,GO:…	3.2.1.14	ko:K01183	ko00520,ko01100,map00520,map01100	NA	R01206,R02334	RC00467	ko00000,ko00001,ko01000	NA	GH18	NA	Glyco_hydro_18
24	evm.model.s_36.3202	161934.XP_010673693.1	5.03e-169	481	2CME4@1|root,2QQ3M@2759|Eukaryota,37JV7@33090|Viridiplantae,3GC14@35493|Streptophyta	33090|Viridiplantae	G	Belongs to the glycosyl hydrolase 17 family	NA	GO:0000272,GO:0001871,GO:0003674,GO:0003824,GO:0004553,GO:0005488,GO:0005575,GO:0005623,GO:0005886,GO:0005975,GO:0005976,GO:0006073,GO:0006074,GO:0006076,GO:0006950,GO:0006952,GO:0008150,GO:0008152,GO:0008422,GO:0009056,GO:0009057,GO:0009251,GO:0009605,GO:0009607,GO:0009620,GO:0009987,GO:0015926,GO:0016020,GO:0016052,GO:0016787,GO:0016798,GO:0030246,GO:0030247,GO:0031224,GO:0031225,GO:0031226,GO:…	NA	NA	NA	NA	NA	NA	NA	NA	NA	NA	Glyco_hydro_17
25	evm.model.s_4683.8	225117.XP_009368205.1	2.15e-68	209	COG3979@1|root,KOG4742@2759|Eukaryota,37QEZ@33090|Viridiplantae,3GB98@35493|Streptophyta	33090|Viridiplantae	L	Endochitinase	NA	GO:0000003,GO:0003006,GO:0003674,GO:0003824,GO:0004553,GO:0004568,GO:0005575,GO:0005618,GO:0005623,GO:0006950,GO:0007275,GO:0008150,GO:0009605,GO:0009607,GO:0009611,GO:0009617,GO:0009790,GO:0009791,GO:0009793,GO:0010154,GO:0010262,GO:0016787,GO:0016798,GO:0022414,GO:0030312,GO:0032501,GO:0032502,GO:0043207,GO:0044464,GO:0048316,GO:0048608,GO:0048731,GO:0048856,GO:0050896,GO:0051704,GO:0051707,GO:…	3.2.1.14	ko:K01183	ko00520,ko01100,map00520,map01100	NA	R01206,R02334	RC00467	ko00000,ko00001,ko01000	NA	GH18	NA	Glyco_hydro_19
26	evm.model.s_890.8883	161934.XP_010689049.1	9.78e-192	540	KOG0749@1|root,KOG0749@2759|Eukaryota,37N6E@33090|Viridiplantae,3GB1H@35493|Streptophyta	33090|Viridiplantae	C	Belongs to the mitochondrial carrier (TC 2.A.29) family	NA	GO:0000295,GO:0003674,GO:0005215,GO:0005346,GO:0005347,GO:0005471,GO:0005575,GO:0005622,GO:0005623,GO:0005737,GO:0005739,GO:0005740,GO:0005743,GO:0006810,GO:0006811,GO:0006820,GO:0006839,GO:0006855,GO:0006862,GO:0006996,GO:0007005,GO:0007006,GO:0008150,GO:0008509,GO:0008514,GO:0009507,GO:0009526,GO:0009536,GO:0009941,GO:0009987,GO:0015075,GO:0015215,GO:0015216,GO:0015217,GO:0015238,GO:0015291,GO:…	NA	ko:K05863	ko04020,ko04022,ko04217,ko04218,ko05012,ko05016,ko05166,map04020,map04022,map04217,map04218,map05012,map05016,map05166	NA	NA	NA	ko00000,ko00001,ko02000,ko03029	2.A.29.1	NA	NA	Mito_carr
