# Supplementary material for: Plastic responses to past environments shape adaptation to novel selection pressures
Source: Proc Natl Acad Sci U S A. 2025 Jan 30;122(5):e2409541122. doi: 10.1073/pnas.2409541122 (PMC11804578; doi:10.1073/pnas.2409541122)
Supplement: Supplementary file 8 — Dataset S07 (XLSX) [file pnas.2409541122.sd07.xlsx]

## Sheet: SI_data_cooption_annots_05_08_2
	mRNA	seed_ortholog	evalue	score	eggNOG_OGs	max_annot_lvl	COG_category	Description	Preferred_name	GOs	EC	KEGG_ko	KEGG_Pathway	KEGG_Module	KEGG_Reaction	KEGG_rclass	BRITE	KEGG_TC	CAZy	BiGG_Reaction	PFAMs
1	evm.model.s_7457.406	161934.XP_010680279.1	1.86e-120	362	28M3U@1|root,2QTKN@2759|Eukaryota,37I26@33090|Viridiplantae,3GEM2@35493|Streptophyta	33090|Viridiplantae	H	RING-type E3 ubiquitin transferase	NA	GO:0003674,GO:0003824,GO:0004842,GO:0005102,GO:0005488,GO:0005515,GO:0005575,GO:0005911,GO:0006464,GO:0006807,GO:0008150,GO:0008152,GO:0009506,GO:0009987,GO:0010033,GO:0010200,GO:0010243,GO:0016567,GO:0016740,GO:0019538,GO:0019787,GO:0030054,GO:0032446,GO:0033612,GO:0036211,GO:0042221,GO:0042493,GO:0043170,GO:0043412,GO:0044237,GO:0044238,GO:0044260,GO:0044267,GO:0050896,GO:0055044,GO:0070647,GO:…	NA	NA	NA	NA	NA	NA	NA	NA	NA	NA	U-box
2	evm.model.s_196.272	161934.XP_010686167.1	1.11e-159	462	KOG1021@1|root,KOG1021@2759|Eukaryota,37IWB@33090|Viridiplantae,3GGYD@35493|Streptophyta	33090|Viridiplantae	GMW	xyloglucan galactosyltransferase	NA	NA	NA	ko:K20888	NA	NA	NA	NA	ko00000,ko01000,ko01003	NA	GT47	NA	Exostosin
3	evm.model.s_12572.2878	161934.XP_010686876.1	5.04e-148	432	28QV4@1|root,2QXI0@2759|Eukaryota,37KNB@33090|Viridiplantae,3G9KW@35493|Streptophyta	33090|Viridiplantae	S	F-box protein At4g22030	NA	NA	NA	NA	NA	NA	NA	NA	NA	NA	NA	NA	Chloroplast_duf
4	evm.model.s_12572.2883	3641.EOY28747	1.29e-127	378	28QV4@1|root,2QXI0@2759|Eukaryota,37KNB@33090|Viridiplantae,3G9KW@35493|Streptophyta	33090|Viridiplantae	S	F-box protein At4g22030	NA	NA	NA	NA	NA	NA	NA	NA	NA	NA	NA	NA	Chloroplast_duf
5	evm.model.s_12572.3630	161934.XP_010665787.1	1.78e-215	607	28JP5@1|root,2QS2D@2759|Eukaryota,37P0A@33090|Viridiplantae,3G7GF@35493|Streptophyta	33090|Viridiplantae	H	RING-type E3 ubiquitin transferase	NA	GO:0008150,GO:0010033,GO:0010200,GO:0010243,GO:0042221,GO:0042493,GO:0050896,GO:1901698,GO:1901700	NA	NA	NA	NA	NA	NA	NA	NA	NA	NA	U-box
6	evm.model.s_12572.5304	161934.XP_010687031.1	0	2375	COG1132@1|root,KOG0054@2759|Eukaryota,37IQY@33090|Viridiplantae,3GA7A@35493|Streptophyta	33090|Viridiplantae	Q	ABC transporter C family member	NA	GO:0000325,GO:0003674,GO:0003824,GO:0005215,GO:0005575,GO:0005622,GO:0005623,GO:0005737,GO:0005773,GO:0005774,GO:0005911,GO:0006810,GO:0006811,GO:0006812,GO:0006820,GO:0008150,GO:0008324,GO:0008490,GO:0008509,GO:0009506,GO:0015075,GO:0015103,GO:0015105,GO:0015291,GO:0015318,GO:0015399,GO:0015405,GO:0015446,GO:0015698,GO:0015700,GO:0016020,GO:0016462,GO:0016787,GO:0016817,GO:0016818,GO:0016887,GO:…	NA	ko:K05665,ko:K05666,ko:K05674	ko01523,ko01524,ko02010,ko04071,ko04976,ko04977,ko05206,map01523,map01524,map02010,map04071,map04976,map04977,map05206	NA	NA	NA	ko00000,ko00001,ko02000	3.A.1.208,3.A.1.208.2,3.A.1.208.8	NA	NA	ABC_membrane,ABC_tran
7	evm.model.s_12572.7530	161934.XP_010689305.1	3.32e-103	305	2BYKQ@1|root,2QQ4A@2759|Eukaryota,37KIT@33090|Viridiplantae,3G7XG@35493|Streptophyta	33090|Viridiplantae	S	germin-like protein	GER1	GO:0000325,GO:0005575,GO:0005576,GO:0005618,GO:0005622,GO:0005623,GO:0005737,GO:0005773,GO:0005886,GO:0006950,GO:0006970,GO:0008150,GO:0009628,GO:0009651,GO:0016020,GO:0030312,GO:0031012,GO:0043226,GO:0043227,GO:0043229,GO:0043231,GO:0044421,GO:0044424,GO:0044444,GO:0044464,GO:0050896,GO:0071944	NA	NA	NA	NA	NA	NA	NA	NA	NA	NA	Cupin_1
8	evm.model.s_1327.3104	161934.XP_010689305.1	1.57e-101	300	2BYKQ@1|root,2QQ4A@2759|Eukaryota,37KIT@33090|Viridiplantae,3G7XG@35493|Streptophyta	33090|Viridiplantae	S	germin-like protein	GER1	GO:0000325,GO:0005575,GO:0005576,GO:0005618,GO:0005622,GO:0005623,GO:0005737,GO:0005773,GO:0005886,GO:0006950,GO:0006970,GO:0008150,GO:0009628,GO:0009651,GO:0016020,GO:0030312,GO:0031012,GO:0043226,GO:0043227,GO:0043229,GO:0043231,GO:0044421,GO:0044424,GO:0044444,GO:0044464,GO:0050896,GO:0071944	NA	NA	NA	NA	NA	NA	NA	NA	NA	NA	Cupin_1
9	evm.model.s_1327.4830	161934.XP_010666280.1	4.43e-107	313	2BYKQ@1|root,2QT7C@2759|Eukaryota,37JQ7@33090|Viridiplantae,3G9TG@35493|Streptophyta	33090|Viridiplantae	S	auxin-binding protein	NA	GO:0005575,GO:0005576,GO:0005618,GO:0005623,GO:0030312,GO:0044464,GO:0048046,GO:0071944	NA	NA	NA	NA	NA	NA	NA	NA	NA	NA	Cupin_1
10	evm.model.s_1017.6	4081.Solyc07g065090.1.1	2e-27	117	2CMSG@1|root,2QRQP@2759|Eukaryota,37PT7@33090|Viridiplantae,3G8T4@35493|Streptophyta,44D45@71274|asterids	33090|Viridiplantae	S	atpgip1,pgip1	pgip	GO:0003674,GO:0004857,GO:0005575,GO:0005618,GO:0005622,GO:0005623,GO:0005737,GO:0005794,GO:0005911,GO:0008150,GO:0009505,GO:0009506,GO:0012505,GO:0016020,GO:0030054,GO:0030234,GO:0030312,GO:0043086,GO:0043226,GO:0043227,GO:0043229,GO:0043231,GO:0044092,GO:0044424,GO:0044444,GO:0044464,GO:0050790,GO:0055044,GO:0065007,GO:0065009,GO:0071944,GO:0090353,GO:0098772	NA	NA	NA	NA	NA	NA	NA	NA	NA	NA	LRRNT_2,LRR_4
11	evm.model.s_12366.40	4155.Migut.J01829.1.p	4.83e-28	107	2BU7T@1|root,2S22N@2759|Eukaryota,37V96@33090|Viridiplantae,3GJYH@35493|Streptophyta,44U1M@71274|asterids	33090|Viridiplantae	S	18 kDa seed maturation	NA	GO:0000003,GO:0001101,GO:0003006,GO:0003674,GO:0005488,GO:0005543,GO:0005575,GO:0005622,GO:0005623,GO:0005737,GO:0005829,GO:0006950,GO:0006970,GO:0007275,GO:0008150,GO:0008289,GO:0009266,GO:0009409,GO:0009414,GO:0009415,GO:0009628,GO:0009791,GO:0010035,GO:0010154,GO:0022414,GO:0030246,GO:0031210,GO:0032501,GO:0032502,GO:0042221,GO:0043167,GO:0043168,GO:0043169,GO:0044424,GO:0044444,GO:0044464,GO:…	NA	NA	NA	NA	NA	NA	NA	NA	NA	NA	LEA_1
12	evm.model.s_37.2924	161934.XP_010681113.1	0	966	COG0515@1|root,2QT06@2759|Eukaryota,37QFR@33090|Viridiplantae,3GCKK@35493|Streptophyta	33090|Viridiplantae	T	L-type lectin-domain containing receptor kinase	NA	GO:0005575,GO:0005623,GO:0005886,GO:0016020,GO:0044464,GO:0071944	NA	NA	NA	NA	NA	NA	NA	NA	NA	NA	Lectin_legB,Pkinase
13	evm.model.s_37.4103	161934.XP_010681961.1	3.89e-30	115	2BD6H@1|root,2S1ER@2759|Eukaryota,37VJ3@33090|Viridiplantae,3GJJ2@35493|Streptophyta	33090|Viridiplantae	S	electron transfer activity	NA	NA	NA	NA	NA	NA	NA	NA	NA	NA	NA	NA	Cu_bind_like
14	evm.model.s_866.9537	71139.XP_010054402.1	0	1369	COG0515@1|root,2QSMT@2759|Eukaryota,37M64@33090|Viridiplantae,3G90R@35493|Streptophyta	33090|Viridiplantae	T	serine threonine-protein kinase	NA	GO:0003674,GO:0003824,GO:0004672,GO:0004674,GO:0005488,GO:0005515,GO:0005516,GO:0005575,GO:0005623,GO:0005886,GO:0006464,GO:0006468,GO:0006793,GO:0006796,GO:0006807,GO:0008150,GO:0008152,GO:0009987,GO:0016020,GO:0016301,GO:0016310,GO:0016740,GO:0016772,GO:0016773,GO:0019538,GO:0036211,GO:0043170,GO:0043412,GO:0044237,GO:0044238,GO:0044260,GO:0044267,GO:0044464,GO:0071704,GO:0071944,GO:0140096,GO:…	2.7.11.1	ko:K04733	ko04010,ko04064,ko04620,ko04621,ko04624,ko04722,ko05133,ko05140,ko05142,ko05145,ko05152,ko05162,ko05164,map04010,map04064,map04620,map04621,map04624,map04722,map05133,map05140,map05142,map05145,map05152,map05162,map05164	M00686	NA	NA	ko00000,ko00001,ko00002,ko01000,ko01001	NA	NA	NA	B_lectin,PAN_2,Pkinase_Tyr,S_locus_glycop
15	evm.model.s_39.1758	161934.XP_010683974.1	3.87e-278	769	KOG1192@1|root,KOG1192@2759|Eukaryota,37J9T@33090|Viridiplantae,3G9KU@35493|Streptophyta	33090|Viridiplantae	CG	Belongs to the UDP-glycosyltransferase family	UGT73D1	GO:0003674,GO:0003824,GO:0005575,GO:0005622,GO:0005623,GO:0008194,GO:0016740,GO:0016757,GO:0016758,GO:0035251,GO:0043226,GO:0043227,GO:0043229,GO:0043231,GO:0044424,GO:0044464,GO:0046527,GO:0080043,GO:0080044	NA	ko:K13496	ko01110,map01110	NA	R08076	RC00005,RC00059	ko00000,ko01000,ko01003	NA	GT1	NA	UDPGT
16	evm.model.s_39.5213	28532.XP_010551951.1	1.67e-167	482	COG3424@1|root,2QRSY@2759|Eukaryota,37MT6@33090|Viridiplantae,3G7AK@35493|Streptophyta,3I1UF@3699|Brassicales	33090|Viridiplantae	H	Chalcone and stilbene synthases, N-terminal domain	CHS2	GO:0003674,GO:0003824,GO:0005575,GO:0005622,GO:0005623,GO:0005737,GO:0008150,GO:0008152,GO:0009058,GO:0009812,GO:0009813,GO:0016210,GO:0016740,GO:0016746,GO:0016747,GO:0044424,GO:0044464,GO:0071704,GO:1901576	2.3.1.159,2.3.1.74,2.3.1.95	ko:K00660,ko:K12644,ko:K13232	ko00941,ko00945,ko01058,ko01100,ko01110,ko04712,map00941,map00945,map01058,map01100,map01110,map04712	M00137	R01613,R01614,R06568,R07250,R07987,R07988,R07989	RC00004,RC02726,RC02855,RC02952	ko00000,ko00001,ko00002,ko01000,ko01008	NA	NA	NA	Chal_sti_synt_C,Chal_sti_synt_N
17	evm.model.s_39.5223	3649.evm.model.supercontig_70.51	1.2e-155	449	COG3424@1|root,2QRSY@2759|Eukaryota,37MT6@33090|Viridiplantae,3G7AK@35493|Streptophyta,3I1UF@3699|Brassicales	33090|Viridiplantae	H	Chalcone and stilbene synthases, N-terminal domain	CHS2	NA	2.3.1.159,2.3.1.74	ko:K00660,ko:K12644	ko00941,ko01058,ko01100,ko01110,ko04712,map00941,map01058,map01100,map01110,map04712	M00137	R01613,R06568,R07250,R07987,R07988,R07989	RC00004,RC02726,RC02952	ko00000,ko00001,ko00002,ko01000,ko01008	NA	NA	NA	Chal_sti_synt_C,Chal_sti_synt_N
18	evm.model.s_39.5259	161934.XP_010688898.1	5.44e-293	810	KOG1339@1|root,KOG1339@2759|Eukaryota,37S88@33090|Viridiplantae,3GAF6@35493|Streptophyta	33090|Viridiplantae	O	Belongs to the peptidase A1 family	NA	NA	NA	NA	NA	NA	NA	NA	NA	NA	NA	NA	TAXi_C,TAXi_N
19	evm.model.s_12489.57	161934.XP_010689305.1	2.73e-97	290	2BYKQ@1|root,2QQ4A@2759|Eukaryota,37KIT@33090|Viridiplantae,3G7XG@35493|Streptophyta	33090|Viridiplantae	S	germin-like protein	GER1	GO:0000325,GO:0005575,GO:0005576,GO:0005618,GO:0005622,GO:0005623,GO:0005737,GO:0005773,GO:0005886,GO:0006950,GO:0006970,GO:0008150,GO:0009628,GO:0009651,GO:0016020,GO:0030312,GO:0031012,GO:0043226,GO:0043227,GO:0043229,GO:0043231,GO:0044421,GO:0044424,GO:0044444,GO:0044464,GO:0050896,GO:0071944	NA	NA	NA	NA	NA	NA	NA	NA	NA	NA	Cupin_1
20	evm.model.s_12570.2357	3827.XP_004504938.1	4.22e-287	846	COG0515@1|root,2QTX3@2759|Eukaryota,37QMV@33090|Viridiplantae,3G7RI@35493|Streptophyta,4JGIP@91835|fabids	33090|Viridiplantae	T	L-type lectin-domain containing receptor kinase IX.1-like	NA	GO:0002229,GO:0002239,GO:0005575,GO:0005623,GO:0005886,GO:0006950,GO:0006952,GO:0008150,GO:0009605,GO:0009607,GO:0009893,GO:0010310,GO:0010726,GO:0010941,GO:0010942,GO:0016020,GO:0019222,GO:0031323,GO:0031325,GO:0043207,GO:0044464,GO:0048518,GO:0048522,GO:0050789,GO:0050794,GO:0050896,GO:0051193,GO:0051194,GO:0051704,GO:0051707,GO:0065007,GO:0071944,GO:0098542,GO:2000377,GO:2000379	NA	NA	NA	NA	NA	NA	NA	NA	NA	NA	Lectin_legB,Pkinase
21	evm.model.s_36.730	161934.XP_010666280.1	3.22e-105	308	2BYKQ@1|root,2QT7C@2759|Eukaryota,37JQ7@33090|Viridiplantae,3G9TG@35493|Streptophyta	33090|Viridiplantae	S	auxin-binding protein	NA	GO:0005575,GO:0005576,GO:0005618,GO:0005623,GO:0030312,GO:0044464,GO:0048046,GO:0071944	NA	NA	NA	NA	NA	NA	NA	NA	NA	NA	Cupin_1
22	evm.model.s_36.2274	161934.XP_010666280.1	9.24e-106	313	2BYKQ@1|root,2QT7C@2759|Eukaryota,37JQ7@33090|Viridiplantae,3G9TG@35493|Streptophyta	33090|Viridiplantae	S	auxin-binding protein	NA	GO:0005575,GO:0005576,GO:0005618,GO:0005623,GO:0030312,GO:0044464,GO:0048046,GO:0071944	NA	NA	NA	NA	NA	NA	NA	NA	NA	NA	Cupin_1
23	evm.model.s_1032.6	161934.XP_010666280.1	4.43e-107	313	2BYKQ@1|root,2QT7C@2759|Eukaryota,37JQ7@33090|Viridiplantae,3G9TG@35493|Streptophyta	33090|Viridiplantae	S	auxin-binding protein	NA	GO:0005575,GO:0005576,GO:0005618,GO:0005623,GO:0030312,GO:0044464,GO:0048046,GO:0071944	NA	NA	NA	NA	NA	NA	NA	NA	NA	NA	Cupin_1
24	evm.model.s_1032.14	161934.XP_010666280.1	1.27e-106	312	2BYKQ@1|root,2QT7C@2759|Eukaryota,37JQ7@33090|Viridiplantae,3G9TG@35493|Streptophyta	33090|Viridiplantae	S	auxin-binding protein	NA	GO:0005575,GO:0005576,GO:0005618,GO:0005623,GO:0030312,GO:0044464,GO:0048046,GO:0071944	NA	NA	NA	NA	NA	NA	NA	NA	NA	NA	Cupin_1
25	evm.model.s_1032.20	161934.XP_010666280.1	3.62e-75	234	2BYKQ@1|root,2QT7C@2759|Eukaryota,37JQ7@33090|Viridiplantae,3G9TG@35493|Streptophyta	33090|Viridiplantae	S	auxin-binding protein	NA	GO:0005575,GO:0005576,GO:0005618,GO:0005623,GO:0030312,GO:0044464,GO:0048046,GO:0071944	NA	NA	NA	NA	NA	NA	NA	NA	NA	NA	Cupin_1
26	evm.model.s_890.2642	161934.XP_010689305.1	2.73e-97	290	2BYKQ@1|root,2QQ4A@2759|Eukaryota,37KIT@33090|Viridiplantae,3G7XG@35493|Streptophyta	33090|Viridiplantae	S	germin-like protein	GER1	GO:0000325,GO:0005575,GO:0005576,GO:0005618,GO:0005622,GO:0005623,GO:0005737,GO:0005773,GO:0005886,GO:0006950,GO:0006970,GO:0008150,GO:0009628,GO:0009651,GO:0016020,GO:0030312,GO:0031012,GO:0043226,GO:0043227,GO:0043229,GO:0043231,GO:0044421,GO:0044424,GO:0044444,GO:0044464,GO:0050896,GO:0071944	NA	NA	NA	NA	NA	NA	NA	NA	NA	NA	Cupin_1
27	evm.model.s_890.8887	161934.XP_010689012.1	5.31e-233	651	COG3934@1|root,2QS4Q@2759|Eukaryota,37I7S@33090|Viridiplantae,3GDQI@35493|Streptophyta	33090|Viridiplantae	G	Belongs to the glycosyl hydrolase 5 (cellulase A) family	NA	GO:0000272,GO:0003674,GO:0003824,GO:0004553,GO:0004567,GO:0005975,GO:0005976,GO:0008150,GO:0008152,GO:0009056,GO:0009057,GO:0009987,GO:0010412,GO:0015923,GO:0016052,GO:0016787,GO:0016798,GO:0016985,GO:0016998,GO:0043170,GO:0044036,GO:0044237,GO:0044238,GO:0044247,GO:0044248,GO:0044260,GO:0044262,GO:0044264,GO:0044275,GO:0046355,GO:0071554,GO:0071704,GO:1901575	3.2.1.78	ko:K19355	ko00051,map00051	NA	R01332	RC00467	ko00000,ko00001,ko01000	NA	NA	NA	Cellulase
28	evm.model.s_41.863	4155.Migut.J01829.1.p	4.83e-28	107	2BU7T@1|root,2S22N@2759|Eukaryota,37V96@33090|Viridiplantae,3GJYH@35493|Streptophyta,44U1M@71274|asterids	33090|Viridiplantae	S	18 kDa seed maturation	NA	GO:0000003,GO:0001101,GO:0003006,GO:0003674,GO:0005488,GO:0005543,GO:0005575,GO:0005622,GO:0005623,GO:0005737,GO:0005829,GO:0006950,GO:0006970,GO:0007275,GO:0008150,GO:0008289,GO:0009266,GO:0009409,GO:0009414,GO:0009415,GO:0009628,GO:0009791,GO:0010035,GO:0010154,GO:0022414,GO:0030246,GO:0031210,GO:0032501,GO:0032502,GO:0042221,GO:0043167,GO:0043168,GO:0043169,GO:0044424,GO:0044444,GO:0044464,GO:…	NA	NA	NA	NA	NA	NA	NA	NA	NA	NA	LEA_1
29	evm.model.s_41.870	4155.Migut.J01829.1.p	4.83e-28	107	2BU7T@1|root,2S22N@2759|Eukaryota,37V96@33090|Viridiplantae,3GJYH@35493|Streptophyta,44U1M@71274|asterids	33090|Viridiplantae	S	18 kDa seed maturation	NA	GO:0000003,GO:0001101,GO:0003006,GO:0003674,GO:0005488,GO:0005543,GO:0005575,GO:0005622,GO:0005623,GO:0005737,GO:0005829,GO:0006950,GO:0006970,GO:0007275,GO:0008150,GO:0008289,GO:0009266,GO:0009409,GO:0009414,GO:0009415,GO:0009628,GO:0009791,GO:0010035,GO:0010154,GO:0022414,GO:0030246,GO:0031210,GO:0032501,GO:0032502,GO:0042221,GO:0043167,GO:0043168,GO:0043169,GO:0044424,GO:0044444,GO:0044464,GO:…	NA	NA	NA	NA	NA	NA	NA	NA	NA	NA	LEA_1
