# Supplementary material for: Plastic responses to past environments shape adaptation to novel selection pressures
Source: Proc Natl Acad Sci U S A. 2025 Jan 30;122(5):e2409541122. doi: 10.1073/pnas.2409541122 (PMC11804578; doi:10.1073/pnas.2409541122)
Supplement: Supplementary file 9 — Dataset S08 (CSV) [file pnas.2409541122.sd08.csv]

gene_id	BD03_C_17	BD03_S_18	BD05_C_9	BD05_S_10	BD07_C_19	BD07_S_20	GR-RNA-10_C_13	GR-RNA-10_S_14	GR-RNA-12_C_23	GR-RNA-12_S_24	GR-RNA-6_C_5	GR-RNA-6_S_6	PP-RNA-1_C_1	PP-RNA-1_S_2	PP12_C_21	PP12_S_22	PP1_C_3	PP1_S_4	SA02_C_7	SA02_S_8	SA04_C_15	SA04_S_16	SA07_C_11	SA07_S_12
evm.TU.s_3.6	1	0	0	0	0	0	0	0	0	0	0	0	0	0	0	0	0	0	0	0	0	0	0	0
evm.TU.s_3.21	4	0	0	1	2	0	6	4	0	0	4	6	4	3	3	0	1	6	7	2	3	1	3	4
evm.TU.s_3.10	18	30	86	85	40	70	25	25	17	17	26	17	21	46	45	20	23	29	52	55	10	8	69	67
evm.TU.s_4.10	3	0	0	3	0	0	0	0	0	0	0	0	0	3	6	2	0	2	0	0	0	0	0	3
evm.TU.s_3.25	1434	1357	1220	1455	1725	1739	1265	794	1219	1172	1201	923	965	998	1273	1005	1385	1295	1641	1235	1336	1335	1030	865
evm.TU.s_4.42	161	128	99	137	199	241	139	110	132	173	146	98	96	121	52	62	82	99	132	97	173	100	124	113
evm.TU.s_6.8	2	0	2	3	2	0	19	12	2	5	0	0	12	10	21	16	18	17	26	13	0	0	5	13
evm.TU.s_5.9	1325	1501	1308	1654	1606	1964	1705	1306	1856	2095	1883	1905	1376	1814	1789	1861	2057	2004	2062	1643	1436	1448	1125	1303
evm.TU.s_8.6	1	0	0	0	0	0	2	0	3	3	0	0	0	0	0	0	0	0	0	1	0	0	0	0
evm.TU.s_8.7	0	0	520	520	9	6	92	115	109	134	0	0	1052	1030	1200	1096	1329	1399	1106	1003	0	0	1060	989
evm.TU.s_9.1	359	317	431	385	435	431	782	405	393	382	329	319	365	421	177	147	384	372	608	506	487	383	590	461
evm.TU.s_9.2	259	252	328	305	275	334	342	263	313	228	239	226	196	169	313	314	419	437	265	242	208	163	254	285
evm.TU.s_9.4	295	217	226	265	440	381	306	198	446	711	431	420	185	338	462	402	478	507	367	521	346	491	425	364
evm.TU.s_9.7	1957	1396	1734	1327	1982	1573	1148	725	1264	1289	1356	1115	1283	1239	1652	1228	1752	1726	1473	1222	1510	1201	1411	1177
evm.TU.s_7.5	5	0	0	0	2	0	0	0	6	0	0	0	0	0	0	0	3	0	3	0	3	0	3	0
evm.TU.s_7.6	158	130	131	187	2176	567	61	38	395	162	148	19	60	58	130	25	346	71	458	373	2012	712	156	66
novel_gene_139_611601de	2842	1231	1334	1141	1472	381	580	306	579	294	1172	322	355	177	522	40	192	355	1701	1498	249	40	452	253
evm.TU.s_7.7	41	61	50	118	71	147	802	981	1266	1513	1324	1276	211	193	287	339	96	188	81	239	1582	1902	477	675
evm.TU.s_4.13	0	0	0	0	0	0	0	0	0	0	0	0	0	0	0	0	0	0	0	0	0	0	0	0
evm.TU.s_4.15	0	0	0	0	0	0	0	0	0	0	0	0	0	0	0	0	0	0	0	0	0	0	0	0
evm.TU.s_4.17	8	0	9	0	6	3	0	0	0	0	0	0	0	0	0	0	0	0	0	0	0	0	0	0
evm.TU.s_4.18	37117	9379	24516	7237	37554	9126	2195	384	3084	878	2767	1090	5790	2215	6250	1794	2081	1082	5574	1324	18502	3390	10431	1483
evm.TU.s_9.10	1631	1481	1475	1232	1622	2000	1026	806	1708	1800	1477	1419	857	1269	1415	1155	1569	1479	1525	1004	1382	1383	1142	984
evm.TU.s_12.14	1	3	13	19	17	12	17	2	21	15	25	13	23	19	28	36	26	41	12	4	8	12	11	4
evm.TU.s_14.27	669	628	637	514	784	847	467	443	501	587	505	401	531	352	622	436	597	522	647	462	711	659	567	521
evm.TU.s_11.19_evm.TU.s_11.9	0	2	3	2	0	0	24	15	6	21	18	13	6	4	41	36	10	13	4	11	31	34	0	0
evm.TU.s_11.15	0	0	0	0	0	0	0	0	0	0	0	0	0	0	0	0	0	0	0	0	0	0	0	0
evm.TU.s_11.18	11	0	6	5	81	97	5	4	0	0	0	2	0	2	11	3	9	11	15	2	0	5	0	0
evm.TU.s_19.32	52	90	28	48	124	141	32	53	144	170	82	159	112	209	75	73	57	215	139	244	90	309	64	66
evm.TU.s_19.31	452	383	342	402	401	423	390	287	532	338	471	453	530	730	482	320	361	364	469	391	477	474	402	335
evm.TU.s_20.3	99	198	25	90	8026	6471	197	192	241	759	204	476	499	2586	163	638	15403	27229	210	2544	4948	2933	3945	3248
evm.TU.s_23.17	495	460	501	516	613	598	403	432	415	507	533	579	332	427	530	470	512	594	574	398	473	494	466	295
evm.TU.s_26.1	485	503	770	833	390	304	107	67	61	124	1093	978	65	101	1035	1029	252	312	67	56	125	94	370	571
evm.TU.s_14.36	0	0	0	0	0	0	0	0	0	0	0	0	0	0	0	0	0	0	0	0	0	0	0	0
evm.TU.s_14.29	22275	14340	11202	6244	27611	13744	6034	4455	7802	5908	7523	5582	4017	3605	6758	3645	5569	6290	16000	7784	23242	19986	15206	9133
evm.TU.s_14.30	2089	1652	1391	1292	1809	2012	963	901	1351	1310	1161	1031	1150	1036	1404	918	1535	1505	1860	1316	1638	1269	1551	1245
evm.TU.s_27.1	108	64	52	70	128	120	68	41	204	135	149	129	90	115	113	76	109	115	83	68	90	57	47	21
evm.TU.s_27.2	7257	6771	7155	6610	7742	7118	4198	3821	5517	5939	5271	5453	4801	4976	5100	3848	5916	6732	6584	5203	6569	7401	5611	4849
evm.TU.s_27.10	1164	853	792	600	1149	858	691	557	1259	1148	1044	909	662	671	1011	754	1037	818	1119	787	1175	784	680	523
evm.TU.s_29.11	0	0	25	6	0	0	9	7	12	12	11	0	11	6	14	0	12	0	0	0	3	4	5	10
evm.TU.s_29.2	512	402	499	614	567	649	416	367	542	455	421	435	443	452	523	431	474	485	539	397	455	473	428	338
evm.TU.s_29.12	612	487	540	686	666	748	507	415	650	555	501	510	532	532	623	516	540	571	636	492	563	592	497	448
evm.TU.s_36.6	100	95	67	93	143	191	70	65	79	91	50	59	141	109	112	103	163	118	108	86	88	100	68	60
evm.TU.s_36.7	37	46	30	30	63	53	118	96	101	109	69	85	21	29	85	87	122	149	63	91	108	88	47	55
evm.TU.s_36.9	129	188	152	129	248	184	3	7	45	42	162	104	333	259	375	244	279	342	223	192	38	56	125	98
evm.TU.s_36.12	2	0	0	0	22	53	7	6	21	8	12	16	14	11	9	11	12	8	11	12	4	19	13	5
evm.TU.s_36.11	137	119	145	87	126	208	146	76	87	95	144	78	155	119	174	129	173	142	247	138	172	135	132	134
evm.TU.s_36.10	459	524	596	692	620	800	434	364	714	616	532	509	742	776	851	764	856	764	636	492	616	688	436	568
evm.TU.s_32.4	260	238	199	381	275	270	351	224	218	301	281	283	314	352	329	237	547	375	369	414	318	297	293	252
evm.TU.s_32.5	3229	1785	3062	1304	3756	2102	1080	564	2192	1106	1782	1255	1647	1385	1754	754	1433	1431	2176	937	3043	1863	2308	789
evm.TU.s_36.13	213	184	331	308	274	395	193	164	155	129	151	106	190	148	222	182	240	194	123	154	386	239	234	385
evm.TU.s_36.51	435	602	682	1029	634	744	685	799	823	1258	1005	1142	402	875	837	1110	908	1300	441	896	527	1037	837	946
evm.TU.s_36.56	17	35	35	41	33	49	49	21	23	16	16	33	66	54	50	68	54	90	33	39	19	22	40	40
evm.TU.s_36.57	8	11	7	6	0	12	27	56	86	109	63	32	29	17	55	26	24	26	53	66	23	48	49	21
evm.TU.s_36.55	58	58	73	137	73	125	69	85	71	93	93	105	98	169	157	154	98	79	39	86	63	104	58	103
evm.TU.s_36.61	0	0	0	4	7	88	0	0	0	0	5	0	0	0	0	0	0	0	0	0	0	2	0	0
evm.TU.s_36.58	109	295	347	207	194	244	19	21	179	130	211	229	138	184	345	149	204	143	378	82	610	1020	310	92
evm.TU.s_36.16	0	0	0	0	5	0	5	5	0	5	0	0	3	6	2	9	2	5	0	0	0	0	5	0
evm.TU.s_36.26	0	0	0	0	0	0	0	0	0	0	0	0	0	0	0	0	0	0	0	0	1	1	1	0
evm.TU.s_36.17	50	47	93	125	216	215	113	111	151	208	118	121	190	181	191	207	33	44	102	111	283	297	119	87
evm.TU.s_36.18	617	436	478	429	456	419	345	255	346	329	215	178	355	228	327	260	320	355	320	247	346	264	394	248
evm.TU.s_36.19	102	104	98	83	95	116	99	72	94	87	112	95	197	197	134	124	86	130	94	84	89	90	102	101
evm.TU.s_36.24	29	27	11	2	17	18	1	9	5	5	3	10	10	5	8	8	4	6	3	8	13	18	23	6
evm.TU.s_36.25	600	541	303	339	588	408	343	333	458	486	466	476	291	271	224	166	179	223	560	510	538	718	466	445
evm.TU.s_36.27	2149	1907	2407	2463	2603	2581	2164	1528	2357	1977	1825	1725	2298	2243	2359	1892	2099	2134	1950	1383	2027	1784	1958	1725
evm.TU.s_36.52	938	734	729	594	935	1081	549	393	715	858	647	603	552	659	792	566	867	704	974	609	931	670	925	682
evm.TU.s_36.53	435	320	449	300	546	516	320	273	391	498	361	307	279	251	397	256	423	392	519	382	507	375	535	485
evm.TU.s_36.75	338	33	131	53	2001	1999	111	0	8	0	0	2	6	0	0	2	2	0	0	0	0	0	5	0
evm.TU.s_36.76	367	283	439	480	122	161	392	264	285	384	320	190	101	112	9	0	3	3	268	643	600	472	287	369
evm.TU.s_36.86	19	16	9	43	8	11	19	8	0	0	14	0	17	24	37	43	25	15	62	171	93	67	0	0
evm.TU.s_36.96	130	53	133	29	142	28	41	0	23	5	31	9	61	19	14	0	8	15	41	22	125	39	106	27
evm.TU.s_36.90	137	113	72	144	102	68	33	83	539	587	0	11	0	56	60	100	142	83	168	306	106	156	189	182
evm.TU.s_36.84	3055	3075	2605	2890	3136	4560	1729	1532	3331	3640	2464	2963	1828	2353	2639	1668	2578	2733	2915	2661	2591	2851	2050	1652
evm.TU.s_36.100	264	109	358	99	291	85	70	34	67	22	10	6	153	85	78	55	39	48	101	30	363	128	202	107
evm.TU.s_36.85	1305	867	1377	1193	864	1039	1423	771	759	954	899	478	734	727	1394	1436	1829	1694	1210	1565	1356	1093	1011	1265
evm.TU.s_36.101	233	36	163	110	27	6	11	2	13	5	5	0	6	16	9	3	0	0	2	0	36	16	3	0
evm.TU.s_36.103	29	4	11	17	31	0	0	0	7	7	0	0	4	7	27	22	8	8	0	7	0	0	13	0
evm.TU.s_36.107	0	0	0	0	44	34	26	23	33	28	15	17	0	0	0	0	0	0	27	36	0	0	63	33
evm.TU.s_36.124	2	5	0	0	0	0	4	3	0	0	6	5	13	10	6	10	12	0	3	3	3	5	0	0
evm.TU.s_36.139	8	4	236	96	6	4	65	36	0	0	166	184	20	3	57	22	10	22	227	72	231	87	102	22
evm.TU.s_36.114	233	150	225	192	317	380	686	498	1049	1183	979	930	528	519	281	204	679	644	662	469	592	414	779	555
evm.TU.s_36.104	1787	1402	1907	2181	1597	2159	1187	825	2398	1358	1462	1573	2560	3939	2149	2068	1828	2280	2179	1963	1159	1421	2048	1483
evm.TU.s_36.145	3	3	7	4	31	23	16	23	20	23	13	6	6	4	4	8	3	8	58	47	6	4	86	83
evm.TU.s_36.147	9	9	12	12	10	12	25	12	9	11	29	28	22	16	18	15	23	22	46	27	59	22	58	47
evm.TU.s_36.152	56	39	252	284	24	10	104	36	276	253	287	308	14	33	29	15	48	44	290	255	0	3	311	228
evm.TU.s_36.143	717	369	750	344	406	198	178	84	0	0	250	222	286	131	687	123	497	631	3127	1276	3957	671	2210	578
evm.TU.s_36.175	253	193	197	179	218	237	218	205	173	257	201	189	98	68	65	83	148	155	175	155	157	166	211	152
evm.TU.s_36.194	49	37	38	54	64	49	74	46	78	68	38	45	41	26	49	75	66	81	30	20	39	48	25	71
evm.TU.s_36.174	1902	2189	3334	2080	1787	2732	1030	809	2238	1775	1371	1411	1466	1190	2316	1196	1327	1468	2115	986	1082	1609	2222	1157
evm.TU.s_36.195	1097	857	1218	1316	504	802	408	465	447	393	266	281	225	515	315	427	327	346	866	542	375	327	638	593
evm.TU.s_36.196	3913	3858	2261	3586	1951	2865	1467	1385	1843	2301	1691	2102	1099	2603	1493	1682	1869	2492	1197	1554	2879	3408	1208	1769
evm.TU.s_36.296	211	280	53	113	81	112	178	128	448	403	294	364	202	247	184	242	242	298	165	200	164	192	158	150
evm.TU.s_36.311	0	10	0	15	0	0	3	6	0	0	0	0	0	5	3	0	17	5	0	0	0	3	84	63
evm.TU.s_36.321	18	4	35	0	47	0	4	0	0	0	0	0	0	0	0	0	0	0	0	0	51	13	8	0
evm.TU.s_36.323	45	35	21	0	37	16	0	0	0	0	0	0	0	0	109	65	381	422	8	0	22	0	0	0
evm.TU.s_36.310	2111	1274	569	325	3	20	84	183	151	718	304	754	14	65	1569	3288	745	1654	0	46	28	6	5361	3769
evm.TU.s_36.328	1191	923	890	689	1325	955	615	545	550	649	565	496	453	420	583	310	683	799	776	548	929	865	752	506
evm.TU.s_36.329	1231	1076	1189	971	1188	1297	999	937	977	1057	960	892	1025	992	1014	847	1144	1179	1254	992	1205	1160	1208	1081
evm.TU.s_36.330	827	523	1272	694	688	591	451	407	311	314	273	263	285	374	304	263	315	326	347	259	384	328	559	333
evm.TU.s_36.344	2	0	0	0	0	0	0	0	0	0	0	0	0	0	0	0	0	0	0	0	0	0	0	0
evm.TU.s_36.353	318	350	284	283	458	442	371	304	314	378	381	390	243	272	338	314	357	392	317	242	341	300	482	272
evm.TU.s_36.333	4518	3989	4731	3037	6285	5903	819	663	650	795	566	667	494	474	1013	331	651	483	2951	1174	1829	2390	1836	864
evm.TU.s_36.354	1571	2096	1693	3330	513	1532	969	955	161	167	240	405	91	280	158	529	372	812	181	420	820	1671	768	1251
evm.TU.s_36.367	41	53	54	68	16	8	2	16	3	6	8	0	7	18	15	19	43	67	3	25	0	0	11	20
evm.TU.s_36.365	2435	1807	2021	1873	2403	2072	2059	1703	1992	2126	2007	1577	1056	1140	1589	1159	1672	1614	2481	1855	2223	1586	2313	1746
evm.TU.s_36.208	0	3	0	0	0	0	3	0	0	0	0	0	0	0	2	2	0	0	0	0	0	0	0	0
evm.TU.s_36.209	0	0	0	0	0	0	32	32	7	14	0	0	0	0	0	0	0	0	0	18	0	0	0	0
evm.TU.s_36.211	0	0	0	0	0	0	0	0	4	0	0	0	0	0	0	0	0	0	0	0	0	0	0	0
evm.TU.s_36.220	0	0	0	0	0	0	0	0	0	0	0	0	0	0	0	0	0	0	0	0	0	3	0	0
evm.TU.s_36.226	0	0	0	0	0	0	0	0	0	0	0	0	0	0	0	0	0	0	0	0	0	0	0	0
evm.TU.s_36.244	84	99	216	138	110	120	126	95	114	125	98	59	54	98	95	69	67	92	107	101	191	197	91	79
evm.TU.s_36.252	0	13	0	0	0	0	0	0	41	29	8	13	15	13	7	19	21	43	0	0	0	0	0	0
evm.TU.s_36.255	0	0	0	0	0	0	0	0	0	6	0	0	0	0	11	15	0	6	0	21	8	0	0	0
evm.TU.s_36.257	0	0	0	0	0	0	0	0	0	7	0	0	0	0	13	0	3	0	0	0	0	0	0	0
evm.TU.s_36.258	0	0	0	0	0	0	0	0	0	0	0	0	0	0	0	0	0	0	0	0	0	0	0	0
evm.TU.s_36.261	0	0	0	0	0	0	1	1	0	0	0	0	0	0	0	0	0	0	1	0	0	0	3	2
evm.TU.s_36.264	0	0	0	0	0	0	1	1	0	0	0	0	0	0	0	0	0	0	1	0	0	0	3	2
evm.TU.s_36.203	2892	2146	1025	1208	3367	1462	1498	609	1524	1818	1757	1507	1570	1592	1462	1082	1951	1973	1516	902	2527	2009	2481	2033
evm.TU.s_36.207	1028	803	829	631	1065	788	556	497	839	883	705	749	775	616	785	635	638	827	771	540	993	738	656	503
evm.TU.s_36.214	55	131	63	106	493	993	268	193	192	376	296	165	66	189	323	310	370	695	47	164	209	363	275	613
evm.TU.s_36.215	6	11	0	0	0	0	0	11	0	0	0	1	0	0	0	0	15	15	0	16	0	16	0	0
evm.TU.s_36.216	6528	6284	3496	4441	7722	7263	3567	3407	8225	9863	6811	6208	3728	4910	7353	6773	7542	9176	3699	5186	5733	7327	3141	2871
evm.TU.s_36.219	10386	10847	7631	7962	3181	4311	8458	8174	9169	8846	7107	6681	7684	7834	7650	6556	10984	13416	6273	6513	7456	8899	6527	8107
evm.TU.s_36.221	645	504	465	441	205	150	357	308	379	408	476	399	317	285	326	214	327	396	500	372	464	402	648	595
evm.TU.s_36.235	133	36	156	118	0	24	126	39	198	122	341	238	55	57	0	0	0	0	295	174	349	101	559	141
evm.TU.s_36.238	150	158	76	37	61	69	301	175	176	249	562	584	146	182	153	134	69	110	207	355	238	250	380	241
evm.TU.s_36.239	104	34	131	48	83	36	68	28	175	123	77	94	23	55	61	13	37	69	76	58	274	63	94	49
evm.TU.s_36.240	46	31	32	49	34	68	62	12	53	31	26	33	22	62	33	23	71	77	19	26	56	47	45	38
evm.TU.s_36.241	1348	1178	1232	989	1277	1385	1323	858	1198	1151	907	879	997	1030	623	468	1247	1154	1518	1032	1535	1097	1468	1300
evm.TU.s_36.251	16990	14055	17101	12776	20590	18355	11248	9660	10021	12993	11436	9580	8862	8207	12245	9989	13598	12374	14922	13760	12327	10453	13731	12728
evm.TU.s_36.259	1170	1255	1475	1077	1360	1469	1173	1105	1011	1052	864	782	853	825	1108	848	920	1104	1001	947	1249	1155	1207	1139
evm.TU.s_36.260	29	20	14	0	14	13	21	17	6	21	24	41	39	13	20	20	39	44	49	21	11	21	6	11
evm.TU.s_36.271	1386	1258	1675	1378	1484	1998	607	571	1205	1291	1107	894	1315	1448	1681	1134	1340	1607	2986	2136	2110	2442	1587	1324
evm.TU.s_36.272	155	173	129	182	285	197	177	125	172	231	165	180	191	298	162	163	202	238	188	155	149	165	129	101
evm.TU.s_36.273	1342	1205	1271	1271	1609	1804	1321	1087	1499	1406	1094	1091	1211	1214	1368	1143	1240	1243	1507	1054	1481	1445	1484	1023
evm.TU.s_36.274	364	370	292	325	315	326	167	161	359	357	253	267	135	148	225	183	200	203	250	167	236	249	229	253
evm.TU.s_36.275	4535	5194	4927	6064	4736	7193	6556	6178	4728	4887	4770	4590	6165	6237	5861	5454	6070	6532	5399	5356	4817	4317	3929	4617
evm.TU.s_36.401	140	32	39	12	135	35	116	11	68	46	148	69	52	32	44	8	39	21	206	58	98	44	101	34
evm.TU.s_36.369	654	668	670	718	753	719	737	612	612	654	599	591	382	481	614	564	525	597	826	542	724	755	499	523
evm.TU.s_36.402	783	915	1204	1110	844	1108	1460	1266	1099	1456	1028	1253	326	501	381	247	619	826	570	1233	888	1433	1193	1974
evm.TU.s_36.368	7009	6447	5697	5244	6262	7477	4565	3165	5892	6093	4824	4479	5235	5208	5947	4502	6096	5678	5924	4488	5791	4775	5601	4743
evm.TU.s_36.404	725	569	722	672	764	849	767	517	1378	997	1109	803	968	999	884	515	1081	588	1330	738	920	560	797	611
evm.TU.s_36.410	1636	1892	1213	2687	2218	2921	1842	1473	2073	2149	1990	1868	2223	2725	2577	2640	2985	3307	1843	2055	2036	2476	1496	1401
evm.TU.s_36.414	4440	3803	3852	4053	4926	5333	3164	2883	4273	3991	3515	3329	3969	4631	4052	3747	4007	4745	4396	3315	4170	4848	3661	3088
evm.TU.s_36.415	0	4	0	0	0	0	0	0	0	0	0	0	0	0	0	0	0	0	0	0	0	0	4	0
evm.TU.s_36.416	2409	2318	2265	2155	2454	2688	2289	1902	1811	1926	1592	1384	1870	1764	1985	1821	2042	2103	1924	1795	2242	1769	1910	2292
evm.TU.s_36.421	42	40	70	50	88	84	64	98	60	46	43	49	87	154	137	71	112	122	67	62	92	107	72	83
evm.TU.s_36.426	1	2	0	0	0	1	2	1	1	1	0	1	0	0	0	0	1	0	1	0	2	0	1	0
evm.TU.s_36.427	45	24	36	13	0	0	183	194	98	112	117	90	0	0	0	0	0	0	16	0	54	69	39	49
evm.TU.s_36.422	35	81	77	101	37	34	47	53	7	37	31	71	37	37	37	33	37	50	34	31	16	14	34	36
evm.TU.s_36.430	106	155	51	117	0	0	256	312	156	195	203	162	0	0	0	0	0	0	182	70	136	245	127	228
evm.TU.s_36.420	2273	2072	2102	2024	2976	3315	2222	1839	2188	2110	1793	1624	2079	1828	2220	2111	2179	2599	1909	1722	2328	1838	2062	2430
evm.TU.s_36.433	17	18	28	25	26	24	27	6	5	6	3	14	19	19	32	29	44	37	11	21	23	17	6	21
evm.TU.s_36.432	184	222	216	224	147	159	334	234	279	280	186	296	142	166	142	107	125	140	210	174	266	221	185	226
evm.TU.s_36.602	2067	1764	1686	1326	1908	2103	1277	813	1867	2031	1537	1349	1248	1470	1772	1399	1852	1496	1887	1165	1827	1461	1683	1222
evm.TU.s_36.437	0	0	0	0	6	0	0	0	3	3	3	2	2	0	5	0	7	3	2	2	0	0	2	2
evm.TU.s_36.439	0	0	0	0	0	0	1	1	0	0	0	0	0	0	0	0	0	0	0	0	0	0	0	3
evm.TU.s_36.445	0	0	0	0	0	0	0	0	0	0	0	0	0	0	0	0	0	0	0	0	0	0	0	0
evm.TU.s_36.455	0	0	0	0	0	0	0	0	0	0	0	0	0	0	0	0	0	0	0	0	0	0	0	0
evm.TU.s_36.456	0	0	0	0	0	0	0	0	0	0	0	0	0	0	0	0	0	0	0	0	0	0	0	0
evm.TU.s_36.463	0	0	0	0	0	0	0	0	0	1	0	0	0	0	0	0	0	0	0	0	0	0	0	0
evm.TU.s_36.468	0	0	0	0	0	0	0	0	0	0	0	0	0	0	6	3	0	0	0	0	0	0	0	0
evm.TU.s_36.490	0	0	0	0	0	0	0	0	0	0	0	0	0	0	0	0	0	0	0	0	0	0	0	0
evm.TU.s_36.510	0	0	0	0	4	3	0	0	0	2	1	0	0	0	0	0	0	0	0	0	0	1	0	0
evm.TU.s_36.527	0	0	2	0	2	0	100	73	94	84	0	0	63	87	90	86	165	235	194	193	91	84	78	100
evm.TU.s_36.543	0	0	0	0	0	0	0	0	0	0	0	0	0	0	0	0	0	0	0	0	31	25	0	0
evm.TU.s_36.544	0	0	0	0	0	0	3	0	0	0	0	0	0	0	1	0	0	0	0	0	0	0	0	0
evm.TU.s_36.556	0	0	0	0	0	0	65	48	68	76	44	59	30	36	81	70	0	0	86	87	20	21	10	3
evm.TU.s_36.434	1170	923	956	789	1194	1118	948	595	1114	1046	965	866	824	828	955	731	1116	1034	1151	662	1144	916	1073	667
evm.TU.s_36.436	1147	1294	1158	1484	1423	1738	1051	849	1149	1424	1037	951	945	1139	1224	1162	1248	1239	1274	1051	1141	1193	869	945
evm.TU.s_36.438	8009	8927	8193	6419	6816	6995	3644	3249	7115	6071	5707	6190	5085	4266	5808	3140	4991	4830	10618	6723	6685	7370	8642	6352
evm.TU.s_36.440	72	139	52	85	71	136	116	144	120	190	177	173	36	52	21	17	34	44	91	64	95	75	24	84
evm.TU.s_36.449	322	226	161	170	371	285	250	180	216	245	183	201	224	250	235	169	301	344	272	213	253	345	209	214
evm.TU.s_36.450	827	721	542	811	856	1243	467	366	581	915	625	855	655	947	744	521	716	860	729	673	637	937	527	641
evm.TU.s_36.469	322	261	184	284	267	270	303	184	340	369	424	421	236	349	122	142	340	258	436	354	307	372	266	251
evm.TU.s_36.475	775	577	745	512	864	894	748	520	629	849	715	670	555	560	730	592	720	688	865	569	810	548	655	583
evm.TU.s_36.476	1905	1790	2035	2260	1866	2518	1912	1520	2048	2261	1588	1633	1670	2225	2225	1815	2074	2055	1926	1593	1910	1988	2001	1627
evm.TU.s_36.479	631	621	674	638	635	799	577	456	629	655	610	539	498	546	544	518	691	637	606	586	579	581	439	477
evm.TU.s_36.480	2	0	11	5	0	0	0	0	0	0	0	0	0	0	0	0	0	0	0	0	0	0	0	0
evm.TU.s_36.481	4988	4190	6204	4103	5336	5707	5398	4613	3692	3803	3062	2931	3706	3281	3849	3067	4024	4092	4099	3449	4513	3496	4315	4934
evm.TU.s_36.482	4472	4208	5123	4199	4857	5275	5482	5281	4494	4054	3347	3375	4337	3385	4953	4183	4551	4411	4678	4567	5186	4475	4182	4702
evm.TU.s_36.483	240	175	254	213	422	404	94	52	209	198	128	127	190	208	229	53	209	182	247	93	296	148	247	83
evm.TU.s_36.484	147	111	88	80	232	249	205	184	212	208	171	188	132	118	168	176	222	181	125	158	141	73	59	66
evm.TU.s_36.485	25	31	15	0	7	0	4	7	3	7	0	0	0	26	16	30	18	15	15	20	11	18	24	63
evm.TU.s_36.486	1725	1630	1557	1489	2194	2376	1103	979	1558	1702	1630	1457	790	1102	1606	1102	1427	1340	2189	1438	1382	1553	1760	1258
evm.TU.s_36.487	1200	1151	1107	1137	1006	1167	1367	1045	1269	1705	1359	1236	1185	1171	1481	1521	1744	1949	1506	1379	1374	1096	1221	1051
evm.TU.s_36.488	5	24	38	22	97	69	69	96	86	65	39	77	20	37	63	42	25	30	29	28	42	41	21	21
evm.TU.s_36.489	22	17	0	0	2	0	4	0	0	0	0	0	0	0	0	0	0	0	0	0	9	0	5	0
evm.TU.s_36.499	299	244	228	216	708	632	370	254	205	520	164	160	147	134	271	286	367	574	266	220	228	250	203	232
evm.TU.s_36.506	1309	1004	1352	1056	1679	1348	737	549	1183	1305	964	892	784	920	897	778	1018	874	1415	802	1715	1318	1175	762
evm.TU.s_36.507	1800	1947	2118	2252	2623	3374	2005	1913	2319	2280	1811	1697	1556	1619	1886	1845	2067	2359	2462	1915	2072	2211	2237	2028
evm.TU.s_36.508	582	555	619	452	657	609	542	523	606	593	530	484	535	487	600	524	552	618	489	477	537	451	638	613
evm.TU.s_36.514	76	91	118	317	291	458	135	94	353	944	504	690	16	28	15	33	1656	2852	120	559	170	256	68	81
evm.TU.s_36.515	879	732	691	1383	681	640	1190	1185	991	1349	631	1089	563	1473	639	1197	622	1093	671	978	947	1282	488	746
evm.TU.s_36.530	608	560	476	486	41	133	390	231	382	357	860	583	518	613	635	489	49	72	26	25	671	634	562	263
evm.TU.s_36.531	180	155	88	128	138	204	252	149	180	218	254	123	159	156	167	158	203	205	225	138	200	163	205	149
evm.TU.s_36.532	191	87	100	90	90	50	130	107	121	100	128	98	48	31	94	77	83	78	145	59	153	173	101	66
evm.TU.s_36.533	197	186	151	188	186	183	138	99	107	127	100	62	155	182	248	205	390	442	80	100	115	145	79	109
evm.TU.s_36.536	392	303	459	273	363	296	455	420	487	359	353	347	355	245	266	200	230	311	438	342	405	280	467	325
evm.TU.s_36.537	367	164	0	0	349	72	33	0	22	0	20	0	85	37	63	3	103	35	0	0	43	0	0	0
evm.TU.s_36.538	1559	419	1375	318	897	195	59	11	178	51	340	42	254	97	295	16	313	124	1049	233	3779	251	446	93
evm.TU.s_36.541	17	8	4	5	3	5	14	18	8	9	11	9	0	0	0	0	0	0	30	9	13	7	15	18
evm.TU.s_36.545	6389	5887	6056	7283	7960	8794	5385	4488	6673	8005	5731	4913	5510	5983	6452	6848	7447	8090	5944	5910	6268	5882	5395	4516
evm.TU.s_36.546	2283	1977	1563	1691	2780	3012	1918	1545	2438	2597	2078	1991	1883	1968	2597	1999	3017	2992	2440	1964	2016	1600	1924	1957
evm.TU.s_36.547	196	152	137	172	306	275	121	156	176	204	170	229	198	191	203	176	203	271	192	254	218	197	119	153
evm.TU.s_36.549	179	154	187	164	376	569	153	129	169	230	148	147	229	185	218	182	261	263	208	169	228	164	199	165
evm.TU.s_36.550	17	84	11	12	368	345	677	558	337	820	351	338	69	85	173	196	237	255	40	256	384	457	143	137
evm.TU.s_36.554	64	80	54	64	92	96	158	108	162	157	116	131	32	41	23	23	70	55	101	83	6	33	45	37
evm.TU.s_36.555	1554	550	3098	1475	1296	1998	45	0	205	146	164	59	182	362	780	483	1129	497	522	461	1563	504	1772	1115
evm.TU.s_36.563	898	833	847	895	933	1130	765	618	941	806	798	686	619	662	623	554	766	775	933	840	1041	927	824	746
evm.TU.s_36.564	2922	2703	2900	2602	2700	3000	2638	2151	2682	2563	2258	1931	2594	2162	2448	2048	2664	2625	2667	2157	2676	2196	2906	2627
evm.TU.s_36.565	248	222	223	271	231	263	208	180	232	240	230	189	186	194	166	156	198	212	236	240	280	241	228	212
evm.TU.s_36.573	382	396	679	285	0	0	119	30	0	0	113	97	12	14	0	8	0	0	444	205	443	194	96	63
evm.TU.s_36.575	12	17	15	29	32	27	0	0	0	8	11	16	0	10	24	0	0	4	12	5	0	0	0	0
evm.TU.s_36.576	187	218	200	195	213	219	282	288	216	269	180	167	111	135	175	143	148	151	246	224	215	213	183	158
evm.TU.s_36.577	38	48	25	17	19	39	44	22	51	50	26	23	13	24	31	22	36	18	59	26	31	14	21	20
evm.TU.s_36.584	178	161	164	202	292	412	238	189	167	244	208	124	129	169	225	241	321	326	129	162	107	198	132	108
evm.TU.s_36.585	276	334	311	350	442	546	435	382	251	532	344	287	229	221	337	281	418	386	308	384	518	299	376	324
evm.TU.s_36.589	3178	4316	4027	7082	6478	6781	2552	2375	1446	1767	1639	2233	939	974	1401	1017	1080	1036	1060	969	2570	3722	2788	3796
evm.TU.s_36.1015	708	526	569	516	1094	1040	510	428	502	612	482	575	575	579	637	544	726	740	1462	628	695	588	923	718
evm.TU.s_36.1041	808	182	537	127	1324	193	175	50	99	77	165	51	23	18	32	8	30	25	198	74	1083	219	620	66
evm.TU.s_36.1047	9	21	18	4	16	7	8	0	32	10	17	14	0	5	34	18	6	10	42	38	33	40	26	8
evm.TU.s_36.1050	37	106	63	86	89	80	75	37	103	182	79	94	62	189	182	234	238	221	128	169	87	148	71	48
evm.TU.s_36.1051	103	103	67	29	75	69	145	103	130	179	162	116	158	153	230	263	338	402	74	105	66	62	8	35
evm.TU.s_36.1054	670	501	514	570	685	741	413	485	595	653	472	473	577	537	576	413	465	567	673	442	707	551	480	428
evm.TU.s_36.1045	1950	1965	2093	1949	1791	2648	2236	1995	2192	2208	1883	1988	1862	2156	1951	2079	1991	2343	1648	1653	1708	2099	1835	1779
evm.TU.s_36.1060	576	605	687	639	601	702	512	424	588	537	523	432	431	448	470	393	587	708	566	432	691	529	548	559
evm.TU.s_36.1061	5018	4211	4158	4089	4732	4762	3197	2461	4617	4294	3452	3097	3304	3530	4541	3222	4383	3823	4894	3415	5009	4249	4599	3371
evm.TU.s_36.911	0	0	0	0	0	0	3	0	79	67	15	13	0	0	5	0	0	0	0	0	30	63	14	7
evm.TU.s_36.916	0	0	0	0	0	0	0	0	0	0	0	0	0	0	0	0	0	0	0	0	0	0	0	0
evm.TU.s_36.918	0	0	0	0	0	0	0	0	0	0	0	0	0	0	0	0	0	0	0	0	0	0	0	0
evm.TU.s_36.936	0	0	0	0	17	2	0	0	0	0	0	0	0	0	0	0	0	0	0	0	0	0	0	0
evm.TU.s_36.940	0	5	0	0	1	1	1	0	2	1	1	1	0	0	0	0	0	0	0	0	0	0	0	1
evm.TU.s_36.958	0	0	0	0	0	0	0	0	0	0	0	0	1	0	0	0	0	1	0	0	0	3	0	0
evm.TU.s_36.971	0	0	0	0	0	0	0	0	0	0	0	0	0	0	0	0	0	0	0	0	0	0	0	0
evm.TU.s_36.980	0	0	0	5	2	0	0	0	0	0	0	0	0	0	0	0	0	0	0	0	0	0	0	0
evm.TU.s_36.999	0	0	0	0	0	0	0	0	0	0	0	0	0	0	0	0	0	0	0	0	0	0	0	0
evm.TU.s_36.1004	0	3	0	0	0	0	0	0	0	3	0	0	0	0	0	0	0	0	0	0	3	1	0	0
evm.TU.s_36.1006	0	3	0	0	0	0	0	0	0	3	0	2	0	0	0	0	0	0	0	0	3	1	0	0
evm.TU.s_36.912	203	176	90	189	176	185	171	136	217	187	176	175	287	256	301	284	319	262	167	123	196	162	237	258
evm.TU.s_36.913	303	333	269	252	192	209	298	229	195	250	377	373	177	230	231	234	316	264	185	146	235	240	219	227
evm.TU.s_36.915	286	260	310	375	392	463	364	245	525	908	810	675	483	766	1132	1021	1400	1475	399	484	311	620	266	355
evm.TU.s_36.921	7768	6252	7819	7430	5517	7288	4803	3652	6968	6363	5653	5072	6720	9017	6982	4722	7579	8030	11456	8048	6972	8529	6156	6430
evm.TU.s_36.922	1964	1700	1778	1435	2489	2482	1750	1271	1996	2122	1803	1693	1562	1684	2101	2088	2564	2866	2403	2017	2267	2207	2306	1928
evm.TU.s_36.937	760	550	521	664	728	680	618	329	1080	1034	894	794	440	671	628	615	628	665	1117	775	835	746	617	480
evm.TU.s_36.938	3172	2524	3084	2826	3331	2866	1646	1277	2461	2438	1962	1945	2118	2253	2220	1881	2282	2369	2773	2334	2468	2123	2489	1764
evm.TU.s_36.943	2	1	0	0	3	3	0	0	1	1	2	2	1	0	0	0	1	2	3	2	0	1	1	2
evm.TU.s_36.949	1680	1757	2250	2690	901	2600	923	773	1160	2275	1548	1748	1428	2594	2093	2085	2631	2135	1283	1396	1238	1653	1978	2049
evm.TU.s_36.950	298	216	226	291	478	370	235	128	358	549	338	310	172	277	405	325	422	253	352	332	269	273	261	183
evm.TU.s_36.951	2859	2003	2464	1907	3640	3467	2489	1929	2968	2479	2195	1850	1692	1445	2036	1366	2343	1904	3669	2351	1785	1797	2143	1527
evm.TU.s_36.952	3862	3412	3793	3409	4612	4744	4417	4074	4052	4387	3940	3721	3152	3505	4021	3439	4009	4402	4346	3903	4188	3527	4094	3886
evm.TU.s_36.953	500	690	606	717	403	528	538	367	538	685	617	562	290	397	576	637	970	1055	647	662	788	718	348	365
evm.TU.s_36.954	196	182	187	191	120	157	99	76	171	223	179	125	73	131	213	204	297	299	157	180	236	159	71	85
evm.TU.s_36.955	1192	1668	2285	2644	1173	1552	1269	940	2804	3196	1727	1541	1142	1494	1946	2358	2781	2820	1396	1726	1960	1827	1371	1300
evm.TU.s_36.959	2291	1902	1652	1471	1635	1410	358	370	1945	2094	1067	1093	404	855	1086	740	1184	986	889	704	990	1327	804	782
evm.TU.s_36.960	685	832	836	839	778	870	810	587	957	1009	857	662	714	635	758	571	857	937	838	617	803	782	766	722
evm.TU.s_36.961	459	490	484	588	500	478	531	368	492	461	527	591	667	641	449	370	479	536	437	297	428	395	427	376
evm.TU.s_36.964	200	171	186	242	227	174	433	338	490	524	449	467	401	474	424	378	246	218	367	240	211	232	237	215
evm.TU.s_36.965	1763	1963	1373	1262	2235	2873	1990	1296	1847	2729	2715	1988	986	1008	2243	1865	2906	2859	1821	1729	2436	1901	1972	1685
evm.TU.s_36.966	1364	1371	1183	1115	1263	1273	1330	786	1176	1291	1300	1089	1144	1306	1430	1278	1965	1867	1255	1400	1031	1001	945	947
evm.TU.s_36.967	1497	1340	1658	1771	1475	1501	1444	1031	1551	1436	1470	1322	1246	1333	1682	1318	1524	1490	1944	1202	1736	1873	1548	1293
evm.TU.s_36.968	13241	12524	16476	15049	13938	15694	15150	12778	13981	13632	12457	11388	12779	10934	12354	11178	13315	14295	14647	13339	14948	12806	13123	14205
evm.TU.s_36.991	112	23	54	2	23	25	13	4	9	22	22	15	0	0	23	12	27	14	27	0	3	9	20	4
evm.TU.s_36.992	752	728	770	702	826	848	592	473	1069	1031	1127	820	671	747	927	785	993	927	1029	868	830	697	619	508
evm.TU.s_36.1003	1923	1846	2744	1995	2543	2802	5331	4756	2946	3207	2867	2394	2603	2315	3730	2862	3709	3666	2841	2363	3580	2383	2722	2663
evm.TU.s_36.1005	1827	1610	2243	1635	2107	2495	3066	2802	1495	1683	1598	1314	1396	1226	2473	1989	2514	2593	1418	1144	1808	1154	2257	2190
evm.TU.s_36.628	0	0	0	4	13	9	2	3	5	6	8	0	2	1	0	1	1	3	4	6	2	0	0	2
evm.TU.s_36.629_evm.TU.s_36.632	58	36	101	52	60	43	41	60	88	102	49	13	26	57	0	33	48	79	29	56	94	166	31	23
evm.TU.s_36.630	0	0	9	0	0	0	2	0	0	0	0	0	0	0	0	24	0	0	0	0	0	3	0	0
evm.TU.s_36.654	0	0	0	0	0	0	0	0	0	0	0	0	0	0	0	0	0	0	0	0	0	0	0	0
evm.TU.s_36.656	2156	1779	2380	2086	1988	2045	1535	1297	1986	2123	1468	1471	1614	1887	1851	1551	1863	1940	1829	1474	1898	1794	1887	1506
evm.TU.s_36.659	2902	2825	2602	2097	2599	3255	2477	1878	2194	2124	1946	1704	2430	2239	2419	2125	2519	2393	2187	2520	2368	1636	2994	2985
evm.TU.s_36.661	0	0	0	0	0	0	0	0	0	0	0	0	0	0	0	0	0	0	0	0	0	0	0	0
evm.TU.s_36.672	0	0	0	0	0	0	0	0	0	0	0	0	0	0	0	0	0	0	0	0	0	0	0	0
evm.TU.s_36.686_evm.TU.s_36.685	165	162	152	126	111	168	102	125	75	130	85	108	206	262	238	220	116	122	195	176	199	139	19	24
evm.TU.s_36.718	0	0	0	0	0	0	0	0	0	0	0	0	0	0	0	17	41	51	0	0	0	7	7	10
evm.TU.s_36.755	1850	1807	1466	1362	1881	2103	1006	703	2050	1968	1660	1555	1654	1688	1668	1427	1840	1677	2005	1143	1678	1556	1408	1006
evm.TU.s_36.773	0	0	0	0	0	0	0	0	0	0	0	0	0	0	0	0	0	0	0	0	0	0	0	0
evm.TU.s_36.790	0	0	0	0	0	0	0	0	0	0	0	0	0	0	0	0	0	0	0	0	0	0	0	0
evm.TU.s_36.797	27	75	53	101	80	83	35	41	13	13	36	30	18	0	23	26	0	0	37	50	34	29	0	0
evm.TU.s_36.850	0	0	0	1	2	0	0	0	0	0	0	0	0	0	0	0	0	0	0	2	2	0	0	0
evm.TU.s_36.865	0	0	4	6	2	2	0	2	0	2	1	3	0	0	0	1	2	1	0	0	0	0	0	0
evm.TU.s_36.868	0	0	19	0	0	0	0	0	0	7	0	8	0	11	36	45	0	0	47	42	0	0	18	19
evm.TU.s_36.880	0	2	0	0	5	3	5	2	2	4	0	2	0	3	0	0	0	0	0	0	0	3	5	0
evm.TU.s_36.892	0	0	0	0	0	0	1	0	0	2	0	0	0	0	0	0	0	0	0	0	0	0	0	0
evm.TU.s_36.622	734	541	1460	1460	1924	1372	983	845	1155	1589	1515	1340	825	1530	1095	1549	2334	3495	695	950	1304	1239	821	808
evm.TU.s_36.623	1495	1159	2859	2400	2600	3242	1248	1232	1773	2454	2678	2186	1323	1992	1401	1671	2890	2974	1782	1520	2299	2141	1155	1405
evm.TU.s_36.624	137	162	240	179	160	145	160	167	249	258	353	333	245	485	299	375	595	929	212	229	187	221	122	105
evm.TU.s_36.625	188	277	96	171	12	34	404	119	147	252	574	484	70	49	112	156	116	195	403	167	186	287	74	100
evm.TU.s_36.626	8	6	6	0	0	0	0	0	4	0	0	11	0	5	0	0	0	0	0	0	6	0	0	0
evm.TU.s_36.627	3	0	0	0	2	3	8	2	3	3	5	3	0	0	0	0	3	2	3	0	0	0	0	0
evm.TU.s_36.636	27	27	19	19	0	0	485	443	550	659	59	87	0	8	12	12	6	4	0	0	22	36	23	27
evm.TU.s_36.637	166	94	59	88	230	249	33	39	79	78	96	153	70	155	85	71	144	97	17	15	71	41	20	6
evm.TU.s_36.638	637	478	644	403	290	584	187	209	151	200	212	199	217	306	450	262	606	298	512	305	423	322	481	276
evm.TU.s_36.639	8	0	6	3	0	0	156	136	175	200	12	20	0	2	5	1	3	2	0	2	5	19	3	5
evm.TU.s_36.640	10	15	8	14	0	0	178	153	202	255	30	32	0	0	4	9	4	3	0	0	12	9	15	12
evm.TU.s_36.641	366	214	188	225	562	516	89	119	194	183	254	390	172	316	189	176	307	267	39	36	147	99	43	15
evm.TU.s_36.642	1426	1105	1375	1005	705	1235	418	446	346	476	447	435	474	737	968	619	1439	766	1203	742	1049	759	1247	805
evm.TU.s_36.643	2375	2425	2049	2854	2289	2912	2410	1738	3163	3393	2590	2659	2263	2690	2184	2332	2252	2815	2197	1822	2609	2934	1715	1807
evm.TU.s_36.644	441	432	402	250	269	568	250	208	226	373	207	272	299	471	432	124	306	229	308	162	361	485	218	83
evm.TU.s_36.645	25	31	34	15	0	0	12	21	7	0	3	0	0	4	6	11	0	0	14	31	0	3	0	4
evm.TU.s_36.657	690	667	811	870	868	860	1038	855	748	813	693	594	417	465	1246	893	508	571	198	286	571	578	316	476
evm.TU.s_36.658	669	711	781	683	863	1009	716	648	602	677	572	473	513	571	545	504	585	539	615	577	659	551	692	831
evm.TU.s_36.662	1361	679	930	1099	1069	437	404	367	791	601	489	599	940	1616	538	418	508	682	997	594	1482	450	548	174
evm.TU.s_36.669	4089	3570	3297	2985	4117	4374	4152	3499	3591	3976	3936	3231	2771	3118	3507	2436	4479	4905	4762	3812	5644	4508	4541	3839
evm.TU.s_36.671	397	371	338	413	480	421	329	250	419	390	343	360	319	402	440	426	554	511	344	365	407	338	321	299
evm.TU.s_36.674	12	20	0	0	32	41	0	0	3	0	2	4	4	10	8	19	3	5	0	0	3	5	0	0
evm.TU.s_36.696	3828	3671	3716	3668	3428	3898	2157	1734	2959	2920	2545	2432	2348	2837	3293	2267	3263	3411	3350	2171	2990	3286	3038	2487
evm.TU.s_36.697	57	66	191	228	207	207	217	163	260	225	193	120	148	120	261	257	306	307	54	68	145	140	83	66
evm.TU.s_36.698	47	17	16	21	6	8	9	0	28	37	51	54	11	21	30	13	37	25	4	3	18	0	3	0
evm.TU.s_36.699	207	61	95	130	247	146	5	5	23	8	17	9	55	42	21	0	11	0	60	17	105	37	9	0
evm.TU.s_36.701	31	9	48	20	106	47	6	2	2	1	6	1	18	6	3	0	3	5	49	5	42	31	0	0
evm.TU.s_36.702	341	146	224	208	817	407	4	12	11	4	18	4	122	162	11	0	7	14	108	20	187	85	6	0
evm.TU.s_36.712	2	3	2	6	0	2	2	2	6	4	1	3	1	0	3	0	7	2	2	4	0	2	0	9
evm.TU.s_36.715	442	350	415	354	457	489	384	264	332	371	283	304	338	382	391	386	412	427	473	352	485	524	390	446
evm.TU.s_36.717	375	312	271	285	623	685	389	428	422	423	330	369	331	331	304	332	311	389	433	335	439	439	349	318
evm.TU.s_36.719	603	644	1153	961	416	786	287	260	749	823	764	748	712	803	657	541	796	945	847	826	594	725	916	744
evm.TU.s_36.720	816	864	639	440	540	590	270	232	367	423	444	442	825	1159	821	897	1015	1093	1000	932	241	613	1287	1184
evm.TU.s_36.729	714	650	808	900	796	1074	1026	987	338	322	310	246	170	211	537	532	179	105	552	141	145	173	0	5
evm.TU.s_36.730	71898	12515	72353	6637	171407	21275	204	137	3011	1495	2914	1582	715	363	2814	552	3337	4972	13465	1104	69540	43262	30356	2563
evm.TU.s_36.749	7711	6512	7963	8064	8124	9309	6059	5192	7020	6512	6715	6190	6642	6783	5779	4458	6277	6119	8933	6779	8233	7341	10245	8929
evm.TU.s_36.751	6	0	17	24	0	3	0	0	3	0	0	0	3	3	0	0	0	0	0	9	0	0	4	0
evm.TU.s_36.756	269	320	324	260	352	336	305	357	310	433	297	308	299	348	329	328	356	365	308	348	342	360	279	222
evm.TU.s_36.757	493	532	320	398	524	646	302	278	728	807	511	493	343	379	508	455	407	490	547	380	445	447	388	289
evm.TU.s_36.758	24	32	20	15	31	38	32	24	39	59	35	31	11	30	29	31	28	36	42	24	24	18	16	19
evm.TU.s_36.759	3227	298	2068	242	3165	145	449	61	522	122	557	178	232	136	388	12	736	556	1268	337	5733	218	1103	266
evm.TU.s_36.761	636	151	370	100	455	119	61	29	102	63	89	48	118	34	84	13	54	44	244	150	493	99	161	41
evm.TU.s_36.764	691	413	581	539	534	545	474	394	697	650	469	544	534	519	650	452	598	593	668	486	607	503	603	414
evm.TU.s_36.765	16	54	44	47	29	36	33	38	40	24	23	19	47	93	82	97	36	39	45	6	29	23	25	21
evm.TU.s_36.766	14830	9163	11206	8706	27112	14308	9550	7748	9311	8131	8436	7872	2442	2870	8990	5892	5763	8063	16594	10035	10615	7313	12696	9170
evm.TU.s_36.767	11	3	0	0	15	0	0	2	0	11	0	0	0	0	19	9	19	31	4	0	7	4	0	15
evm.TU.s_36.768	59	36	42	61	25	59	23	10	0	26	6	21	36	49	24	32	55	34	34	23	38	20	56	39
evm.TU.s_36.769	74	73	46	38	96	77	149	119	157	141	140	80	91	93	100	133	80	114	81	48	58	59	36	70
evm.TU.s_36.770	1842	1695	2381	2306	1992	2059	3225	2612	2131	2397	2197	1740	2123	1948	2053	1737	2063	2126	1997	1572	1886	1469	1837	1574
evm.TU.s_36.771	4	6	0	0	0	0	0	3	0	4	0	0	0	2	0	6	2	9	0	0	2	4	0	0
evm.TU.s_36.772	2030	1959	1745	1632	2111	3054	1322	979	2147	2085	1649	1686	1449	1788	1918	1340	2054	1948	2809	1759	1803	1896	2155	1543
evm.TU.s_36.779	120	113	123	103	136	210	0	20	0	0	0	0	608	590	671	490	310	340	38	39	76	73	0	0
evm.TU.s_36.783	35	21	32	42	18	46	0	6	7	19	5	13	10	13	24	21	22	10	9	4	22	19	0	0
evm.TU.s_36.789	16	15	56	80	0	6	61	50	25	40	38	27	21	22	44	39	71	61	590	514	65	63	412	376
evm.TU.s_36.794	2270	1570	2214	1353	3531	2681	2144	1447	1894	1425	1706	1510	1280	1259	1193	968	767	984	3441	1972	1922	1551	1287	767
evm.TU.s_36.795	107	145	135	158	238	272	225	139	149	253	171	141	83	120	246	261	295	364	157	97	110	97	139	161
evm.TU.s_36.796	10606	7362	9399	6979	12020	10434	7224	4828	6710	7444	6646	5928	5383	5215	7352	5957	8602	8365	11977	8086	7891	6818	8980	6632
evm.TU.s_36.798	1549	1014	1253	1216	1454	1615	677	431	506	420	643	639	513	606	460	447	655	544	1599	856	1041	716	1048	522
evm.TU.s_36.800	10616	9629	8608	10698	11044	14359	1408	1102	653	653	1183	1145	4476	4972	633	476	11154	12364	5323	4344	4639	5657	6629	6085
novel_gene_84_611601de	1134	856	530	561	567	572	407	307	1352	1311	1047	872	1145	1336	1290	1009	597	620	776	633	1055	1071	329	326
evm.TU.s_36.816	268	266	204	199	271	457	14	17	32	0	9	15	3	13	18	0	8	17	4	0	15	0	25	28
evm.TU.s_36.818	2288	2014	2217	2093	2082	2375	1904	1361	1895	2035	1715	1818	1235	1331	1892	1633	2199	1963	2453	1624	2068	1657	1921	1769
evm.TU.s_36.819	50	56	30	24	38	73	48	37	39	20	25	29	45	67	34	49	65	35	47	34	51	55	46	59
evm.TU.s_36.823	73	88	84	70	125	105	158	166	192	235	148	182	184	229	183	158	174	179	138	169	137	181	81	56
evm.TU.s_36.824	2930	2658	2582	2434	2949	3606	1916	1351	2168	2530	2086	1780	2904	3220	3603	2946	3324	3036	2567	1601	2420	2155	2220	1833
evm.TU.s_36.825	452	393	381	371	402	368	205	187	278	320	204	209	234	208	310	232	267	278	320	206	352	215	344	236
evm.TU.s_36.826	4046	3215	1875	1290	3505	2755	1942	1324	2174	2486	2040	1909	2251	1574	2672	1525	1978	2302	2940	1344	2178	1452	2172	1272
evm.TU.s_36.832	3158	2412	2914	2719	3568	3925	2485	2103	3118	3276	2645	2307	2416	2403	2852	2436	2874	2918	3438	2400	3284	2852	3311	2492
evm.TU.s_36.833	2475	2177	2263	2355	2296	3015	1815	1621	2205	2247	1971	1855	1912	1881	2094	1976	2302	2346	2624	1672	2356	2083	2240	1783
evm.TU.s_36.834	4	0	0	2	0	0	0	0	0	0	0	0	0	0	0	0	0	0	0	0	2	0	2	0
evm.TU.s_36.835	46	42	35	24	43	84	10	22	18	9	16	8	28	16	18	46	135	123	25	35	36	47	8	21
evm.TU.s_36.836	690	608	964	688	413	854	735	524	484	285	443	471	577	725	451	485	668	596	461	492	692	538	452	778
evm.TU.s_36.837	2568	1248	1884	1255	2807	1646	425	317	1073	1210	1093	892	764	956	980	556	1274	1310	1077	470	1769	1308	1088	362
evm.TU.s_36.840	2880	1905	2481	1845	3013	2509	1350	980	1816	1722	1433	1402	1574	1501	1875	1313	2019	1862	2603	1333	2375	1763	2296	1498
evm.TU.s_36.841	1801	1438	1785	1250	2078	1589	1087	758	1343	1368	1210	908	1151	1174	1454	1044	1412	1284	1594	1056	3046	1381	1518	1428
evm.TU.s_36.842	1265	1148	1538	1129	1533	2076	2301	2322	1426	1495	1423	1254	931	913	1624	1660	1831	1982	1367	1323	1345	1224	1222	1438
evm.TU.s_36.843	4459	4130	4490	4274	4686	5959	3468	2741	3159	3502	3471	2976	3511	3457	3949	3310	3022	3185	3484	2964	4278	4008	4512	4351
evm.TU.s_36.846	2	0	6	0	0	0	0	0	0	0	0	0	0	0	0	0	0	0	1	0	3	0	0	0
evm.TU.s_36.852	563	769	667	684	869	1084	392	319	766	1149	631	549	645	816	1261	1359	596	937	656	999	671	768	364	550
evm.TU.s_36.853	1026	981	1000	1048	1225	1684	1104	885	1041	1080	948	990	590	609	795	664	565	517	1144	792	1155	1220	1068	929
evm.TU.s_36.857	54	102	111	136	157	228	50	34	129	184	138	153	121	100	67	78	210	185	23	37	144	156	106	228
evm.TU.s_36.864	107	94	271	211	229	287	73	53	205	276	199	313	146	211	93	160	278	293	68	60	149	248	123	285
evm.TU.s_36.866	1161	983	1125	1323	967	867	264	177	275	348	255	319	574	658	256	217	649	1208	1618	1851	1163	1861	1331	2118
novel_gene_85_611601de	111	144	89	160	110	54	139	118	171	236	246	408	299	332	186	148	207	350	257	259	147	214	44	111
evm.TU.s_36.869	17	24	9	21	20	21	82	56	117	130	121	126	0	0	0	0	0	16	62	34	79	52	44	30
evm.TU.s_36.870	7432	4913	4650	4282	5677	3841	1653	1228	3133	2837	2323	2327	2236	2172	1571	977	2028	2932	6503	6100	6456	4772	3447	3357
evm.TU.s_36.871	294	206	302	292	226	250	494	254	474	485	465	430	445	327	350	258	411	343	913	574	440	310	230	165
evm.TU.s_36.872	20	37	28	52	31	57	33	29	14	9	29	23	32	53	34	47	78	72	36	31	13	14	41	50
evm.TU.s_36.873	10	5	7	9	16	14	3	4	9	11	3	2	58	46	69	49	41	61	57	34	16	27	11	3
evm.TU.s_36.874	44	56	38	63	22	34	7	7	23	26	13	39	110	155	103	124	123	129	94	76	67	93	34	23
evm.TU.s_36.879	86	79	235	105	77	141	17	13	12	21	19	13	103	110	97	88	79	101	46	60	185	180	20	27
evm.TU.s_36.881	3	0	10	6	7	2	3	0	0	0	3	0	10	0	0	3	10	12	27	19	21	12	5	14
evm.TU.s_36.882_evm.TU.s_36.885	30	45	39	40	186	152	34	14	167	151	21	53	233	271	248	236	207	198	297	226	262	247	150	139
evm.TU.s_36.884	254	201	686	421	103	130	18	14	16	20	18	15	88	67	83	75	49	52	21	24	81	63	11	13
evm.TU.s_36.890	6	5	12	14	9	5	2	1	1	1	1	1	7	8	9	10	6	8	17	15	5	14	3	5
evm.TU.s_36.891	131	167	180	164	128	159	92	48	100	81	58	109	98	155	141	128	153	151	161	141	165	130	73	83
evm.TU.s_36.900	46	37	120	59	56	81	9	0	10	10	9	10	56	55	50	38	31	53	19	30	84	87	17	12
evm.TU.s_36.901	21	33	35	12	15	16	19	22	50	42	35	13	7	3	8	9	17	14	10	20	21	34	17	12
evm.TU.s_36.902	601	725	676	354	1357	2432	734	815	867	1192	665	935	434	328	1272	469	750	891	1974	833	683	1723	1952	1110
evm.TU.s_36.903	6529	5927	6190	5276	6842	8086	7098	4419	7184	7744	5850	5533	5961	6192	7867	6421	8586	8009	5988	5789	5533	6021	5969	5835
evm.TU.s_36.905	233	200	168	245	241	247	335	259	313	377	258	322	291	420	320	326	350	288	240	216	310	305	360	318
evm.TU.s_36.1149	732	526	685	597	471	586	575	483	464	480	428	435	273	386	460	427	423	507	468	378	463	435	419	493
evm.TU.s_36.1196	1783	1267	1511	663	1798	1425	933	496	1859	1171	993	641	1624	483	1097	634	718	733	1130	589	2380	1169	1339	570
evm.TU.s_36.1197	791	321	830	578	830	631	321	261	595	491	459	368	521	465	335	342	484	486	552	388	823	482	326	254
evm.TU.s_36.1198	4795	4265	3751	3130	4812	5230	2166	1732	2298	2624	2164	2185	2429	2396	2781	1797	3129	2991	3198	2507	3223	3347	3087	3102
evm.TU.s_36.1071	0	0	0	0	0	0	0	0	0	0	0	0	0	1	0	0	0	0	0	0	0	0	0	0
evm.TU.s_36.1081	0	0	0	0	0	0	0	0	0	0	0	0	0	0	0	0	0	0	0	0	0	0	0	0
evm.TU.s_36.1085	0	0	0	0	0	0	0	0	0	0	0	0	0	0	0	0	0	0	0	0	0	0	0	0
evm.TU.s_36.1096	0	0	0	0	0	0	0	0	0	0	0	0	1	0	0	0	0	0	0	0	0	0	0	0
evm.TU.s_36.1110	0	0	0	2	0	0	0	0	8	8	0	0	0	0	0	0	0	0	0	0	0	0	0	0
evm.TU.s_36.1111	490	669	210	414	966	694	352	326	512	806	598	595	355	790	814	882	1029	1297	148	420	531	552	586	814
evm.TU.s_36.1115	0	0	0	0	0	0	0	0	0	0	0	0	0	0	0	0	0	0	0	0	0	0	0	0
evm.TU.s_36.1120	0	0	0	0	0	0	0	0	0	0	0	0	0	0	12	0	0	0	0	0	0	0	0	0
evm.TU.s_36.1124	0	0	1	0	0	0	0	0	0	2	0	0	0	0	0	0	0	0	0	0	0	0	0	0
evm.TU.s_36.1125	0	0	0	0	0	0	0	0	0	0	0	0	0	0	0	0	0	0	0	0	0	0	0	0
evm.TU.s_36.1131	0	0	0	0	0	0	0	0	0	0	0	0	0	0	0	0	0	0	0	0	0	0	0	0
evm.TU.s_36.1133	0	0	0	0	0	0	0	0	0	0	3	0	0	0	0	0	0	0	0	0	0	0	0	0
evm.TU.s_36.1088	199	148	269	149	293	192	233	226	307	381	380	470	157	277	258	156	238	260	333	190	694	636	478	271
evm.TU.s_36.1091	286	263	593	445	284	357	277	166	352	294	249	222	349	398	364	306	449	405	418	314	287	255	94	92
evm.TU.s_36.1097	1657	1649	2510	1758	1813	1891	642	471	789	629	556	690	1115	1658	1364	875	1158	1185	1599	1440	1428	2060	2485	1370
evm.TU.s_36.1098	5487	4898	4158	8134	8458	10860	2443	1599	2727	2825	3101	3325	1227	1531	5114	5446	4266	3901	2261	3242	1717	2992	1716	2305
evm.TU.s_36.1099	5224	5205	7802	7609	5274	6406	3606	2961	5201	4606	4660	4079	3448	6512	4869	4515	5530	6026	5429	4527	5352	6502	2939	3071
evm.TU.s_36.1100	1522	1450	1056	918	1674	1398	1624	1056	1416	1513	1140	1060	795	921	1397	945	1311	1392	1247	1222	1340	1035	841	717
evm.TU.s_36.1108	17	24	46	64	12	29	29	21	31	23	37	55	25	19	30	28	45	56	44	41	54	36	29	33
evm.TU.s_36.1109	343	422	334	347	467	511	526	294	406	496	423	432	276	222	313	372	440	336	389	420	344	359	379	448
evm.TU.s_36.1112	3284	3224	2860	3035	4484	4921	4152	2172	3713	5211	4700	3791	2817	3015	4683	4273	6177	6071	3768	3664	3858	3087	3780	3781
evm.TU.s_36.1113	3851	3817	4556	3366	3967	5260	4996	4351	3608	3590	3204	2971	4155	3642	4023	4318	4073	4323	3688	3243	3981	3208	3828	4691
evm.TU.s_36.1117	55	33	69	61	0	13	1	2	3	2	3	3	2	3	22	3	3	6	2	4	6	3	14	5
evm.TU.s_36.1119	132	50	19	12	71	4	0	0	3	8	3	9	8	0	11	2	12	4	0	0	4	4	0	6
evm.TU.s_36.1122	23	8	0	0	64	14	33	6	6	13	19	10	0	0	20	10	15	23	0	0	0	0	10	0
evm.TU.s_36.1123	6	0	0	0	21	4	4	1	3	4	1	3	0	0	0	2	11	5	0	1	3	0	2	0
evm.TU.s_36.1134	121	145	86	92	102	195	287	196	490	433	392	413	43	14	69	67	154	180	322	235	283	264	269	232
evm.TU.s_36.1135	74	61	121	162	205	277	198	116	16	23	18	24	156	168	227	231	219	258	528	401	497	573	310	299
evm.TU.s_36.1136	13	2	5	16	6	0	2	7	0	2	0	7	20	6	28	36	31	44	6	3	5	2	7	2
evm.TU.s_36.1138	61	46	69	87	0	2	87	91	102	145	72	114	71	107	65	73	57	125	4	4	2	3	36	41
evm.TU.s_36.1139	1111	801	1017	847	1067	935	678	598	906	910	960	719	978	1157	1001	726	1011	830	627	495	887	618	637	610
evm.TU.s_36.1140	251	205	309	303	280	377	232	217	385	482	400	276	282	291	338	290	373	346	322	307	283	312	224	202
evm.TU.s_36.1141	819	872	1027	932	847	1184	758	594	866	855	838	637	730	962	1075	832	1174	1084	1008	834	1006	1024	901	877
evm.TU.s_36.1201	1	0	0	0	0	0	10	7	11	9	10	0	18	29	58	47	16	30	10	7	11	0	3	3
evm.TU.s_36.1200	419	380	368	267	521	480	308	163	442	290	241	206	405	261	305	290	313	272	411	261	316	307	350	234
evm.TU.s_36.1199	1900	1846	1803	2303	2575	2859	1739	1439	2110	2540	1562	1781	469	469	514	443	544	688	2170	1531	2709	3491	1475	1428
evm.TU.s_36.1208	7	4	4	2	6	11	21	12	19	25	18	14	6	2	3	5	8	5	3	3	2	8	5	2
evm.TU.s_36.1219	483	378	537	522	548	390	542	331	524	619	498	509	498	675	591	441	695	533	668	426	406	458	432	285
evm.TU.s_36.1220	38	12	41	53	43	58	53	62	53	67	41	67	27	56	77	18	49	27	90	41	60	42	25	11
evm.TU.s_36.1205	3397	1715	2377	1742	1421	872	332	384	700	504	607	1073	394	900	1073	755	1797	2095	2113	3352	709	734	1877	2107
evm.TU.s_36.1225	3681	3467	3890	3764	3389	4725	3878	2804	3520	3149	2865	2559	3064	3238	2929	3751	3108	3464	3408	3181	3932	3804	3631	3792
evm.TU.s_36.1249	455	444	267	385	525	586	533	381	509	453	407	344	529	577	669	532	577	514	658	417	481	521	612	528
evm.TU.s_36.1256_evm.TU.s_36.1257	4198	4048	4003	3623	4864	5170	3750	2988	4344	4314	3817	3467	3284	3190	4186	3928	4196	4056	4185	3339	4108	3936	4043	3653
evm.TU.s_36.1240	0	0	0	0	0	0	0	0	0	0	0	0	0	10	0	0	0	0	13	0	0	0	0	0
evm.TU.s_36.1248	0	10	14	42	14	11	28	9	12	14	13	0	0	0	28	6	20	29	0	8	7	0	8	10
evm.TU.s_36.1226	143	81	100	116	116	102	76	65	120	153	135	85	66	87	105	88	105	92	98	68	122	119	108	40
evm.TU.s_36.1227	28	13	84	56	106	50	202	205	65	53	46	36	122	105	100	104	89	98	91	78	103	57	97	191
evm.TU.s_36.1229	2	4	2	2	6	10	4	9	1	0	4	0	5	4	6	7	4	6	0	0	0	1	0	1
evm.TU.s_36.1233	321	273	707	508	1133	688	1322	1211	1080	1100	1024	849	909	766	656	587	530	649	453	344	701	438	640	614
evm.TU.s_36.1237	799	373	924	452	527	564	759	623	918	722	487	658	499	556	404	420	541	652	662	531	929	576	603	574
evm.TU.s_36.1239	84	26	24	32	54	38	36	35	30	20	31	27	79	53	55	6	15	28	58	40	80	43	64	0
evm.TU.s_36.1241	571	402	330	359	693	607	255	303	554	558	345	407	416	423	428	293	240	233	423	253	182	187	473	457
evm.TU.s_36.1242	1563	1448	1672	1519	1555	1753	1437	1301	1449	1480	1320	1363	1579	1549	1556	1470	1614	1713	1840	1393	1607	1597	1594	1376
evm.TU.s_36.1246	2034	1517	1533	1485	1944	1763	1481	1157	1733	1625	1576	1384	1294	1262	1448	1496	1562	1858	2172	1389	1621	1395	1993	1597
evm.TU.s_36.1247	21	9	13	8	9	6	7	6	0	7	6	0	1	3	26	17	7	6	0	0	7	10	6	9
evm.TU.s_36.1294	1300	1069	977	1009	1057	1224	1044	749	1108	1089	868	817	977	903	1110	769	1062	1318	1229	969	1434	1310	1347	1135
evm.TU.s_36.1293	7766	6758	6816	6439	8161	8856	4746	3840	6706	6644	5654	5035	5822	5967	7147	5513	6907	6140	7559	4743	7446	6752	6622	4742
evm.TU.s_36.1342	78	28	11	0	1277	726	19	8	16	11	20	17	0	0	0	0	0	0	623	253	7	0	900	471
evm.TU.s_36.1295	3358	2987	2865	2813	3774	3890	2987	2397	3707	4821	3783	3663	2352	2976	3844	3267	4347	4227	2903	3237	3162	3873	2852	2725
evm.TU.s_36.1302	721	996	599	848	494	1137	796	807	638	1104	596	849	1018	2430	941	1318	1058	1680	542	1191	819	1916	772	1270
evm.TU.s_36.1363	428	308	469	545	396	442	628	437	617	901	525	578	290	384	400	390	508	651	356	585	487	428	429	646
evm.TU.s_36.1372	360	455	340	338	435	543	547	428	455	635	749	546	434	422	947	810	1570	1570	618	895	531	436	516	592
evm.TU.s_36.1373	885	579	1037	625	2198	770	1961	504	977	832	1107	734	1998	1305	1767	3988	11226	10533	890	878	752	392	343	365
evm.TU.s_36.1374	239	179	214	205	690	233	519	106	316	183	167	163	645	318	479	933	2347	1755	413	223	334	169	94	71
evm.TU.s_36.1382	547	379	516	588	351	386	412	421	413	433	285	340	456	529	409	307	411	435	625	480	465	461	300	235
evm.TU.s_36.1351	0	8	0	0	4	0	0	6	0	0	0	2	0	0	0	5	0	3	0	0	0	6	1	0
evm.TU.s_36.1347	73	100	85	80	50	52	100	112	95	77	103	72	18	20	111	49	62	27	264	367	185	288	15	79
evm.TU.s_36.1348	19	7	0	0	33	9	0	0	15	10	10	8	0	0	0	0	6	6	13	3	9	0	8	20
evm.TU.s_36.1350	20	9	27	41	50	21	21	14	41	38	19	24	50	58	20	11	37	20	27	29	123	55	40	37
evm.TU.s_36.1352	1654	1749	1811	1634	2155	2434	1594	1318	1756	1952	1467	1381	1393	1383	1547	1473	1704	1928	1787	1449	2052	1818	1610	1791
evm.TU.s_36.1359	22	24	19	35	17	51	35	42	38	115	42	62	47	46	52	55	42	62	12	26	0	27	30	16
evm.TU.s_36.1360	560	475	327	640	758	690	410	564	912	540	597	617	942	1063	553	733	692	963	755	835	617	1088	487	674
evm.TU.s_36.1361	326	153	166	277	128	204	88	27	219	254	151	111	30	21	163	49	285	179	131	88	16	27	74	10
evm.TU.s_36.1362	1758	1494	1454	1472	1934	2166	1266	923	1600	1674	1652	1313	1534	1657	1720	1552	1890	1620	1780	1312	1808	1490	1619	1362
evm.TU.s_36.1389	713	702	391	449	990	992	1095	762	257	260	539	495	419	672	1474	1165	3668	3680	2220	1810	1	3	350	498
evm.TU.s_36.1629	10	3	1	2	11	4	5	2	8	6	2	5	8	8	4	4	10	12	7	4	11	10	5	3
evm.TU.s_36.1625	3013	2654	3292	2916	2777	3113	2937	2732	3102	2867	2731	2327	2360	2552	3198	2806	3173	3213	3006	2262	3334	2624	2699	2185
evm.TU.s_36.1641	998	1083	664	990	1244	1235	839	698	1148	1753	1279	1471	820	1020	1201	1433	1089	1552	1148	1292	1019	1069	799	857
evm.TU.s_36.1668	0	0	113	189	0	0	19	13	34	40	30	12	9	20	67	70	6	7	47	32	9	10	5	9
evm.TU.s_36.1766	11	3	5	2	6	0	3	2	4	0	0	0	0	2	2	0	3	0	0	0	1	1	0	3
evm.TU.s_36.1769	155	44	93	87	273	190	95	52	213	198	127	124	97	118	59	28	53	30	117	32	250	162	64	5
evm.TU.s_36.1771	57	35	5	16	27	16	2	4	40	25	31	16	27	33	28	21	28	16	16	0	11	38	0	0
evm.TU.s_36.1780	22	0	7	0	12	18	7	4	16	9	7	4	0	1	7	4	4	4	22	7	4	3	8	6
evm.TU.s_36.1788	0	0	0	0	107	75	190	94	121	75	81	67	17	20	22	46	0	0	173	168	116	105	49	105
evm.TU.s_36.1787	501	198	126	259	1344	1061	867	1128	725	637	240	244	1744	1476	305	382	2530	5091	1412	1324	435	307	217	471
evm.TU.s_36.1789	139	36	45	142	25	28	44	51	139	29	32	23	220	180	45	41	115	288	65	73	15	36	38	67
evm.TU.s_36.1642	2876	2750	2087	2103	2655	2822	1552	1377	1950	2194	1598	1660	1923	2017	2082	1688	1816	1963	2455	1571	2182	1965	1844	1747
evm.TU.s_36.1643	63	60	117	222	123	160	99	103	88	81	97	127	164	230	130	194	109	237	157	139	125	196	69	57
evm.TU.s_36.1648	117	71	81	113	99	105	70	64	74	86	61	74	96	89	86	55	79	101	98	75	106	83	83	89
evm.TU.s_36.1649	76	72	53	142	80	87	65	42	264	291	204	389	120	194	52	36	92	128	232	129	26	82	40	21
evm.TU.s_36.1660	78	56	77	110	157	160	84	56	81	83	68	89	104	98	155	127	93	68	117	59	79	81	76	72
evm.TU.s_36.1661	127	121	101	150	134	155	190	106	138	108	95	103	140	186	147	213	218	294	151	92	112	96	112	207
evm.TU.s_36.1693	0	0	0	0	0	0	0	0	1	0	1	0	0	0	0	0	0	0	0	0	0	0	0	0
evm.TU.s_36.1710	0	0	0	0	0	0	17	9	17	22	23	19	0	1	0	0	0	0	1	0	3	7	48	56
evm.TU.s_36.1716	0	0	0	0	0	0	13	7	14	14	12	9	0	1	0	0	0	0	1	0	3	3	41	45
evm.TU.s_36.1717	0	0	0	0	2	0	0	0	0	0	0	0	0	0	0	0	0	0	0	0	0	0	0	0
evm.TU.s_36.1719	0	0	0	0	0	0	5	3	3	0	0	0	0	0	3	3	0	0	0	0	0	0	0	0
evm.TU.s_36.1721	0	0	0	0	0	0	0	0	0	0	0	0	0	0	0	0	0	0	0	0	0	0	3	2
evm.TU.s_36.1730	0	0	0	0	0	0	0	0	0	0	0	0	0	0	0	0	0	0	0	0	17	7	0	1
evm.TU.s_36.1738	0	0	0	0	0	0	0	0	0	0	0	0	0	0	0	0	0	0	0	0	0	0	0	0
evm.TU.s_36.1747	0	0	0	0	1	0	0	0	1	0	0	0	0	0	0	0	0	0	0	0	0	1	0	0
evm.TU.s_36.1752	0	0	0	0	0	2	3	0	2	4	0	3	0	0	0	0	0	0	0	2	0	0	0	0
evm.TU.s_36.1709	1	0	0	0	0	0	0	0	0	0	0	0	0	3	4	0	4	6	0	0	0	0	0	0
evm.TU.s_36.1715	2	0	0	0	0	0	0	0	0	0	0	0	2	0	0	0	7	10	0	0	0	0	0	0
evm.TU.s_36.1740	8	7	21	14	24	11	0	0	0	0	0	0	0	0	0	0	0	0	0	0	5	8	0	0
evm.TU.s_36.1804	0	0	292	309	342	466	0	0	0	0	0	0	0	0	0	0	0	0	433	319	253	301	303	192
evm.TU.s_36.1805	27	9	34	38	31	21	29	37	35	36	26	45	32	20	0	0	0	6	47	25	39	36	26	38
evm.TU.s_36.1806	125	122	119	126	124	189	221	208	156	203	178	169	96	83	135	135	234	311	192	127	213	145	144	128
evm.TU.s_36.1807	46	69	49	61	100	72	99	56	104	150	110	88	99	107	31	40	155	164	83	100	76	64	47	81
evm.TU.s_36.1801	406	432	962	731	952	738	587	275	363	380	497	341	536	339	474	409	633	533	1458	871	819	513	956	626
evm.TU.s_36.1808	140	139	132	135	127	168	82	79	201	240	102	170	155	230	153	166	142	145	122	126	126	180	94	111
evm.TU.s_36.1809	168	165	127	155	169	216	111	98	193	190	146	181	150	221	177	127	152	190	192	137	159	233	136	137
evm.TU.s_36.1799	5233	5159	5846	5375	6171	6769	3654	2910	6414	6016	4784	5267	3666	3752	5128	3287	4137	4304	5359	4159	5926	6334	4732	4454
evm.TU.s_36.1800	1948	1239	1370	780	1816	1010	809	599	1167	1328	1069	1007	1219	967	1207	942	1315	1307	1431	797	1468	968	1260	789
evm.TU.s_36.1812	0	1	1	1	0	2	0	3	1	7	1	3	5	2	3	0	0	0	2	1	0	0	1	0
evm.TU.s_36.1811	1607	1353	909	790	1353	1313	1139	911	1057	1162	1086	1004	1142	1005	1264	1013	1192	1152	1234	853	1001	971	966	691
evm.TU.s_36.1406	0	11	0	3	0	3	11	0	0	0	0	17	3	2	9	5	0	0	0	6	0	0	0	0
evm.TU.s_36.1417	33	49	49	110	90	168	122	82	325	380	294	324	402	654	475	494	259	397	48	202	53	134	52	36
evm.TU.s_36.1428	0	0	0	1	0	0	1	0	0	0	0	0	0	0	0	0	2	0	0	0	0	0	0	0
evm.TU.s_36.1451	0	0	0	0	0	0	0	0	0	0	0	0	0	0	0	0	0	0	11	27	0	17	0	0
evm.TU.s_36.1496	0	0	0	1	0	0	3	3	10	13	13	24	0	0	0	0	0	0	0	0	0	0	0	0
evm.TU.s_36.1502	0	0	0	0	35	21	0	0	0	0	0	0	0	0	40	45	46	81	31	41	24	17	20	35
evm.TU.s_36.1503	0	0	0	0	1	0	0	0	0	0	0	0	0	0	8	13	15	24	18	3	0	0	0	0
evm.TU.s_36.1505	0	0	0	0	4	9	0	1	0	0	0	0	0	0	5	0	0	1	2	4	2	2	2	1
evm.TU.s_36.1519	0	0	32	36	42	47	2	0	0	9	0	0	0	0	0	0	0	0	0	0	0	0	0	0
evm.TU.s_36.1521	0	0	0	0	0	0	0	0	0	0	0	0	0	0	0	0	0	0	19	8	0	0	0	0
evm.TU.s_36.1523	0	0	0	0	0	0	0	3	0	2	4	0	0	0	2	0	0	0	0	0	0	0	0	0
evm.TU.s_36.1530	0	0	0	0	0	0	0	0	0	0	0	0	0	0	0	0	0	0	0	0	0	0	0	0
evm.TU.s_36.1549	147	79	119	93	108	117	122	75	102	117	101	64	161	175	180	195	162	200	105	74	0	0	166	182
evm.TU.s_36.1567	0	0	0	0	0	0	0	0	0	0	0	0	0	0	0	0	0	0	0	0	0	0	0	0
evm.TU.s_36.1570	0	0	2	1	2	3	9	0	12	10	9	4	3	7	0	0	0	0	1	2	8	10	4	3
evm.TU.s_36.1575	0	0	0	0	0	0	0	0	0	0	0	0	0	0	0	0	0	0	2	5	0	0	0	0
evm.TU.s_36.1578	0	0	0	0	0	0	0	0	0	0	0	0	0	0	0	0	0	0	0	0	0	0	8	13
evm.TU.s_36.1591	0	0	0	0	0	0	0	0	0	0	0	0	0	0	0	0	0	0	3	0	0	0	0	0
evm.TU.s_36.1592	0	0	0	0	0	0	0	0	0	0	0	0	0	0	0	0	0	0	0	0	0	0	0	0
evm.TU.s_36.1593	0	0	0	3	8	11	27	35	13	0	6	0	0	0	0	0	0	0	9	0	0	0	19	0
evm.TU.s_36.1602	0	1	0	0	0	0	0	0	0	0	0	2	0	0	0	0	1	0	0	0	0	0	0	0
evm.TU.s_36.1394	53	44	71	44	41	49	38	29	29	48	33	18	58	28	34	21	53	52	55	33	20	42	60	44
evm.TU.s_36.1395	1418	1270	1338	1323	1553	1855	1204	1255	1198	1719	1589	1301	954	1361	1835	1727	2291	2301	1330	1330	1736	1602	1498	1510
evm.TU.s_36.1396	149	195	178	246	276	385	124	158	297	261	244	246	272	369	312	294	361	344	320	229	202	270	215	256
evm.TU.s_36.1397	6	0	5	9	6	6	50	52	58	69	76	62	54	63	46	52	35	52	32	43	90	88	33	52
novel_gene_87_611601de	3181	3295	2337	3067	3123	4488	1358	1197	1750	1563	1380	1349	3358	4306	2770	2749	2789	3035	3987	3151	1210	1805	2550	2788
evm.TU.s_36.1405	2899	2313	2069	1820	2325	2759	1586	1215	2414	2451	2034	1800	1619	1906	2312	1568	2453	2314	2774	1654	2250	2161	2050	1288
evm.TU.s_36.1409	136	85	117	161	160	254	106	52	99	157	124	71	68	133	103	115	134	172	163	112	67	118	132	109
evm.TU.s_36.1410	2	0	8	0	0	3	4	0	8	2	10	2	5	0	3	0	0	0	0	0	3	3	0	3
evm.TU.s_36.1412	232	215	142	307	194	171	135	146	457	482	198	427	286	712	65	113	122	156	336	393	272	408	116	49
evm.TU.s_36.1414	1020	864	959	888	1012	1136	1228	1002	1582	1750	1367	1405	991	1302	1136	888	1158	1214	1337	1121	1086	1174	1057	990
evm.TU.s_36.1415	32	50	30	15	30	66	46	29	15	39	7	34	10	44	217	305	259	371	26	31	18	131	7	10
evm.TU.s_36.1416	198	245	188	269	241	315	226	191	347	402	326	362	295	368	234	275	275	337	273	323	254	321	122	148
evm.TU.s_36.1424	472	450	483	511	548	667	811	548	803	851	743	628	558	511	758	623	599	601	781	706	588	569	512	419
evm.TU.s_36.1438	183	108	121	83	100	148	89	106	129	141	97	83	90	95	151	65	114	90	122	127	59	120	55	72
evm.TU.s_36.1439	1808	1384	1514	1457	1355	1559	1238	1117	1176	1069	1010	879	813	894	1551	1378	1933	1977	1430	1226	1442	1427	1238	1146
evm.TU.s_36.1440	843	751	797	648	894	1164	670	583	719	875	680	618	624	643	708	569	646	736	908	506	761	694	753	826
evm.TU.s_36.1444	355	333	271	247	121	123	382	247	855	855	658	584	313	284	529	336	523	597	467	294	366	184	333	391
evm.TU.s_36.1459	473	413	219	218	552	622	111	163	199	261	161	212	164	283	240	73	174	143	293	148	245	244	229	99
evm.TU.s_36.1462	78	85	111	103	70	92	124	91	105	91	97	64	103	97	81	95	72	84	97	50	86	44	79	50
evm.TU.s_36.1463	171	151	159	254	158	248	85	93	87	61	87	59	48	55	65	125	111	88	69	120	66	87	60	66
evm.TU.s_36.1464	498	432	236	230	543	623	112	163	211	269	160	220	152	266	239	72	171	142	297	151	246	243	229	103
evm.TU.s_36.1465	859	1750	456	1256	610	2058	340	422	775	652	1006	914	817	714	396	521	1313	678	728	436	305	505	370	252
evm.TU.s_36.1472	4129	4831	4434	4427	4367	5966	2940	2523	4956	5026	4631	4321	3290	3752	4299	3333	4071	3900	6409	4760	5830	6034	6027	4655
evm.TU.s_36.1473	342	260	224	276	301	340	234	189	294	392	296	239	269	243	330	269	383	255	324	259	233	198	333	273
evm.TU.s_36.1474	2675	2151	2714	1955	2873	3323	2427	2204	2650	2507	2442	2380	2390	2111	2281	2072	2390	2413	2587	2082	2393	2181	2511	2269
evm.TU.s_36.1476	1872	1842	1878	1451	1823	1974	721	651	1172	1662	1242	1666	1228	1414	1848	1139	1640	1707	1775	1167	1289	1480	1315	877
evm.TU.s_36.1477	216	230	221	246	157	184	187	148	205	204	213	220	192	199	235	218	278	313	215	218	222	219	164	155
evm.TU.s_36.1478	730	657	562	592	792	843	410	297	686	710	798	641	542	745	758	692	894	941	718	547	491	553	443	435
evm.TU.s_36.1479	12	11	9	0	25	35	0	0	0	0	0	0	808	937	1275	1214	1216	1466	99	116	0	2	71	55
evm.TU.s_36.1480	101	63	60	76	72	51	111	131	142	136	106	73	61	40	140	85	131	157	70	77	112	55	65	118
evm.TU.s_36.1488	551	520	426	382	453	353	628	381	734	656	512	474	328	362	530	416	631	680	537	583	536	304	304	199
evm.TU.s_36.1494	2	3	24	24	2	7	2	2	2	5	16	16	2	5	1	2	2	2	8	1	10	13	6	0
evm.TU.s_36.1495	24	1	7	1	70	3	2	0	1	2	0	0	0	2	0	0	5	3	0	0	6	6	1	2
evm.TU.s_36.1499	12	13	4	3	8	9	4	3	2	6	3	7	10	9	9	9	2	2	13	4	3	2	3	5
evm.TU.s_36.1501	689	747	0	0	4	7	0	1	0	0	744	697	4	4	3	2	8	5	0	0	1	0	1	2
evm.TU.s_36.1504	94	63	5	21	65	46	49	32	46	71	53	57	61	71	127	96	152	170	161	180	33	49	77	76
evm.TU.s_36.1506	13	13	1	5	19	22	0	1	4	6	5	1	28	29	22	28	8	22	4	9	12	16	10	2
evm.TU.s_36.1511	20	17	9	2	112	107	22	7	7	17	6	5	127	165	214	172	161	155	64	60	33	61	36	59
evm.TU.s_36.1512	438	375	142	308	694	850	181	164	425	450	369	413	275	306	382	245	74	63	340	223	125	147	80	56
evm.TU.s_36.1514	10	12	3	1	13	10	1	3	1	4	0	1	19	23	15	14	2	1	5	4	1	2	2	5
evm.TU.s_36.1515	1	2	0	0	2	4	0	0	0	0	0	0	6	5	2	2	0	0	0	0	0	0	0	0
evm.TU.s_36.1516	25	19	13	8	35	46	48	28	57	56	50	47	75	90	69	37	36	34	105	108	39	51	49	70
evm.TU.s_36.1518	16	20	17	14	20	21	9	12	28	13	10	8	17	31	20	18	13	20	51	39	10	9	16	19
evm.TU.s_36.1520	108	126	217	249	151	142	271	171	246	217	223	201	166	192	138	127	55	48	266	250	131	116	128	135
evm.TU.s_36.1528	1	2	0	0	2	2	16	7	38	56	54	56	1	0	56	58	0	0	52	55	5	15	43	22
evm.TU.s_36.1546	33	44	80	53	50	70	67	62	79	66	58	67	37	47	61	35	43	65	68	83	69	32	43	57
evm.TU.s_36.1547	60	57	116	79	60	61	64	19	100	140	90	108	37	32	59	72	65	48	109	73	59	58	33	21
evm.TU.s_36.1550	29	28	16	25	16	10	4	7	44	50	59	49	5	2	50	44	11	15	23	31	44	51	69	49
evm.TU.s_36.1560	6	8	6	19	20	18	0	0	8	9	7	1	6	20	5	15	5	4	0	8	11	3	2	0
evm.TU.s_36.1562	46	36	60	52	63	43	18	24	15	24	0	13	56	60	18	36	0	17	45	33	26	42	18	0
evm.TU.s_36.1563	52	49	63	62	44	12	99	59	178	139	126	117	157	202	89	105	96	77	87	75	38	39	11	6
evm.TU.s_36.1568	30	27	17	15	38	29	6	12	84	40	56	60	5	4	41	50	15	20	66	75	150	226	157	157
evm.TU.s_36.1569	39	32	135	232	56	72	0	16	12	8	11	5	32	56	33	37	16	41	96	124	12	25	6	0
evm.TU.s_36.1572	6	6	1	1	2	7	3	1	10	21	16	13	7	14	24	9	32	29	28	14	6	24	3	2
evm.TU.s_36.1579	1	2	9	28	2	2	4	6	0	1	21	8	11	15	3	4	2	3	12	0	42	65	74	41
evm.TU.s_36.1586	128	144	387	249	99	80	184	175	234	232	331	184	123	149	137	55	393	334	578	264	78	121	1107	677
evm.TU.s_36.1588	294	252	501	220	233	205	131	106	306	197	190	214	239	134	221	41	145	118	62	31	497	391	318	160
evm.TU.s_36.1589	37	10	13	16	77	52	0	0	15	12	11	5	18	0	12	0	12	17	15	5	33	14	17	0
evm.TU.s_36.1590	80	57	16	41	120	123	39	11	32	9	10	11	66	46	101	29	104	45	167	28	76	61	50	11
evm.TU.s_36.1594	72	108	76	82	6	0	0	8	44	68	40	44	0	0	56	38	0	7	3	0	0	0	6	0
evm.TU.s_36.1617	145	101	84	76	114	121	129	148	100	116	166	92	114	112	97	74	115	99	166	108	124	141	103	81
evm.TU.s_36.1618	11	6	0	3	11	7	15	7	27	30	22	42	3	0	25	18	8	8	16	12	15	0	13	11
evm.TU.s_36.1619	170	156	63	79	137	157	108	116	157	134	172	120	227	229	144	116	236	170	204	122	88	111	145	86
evm.TU.s_36.1902	12	14	24	7	55	64	151	109	152	239	152	126	143	151	107	144	309	276	26	10	0	0	0	0
evm.TU.s_36.1913	140	62	127	59	154	87	22	30	52	50	23	28	34	50	40	27	39	33	30	16	69	71	52	16
evm.TU.s_36.1917	51	73	6	14	9	10	41	44	41	47	26	37	199	333	49	103	0	13	61	119	70	144	29	32
evm.TU.s_36.1920	0	0	13	4	0	3	5	13	9	22	0	16	47	44	16	23	11	0	0	0	29	56	0	7
evm.TU.s_36.1919	243	174	250	312	251	399	328	207	254	348	253	268	462	524	325	274	413	358	291	244	288	237	216	223
evm.TU.s_36.1936	358	347	358	555	498	395	480	330	125	165	101	119	100	135	236	272	215	479	135	235	302	533	159	231
evm.TU.s_36.1933	65	136	109	1433	24	1161	688	918	939	1012	883	977	255	1407	829	2268	662	835	59	324	535	1003	109	707
evm.TU.s_36.1934	28	62	40	643	13	577	359	476	423	464	438	526	253	1732	469	1445	435	529	28	149	738	1185	58	308
evm.TU.s_36.1940	96	73	109	91	100	105	69	48	91	93	93	76	131	139	136	134	97	140	95	66	77	85	87	72
evm.TU.s_36.1921	105	139	86	159	157	159	168	132	179	158	125	141	136	181	142	156	195	180	152	156	169	118	121	117
evm.TU.s_36.1922	495	568	431	469	596	771	451	296	561	638	500	461	503	701	667	636	714	673	528	400	533	489	380	392
evm.TU.s_36.1925	295	347	279	264	324	509	256	156	381	392	337	287	290	452	447	363	433	420	363	219	343	311	265	231
evm.TU.s_36.1941	42	35	45	35	53	40	30	21	42	50	47	33	56	66	70	75	49	64	40	31	42	36	39	36
evm.TU.s_36.1961	0	6	0	0	32	90	0	0	46	58	39	43	0	0	0	6	0	5	39	32	0	3	35	8
evm.TU.s_36.1945	20	22	21	13	19	16	10	13	15	20	20	20	24	31	33	29	24	19	23	15	16	13	13	12
evm.TU.s_36.1994	115	131	102	152	128	158	145	117	112	69	67	81	134	109	208	140	173	130	164	107	224	271	137	139
evm.TU.s_36.1991	531	556	769	429	787	761	416	469	664	938	564	911	196	173	325	209	237	391	500	588	538	996	692	555
evm.TU.s_36.2000	83	96	97	83	137	230	164	96	77	100	86	69	141	134	126	103	154	124	178	116	162	141	103	140
evm.TU.s_36.2024	251	279	0	0	0	0	457	389	427	501	423	356	0	0	0	0	0	0	0	0	0	0	0	0
evm.TU.s_36.1819	0	0	0	0	0	0	2	7	11	11	4	7	0	0	9	9	0	0	40	21	47	49	25	18
evm.TU.s_36.1830	0	3	5	2	40	13	0	0	0	0	0	0	5	0	0	0	4	13	20	4	3	3	13	6
evm.TU.s_36.1831	0	0	0	0	0	0	0	0	0	0	0	0	0	0	0	0	0	0	0	0	0	0	5	5
evm.TU.s_36.1836	0	0	2	5	0	0	0	1	0	0	0	0	1	0	0	0	0	0	0	0	0	0	0	0
evm.TU.s_36.1845	0	0	0	0	0	0	0	0	0	0	0	0	0	6	5	2	0	3	0	3	0	0	0	0
evm.TU.s_36.1871	0	0	0	0	0	0	0	0	0	0	0	0	0	0	0	0	0	0	0	0	0	0	0	0
evm.TU.s_36.1880	0	0	0	0	0	0	14	0	61	65	0	4	3	9	18	8	25	26	0	0	0	0	0	0
evm.TU.s_36.1816	11	13	13	22	0	15	0	5	3	8	0	0	3	0	8	14	5	16	0	5	0	0	0	0
evm.TU.s_36.1820	1930	614	246	103	1582	434	133	28	263	80	138	30	544	219	361	67	681	348	193	146	171	148	56	15
evm.TU.s_36.1821	38	26	49	81	14	34	77	35	67	89	53	26	0	1	0	2	2	3	63	43	61	75	50	28
evm.TU.s_36.1825	351	287	379	456	351	408	394	411	395	365	426	356	438	456	329	343	428	463	469	354	470	487	430	404
evm.TU.s_36.1826	184	212	166	257	158	191	268	284	312	357	218	206	123	274	237	200	247	284	183	252	312	400	249	291
evm.TU.s_36.1827	646	481	600	506	595	440	448	462	523	412	345	395	508	528	412	506	454	436	395	365	592	580	392	320
evm.TU.s_36.1832	129	47	405	189	73	89	319	99	9	0	0	1	34	80	16	26	40	41	2312	1809	57	22	2021	1288
evm.TU.s_36.1837	677	577	935	1009	756	954	1161	868	1370	1293	1267	1011	696	754	717	586	925	950	827	634	734	538	655	626
evm.TU.s_36.1838_evm.TU.s_36.1839	243	315	339	358	551	617	433	386	334	377	381	337	364	363	416	457	507	565	335	288	308	216	263	310
evm.TU.s_36.1858	1243	1162	906	723	1739	1427	923	752	803	966	713	887	904	788	992	628	838	895	1323	1105	1283	1062	1179	1128
evm.TU.s_36.1860	14	27	15	10	26	7	23	58	23	61	13	88	23	274	41	39	51	98	15	75	10	42	32	139
evm.TU.s_36.1874	320	377	335	351	612	558	179	252	509	701	388	697	498	810	382	287	275	341	989	679	430	664	324	143
evm.TU.s_36.1875	1041	631	538	1461	458	891	618	457	1482	887	744	410	1098	1693	1331	714	1332	1294	917	705	906	1547	1086	672
evm.TU.s_36.2031	2417	2191	2200	2104	2227	2805	1830	1323	2455	2390	2018	1809	1913	2056	2140	1892	1921	1897	1690	1256	2095	2061	2263	1772
evm.TU.s_36.2045	49	48	63	56	72	68	15	26	10	20	16	43	40	26	27	16	183	52	82	54	97	66	19	21
evm.TU.s_36.2043	642	772	699	766	748	809	292	283	303	288	307	298	468	476	294	223	485	467	443	524	662	496	719	723
evm.TU.s_36.2044	2000	2072	2090	3377	1701	1898	1351	505	1797	1116	1648	1093	1341	1329	1547	880	2186	1323	3632	1114	1421	683	2347	585
evm.TU.s_36.2139	0	0	0	0	2	7	0	0	1	0	6	1	0	2	0	7	0	0	0	0	0	0	2	0
evm.TU.s_36.2130	1182	764	564	513	664	1096	129	252	467	543	242	363	523	852	929	246	762	361	1132	393	692	796	296	155
evm.TU.s_36.2142	12	14	18	26	40	60	9	20	23	12	0	15	11	23	45	23	0	3	0	0	12	0	0	0
evm.TU.s_36.2141	2972	3102	3541	4194	3578	4890	3348	2968	3430	3856	3417	3205	2409	3194	3488	3636	3904	4591	4354	4193	4478	4887	2873	3043
evm.TU.s_36.2144	2885	2658	2568	2392	2772	3217	1845	1525	2808	2792	2029	1937	2586	3020	2381	2058	2517	2648	2554	1923	2358	2137	2514	2012
evm.TU.s_36.2145	61	84	46	34	52	73	37	7	46	76	26	24	56	57	62	40	56	53	67	33	48	40	47	16
evm.TU.s_36.2081	0	0	0	0	0	0	0	0	0	0	0	0	0	0	0	0	0	0	0	0	0	0	0	0
evm.TU.s_36.2120	0	0	0	0	0	0	0	0	0	0	0	0	0	0	0	0	0	0	0	0	0	0	0	0
evm.TU.s_36.2053	151	150	160	236	125	144	138	106	234	179	179	117	219	265	161	179	190	175	191	191	242	217	168	89
evm.TU.s_36.2054	134	192	189	208	158	253	164	195	267	238	192	269	298	268	252	236	268	324	232	223	244	287	130	158
evm.TU.s_36.2055	46	54	41	63	13	6	33	34	40	58	46	45	70	97	73	52	52	85	62	82	51	75	21	15
evm.TU.s_36.2057	14	21	6	12	2	2	0	0	0	0	0	0	31	58	27	28	47	52	1	2	0	9	0	0
evm.TU.s_36.2067	1893	1655	1448	1411	1971	2079	1009	796	1003	1076	875	681	1311	1029	1475	1263	1943	1634	1668	1209	1613	1284	1980	1746
evm.TU.s_36.2068	3859	2978	4068	3430	4626	4723	2292	1463	3826	2783	2896	2108	2966	2965	3884	2351	3640	3203	4625	2474	4425	2968	3498	2753
evm.TU.s_36.2074	480	614	432	1386	506	1352	491	718	776	999	567	983	265	638	267	377	351	605	431	771	758	1814	249	621
evm.TU.s_36.2086	238	314	236	278	300	311	338	264	243	327	173	209	165	193	253	233	289	253	163	162	296	199	285	286
evm.TU.s_36.2087	1014	501	848	421	854	498	376	180	411	340	316	237	494	583	427	251	565	389	654	385	741	454	532	415
evm.TU.s_36.2094	76	66	61	72	74	75	25	24	5	8	14	19	14	25	29	24	32	38	40	22	9	8	25	19
evm.TU.s_36.2118	1087	1078	1572	1477	1583	1712	1262	1121	1534	1305	1310	1103	1327	1287	1404	1204	1388	1416	1668	1214	1771	1855	1234	1233
evm.TU.s_36.2121	156	145	53	60	257	187	33	30	112	43	64	45	44	28	63	17	106	49	30	15	80	49	144	42
evm.TU.s_36.2122	2133	1246	1482	1859	1075	843	1380	1028	916	989	1140	933	779	767	1094	721	1456	1331	778	443	1240	926	1059	909
evm.TU.s_36.2165	10	29	0	0	0	3	0	0	0	1	0	0	3	4	0	0	0	0	0	0	4	13	0	2
evm.TU.s_36.2164	817	178	444	166	453	111	58	36	249	269	167	204	115	175	145	61	156	226	54	57	109	149	71	85
evm.TU.s_36.2166	2264	1882	3783	5425	3937	4203	4244	2265	3171	3200	2929	2160	1826	2123	3378	3902	5512	6726	3431	3280	5327	6021	4500	5139
evm.TU.s_36.2155	11355	8560	7494	6515	8302	6654	6997	6101	9223	8573	7795	6967	4917	5421	6496	4980	7557	8084	12138	7919	12713	10233	7909	5874
evm.TU.s_36.2168	1502	1307	1560	1395	1585	1741	1327	1027	1575	1624	1370	1170	1573	1564	1607	1436	1850	2003	1726	1236	1509	1322	1539	1417
evm.TU.s_36.2167	10033	8395	9180	8605	10248	11848	8736	6567	8972	8639	7374	6285	8175	7539	9126	7789	9598	8766	9196	7566	9327	7821	9075	8211
evm.TU.s_36.2212	6	5	0	2	0	1	0	0	0	0	0	0	0	0	0	0	0	0	0	0	0	0	0	0
evm.TU.s_36.2232	24	16	7	16	29	5	14	24	32	17	17	8	11	14	29	7	12	40	25	5	0	17	11	5
evm.TU.s_36.2233	23	51	21	27	36	36	15	27	12	19	12	26	26	13	19	42	38	48	19	6	5	21	3	10
evm.TU.s_36.2234	1364	1406	1364	823	2164	1584	858	652	1287	891	938	821	1304	863	1168	737	925	817	1983	1057	1387	1156	1709	1095
evm.TU.s_36.2240	125	157	225	123	175	205	118	92	125	142	122	100	202	132	221	178	216	225	236	131	174	107	183	149
evm.TU.s_36.2242	1912	1732	1493	1631	1733	1791	1400	1118	1493	1505	1539	1267	1516	1471	1621	1385	1753	1782	1815	1443	1468	1648	1568	1504
evm.TU.s_36.2243	514	379	855	523	831	863	735	652	735	576	656	587	660	638	674	567	720	690	717	678	890	690	626	791
evm.TU.s_36.2180	0	0	0	0	0	0	0	0	0	0	0	0	0	0	0	0	0	0	0	0	0	0	0	0
evm.TU.s_36.2185	0	0	0	0	0	0	0	0	0	0	0	0	0	0	0	0	0	0	0	0	0	0	0	3
evm.TU.s_36.2190	0	0	0	0	0	0	0	0	0	0	0	0	0	0	0	0	0	0	0	0	0	0	0	0
evm.TU.s_36.2170	721	503	501	429	651	480	395	322	360	345	294	296	311	342	353	311	323	363	318	219	439	357	366	381
evm.TU.s_36.2171	3775	2665	2362	2255	3254	3192	1393	1329	1897	1833	1483	1456	1520	1718	1568	1104	1775	1786	1500	1005	1766	1493	2037	1564
evm.TU.s_36.2184	425	359	378	459	449	480	480	378	413	372	369	335	368	354	399	355	403	423	472	360	436	384	482	481
evm.TU.s_36.2191	1049	1122	1044	1042	1008	1318	924	811	1090	995	976	970	1002	1056	1091	842	878	874	1312	795	1293	1042	1072	847
evm.TU.s_36.2192	1542	1465	1413	1228	1657	1955	1190	876	1229	1346	1174	1036	938	966	1367	1078	1355	1285	1448	1184	1373	1079	1406	1229
evm.TU.s_36.2193	190	163	214	201	243	230	387	285	263	412	321	296	198	205	199	213	216	235	192	170	250	214	221	253
evm.TU.s_36.2244	1084	922	991	709	1070	1162	544	577	791	787	729	566	948	860	974	831	1164	1091	901	727	947	800	734	715
evm.TU.s_36.2245	778	803	699	1024	1200	1524	1499	1050	1586	1593	1461	1292	283	382	528	597	336	494	675	684	963	1013	513	693
evm.TU.s_36.2266	0	0	0	0	0	0	7	7	3	9	3	3	1	1	0	0	0	0	0	0	0	0	15	2
evm.TU.s_36.2253	937	778	870	763	940	1018	1169	913	814	867	790	576	864	870	1093	744	858	972	887	512	912	646	817	614
evm.TU.s_36.2273	173	154	199	183	236	226	588	334	425	350	397	351	370	332	278	193	295	340	339	296	332	241	353	307
evm.TU.s_36.2270	1482	1217	1443	1179	1573	1692	1653	1561	1400	1371	1208	1100	1349	1070	1372	1053	1466	1475	1485	1205	1727	1210	1441	1605
evm.TU.s_36.2292	2005	1886	1917	1635	2211	2436	2037	1670	1850	1808	1481	1410	1619	1329	1855	1604	1948	1869	1716	1463	1567	1238	2173	2224
evm.TU.s_36.2295	354	266	284	270	377	402	450	444	442	491	369	452	476	393	720	695	451	439	351	269	389	385	278	236
evm.TU.s_36.2298	1081	1147	1328	1416	1149	1726	2228	1364	4438	2910	3226	2393	1184	1449	1611	1436	1677	1560	1304	1979	2620	2202	779	693
evm.TU.s_36.2294	4909	3872	5199	3565	4754	4823	4397	3509	3492	3175	2648	2255	4586	3667	4224	3205	4828	4613	4925	4033	5443	3373	5350	5050
evm.TU.s_36.2274	25201	4679	23973	2390	16341	626	371	151	2460	1251	2110	1244	648	368	3567	671	4424	6844	15750	1323	27066	7739	29665	2889
evm.TU.s_36.2285	1651	1357	1310	1141	1617	1991	1546	1044	1598	1539	1215	1023	1631	1447	1692	1360	1691	1589	1451	1275	1913	1420	1474	1405
evm.TU.s_36.2286	732	588	674	593	817	812	842	731	613	680	637	590	697	582	667	556	893	851	770	610	981	735	728	761
evm.TU.s_36.2287	1769	1570	1886	1294	1861	2188	1623	1357	1438	1359	1252	1195	1309	970	1497	1289	1558	1543	1577	1290	1808	1233	1483	1900
evm.TU.s_36.2300	1036	720	669	398	1315	758	386	378	942	867	817	855	491	482	525	385	647	617	436	281	582	277	677	426
evm.TU.s_36.2346	0	0	0	0	0	0	0	0	0	0	0	0	0	0	0	0	0	0	0	0	0	0	0	0
evm.TU.s_36.2345	0	22	30	8	9	5	12	0	0	0	0	0	22	15	15	8	0	12	71	55	92	107	3	0
evm.TU.s_36.2366	119	154	95	151	102	104	34	64	40	74	47	57	67	125	30	20	19	58	73	45	20	78	20	27
evm.TU.s_36.2317	0	0	0	0	0	0	0	0	0	0	0	0	0	0	0	0	0	0	0	0	0	0	2	0
evm.TU.s_36.2320	0	0	0	0	0	0	0	0	0	0	0	0	0	0	0	0	0	0	0	0	0	0	0	0
evm.TU.s_36.2322	0	0	0	0	0	0	0	0	3	0	0	0	0	0	0	0	0	0	0	0	0	0	0	0
evm.TU.s_36.2324	0	0	0	0	0	0	0	0	0	0	0	0	0	0	0	0	0	0	0	0	0	0	0	0
evm.TU.s_36.2326	0	0	0	0	0	0	0	0	0	0	0	0	0	0	0	0	0	0	0	0	0	0	0	0
evm.TU.s_36.2330_evm.TU.s_36.2331	111	136	72	235	27	26	10	54	13	22	0	20	31	69	65	97	45	630	7	13	49	65	10	289
evm.TU.s_36.2343	0	0	2	0	0	5	0	0	0	2	0	0	0	0	0	0	0	0	6	0	0	0	0	9
evm.TU.s_36.2308	352	218	315	164	291	342	385	185	175	99	200	76	383	273	455	260	443	205	594	156	686	265	437	177
evm.TU.s_36.2309	56	62	51	27	57	61	47	16	42	13	22	10	60	63	137	42	81	46	78	29	106	45	78	23
evm.TU.s_36.2310	88	48	54	72	91	75	59	32	71	35	54	27	56	58	29	32	35	37	39	61	37	43	47	32
evm.TU.s_36.2311	223	146	143	154	249	264	82	50	119	164	187	144	159	129	169	114	132	194	193	174	83	100	122	129
evm.TU.s_36.2329	668	612	544	472	690	715	609	407	628	783	649	562	623	743	680	601	781	898	689	493	687	601	505	509
evm.TU.s_36.2332	5	9	0	0	0	0	0	0	0	0	0	0	4	8	12	17	11	3	0	0	5	0	0	0
evm.TU.s_36.2333	4	25	7	27	3	9	2	3	3	7	10	2	5	2	8	16	12	8	16	7	9	14	8	7
evm.TU.s_36.2341	1	0	8	16	0	0	0	0	85	82	0	0	1	2	103	101	79	87	0	0	0	2	95	90
evm.TU.s_36.2344	3241	3133	3699	4484	2605	3595	1750	1781	2643	3032	1981	2643	1856	2711	2351	2016	2796	3186	2718	2728	3045	3970	1762	1911
evm.TU.s_36.2509	118	219	51	83	131	158	53	95	99	157	53	104	49	175	171	189	107	248	123	174	113	146	70	152
evm.TU.s_36.2538	11	5	22	24	23	16	16	22	13	21	7	5	9	19	8	5	17	10	34	29	12	76	3	23
evm.TU.s_36.2499	22	13	0	0	0	0	4400	3900	472	745	1731	1733	212	294	952	1131	387	729	0	0	1531	1770	826	1260
evm.TU.s_36.2501	21	15	0	0	0	0	5329	4347	533	829	1928	1968	240	334	1106	1336	494	895	0	7	1799	2108	993	1513
evm.TU.s_36.2503	218	229	68	46	20	73	0	0	0	0	27	48	7	26	0	3	0	5	83	107	3	0	132	152
evm.TU.s_36.2391	771	559	967	1018	632	744	377	349	440	340	369	375	391	721	431	344	598	674	637	356	553	488	476	435
evm.TU.s_36.2410	0	0	0	0	0	0	0	0	51	70	0	0	0	0	48	42	126	125	0	0	0	0	0	0
evm.TU.s_36.2421	0	0	0	0	0	0	0	0	0	0	0	0	0	0	0	0	0	0	0	0	0	0	0	0
evm.TU.s_36.2424	0	0	29	0	26	0	0	0	0	0	0	0	0	0	42	0	0	0	0	0	13	0	0	0
evm.TU.s_36.2437	0	0	0	0	0	0	0	0	0	0	0	0	0	0	0	0	0	0	0	0	0	0	0	0
evm.TU.s_36.2439	0	0	0	0	0	0	0	0	0	0	0	0	0	0	0	0	0	0	0	0	0	0	0	0
evm.TU.s_36.2442	0	0	0	0	0	5	4	0	0	8	0	5	3	0	26	33	0	0	0	1	0	0	0	0
evm.TU.s_36.2444	0	0	0	0	0	0	6	0	7	2	6	0	3	1	0	0	1	0	12	10	2	11	3	1
evm.TU.s_36.2449	0	0	0	0	0	0	0	3	0	0	2	5	0	0	0	0	0	0	0	0	0	0	0	0
evm.TU.s_36.2367	3	3	0	0	0	0	0	0	0	0	0	0	38	28	31	46	49	91	0	15	0	0	13	42
evm.TU.s_36.2381	928	1250	1213	1094	1212	1513	846	419	987	1243	908	722	1025	1158	1229	1340	1321	1198	871	716	812	707	966	877
evm.TU.s_36.2382	261	332	210	341	254	350	284	260	296	398	233	216	207	286	262	210	204	254	263	239	205	193	197	225
evm.TU.s_36.2403	4	9	768	1566	25	9	10	14	116	220	134	152	11	11	19	17	8	10	6	7	14	12	5	5
evm.TU.s_36.2404	157	234	97	221	178	226	185	181	382	615	350	445	133	222	292	321	245	380	177	367	257	519	228	231
evm.TU.s_36.2405	95	69	98	101	84	81	98	70	51	34	30	35	52	66	97	76	88	85	34	47	98	73	55	49
evm.TU.s_36.2406	5499	5231	5318	4941	5945	7342	6362	5551	4896	5378	4962	4647	4568	5108	6091	6071	6211	7650	5990	5385	5817	5511	5404	5161
evm.TU.s_36.2407	3011	2812	2916	3414	3081	3981	3908	3412	2883	3397	3272	2799	2499	3201	3551	3265	4007	4413	3343	2875	2893	3662	2848	3187
evm.TU.s_36.2427	569	427	502	691	744	651	448	319	660	625	443	442	571	799	857	518	787	693	1236	746	684	622	638	612
evm.TU.s_36.2428	177	230	131	398	253	469	445	505	354	412	353	355	191	254	242	315	305	408	231	343	186	327	159	303
evm.TU.s_36.2441	174	222	209	180	189	279	255	182	159	243	161	219	237	222	173	212	310	329	260	276	213	214	97	141
evm.TU.s_36.2443	139	137	164	75	170	158	190	147	250	199	154	240	158	138	196	185	142	206	358	320	143	162	129	154
evm.TU.s_36.2445	1	0	1	18	0	0	7	10	20	9	32	3	4	8	26	0	8	0	14	8	7	12	0	0
evm.TU.s_36.2446	15	26	29	35	33	62	12	15	48	25	30	38	20	26	18	53	25	31	22	30	14	15	12	10
evm.TU.s_36.2452	4	7	4	6	8	6	61	71	145	189	149	145	1	3	1	7	5	7	5	3	3	5	5	5
evm.TU.s_36.2456	419	450	546	603	414	410	357	325	513	539	469	418	408	429	381	515	725	766	413	515	375	367	349	276
evm.TU.s_36.2457	840	1001	709	506	1170	843	387	282	356	405	319	313	274	264	277	258	376	411	612	446	782	724	465	105
evm.TU.s_36.2651	33	2	16	8	11	0	26	17	12	13	9	12	35	29	13	14	8	7	66	45	3	0	29	42
evm.TU.s_36.2652	18	10	28	14	9	2	27	23	3	2	11	12	29	24	3	4	6	6	42	39	1	3	18	27
evm.TU.s_36.2649	639	761	644	539	784	872	833	662	763	831	796	638	675	608	1011	680	906	831	475	401	781	654	409	386
evm.TU.s_36.2650	595	691	643	740	718	899	362	268	553	568	604	444	695	863	655	572	589	584	530	357	538	645	395	273
evm.TU.s_36.2666	1256	1287	1211	1257	1574	1689	851	788	1123	1260	1054	1127	807	810	1001	746	1007	919	1252	1008	1228	1182	1120	1002
evm.TU.s_36.2636	14537	8501	17385	7672	14890	11626	7199	4736	7364	7618	9861	5869	7353	6057	9313	6258	11103	11174	13821	11232	11240	10011	12137	8671
evm.TU.s_36.2668	109	338	117	632	74	334	200	132	611	423	390	323	83	80	139	102	69	118	358	449	319	445	308	284
evm.TU.s_36.2681	206	143	165	41	156	98	323	191	158	96	141	85	95	83	215	96	137	137	292	73	317	110	247	68
evm.TU.s_36.2682	40	69	68	59	82	94	84	61	67	136	124	106	24	64	87	81	175	243	51	102	138	155	55	37
evm.TU.s_36.2683	307	322	362	326	410	493	690	482	504	490	442	331	253	314	400	388	511	550	464	374	453	375	452	581
evm.TU.s_36.2667	4390	4116	4456	3686	4863	4679	4417	3689	3733	3931	3809	2935	4087	3242	4333	3857	4355	4285	3652	3363	4217	2810	4103	4496
evm.TU.s_36.2684	671	604	655	655	739	757	507	409	586	557	565	457	566	596	705	436	596	615	907	638	870	778	705	501
evm.TU.s_36.2548	0	0	61	71	2	0	183	225	210	225	179	185	89	135	103	101	222	254	84	94	0	3	0	0
evm.TU.s_36.2549	0	0	67	51	2	2	165	107	180	209	152	172	109	123	74	86	180	179	71	86	13	37	8	5
evm.TU.s_36.2562	0	0	0	0	0	0	10	3	5	6	3	0	0	0	0	0	0	0	0	0	0	0	0	0
evm.TU.s_36.2568	126	229	173	184	179	242	217	236	282	223	239	245	151	165	203	121	155	158	123	165	159	198	167	157
evm.TU.s_36.2585	0	2	0	1	0	0	0	0	0	3	0	1	5	4	0	0	0	0	0	0	0	0	0	0
evm.TU.s_36.2603	0	0	0	0	0	0	0	0	0	0	0	0	0	0	0	0	0	0	0	1	0	0	0	0
evm.TU.s_36.2608	0	0	0	0	0	0	0	0	0	0	0	0	0	0	0	0	0	0	0	0	0	0	0	0
evm.TU.s_36.2611	785	760	672	741	1301	1449	725	617	952	954	760	829	481	462	723	592	935	837	692	592	784	891	831	663
evm.TU.s_36.2617	0	0	48	5	578	686	778	673	286	301	210	244	18	17	710	733	13	22	616	523	651	814	572	569
evm.TU.s_36.2626	0	0	0	0	0	0	0	0	0	0	0	0	0	0	0	0	0	0	0	0	0	0	0	0
evm.TU.s_36.2634	0	0	0	0	0	0	0	2	0	0	0	0	3	0	9	8	0	0	0	0	0	0	0	0
evm.TU.s_36.2544	205	266	265	243	237	192	272	158	291	270	237	184	203	195	173	228	207	205	360	244	267	209	261	230
evm.TU.s_36.2545	27	41	31	25	17	23	20	7	37	18	40	35	36	13	25	14	31	23	51	10	30	39	68	31
evm.TU.s_36.2546	95	134	70	54	122	113	57	34	380	82	140	64	130	126	34	28	0	3	0	26	113	82	25	86
evm.TU.s_36.2547	2741	2536	2616	3080	3361	3881	2528	1994	3046	3142	2575	2368	2447	3052	2962	2750	3151	3367	2925	2669	3174	3387	2394	2283
evm.TU.s_36.2557	610	494	319	219	1727	1361	209	149	213	203	273	174	185	101	372	181	414	340	326	286	473	732	930	384
evm.TU.s_36.2558	45083	40864	43133	31777	46178	51470	33318	22490	39496	38969	33944	28776	24007	25164	36630	25499	36355	33309	42618	27098	41462	29498	40071	31852
evm.TU.s_36.2561	260	251	231	168	241	233	159	112	161	191	173	142	163	100	176	130	193	169	345	160	185	202	194	233
evm.TU.s_36.2563	529	381	486	302	470	741	135	217	183	287	166	208	172	260	355	53	305	192	509	241	167	413	250	107
evm.TU.s_36.2569	7409	6877	7580	6233	7922	8722	6201	5050	5911	5910	5641	4984	6259	5733	6766	5499	6793	6330	6845	5247	7473	5711	6933	6655
evm.TU.s_36.2571	1649	1673	1185	837	2163	876	438	432	1174	876	879	610	342	167	488	169	416	171	840	411	970	479	1198	551
evm.TU.s_36.2572	5898	5119	6023	5586	5683	6849	5164	3741	5266	6100	5016	4746	3923	4129	5440	4336	5771	5300	6435	5421	6015	5151	5763	5140
evm.TU.s_36.2574	887	786	858	599	671	680	565	512	580	662	477	501	712	893	682	526	803	894	715	500	828	781	711	579
evm.TU.s_36.2575	295	189	413	252	323	285	235	205	215	283	244	166	163	171	199	158	273	280	268	222	231	212	276	166
evm.TU.s_36.2576	259	266	247	319	283	321	130	132	237	222	182	191	171	201	188	138	199	263	309	200	266	215	204	144
evm.TU.s_36.2577	582	551	636	609	582	624	402	426	408	494	398	330	335	446	368	316	501	526	547	397	545	484	430	382
evm.TU.s_36.2578	1126	900	849	925	1362	1377	1000	821	947	1048	623	740	445	665	952	831	814	1044	817	717	1065	1308	973	800
evm.TU.s_36.2580	95	125	86	109	107	124	122	99	104	145	71	67	74	99	133	117	115	148	86	108	103	86	92	67
evm.TU.s_36.2582	300	411	289	273	308	374	531	396	611	748	702	595	314	556	556	592	599	640	462	422	358	447	428	408
evm.TU.s_36.2583	974	360	710	295	862	443	112	67	245	179	256	144	140	195	284	71	255	129	363	139	753	233	323	113
evm.TU.s_36.2605	3	3	5	11	0	0	8	0	9	14	4	0	3	6	0	0	6	0	0	5	5	0	0	3
evm.TU.s_36.2606	65	74	193	198	336	340	7	17	112	108	91	84	0	0	21	11	4	0	35	72	40	21	0	0
evm.TU.s_36.2613	3306	2878	2673	2557	3572	3948	2527	1983	3335	3626	3007	2630	2866	2960	3128	2892	2946	3381	3220	2519	2954	2569	3164	2570
evm.TU.s_36.2614	345	286	533	545	463	390	382	409	359	383	402	353	117	114	212	204	127	148	651	422	466	452	367	294
evm.TU.s_36.2615	75	12	79	80	43	19	13	5	22	10	26	3	0	0	9	11	0	0	13	6	49	26	91	8
evm.TU.s_36.2618	96	61	44	47	69	85	17	12	6	35	11	28	22	40	26	12	41	41	14	26	77	108	17	21
evm.TU.s_36.2619	87	100	58	102	172	165	34	16	139	106	116	79	112	83	94	102	153	161	134	124	59	75	25	38
evm.TU.s_36.2621	1035	1078	971	1060	1052	1173	1180	721	1232	1626	1186	1163	1003	862	1209	1126	1607	1460	1146	1114	987	938	836	820
evm.TU.s_36.2623	1435	1975	44	119	810	1588	685	947	2863	5571	4098	6315	2788	4528	1702	1209	4033	4814	895	1003	1700	3295	285	508
evm.TU.s_36.2635	91	49	59	63	934	757	64	16	68	46	53	50	1914	2328	329	128	112	76	0	8	140	88	9	0
evm.TU.s_36.2773	91	76	56	40	16	68	58	50	65	71	49	46	67	58	42	53	55	87	69	40	54	50	45	52
evm.TU.s_36.2775	203	196	110	188	121	153	53	69	105	77	99	92	392	330	156	172	233	320	229	237	70	143	58	54
evm.TU.s_36.2776	176	101	186	136	246	197	208	150	161	123	122	130	226	200	132	135	194	132	116	170	170	200	166	151
evm.TU.s_36.2778	9	44	0	37	22	16	101	87	186	78	61	73	254	224	49	36	28	62	8	72	40	40	29	42
evm.TU.s_36.2783	66	40	21	37	69	86	67	32	30	58	37	14	44	56	37	21	42	85	27	76	40	55	25	39
evm.TU.s_36.2788	669	616	670	617	765	832	810	809	909	942	751	721	649	633	607	538	739	676	902	751	781	773	870	1023
evm.TU.s_36.2782	4101	3542	4942	3837	4025	5194	5478	5032	3376	3274	2882	2852	4548	4037	4138	4177	3936	4129	4066	3901	5238	4037	2787	3226
evm.TU.s_36.2789	2087	1726	2286	1743	2249	2515	1606	1176	1972	2012	1790	1750	1491	1698	1693	1388	1729	1626	2209	1772	2123	1879	1997	1674
evm.TU.s_36.2790	134	80	56	109	113	88	36	44	116	165	77	130	90	103	94	72	72	99	64	65	63	51	75	48
evm.TU.s_36.2793	622	423	1126	1177	633	645	988	687	1141	1327	1178	1230	410	350	1041	881	1378	1529	769	798	942	843	549	477
evm.TU.s_36.2794	543	500	417	404	422	472	487	378	396	458	431	258	427	400	291	324	315	386	448	377	470	425	403	463
evm.TU.s_36.2712	0	0	0	0	0	0	0	0	0	0	0	0	0	0	0	0	0	0	0	0	0	0	0	0
evm.TU.s_36.2724	0	0	0	0	0	0	0	0	0	0	0	0	0	0	0	0	0	0	0	0	0	0	0	0
evm.TU.s_36.2732	13666	10329	16053	10714	15943	15603	8191	5812	8666	8133	7116	6377	7421	7814	8739	7272	8639	8289	9511	6283	13424	10995	12411	7974
evm.TU.s_36.2733	0	0	0	1	0	0	0	0	0	0	0	0	1	0	0	2	0	0	0	0	0	0	0	0
evm.TU.s_36.2744	0	0	0	0	0	0	0	0	145	153	116	160	0	0	0	0	0	0	0	0	0	0	0	0
evm.TU.s_36.2747	0	0	0	0	0	0	0	0	0	0	0	0	0	0	0	0	0	0	0	0	0	0	0	0
evm.TU.s_36.2767	0	0	0	0	0	0	0	0	0	0	0	0	0	0	0	0	0	0	0	0	0	0	0	0
evm.TU.s_36.2693	300	292	236	218	282	393	188	119	339	316	228	188	226	245	269	275	257	284	258	151	268	188	264	256
evm.TU.s_36.2702	788	897	1090	1113	992	1160	862	837	1069	1068	914	856	802	836	679	730	886	989	1029	816	871	922	724	728
evm.TU.s_36.2703	6	6	8	12	22	71	36	40	35	189	29	45	2	4	13	16	27	50	18	19	9	52	26	43
evm.TU.s_36.2725	1177	944	745	768	696	872	354	327	301	320	387	356	380	638	291	390	385	544	445	377	728	710	360	295
evm.TU.s_36.2726	1003	2451	861	1726	1332	3400	592	731	2304	2572	1723	2370	515	680	1559	1308	987	737	595	1185	764	1738	469	629
evm.TU.s_36.2731	128	152	98	168	157	141	192	177	153	151	151	110	102	189	169	131	155	154	139	163	150	136	155	181
evm.TU.s_36.2769	302	294	333	425	335	482	371	303	429	477	416	438	330	383	504	374	417	590	641	526	367	381	249	241
evm.TU.s_36.2770	5	0	7	0	0	0	5	0	8	0	11	7	0	0	0	0	0	0	0	0	0	0	0	0
evm.TU.s_36.2772	1688	1486	1823	1893	1778	1846	1606	1281	1667	1608	1342	1245	1655	1630	1653	1388	1883	1784	1675	1421	1934	1421	1953	1519
evm.TU.s_36.2931	0	0	16	8	5	10	12	0	21	41	21	16	0	0	3	3	0	0	0	0	0	1	9	6
evm.TU.s_36.2935	0	0	0	0	0	0	4	0	4	5	0	7	0	0	2	0	0	0	0	0	0	0	0	0
evm.TU.s_36.2951	0	0	0	0	0	0	0	0	0	0	0	0	0	0	0	0	0	0	0	0	0	0	0	0
evm.TU.s_36.2929	6475	4779	9332	5644	8118	7294	2581	1662	4482	3904	4577	3552	2305	2145	3903	1943	4367	3328	9074	3671	7706	7327	9101	4220
evm.TU.s_36.2930	19	0	82	89	112	144	76	44	101	128	121	120	0	3	46	20	49	70	22	31	25	24	56	41
evm.TU.s_36.2934	258	211	138	109	635	361	86	65	169	156	244	145	317	315	148	113	204	187	342	177	202	167	215	67
evm.TU.s_36.2942	16	12	41	36	37	26	98	33	79	73	73	72	127	128	64	92	174	189	44	11	74	51	27	24
evm.TU.s_36.2955	112	141	149	181	114	202	202	163	198	291	204	192	155	168	178	184	253	341	163	196	166	276	152	149
evm.TU.s_36.2959	41	57	0	0	0	0	7	12	33	25	9	9	0	0	0	0	0	0	0	0	66	39	23	23
evm.TU.s_36.2971	155	284	190	269	126	194	0	0	0	0	0	0	554	589	252	308	605	812	194	173	304	367	222	222
evm.TU.s_36.2802	0	0	0	0	0	0	0	0	0	0	0	0	0	0	0	0	0	0	0	0	0	0	0	0
evm.TU.s_36.2820	0	0	0	0	0	0	0	0	0	0	0	0	0	0	0	0	0	0	0	0	0	0	0	0
evm.TU.s_36.2868	0	0	0	6	0	6	0	6	0	0	0	0	0	0	22	78	23	11	0	47	14	33	0	0
evm.TU.s_36.2876	0	1	0	0	0	0	0	0	0	0	0	0	0	0	0	6	0	0	0	0	0	0	10	9
evm.TU.s_36.2884	0	0	0	0	0	0	0	0	0	0	0	0	0	0	0	0	0	0	0	0	0	0	0	0
evm.TU.s_36.2886	0	0	0	0	0	0	0	8	8	5	0	5	0	0	3	0	23	18	0	0	0	0	8	7
evm.TU.s_36.2888	1060	907	985	842	986	1291	959	585	988	904	789	759	668	813	1086	983	973	911	1100	847	973	865	1059	1047
evm.TU.s_36.2905	0	0	0	0	0	0	0	0	0	0	0	0	0	0	0	0	0	0	0	0	0	0	0	0
evm.TU.s_36.2923	0	0	0	0	0	0	0	0	0	0	0	0	0	0	0	0	0	0	0	0	0	0	0	0
evm.TU.s_36.2928	0	0	0	0	0	0	8	4	0	0	0	0	0	0	0	0	0	0	14	14	0	16	5	9
evm.TU.s_36.2800	373	315	308	315	864	731	511	372	462	372	348	346	534	375	681	474	853	680	397	321	537	481	437	359
evm.TU.s_36.2805	745	788	704	629	561	676	487	436	491	524	519	408	594	630	532	489	778	862	642	446	661	619	517	484
evm.TU.s_36.2806	287	298	248	237	259	355	350	325	277	392	329	468	414	391	404	429	393	584	344	410	234	265	198	163
evm.TU.s_36.2827	1721	1512	1516	1598	2116	2409	1143	941	1759	1702	1690	1711	1033	1420	1676	1521	1468	1654	2199	1683	1554	1363	2059	1759
evm.TU.s_36.2828	57	69	13	40	83	51	38	22	78	32	39	50	0	7	38	20	13	32	14	49	2	3	32	21
evm.TU.s_36.2834	154	180	203	132	60	65	100	68	658	590	990	872	161	202	76	65	113	99	339	472	38	44	200	254
evm.TU.s_36.2840	199	242	226	168	45	85	93	88	340	284	419	386	176	176	101	113	189	202	172	196	79	36	67	76
evm.TU.s_36.2842	125	140	148	135	143	255	181	138	150	205	175	158	126	138	185	158	235	222	122	131	183	196	163	146
evm.TU.s_36.2844	4507	901	2560	515	2328	129	197	94	673	157	646	388	139	70	116	9	159	77	578	115	432	127	1459	313
evm.TU.s_36.2845	5603	4642	6093	4103	6507	7081	6113	5484	4735	4697	4191	3445	4832	3879	5674	4247	5336	5154	5400	4456	5986	4605	5340	6192
evm.TU.s_36.2850	31	84	39	93	89	136	160	110	174	243	148	113	57	85	164	132	111	151	48	97	102	90	86	82
evm.TU.s_36.2854	11	25	7	36	19	21	15	29	62	76	33	66	29	15	37	55	20	15	8	15	29	33	13	23
evm.TU.s_36.2863	2587	2343	2752	2090	2719	2782	2242	1709	1976	1876	1583	1300	1595	1514	1938	1469	2291	2078	2390	1933	2621	2249	2496	2276
evm.TU.s_36.2864	31	32	30	15	37	39	56	57	73	75	77	72	59	80	78	61	65	66	52	28	61	72	43	42
evm.TU.s_36.2877_evm.TU.s_36.2878_evm.TU.s_36.2873_evm.TU.s_36.2874	309	224	144	178	160	175	264	220	420	402	364	338	245	251	487	436	283	382	767	581	381	330	214	278
evm.TU.s_36.2879	987	1149	0	3	1	3	4503	3509	6372	8134	3008	3328	13	42	1083	1188	1410	1263	1	2	1	0	7	7
evm.TU.s_36.2892	3598	2731	2806	2131	2636	2841	1883	1321	1844	1794	1637	1231	1769	1642	2431	1941	2604	2422	2576	1481	2865	1787	2897	2387
evm.TU.s_36.3063	102	84	33	200	94	210	43	57	155	135	97	128	106	179	90	58	98	89	260	124	92	135	38	13
evm.TU.s_36.3090	0	0	0	0	0	0	0	0	0	0	0	0	0	0	0	0	0	0	0	0	0	0	0	0
evm.TU.s_36.3084	172	172	142	238	164	218	168	130	162	119	96	118	115	88	196	118	271	350	188	190	21	33	58	60
evm.TU.s_36.3085	54	97	97	66	111	99	113	143	139	182	163	149	136	178	113	103	137	172	126	99	128	94	84	128
evm.TU.s_36.3086	9	17	0	11	21	6	10	11	26	25	22	6	9	34	8	15	8	9	27	35	21	17	19	19
evm.TU.s_36.3087	12	6	6	9	1	15	16	8	15	6	11	9	22	10	7	6	8	5	20	9	11	8	6	11
evm.TU.s_36.3083	0	8	17	10	5	4	0	0	0	10	0	0	0	0	6	29	33	80	0	0	0	3	19	0
evm.TU.s_36.3075	378	340	314	307	490	494	311	267	570	421	262	365	360	330	304	301	336	356	467	429	332	378	250	190
evm.TU.s_36.3076	759	631	1265	915	449	775	274	573	315	444	182	400	470	550	395	379	592	724	750	870	499	672	489	570
evm.TU.s_36.3102	0	5	0	0	6	4	10	3	10	9	0	12	14	14	28	14	14	8	23	15	5	6	11	11
evm.TU.s_36.3104	103	125	99	97	55	114	375	265	267	218	260	181	399	309	168	184	154	147	107	130	137	136	173	151
evm.TU.s_36.3105	16	5	1	0	4	2	2	3	3	0	3	2	6	9	4	0	1	1	6	5	5	8	18	6
evm.TU.s_36.3040	0	0	0	0	0	4	0	0	0	1	0	0	0	0	0	0	0	0	0	0	0	0	0	0
evm.TU.s_36.3011	3348	2909	3879	3508	3442	3753	1787	1735	2255	2307	2190	1854	2845	3640	3151	2653	2902	3319	4036	3367	4033	4405	3212	2741
evm.TU.s_36.3014	613	814	426	533	717	1348	482	488	155	319	263	347	339	438	397	335	189	305	358	392	471	1098	1329	804
evm.TU.s_36.3020	112	120	78	87	329	387	173	160	325	471	348	349	132	239	248	207	220	322	383	277	317	368	289	283
evm.TU.s_36.3026	32	23	23	35	19	125	28	32	21	77	94	56	29	62	69	61	3	20	36	34	63	19	33	71
evm.TU.s_36.3028	1964	1462	1529	1769	1699	2066	831	667	1321	1598	1162	1267	1382	1713	1208	985	1262	1345	1544	1214	1613	1848	1238	983
evm.TU.s_36.3029	797	1044	532	1049	1199	1234	1178	1144	1004	1920	1122	1123	769	839	698	713	631	1055	793	761	762	777	638	849
evm.TU.s_36.3031	1018	882	914	917	1109	1167	697	560	931	1000	881	837	846	998	747	792	947	957	717	610	923	871	742	530
evm.TU.s_36.3032	1404	1255	857	1219	1413	1460	682	636	1056	1021	946	774	843	1022	1172	917	1141	1006	1139	718	1156	1152	762	549
evm.TU.s_36.3101	3480	4247	1992	3082	4428	4518	4150	4443	12119	16400	13313	12402	2564	4494	6805	7033	9624	12196	3419	8660	5754	8359	3103	3680
evm.TU.s_36.3320	1	0	0	0	0	1	2	0	1	1	0	0	0	0	0	0	0	0	0	0	1	0	1	1
evm.TU.s_36.3321	821	617	719	721	777	658	628	444	660	650	576	544	406	474	588	376	481	508	839	501	880	809	748	550
evm.TU.s_36.3322	919	762	863	868	933	1045	705	556	857	835	662	681	648	810	913	561	904	821	974	787	819	894	996	812
evm.TU.s_36.3326	1509	1350	829	1133	1006	1319	1279	1066	1716	1576	1744	1482	1469	1420	1876	1390	1519	1193	2391	1638	1545	1553	1226	1142
evm.TU.s_36.3261	0	4	7	4	2	7	25	20	15	17	10	16	10	12	15	15	5	23	0	7	25	7	0	6
evm.TU.s_36.3263	1215	884	916	907	980	1272	566	519	916	824	704	618	536	679	698	600	859	708	915	739	805	902	781	804
evm.TU.s_36.3280	0	0	0	0	0	0	0	0	0	4	0	0	0	0	0	0	0	3	0	0	0	0	0	0
evm.TU.s_36.3282	0	0	0	0	0	0	0	3	13	0	0	0	93	49	34	11	34	10	0	0	0	0	0	0
evm.TU.s_36.3283	0	0	0	0	0	0	14	7	0	0	0	0	117	68	4	7	2	4	2	0	0	0	8	3
evm.TU.s_36.3295	240	278	458	474	381	512	277	324	319	469	453	478	145	170	289	244	533	515	226	207	95	177	101	109
evm.TU.s_36.3257	613	517	671	629	593	675	585	598	466	450	409	357	378	393	577	575	554	629	638	530	630	540	556	569
evm.TU.s_36.3262	1706	1262	1188	1312	1596	1413	1453	1070	1730	1932	1654	1663	1359	1625	1103	915	1672	1823	1391	1153	1623	1710	1587	1201
evm.TU.s_36.3275	285	167	87	117	147	153	162	66	156	159	117	136	138	117	102	98	191	172	340	219	213	112	148	146
evm.TU.s_36.3276	50	57	22	15	26	32	37	17	31	33	29	35	20	16	21	32	30	21	80	56	52	19	40	38
evm.TU.s_36.3277	72	61	22	13	26	34	49	47	68	48	80	63	18	33	29	24	28	42	111	85	14	14	77	60
evm.TU.s_36.3278	790	527	613	364	519	518	250	160	256	214	226	149	316	260	369	196	456	327	411	217	353	316	423	159
evm.TU.s_36.3287	281	237	429	330	287	227	262	266	235	331	289	315	228	201	358	295	282	383	284	234	268	212	167	152
evm.TU.s_36.3288	78	57	114	84	93	77	48	42	82	71	83	56	64	95	102	58	85	93	65	43	48	58	60	39
evm.TU.s_36.3304	40	37	47	44	35	57	16	11	70	61	79	114	31	47	26	22	71	51	81	53	14	22	11	25
evm.TU.s_36.3305	70	64	74	107	68	103	93	50	68	84	66	68	93	86	78	68	123	109	55	53	73	52	42	29
evm.TU.s_36.3349	903	1009	951	818	1389	1500	1069	826	1042	1019	828	737	957	805	1102	1165	1175	1229	999	812	1037	861	1264	1161
evm.TU.s_36.3346	3305	2240	4473	10528	3935	8000	3210	3009	6119	2357	2258	1833	10739	13272	6221	8198	4789	5922	3898	4602	5061	7024	4427	7180
evm.TU.s_36.3138	0	2	0	0	0	0	0	0	0	0	0	0	0	0	0	0	0	0	0	0	0	0	0	0
evm.TU.s_36.3168	0	0	0	0	0	5	21	15	33	26	51	53	0	0	0	0	0	0	0	0	0	0	0	0
evm.TU.s_36.3192	0	0	0	0	0	0	0	0	4	0	0	0	0	0	0	0	7	0	0	0	0	6	0	3
evm.TU.s_36.3107	13	17	15	13	18	24	15	13	14	15	10	7	16	12	21	13	17	20	20	10	18	17	18	32
evm.TU.s_36.3108	74	77	46	78	103	77	63	44	69	79	49	52	82	78	107	75	102	115	79	60	88	77	75	94
evm.TU.s_36.3110	40	47	49	81	75	70	270	200	48	49	27	32	61	42	103	90	67	71	169	158	81	73	35	46
evm.TU.s_36.3119	16	20	11	3	15	31	17	11	19	23	17	10	19	14	30	7	9	16	24	37	19	15	17	23
evm.TU.s_36.3120	5	0	0	0	7	12	0	3	0	0	0	3	0	0	3	0	0	0	0	0	6	0	0	0
evm.TU.s_36.3121	598	935	380	614	596	948	643	601	3661	4545	3600	3868	418	714	745	960	649	546	634	1476	1127	1508	665	681
evm.TU.s_36.3122	90	105	74	88	65	127	65	76	99	128	103	147	144	157	124	90	38	72	85	121	64	62	41	61
evm.TU.s_36.3123	333	308	208	267	265	244	139	133	215	222	213	216	111	58	102	94	0	0	373	300	153	178	380	390
evm.TU.s_36.3124	18	12	46	47	18	35	38	30	35	38	16	33	24	12	31	48	0	0	33	49	65	31	26	51
evm.TU.s_36.3126	23	28	5	36	47	53	36	23	39	47	60	36	67	96	65	50	0	0	61	44	52	64	16	32
evm.TU.s_36.3130	705	772	510	445	502	648	627	415	521	428	383	416	467	533	501	469	867	869	612	542	379	385	359	312
evm.TU.s_36.3132	59	75	66	63	116	129	7	7	5	0	6	0	87	77	106	75	109	90	79	70	105	118	12	19
evm.TU.s_36.3136	3487	2881	3101	2738	3660	3497	2184	2034	3027	2872	2491	2307	1637	1814	2731	1944	2709	2454	2942	1959	2795	2823	3075	2176
evm.TU.s_36.3133	208	184	114	112	162	229	253	193	273	317	263	233	354	440	179	151	276	272	423	302	206	250	233	191
evm.TU.s_36.3135	287	248	157	151	151	213	269	191	273	287	191	208	403	396	265	256	411	507	320	359	430	374	157	146
evm.TU.s_36.3137	43	51	44	47	55	12	6	5	6	3	1	1	95	107	86	65	82	101	88	51	67	52	73	68
evm.TU.s_36.3139	14	10	12	0	9	0	0	6	11	4	0	0	0	0	10	11	0	11	16	7	0	11	0	0
evm.TU.s_36.3140	297	278	265	314	210	230	164	117	213	194	209	171	243	284	227	273	350	270	261	208	288	190	265	246
evm.TU.s_36.3142	173	211	141	99	107	135	157	179	178	174	133	146	74	84	137	92	155	179	193	176	196	156	205	198
evm.TU.s_36.3145	251	214	239	262	248	244	211	175	397	282	286	289	276	218	262	162	292	294	282	190	256	252	271	224
evm.TU.s_36.3157	131	122	80	74	39	114	50	40	107	97	60	83	170	174	97	95	154	192	80	79	81	114	76	48
evm.TU.s_36.3158	26	11	14	17	16	49	60	29	56	56	72	66	15	12	9	11	12	29	50	21	42	19	32	30
evm.TU.s_36.3160	62	25	55	48	48	56	69	58	76	88	118	61	6	8	25	50	6	0	81	84	52	58	132	85
evm.TU.s_36.3177	248	262	280	266	353	399	93	118	102	135	129	103	266	357	196	244	349	325	252	237	220	127	276	211
evm.TU.s_36.3178	18	23	20	11	25	24	3	0	3	0	0	2	5	4	3	5	0	0	6	1	7	3	3	4
evm.TU.s_36.3179	416	315	207	253	322	283	53	46	140	141	125	115	178	209	131	109	115	84	78	83	115	87	162	89
evm.TU.s_36.3180	617	550	339	365	905	784	256	209	534	533	394	363	748	697	644	567	915	863	346	245	359	304	299	238
evm.TU.s_36.3181	1381	1855	1402	1520	1175	2717	1154	1064	2549	3187	1908	2704	1351	1997	1949	1579	1708	1861	2290	1867	888	2593	1360	895
evm.TU.s_36.3185	236	226	187	165	298	270	364	299	206	325	212	258	188	176	311	260	279	365	196	280	221	201	151	148
evm.TU.s_36.3186	8	6	13	13	14	6	19	0	0	12	4	0	12	3	12	7	9	22	11	12	5	6	3	4
evm.TU.s_36.3187	595	726	680	645	921	1180	1114	696	996	1630	1044	977	805	973	1231	1453	1684	1736	793	1156	793	985	792	712
evm.TU.s_36.3188	1685	1509	2131	2179	1851	2159	1862	1638	2026	1938	1783	1757	2034	2231	2009	1830	2096	2360	1397	1600	1850	1805	1575	1538
evm.TU.s_36.3189	13	15	0	0	0	5	0	0	0	6	0	0	0	0	0	10	0	7	3	0	0	5	6	3
evm.TU.s_36.3190	2448	2420	2244	2301	2602	3679	1872	1551	3250	3884	2987	3176	1333	1899	2591	2521	2944	3149	2715	2426	2328	2623	1618	1968
evm.TU.s_36.3191	3735	4224	3675	3766	5681	6730	6873	4771	1755	1888	1691	1623	1946	2528	5017	6458	6584	8105	3903	4557	3192	3793	4337	5301
evm.TU.s_36.3193	208	248	279	304	303	285	588	401	561	771	625	539	145	182	288	324	447	477	318	345	412	342	357	269
evm.TU.s_36.3199	222	241	295	309	222	213	360	298	238	253	184	198	368	373	297	240	272	211	347	256	330	285	334	211
evm.TU.s_36.3200	12	4	26	4	17	0	3	0	13	0	12	7	10	0	12	0	9	17	0	12	7	0	0	16
evm.TU.s_36.3201	83	39	71	40	46	13	18	5	18	8	4	0	38	30	73	12	74	190	29	29	30	8	31	13
evm.TU.s_36.3202	32452	16171	19789	10921	17534	6077	3124	1472	6996	3696	4899	2819	2646	2077	6129	2153	2679	1868	13376	5977	17542	5893	11079	3692
evm.TU.s_36.3203	29	47	48	29	100	71	34	28	33	31	43	14	16	16	40	24	22	32	19	20	65	11	24	16
evm.TU.s_36.3211	593	536	663	550	773	776	493	524	613	717	489	557	529	577	627	451	593	664	561	619	552	586	685	721
evm.TU.s_36.3212	8	13	30	25	46	75	20	0	25	6	0	0	55	84	16	18	19	16	0	0	11	26	0	20
evm.TU.s_36.3216	6052	6147	6114	6164	6702	9504	5090	4346	6399	8310	6446	5858	5038	5788	9386	7180	9832	8900	6698	5077	5320	6339	5588	4986
evm.TU.s_36.3217	7	3	5	3	0	0	13	7	8	17	9	7	8	11	7	2	0	6	39	15	38	65	97	17
evm.TU.s_36.3218	4	4	8	3	0	0	17	9	5	13	12	7	4	6	5	1	0	5	42	31	36	76	95	9
evm.TU.s_36.3221	958	974	896	793	807	1181	740	718	977	1101	801	860	826	865	778	698	819	796	975	772	817	961	666	737
evm.TU.s_36.3222	1232	877	759	1062	1917	1150	822	513	2146	2512	1740	1595	668	1211	1387	1537	1531	1512	1448	1820	1423	1646	1207	835
evm.TU.s_36.3240	28	30	34	17	30	33	11	15	24	23	21	24	17	17	14	12	33	27	24	11	28	26	17	12
evm.TU.s_36.3241	119	102	102	107	74	120	85	78	72	83	89	58	71	42	61	57	77	70	81	41	108	83	38	64
evm.TU.s_36.3242	337	286	299	289	527	641	610	505	493	536	458	477	450	522	548	458	557	659	875	533	637	671	566	519
evm.TU.s_36.3243	100	66	68	89	63	119	170	154	99	122	98	80	68	98	156	68	102	79	174	89	98	105	98	104
evm.TU.s_36.3244	2634	2716	2507	2167	2217	2810	1657	1404	2624	2838	2299	2444	1306	1234	3346	1972	2420	2546	2720	2030	1968	2630	2707	1821
evm.TU.s_36.3388	0	0	0	0	0	0	0	0	0	0	0	0	0	0	0	0	0	0	0	0	0	0	0	0
evm.TU.s_36.3398	0	0	0	0	2	0	0	0	0	0	0	0	0	0	0	0	0	0	0	0	0	0	0	0
evm.TU.s_36.3407	0	0	8	0	0	3	0	0	0	0	0	4	0	0	0	0	2	0	0	0	12	0	0	0
evm.TU.s_36.3433	0	0	0	4	0	6	175	171	77	68	123	175	7	6	13	13	5	13	5	37	2	10	14	90
evm.TU.s_36.3461	0	0	0	0	0	0	0	0	0	0	0	0	0	0	0	0	0	0	0	0	0	0	0	0
evm.TU.s_36.3359	2795	2474	2695	2720	3328	2742	2501	2241	3832	3530	3157	3018	2609	3279	2818	2576	3224	2972	3415	2562	3115	3304	2395	1960
evm.TU.s_36.3372	54	30	87	409	114	518	101	89	162	117	137	90	255	348	382	102	463	244	283	166	101	143	101	54
evm.TU.s_36.3373	1638	1445	1817	1858	1922	1661	958	623	1398	1716	1324	1532	3841	4577	3518	3598	12700	14531	1245	1026	1222	1566	934	951
evm.TU.s_36.3393	1156	1057	1057	1139	1294	1258	799	823	912	989	859	816	1212	1267	1311	1299	1858	1939	1482	1283	1041	918	1045	965
evm.TU.s_36.3394	643	480	645	452	658	491	333	300	397	421	393	247	391	367	604	339	587	525	619	384	501	453	674	471
evm.TU.s_36.3401	486	412	327	298	373	413	298	241	329	337	418	390	684	446	545	468	604	600	589	351	389	302	307	235
evm.TU.s_36.3405	186	188	225	231	250	372	245	149	226	236	187	155	205	247	254	197	300	234	193	165	233	248	202	219
evm.TU.s_36.3406	144	141	166	181	184	296	186	126	183	174	154	121	172	198	205	136	236	186	163	139	199	194	167	163
evm.TU.s_36.3408	639	488	457	429	684	579	412	338	722	695	606	582	751	731	474	309	471	447	942	677	813	661	475	357
evm.TU.s_36.3413	63	31	15	14	109	35	16	10	65	45	22	30	17	1	50	35	30	7	29	15	54	54	69	40
evm.TU.s_36.3419	27	13	3	4	41	12	6	0	11	16	10	0	0	0	5	3	3	2	9	10	11	8	7	3
evm.TU.s_36.3432	1285	1030	1245	1169	1070	1258	1209	921	1327	1132	1015	946	1081	1075	1128	1051	1061	1156	1393	1195	1534	1493	1424	1388
evm.TU.s_36.3662	0	0	8	0	69	27	35	14	32	26	51	30	0	0	3	0	0	0	0	0	31	14	0	6
evm.TU.s_36.3670	3	11	1	0	0	0	3	13	5	17	7	40	0	9	6	33	7	26	3	7	4	54	2	11
evm.TU.s_36.3676	744	579	596	652	817	923	347	379	580	562	469	457	631	771	657	433	759	668	1329	817	918	1148	681	518
evm.TU.s_36.3665	88	78	71	93	286	226	175	89	193	281	236	205	24	26	72	37	15	0	212	193	41	76	74	66
evm.TU.s_36.3666	1413	1402	1527	1370	1687	1700	1199	1050	1526	1438	1374	1318	1478	1543	1343	1222	1467	1574	1489	1042	1294	1304	1309	1117
evm.TU.s_36.3687	13	10	0	0	0	0	0	0	0	0	9	0	0	0	0	0	9	0	7	27	7	11	9	3
evm.TU.s_36.3677	794	2080	719	3102	1348	1728	198	266	894	874	461	771	1367	1980	1298	2832	294	711	2372	2591	444	1140	135	132
evm.TU.s_36.3703	58	51	88	95	140	118	35	34	75	53	40	62	86	89	45	51	162	154	124	124	88	88	101	63
evm.TU.s_36.3722	63	42	33	24	41	64	78	69	66	75	79	72	84	85	157	116	94	122	54	54	78	60	95	79
evm.TU.s_36.3744	11	30	13	30	14	25	17	10	37	35	22	23	0	9	37	23	34	39	20	38	22	15	16	35
evm.TU.s_36.3734	199	169	0	4	161	222	0	0	0	0	0	0	1	0	0	3	2	4	0	0	0	0	1	3
evm.TU.s_36.3751	66	62	99	72	132	112	68	56	118	135	114	135	89	82	105	109	76	86	80	58	124	108	44	96
evm.TU.s_36.3752	217	184	294	201	194	304	212	177	191	172	124	108	316	305	264	255	336	403	210	175	317	136	276	359
evm.TU.s_36.3775	37	53	0	6	22	59	520	322	335	386	298	314	1381	1477	1882	1809	1793	2181	274	248	506	614	14	6
evm.TU.s_36.3800	862	820	827	702	1134	1384	731	508	707	694	722	618	566	542	752	576	497	630	828	648	723	687	683	622
evm.TU.s_36.3754	2885	2366	2495	2601	3003	3910	1460	1189	3020	2949	2434	2497	2701	2698	2266	1841	2940	2493	3737	2607	2400	2509	1633	1287
evm.TU.s_36.3882	19	8	0	0	0	0	109	48	0	0	0	0	0	0	0	0	3	0	614	429	762	664	311	309
evm.TU.s_36.3844	0	0	0	0	0	0	0	0	0	0	0	0	0	0	0	0	0	0	0	0	0	0	0	0
evm.TU.s_36.3845	0	0	0	0	0	0	0	0	0	0	0	0	0	0	0	0	0	0	0	0	0	0	0	0
evm.TU.s_36.3851	0	0	0	0	1	0	1	1	0	0	0	0	3	12	0	1	2	2	0	8	0	0	0	0
evm.TU.s_36.3869	598	540	495	491	583	723	410	338	405	412	331	299	456	412	574	399	508	421	467	424	474	351	497	468
evm.TU.s_36.3870	203	152	240	196	191	235	286	203	234	194	169	158	297	241	276	322	297	318	166	161	260	251	173	180
evm.TU.s_36.3871	940	673	815	696	763	801	931	711	717	890	628	548	454	441	737	518	950	913	726	556	1063	962	893	900
evm.TU.s_36.3880	15	21	15	25	31	29	39	36	20	24	27	10	10	20	39	38	26	13	0	0	10	4	25	15
evm.TU.s_36.3885	0	0	0	0	0	0	0	0	0	0	0	0	0	0	0	0	0	0	0	0	0	0	0	0
evm.TU.s_36.3886	59	73	40	65	74	88	79	56	75	56	53	47	55	71	55	54	63	85	25	17	60	64	42	38
evm.TU.s_36.3895	691	410	700	214	606	96	254	163	302	99	209	154	380	189	236	86	185	209	311	232	628	283	520	140
evm.TU.s_36.3935	401	503	564	602	527	776	637	398	465	414	466	371	468	505	560	499	549	668	517	459	646	571	549	537
evm.TU.s_36.3942	5	2	0	0	0	2	0	0	0	3	5	0	0	0	5	0	0	0	0	0	0	3	0	3
evm.TU.s_36.3943	1127	910	1270	992	1211	1327	925	719	838	740	717	616	699	607	733	610	740	657	1068	859	958	795	952	828
evm.TU.s_36.3944	322	313	362	244	458	481	267	225	255	279	289	222	187	189	265	227	277	257	338	290	285	326	265	273
evm.TU.s_36.3945	47	53	86	82	37	76	123	115	112	117	106	70	55	77	121	117	90	160	98	87	78	101	102	75
evm.TU.s_36.3905	0	0	0	0	0	0	0	0	0	0	0	0	21	5	26	26	0	0	0	0	0	0	0	0
evm.TU.s_36.3908	254	122	227	30	118	65	86	20	38	45	71	75	315	92	90	20	125	98	66	21	212	92	95	32
evm.TU.s_36.3919	202	228	151	183	194	198	117	81	182	213	112	181	142	216	232	160	235	261	124	71	110	189	172	179
evm.TU.s_36.3920	2346	1955	1609	1537	1997	2403	1062	1036	1255	1395	1166	1100	1056	1032	1278	913	1370	1510	1438	1099	1586	1417	1748	1487
evm.TU.s_36.3921	123	126	41	56	61	43	44	6	73	68	56	46	134	118	104	94	98	106	65	41	49	60	47	31
evm.TU.s_36.3922	8	2	12	5	3	2	36	52	38	49	46	38	5	11	9	5	13	5	1	1	12	9	11	7
evm.TU.s_36.3932	1409	1131	821	898	1274	1293	928	685	1013	1115	1233	920	816	825	735	839	1436	1535	1058	873	943	811	685	730
evm.TU.s_36.3946	3956	3276	4539	3773	4200	4420	4666	3927	3876	3775	3451	2857	4128	3627	3728	3404	3660	3731	3761	3407	3320	2641	4295	4526
evm.TU.s_36.3947	4310	3714	4879	3619	4692	5022	5377	4773	3824	3618	3335	3181	3911	3308	4455	3575	4173	4524	4154	3688	5226	4415	3881	4170
evm.TU.s_36.3981	2340	1937	1970	1988	2743	2582	1469	1255	2369	2239	1902	1840	1541	1909	2164	1716	2246	2426	1978	1614	2582	2500	2236	1796
evm.TU.s_36.3489	0	0	0	1	0	0	0	0	0	0	0	0	0	0	0	0	0	0	0	0	0	0	0	0
evm.TU.s_36.3503	0	0	0	0	0	0	0	0	0	0	0	0	0	0	0	0	0	0	0	0	0	0	0	0
evm.TU.s_36.3509	249	360	288	372	295	697	1000	941	1365	2215	1473	1777	326	612	592	907	913	1375	251	631	371	585	220	334
evm.TU.s_36.3531	0	0	0	0	0	0	0	0	0	0	0	0	0	0	0	0	0	0	0	0	0	0	0	0
evm.TU.s_36.3542	0	0	0	0	0	0	0	0	0	0	0	0	0	0	0	0	0	0	0	0	0	0	0	0
evm.TU.s_36.3543	0	1	0	0	0	1	0	0	0	0	0	0	0	0	0	0	0	0	0	0	0	0	0	0
evm.TU.s_36.3573	0	0	0	0	0	0	0	0	0	0	0	0	0	0	0	0	0	0	0	0	0	0	0	0
evm.TU.s_36.3594	0	0	0	0	0	0	0	0	0	0	0	0	0	0	0	0	0	0	0	0	0	0	0	0
evm.TU.s_36.3605	0	0	0	0	0	0	0	0	0	1	0	1	0	0	0	0	0	0	0	0	0	0	0	0
evm.TU.s_36.3606	0	0	0	0	0	0	0	0	0	0	0	0	0	0	0	0	0	0	0	0	0	0	0	0
evm.TU.s_36.3628	5400	6711	4022	10985	5393	8941	575	465	186	377	150	165	3086	7231	10745	9913	18940	29267	1529	9496	3077	2786	4283	3935
evm.TU.s_36.3630	0	0	0	0	0	0	0	0	0	0	0	0	0	0	0	0	0	0	0	0	0	0	0	0
evm.TU.s_36.3649	0	1	0	1	0	0	0	0	2	1	4	0	2	0	0	0	0	2	2	1	0	0	0	0
evm.TU.s_36.3508	351	258	679	440	226	410	276	285	210	225	202	222	277	384	373	358	516	376	310	235	381	331	353	516
evm.TU.s_36.3523	14050	9849	10602	7722	14135	10331	6292	5007	8140	8484	7777	7274	6294	5710	7490	4527	7486	7780	12249	7411	13235	9822	8919	6591
evm.TU.s_36.3528	721	828	1007	1341	1040	1363	1526	1296	1311	1994	1645	1547	910	1375	1356	1650	1921	2218	1168	1416	1134	1044	908	999
evm.TU.s_36.3532	444	323	247	382	481	296	312	239	344	329	279	254	106	150	201	101	119	126	103	116	341	228	268	142
evm.TU.s_36.3548	2015	1862	1356	1060	1658	1539	1356	901	1527	1710	1198	1110	1191	918	1182	997	1137	1120	1364	967	1795	1501	1532	1573
evm.TU.s_36.3550	153	143	167	197	206	211	179	189	101	95	131	82	252	265	344	268	343	424	128	77	158	106	103	122
evm.TU.s_36.3566	1270	1322	1286	1254	1684	2148	1006	984	1403	1621	1366	1240	1090	1231	1240	1231	1266	1587	1439	996	1243	1473	1308	1214
evm.TU.s_36.3570	62208	74055	53241	45835	77302	84346	38964	37199	46094	51899	40097	47257	40144	35601	40288	22331	37265	40462	67675	48167	43833	60690	65299	58179
evm.TU.s_36.3576	187	210	164	152	189	201	268	193	288	260	256	209	150	218	250	163	208	203	261	165	158	173	155	204
evm.TU.s_36.3600	692	778	903	1024	1074	1117	1442	1208	1427	1373	1105	1147	1449	1319	1185	1018	1278	1248	1280	1085	1015	927	1037	1021
evm.TU.s_36.3622	6956	4284	4584	4902	3859	4010	1474	615	4584	3012	3289	1644	3199	2814	2916	1695	5196	6906	3103	3284	2248	2066	30	13
evm.TU.s_36.3629	190	242	173	199	173	505	370	281	367	430	255	301	155	209	292	187	128	233	251	245	225	203	170	139
evm.TU.s_36.3651	8511	7787	4481	4156	6318	6479	3757	3409	5796	5192	4528	4175	4603	4481	5162	3134	5813	5282	6898	4396	5180	4987	5681	4415
evm.TU.s_36.3996	521	497	405	381	542	595	630	477	368	512	451	345	417	462	463	486	587	551	515	454	556	402	627	531
evm.TU.s_36.3992	9101	8531	8767	8779	9750	11403	7479	5999	8576	8553	7200	6863	6034	7104	7434	6663	8796	9105	8396	6733	8177	8075	8156	7427
evm.TU.s_36.4041	71	73	71	85	73	91	88	114	92	108	100	79	91	100	72	125	108	141	48	63	45	70	37	42
evm.TU.s_36.4051	0	0	0	0	0	0	1	0	0	0	0	0	0	0	0	0	0	0	0	0	4	2	0	0
evm.TU.s_36.4042	893	749	471	689	612	785	253	429	479	556	391	419	557	811	574	246	580	424	817	432	216	419	275	201
evm.TU.s_36.4043	115	114	141	122	126	121	88	78	86	136	91	77	61	99	112	87	116	146	160	111	104	117	190	156
evm.TU.s_36.4002	0	0	0	0	0	0	0	0	0	0	0	0	0	0	0	0	0	0	0	0	0	0	0	0
evm.TU.s_36.4014	15572	7228	12029	5744	19710	8802	3581	2194	5176	4095	4657	2630	6529	3969	6502	2897	6655	4613	11463	4550	13237	6781	7661	2915
evm.TU.s_36.4020	2193	1584	2540	1587	2252	1396	1548	1234	1767	1467	1543	1168	1624	1441	1441	1186	1454	1672	1640	1105	2722	1704	1873	1107
evm.TU.s_36.4069	343	283	229	199	289	294	210	124	218	209	230	201	303	283	260	143	284	202	439	178	253	167	260	193
evm.TU.s_36.4060	2308	2050	2657	2728	2955	3881	2555	2347	2421	2836	2603	2343	1956	2432	2757	2411	3441	3668	2862	2550	3105	3157	3408	2999
evm.TU.s_36.4057	11542	14535	6806	16020	10250	14901	12176	9864	14793	14157	12529	14151	11270	13734	13343	14005	16379	16287	2929	2512	4034	3306	1725	2837
evm.TU.s_36.4121	319	357	267	328	282	534	448	371	259	274	272	259	388	347	313	292	302	426	189	217	317	345	334	312
evm.TU.s_36.4081	0	0	0	0	0	0	0	0	0	0	0	0	0	1	0	2	0	2	0	0	0	0	0	0
evm.TU.s_36.4089	0	0	0	0	0	0	0	0	0	0	0	0	0	0	0	0	0	0	0	0	0	0	0	0
evm.TU.s_36.4104	174	140	272	153	161	213	136	77	152	189	199	159	57	55	136	96	47	63	185	154	171	238	163	88
evm.TU.s_36.4108	1833	1590	1402	1689	2410	2355	1370	1084	2011	2097	1995	1972	2075	2015	2208	1919	2819	2456	2391	1605	1323	1412	1339	1264
evm.TU.s_36.4120	211	216	152	153	202	292	289	194	374	355	318	223	317	392	329	241	165	216	162	137	216	155	180	161
evm.TU.s_36.4123	4078	3484	4998	3798	5155	5198	3911	3269	2201	2244	2003	1802	3195	2835	3840	3250	3732	3767	3948	3247	4426	3213	4321	4189
evm.TU.s_36.4124	1397	1226	1095	1148	1649	1719	1105	920	999	1222	1046	1051	1011	1016	1293	1180	1190	1549	1315	1092	1198	1243	1273	1125
evm.TU.s_36.4130	2357	1837	2452	2227	2229	2189	1572	1290	1886	1856	1701	1426	1224	1492	1771	1333	1398	1611	2072	1523	2371	2504	1887	1581
evm.TU.s_36.4132	3357	2346	3330	2706	4272	2945	3061	2465	2777	2489	2424	1976	2753	2241	2814	2117	2974	2971	3302	2248	3757	2715	2967	1981
evm.TU.s_36.4136	246	209	331	245	260	265	480	361	408	435	448	352	276	249	353	393	481	666	243	356	276	225	282	241
evm.TU.s_36.4179	542	378	292	236	555	513	363	368	355	405	323	374	378	357	344	371	337	388	452	341	425	362	423	346
evm.TU.s_36.4180	1654	1591	1418	1599	1900	2184	1415	884	2440	2297	1869	1918	1608	1459	2031	1353	2399	1846	2668	1660	2016	1878	1763	1872
evm.TU.s_36.4160	12390	11202	8245	8344	7557	9535	5735	4758	7324	7658	5531	4890	5905	7004	8518	4942	8698	7344	9561	5611	8010	6200	9153	7609
evm.TU.s_36.4213	689	683	1200	671	835	1138	549	430	840	809	652	747	599	591	796	587	829	786	756	534	648	1125	926	619
evm.TU.s_36.4218	0	0	0	0	0	0	0	0	0	0	0	0	0	0	0	0	0	0	0	0	0	0	0	0
evm.TU.s_36.4219	2122	1925	1824	2211	2111	2476	1438	1102	2260	2342	2051	1839	2187	2791	2208	1957	2546	2393	1770	1409	2084	1836	1778	1553
evm.TU.s_36.4208	1	1	1	1	1	0	1	1	3	1	0	0	2	1	6	2	8	3	3	2	2	2	3	2
evm.TU.s_36.4209	2	3	6	5	5	1	1	3	1	2	4	0	4	5	8	2	8	13	6	8	61	53	13	10
evm.TU.s_36.4316	0	0	0	0	0	0	0	0	54	67	76	49	0	0	0	0	0	0	0	0	28	38	0	0
evm.TU.s_36.4356	320	395	504	598	618	644	132	148	261	433	433	365	291	361	453	371	640	501	824	752	498	662	565	417
evm.TU.s_36.4379	1693	1496	1560	1562	1671	1890	1315	1102	1758	1750	1333	1214	1410	1734	1548	1489	1687	1607	1717	1142	1455	1537	1341	1183
evm.TU.s_36.4380	1242	1218	1529	1275	1354	1503	1559	1173	1069	967	935	964	1256	1087	871	1014	1227	1283	1147	1120	1370	1131	1169	1343
evm.TU.s_36.4381	363	354	359	224	425	416	523	300	333	415	351	298	262	247	414	288	496	491	403	325	537	307	495	497
evm.TU.s_36.4403	0	0	3	28	32	45	0	0	27	33	26	39	0	7	12	0	0	0	15	11	10	30	19	16
evm.TU.s_36.4409	50	61	35	39	109	111	59	38	23	5	18	6	22	22	23	25	13	36	94	68	76	99	53	54
evm.TU.s_36.4255	21	34	19	21	22	29	223	198	299	362	204	204	16	19	44	23	109	86	11	8	0	0	20	20
evm.TU.s_36.4240	116	134	133	139	135	90	280	197	161	175	213	330	74	59	171	180	91	103	548	530	510	488	481	652
evm.TU.s_36.4249	2	2	5	8	4	3	10	0	3	3	2	7	3	3	8	15	6	20	2	4	2	6	4	0
evm.TU.s_36.4256	1985	2312	1647	1665	1794	2226	1255	1034	2191	2350	1707	1845	1423	1305	1662	1311	1551	1734	1792	1611	1835	1525	1865	1824
evm.TU.s_36.4257	485	522	580	379	595	705	657	489	375	356	367	274	517	506	686	507	642	552	527	569	503	392	601	531
evm.TU.s_36.4258	31	36	55	37	20	41	131	76	62	56	75	45	41	25	105	59	64	63	41	87	34	15	54	78
evm.TU.s_36.4264	10291	8304	10301	8702	10848	10539	8274	6264	9752	8211	7908	6761	6423	6174	7448	5195	7775	7016	9508	6357	10971	9607	8755	6171
evm.TU.s_36.4279	440	307	274	291	1180	1274	561	418	373	369	359	289	650	800	936	810	992	886	1057	663	645	454	620	489
evm.TU.s_36.4280	297	445	276	302	934	1030	1046	918	1226	1256	1098	1064	883	873	882	868	1022	1255	1390	1115	875	932	713	598
evm.TU.s_36.4281	67	76	66	127	94	115	94	65	22	88	69	77	56	33	70	57	28	19	75	53	28	51	65	22
evm.TU.s_36.4282	221	217	256	278	90	167	114	84	173	225	169	108	118	136	151	102	11	16	248	195	99	115	191	207
evm.TU.s_36.4422	420	301	299	412	303	311	195	163	210	162	134	103	363	290	301	177	267	280	341	222	386	349	269	200
evm.TU.s_36.4440	119	90	52	46	30	45	0	0	0	0	0	0	0	0	0	0	0	0	0	0	0	0	0	0
evm.TU.s_36.4452	28	25	41	15	29	64	9	16	43	29	36	40	74	109	60	29	73	61	19	15	56	61	44	23
evm.TU.s_36.4421	4262	3439	3784	4029	4417	4294	2603	2034	3146	2401	2754	2386	2978	3319	3271	2258	2957	2903	3236	2399	3663	3358	3272	2775
evm.TU.s_36.4456	73	103	78	107	130	142	125	99	74	65	67	50	104	123	141	165	417	474	353	476	55	79	292	305
evm.TU.s_36.4453	1798	1808	1176	1311	2326	2372	882	638	577	615	588	487	525	637	550	535	1241	1047	1080	818	1280	884	952	785
evm.TU.s_36.4455	52	72	41	49	77	103	50	20	14	20	14	18	23	19	25	17	43	46	42	43	42	31	42	26
evm.TU.s_36.4457	304	353	399	433	236	334	130	110	199	211	200	167	316	400	403	385	486	476	329	242	475	543	338	306
evm.TU.s_36.4458	188	209	321	313	105	147	148	107	169	199	175	148	120	209	148	158	215	268	219	179	201	307	170	176
evm.TU.s_36.4469	421	427	441	462	500	441	557	363	480	560	593	433	431	387	407	367	553	640	651	419	464	362	404	326
evm.TU.s_36.4459	753	702	818	736	635	700	456	435	701	649	583	566	546	564	619	561	825	891	684	475	983	895	754	711
evm.TU.s_36.4470	738	764	617	726	908	894	957	922	549	646	438	574	527	705	644	673	959	1103	959	933	809	958	667	596
evm.TU.s_36.4473	469	472	394	421	546	393	357	208	693	288	552	344	544	448	380	487	755	948	280	293	441	372	134	156
evm.TU.s_36.4498	133	85	154	105	78	83	83	77	135	105	121	84	100	81	99	39	107	105	116	106	106	68	158	220
evm.TU.s_36.4506	527	439	539	379	651	621	470	352	865	722	774	692	697	583	591	445	578	591	650	559	745	625	554	369
evm.TU.s_36.4507	1142	1039	930	916	1236	1429	706	647	1017	989	813	707	765	823	808	854	1012	1039	956	669	863	961	831	733
evm.TU.s_36.4508	817	526	653	412	785	561	327	252	432	412	382	338	314	272	482	259	401	290	583	278	536	468	667	389
evm.TU.s_36.4528	118	125	107	140	450	681	132	94	204	164	139	184	188	227	241	32	245	158	717	330	141	125	163	73
novel_gene_89_611601de	7	0	29	8	20	14	3	0	2	0	7	6	0	14	8	6	6	20	24	14	25	14	28	0
evm.TU.s_36.4510	1237	1220	1005	1047	1212	1563	825	563	1167	1358	964	989	903	1412	1034	924	1080	1012	1139	924	1046	1117	1189	883
evm.TU.s_36.4646	23	21	5	14	32	11	0	8	9	18	5	26	5	20	0	3	15	31	9	6	11	6	7	29
evm.TU.s_36.4662	7	14	3	3	11	8	6	2	3	18	3	2	8	7	16	12	16	9	14	7	5	13	18	5
evm.TU.s_36.4617	5	10	40	27	50	59	11	8	11	6	13	5	20	10	17	6	8	18	11	9	12	10	6	12
evm.TU.s_36.4618	85	53	65	108	75	107	163	93	91	179	177	139	56	59	99	119	137	144	109	85	121	108	108	156
evm.TU.s_36.4600	590	258	411	380	688	347	337	256	771	1066	799	523	343	506	703	470	650	698	870	633	604	426	626	357
evm.TU.s_36.4546	0	0	0	0	0	0	0	0	0	0	0	0	0	0	0	0	0	0	0	0	0	0	0	0
evm.TU.s_36.4563	0	0	0	0	0	0	0	0	0	0	0	0	0	0	0	0	0	0	0	0	0	0	0	0
evm.TU.s_36.4570	0	0	0	0	0	0	0	0	0	0	0	0	0	0	0	0	0	0	0	0	0	2	3	0
evm.TU.s_36.4583	0	0	0	0	0	0	0	5	0	16	0	0	0	0	0	0	0	0	0	6	0	0	0	0
evm.TU.s_36.4574	638	575	818	963	849	884	829	937	947	1009	923	827	674	802	766	666	626	608	1085	934	873	899	625	509
evm.TU.s_36.4664	766	628	641	625	1011	1206	227	217	999	938	835	733	428	402	465	427	483	450	276	198	351	450	424	266
evm.TU.s_36.4671	705	719	678	696	653	834	644	438	645	628	613	526	384	517	582	545	688	763	551	539	628	507	522	487
evm.TU.s_36.4693	53	17	56	19	77	9	10	0	9	5	16	3	25	18	18	0	21	8	29	5	44	13	29	10
evm.TU.s_36.4694	46	28	109	65	46	74	67	53	67	58	62	27	29	49	47	35	27	60	51	49	100	113	50	31
evm.TU.s_36.4675	589	604	770	765	595	866	722	685	730	726	677	718	665	669	790	630	679	839	852	599	734	796	607	624
evm.TU.s_36.4674	2749	2771	1475	1672	2802	3389	723	550	875	989	811	719	715	840	720	645	808	840	2813	2431	2548	2785	1589	1489
evm.TU.s_36.4773	0	0	0	5	0	0	0	0	26	36	68	54	9	0	0	0	31	44	18	70	8	0	0	0
evm.TU.s_36.4772	355	354	358	410	472	521	353	294	543	624	516	496	176	255	260	296	302	261	443	352	402	437	444	419
evm.TU.s_36.4800	511	511	552	756	191	200	131	69	233	133	252	74	327	308	347	276	227	194	623	237	699	387	213	118
evm.TU.s_36.4834	481	310	383	298	419	306	184	193	458	449	417	352	224	298	315	272	482	591	371	259	351	355	287	335
evm.TU.s_36.4878	74	21	40	28	113	48	30	9	6	16	9	12	24	11	20	5	15	22	13	17	22	21	29	29
evm.TU.s_36.4876	397	362	402	373	471	521	674	471	530	676	525	476	275	439	500	575	554	642	482	419	527	384	393	513
evm.TU.s_36.4882	119	116	116	123	136	183	134	159	73	113	97	132	100	128	201	177	130	165	202	193	110	97	109	108
evm.TU.s_36.4894	107	56	37	96	110	108	126	107	111	132	59	63	88	180	107	104	169	351	367	307	109	119	92	86
evm.TU.s_36.4885	1258	1012	1133	1217	1751	1857	1108	872	1419	1354	1072	1059	972	1141	1326	1039	810	855	1450	1081	1304	1553	1134	983
evm.TU.s_36.4956	201	167	196	165	168	189	198	187	246	210	171	128	119	149	160	146	99	176	75	69	137	104	142	140
evm.TU.s_36.4930	156	176	211	206	280	263	283	181	336	248	255	213	218	217	327	311	304	336	178	200	305	224	181	139
evm.TU.s_36.4931	11	42	6	0	18	19	0	0	9	0	5	0	0	6	0	0	0	0	5	0	0	18	0	0
evm.TU.s_36.4957	193	118	205	188	86	149	321	106	237	272	229	181	216	134	162	155	266	250	225	227	195	160	176	237
evm.TU.s_36.4968	7	0	90	58	46	59	160	125	62	63	111	113	0	0	46	52	54	106	81	64	0	0	0	0
evm.TU.s_36.4958	271	380	184	273	312	434	331	236	898	1053	923	914	288	356	558	619	702	1174	347	842	329	386	147	296
split_gene_evm.TU.s_36.4958-g97	71	106	37	48	110	44	56	24	204	214	179	156	73	77	92	116	217	217	86	151	63	70	15	72
evm.TU.s_36.4980	11	0	7	40	3	0	6	0	16	0	0	0	7	3	0	6	0	0	0	0	13	1	0	0
evm.TU.s_36.4982	2	4	3	8	2	0	9	3	12	15	16	7	2	6	0	2	0	2	0	16	0	3	13	4
evm.TU.s_36.4983	10	3	16	28	9	3	17	5	46	8	31	45	34	18	0	7	0	16	0	11	9	22	18	7
evm.TU.s_36.4985	26	21	37	17	56	28	32	27	26	19	27	20	25	17	49	32	35	39	52	27	25	46	15	23
evm.TU.s_36.4986	88	66	115	100	23	33	0	0	0	0	0	0	61	60	28	65	69	91	32	30	68	85	32	37
evm.TU.s_36.5005	65	72	88	97	77	116	127	92	102	96	72	131	101	112	124	128	215	197	103	115	125	90	87	81
evm.TU.s_36.4976	1234	1090	1567	1379	1379	1439	1315	1137	1228	1602	1265	1158	1224	1236	1562	1160	1432	1353	1420	1253	1333	1397	1217	1414
evm.TU.s_36.5015	643	491	650	634	785	735	687	565	716	645	607	485	551	581	549	444	588	613	799	543	599	634	555	458
evm.TU.s_36.5022	1730	1296	1573	1599	2026	1901	1637	1355	1835	1660	1491	1356	1364	1587	1423	1149	1488	1572	1944	1342	1422	1447	1394	1162
evm.TU.s_36.4696	0	0	0	0	7	8	0	0	0	0	0	0	6	5	0	0	0	4	3	0	0	0	30	9
evm.TU.s_36.4700	0	0	0	0	0	4	0	0	0	0	0	0	0	16	0	0	0	8	0	0	0	0	10	16
evm.TU.s_36.4712	0	0	0	0	0	0	0	0	0	0	0	0	0	0	0	0	0	0	0	0	0	0	0	0
evm.TU.s_36.4730	0	0	0	0	0	0	0	0	0	0	0	0	0	0	0	0	0	0	0	0	0	0	0	0
evm.TU.s_36.4751	0	0	0	0	0	0	0	0	0	0	0	0	0	0	0	0	0	0	0	0	0	0	0	0
evm.TU.s_36.4695	11584	8449	11239	10426	14130	10181	8505	4632	12969	9845	9435	7485	5607	6264	11372	8492	7142	6034	7593	5015	14814	12349	9373	6514
evm.TU.s_36.4711	22	46	44	32	68	88	62	23	49	29	27	26	66	38	97	55	29	101	38	36	37	0	29	30
evm.TU.s_36.4713	2265	2343	2343	1802	2597	3008	1639	1310	2469	2468	2008	1483	1480	1867	2535	1998	2220	2115	2107	1519	2092	1890	2125	1777
evm.TU.s_36.4722	5	6	7	3	5	8	11	6	25	16	26	25	6	0	0	0	10	3	9	6	14	12	16	7
evm.TU.s_36.4740	4293	3640	3816	3241	4003	4404	3602	2624	3791	3843	3256	2862	2882	2946	3601	3144	3579	3652	3601	2852	3281	3089	3917	3543
evm.TU.s_36.4756	86	84	79	113	187	184	178	168	235	231	222	180	56	67	70	88	132	101	88	108	153	182	101	146
evm.TU.s_36.5032	1880	1847	1605	1825	2158	2448	1603	1288	1952	2024	1683	1448	1281	1276	1665	1429	1748	1869	1805	1390	1626	1556	1653	1442
evm.TU.s_36.5171	1130	889	1039	888	976	1181	972	947	875	901	752	663	875	934	1141	917	1117	1261	1149	955	1159	950	1015	1036
evm.TU.s_36.5209	1	4	3	0	0	3	15	12	6	21	22	35	0	0	3	0	5	3	2	7	3	0	3	0
evm.TU.s_36.5225	4	6	7	8	7	12	0	1	2	0	0	0	0	3	0	0	0	0	5	8	0	0	3	1
evm.TU.s_36.5173	1088	890	954	999	1080	1133	859	728	1085	1180	994	856	719	1043	1043	750	1015	968	1226	831	1060	996	1028	914
evm.TU.s_36.5231	4185	3609	4498	3901	3898	5423	4404	3560	4140	4034	3273	2929	3667	3357	4077	4045	3866	3727	3596	3222	4433	3731	4011	4504
evm.TU.s_36.5288	0	0	1	0	1	1	0	0	0	4	0	0	0	0	0	0	0	0	0	0	0	0	0	0
evm.TU.s_36.5277	4	3	5	4	0	0	17	13	20	11	14	11	5	3	4	10	1	4	3	2	3	2	0	9
evm.TU.s_36.5278	94	79	49	97	43	63	147	115	192	210	109	126	81	102	68	56	113	139	59	41	42	49	95	87
evm.TU.s_36.5282	27	7	22	36	3	7	4	1	2	2	14	17	31	20	16	20	26	21	17	17	13	23	7	10
evm.TU.s_36.5283	57	63	61	32	29	38	42	39	69	89	99	148	131	164	178	174	129	66	69	57	80	37	38	60
evm.TU.s_36.5284	5	0	4	5	0	3	25	27	22	31	59	35	8	36	0	0	0	4	13	15	17	12	29	33
evm.TU.s_36.5286	102	73	19	45	143	220	218	152	388	413	342	316	163	215	88	79	128	82	69	47	42	53	326	309
evm.TU.s_36.5291	25	17	19	41	10	20	48	68	92	90	60	62	37	87	17	5	28	38	76	74	70	69	117	124
evm.TU.s_36.5292	20	32	2	9	27	47	50	21	51	35	47	43	17	29	29	25	47	43	0	3	6	5	12	12
evm.TU.s_36.5295	46	43	7	8	68	71	83	53	117	120	71	65	54	66	36	32	60	52	0	2	4	8	59	66
evm.TU.s_36.5296	146	102	10	6	128	144	20	18	18	12	19	15	130	150	194	133	160	187	65	109	97	77	122	91
evm.TU.s_36.5085	0	0	0	0	0	12	0	0	0	0	0	0	0	0	0	0	0	0	0	0	0	0	0	0
evm.TU.s_36.5107	0	0	0	0	0	0	0	0	0	0	0	0	0	0	0	0	0	0	0	6	0	0	12	10
evm.TU.s_36.5135	0	5	0	0	0	0	0	0	0	0	0	0	0	0	0	0	0	0	0	0	0	0	0	0
evm.TU.s_36.5079	153	82	95	125	181	132	190	162	166	99	205	131	206	160	170	174	359	331	179	140	153	116	146	94
evm.TU.s_36.5081	189	141	145	209	223	185	198	188	267	199	226	191	258	345	163	174	249	299	231	161	166	203	127	101
evm.TU.s_36.5082	47	43	85	103	134	180	53	58	55	50	39	34	13	49	99	138	47	30	35	29	111	82	66	66
evm.TU.s_36.5089	911	765	824	1055	925	1088	797	663	1126	1294	1085	1043	937	1135	1059	1000	1000	1306	793	655	961	1020	799	788
evm.TU.s_36.5090	174	169	167	210	270	162	109	101	296	325	219	270	312	298	196	151	226	198	322	286	472	383	255	199
evm.TU.s_36.5095	2073	2387	3214	2693	2153	3175	1514	784	1565	1605	1948	1356	1060	1105	1487	988	1907	1735	1785	1612	994	2027	2721	1553
evm.TU.s_36.5106	729	1011	908	1918	1031	1759	541	514	190	250	111	248	356	814	676	983	844	1244	785	1326	965	1723	842	1491
evm.TU.s_36.5124	3400	2998	2336	2690	3427	3810	1858	1334	2322	2383	2112	1855	1808	2275	2665	1828	2781	2161	3455	2003	2903	2675	3005	1994
evm.TU.s_36.5125	2685	2244	2728	2209	2758	2573	1646	1159	2367	2013	2064	1888	2007	2136	2139	1614	1922	1922	3145	1753	2879	2153	2545	1649
evm.TU.s_36.5139	408	458	487	453	501	725	424	348	506	603	377	390	465	621	601	549	654	738	463	492	594	545	447	518
evm.TU.s_36.5358	58	115	207	106	148	57	34	55	24	49	55	22	77	55	111	48	211	138	59	43	36	83	1102	639
evm.TU.s_36.5359	1029	1009	1246	1489	813	906	1166	891	1014	1000	821	887	447	581	920	907	850	931	1119	1016	1218	1617	922	872
evm.TU.s_36.5365	776	783	948	818	1204	1389	880	620	921	839	796	699	870	1025	73	67	112	80	320	353	654	562	537	542
evm.TU.s_36.5350	0	0	0	0	0	0	0	0	0	0	0	0	0	0	0	0	0	0	0	0	0	0	0	0
evm.TU.s_36.5356	0	0	0	0	0	0	0	0	0	0	0	0	0	0	0	0	0	0	0	0	0	0	0	0
evm.TU.s_36.5357	1223	1038	1182	1132	1304	1434	904	796	1085	1074	832	873	826	889	1020	922	1018	1053	1135	1019	1044	821	1245	1066
evm.TU.s_36.5311	0	0	0	0	0	0	0	0	0	0	0	0	0	0	0	0	0	0	0	0	0	0	0	0
evm.TU.s_36.5318	0	0	0	0	0	0	0	0	0	0	0	0	0	0	0	0	1	1	0	0	0	0	0	0
evm.TU.s_36.5328	0	0	0	0	0	0	0	0	0	0	0	0	0	0	0	0	0	0	0	0	0	0	0	0
evm.TU.s_36.5314	441	362	381	404	781	891	479	403	371	395	385	320	153	208	709	693	594	727	733	575	821	671	819	793
evm.TU.s_36.5315	857	672	698	715	979	1431	662	416	719	991	650	776	688	1078	826	1106	1294	1476	1049	975	715	887	610	558
evm.TU.s_36.5325	33	10	94	73	25	19	57	18	30	28	62	60	75	29	25	9	48	45	53	48	76	65	31	33
evm.TU.s_36.5329	2289	1740	2283	1637	2366	1976	1358	1138	1676	1667	1454	1251	1185	1308	1575	1249	1777	1950	2040	1431	2019	2016	1782	1415
evm.TU.s_36.5366	1432	1266	1430	1329	1399	1615	1500	1128	1461	1953	1362	1390	1487	1592	1401	1122	1404	1432	1713	1316	1574	1097	1415	1397
evm.TU.s_36.5392	294	377	233	324	378	461	237	213	154	214	141	188	264	230	773	580	396	320	315	260	333	325	249	228
evm.TU.s_36.5414	1834	2643	2508	3247	3030	2616	2425	1398	3081	2125	2291	1630	1048	871	1656	856	1042	568	10008	2384	3175	3023	5525	722
evm.TU.s_36.5418	2033	1635	1944	1601	1957	2031	1343	1003	1897	1843	1560	1302	1396	1420	1575	1216	1731	1515	2507	1797	1860	1619	2083	1652
evm.TU.s_36.5431	0	0	0	0	0	0	0	0	0	0	0	0	0	0	0	0	0	0	0	0	0	0	0	0
evm.TU.s_36.5447	21	22	24	27	35	36	25	23	40	42	37	34	18	17	15	17	33	37	15	12	16	8	25	29
evm.TU.s_36.5430	1731	1692	1454	1619	2056	2314	1161	1040	1363	1311	1223	1258	45	33	124	46	157	186	2371	1013	617	676	845	472
evm.TU.s_36.5453	196	157	226	192	165	172	239	214	230	332	209	213	113	175	120	128	238	268	119	146	125	89	162	150
evm.TU.s_36.5454	158	154	201	195	211	270	65	50	80	42	107	32	93	54	89	54	186	123	266	74	107	93	116	79
evm.TU.s_36.5461_evm.TU.s_36.5462	1257	981	1052	887	1088	1391	773	512	1104	1133	941	747	852	874	1010	716	1153	996	1081	616	1068	990	1127	697
evm.TU.s_36.5463	194	218	212	181	344	302	205	190	172	224	213	181	287	221	258	187	342	376	293	301	300	255	178	107
evm.TU.s_36.5464	4464	3988	4625	4111	3526	4235	2728	2061	3102	2887	2653	2413	2608	2837	3188	2665	3084	2891	3338	2369	3035	2990	3544	2804
evm.TU.s_36.5472	0	0	0	0	0	0	0	0	0	0	0	0	0	0	0	0	0	0	0	0	0	0	0	0
evm.TU.s_36.5473	0	0	0	0	0	0	0	0	0	0	0	0	0	0	0	0	0	0	0	0	0	0	0	0
evm.TU.s_36.5480	0	0	0	0	0	0	0	0	0	0	0	0	0	0	0	0	0	0	0	0	0	0	0	0
evm.TU.s_36.5483	0	0	0	0	0	0	0	0	0	0	0	0	0	0	0	0	0	0	0	0	0	0	0	0
evm.TU.s_36.5485	1547	1468	1349	1414	1895	2063	1263	790	1776	1605	1296	1227	1299	1563	1974	1535	1913	1609	1502	897	1422	1359	1839	1288
evm.TU.s_36.5486	1655	1411	1243	1060	1525	1784	1012	701	1399	1384	1172	934	842	747	1120	893	1338	1438	877	807	873	755	1000	1079
evm.TU.s_36.5487	1069	793	997	994	952	910	811	764	1398	1190	1238	1062	1130	1230	901	808	967	986	1119	720	953	855	693	590
evm.TU.s_36.5488	1717	1766	1825	1851	2713	2733	1489	1394	1639	1744	1415	1457	1597	1343	1474	1230	1881	1918	1858	1524	1852	1683	1653	1333
evm.TU.s_36.5573	247	191	257	260	228	345	374	364	182	197	148	164	235	201	292	211	291	264	177	267	290	243	203	264
evm.TU.s_36.5572	766	596	571	669	689	752	722	609	849	891	703	768	710	795	666	714	813	751	635	653	846	787	631	660
evm.TU.s_36.5576	0	0	0	0	0	4	0	0	0	0	0	0	0	0	0	0	0	0	0	0	0	0	0	0
evm.TU.s_36.5527	0	0	0	0	0	0	0	0	0	0	0	0	10	0	0	0	0	0	0	0	0	1	0	0
evm.TU.s_36.5530	0	0	0	0	0	0	0	0	0	0	0	0	0	0	0	0	0	0	0	0	0	0	0	0
evm.TU.s_36.5533	0	0	0	0	0	0	0	0	0	0	0	0	0	0	0	0	0	0	0	0	0	0	0	0
evm.TU.s_36.5545	0	0	0	0	0	0	0	0	0	0	0	0	0	0	0	0	0	0	0	0	0	0	0	0
evm.TU.s_36.5520	2594	2529	2621	2260	2941	3483	3276	3239	2757	3258	2582	2439	2415	1998	2839	2577	2722	3165	2646	2594	2825	2228	2682	2823
evm.TU.s_36.5540	371	321	299	315	421	368	444	356	397	398	381	293	238	279	366	288	309	368	372	432	423	408	371	404
evm.TU.s_36.5541	852	671	599	607	812	1045	351	305	665	675	506	472	447	522	578	244	488	400	988	541	625	590	658	408
evm.TU.s_36.5547	5695	5545	3909	3759	6403	7214	2693	2091	4019	4748	3683	4518	4587	4694	5030	3754	4815	5267	6849	5362	4193	4912	4726	3463
evm.TU.s_36.5550	568	567	741	665	517	633	742	650	610	571	484	471	450	519	492	513	640	763	711	622	580	556	570	585
evm.TU.s_36.5574	7199	7324	6817	7011	7725	8343	6261	5251	7128	6955	6819	7219	7071	6086	7339	6120	7060	7732	7212	6189	7419	6000	7068	7590
evm.TU.s_36.5665	1208	977	1302	1117	1298	1433	854	751	953	895	763	733	886	839	1160	1056	1310	1245	1232	1184	1241	1076	1134	1268
novel_gene_91_611601de	11	20	7	7	6	10	10	1	4	13	10	14	19	18	8	5	7	14	17	4	14	17	5	16
evm.TU.s_36.5664	4560	3551	4090	4052	4230	4960	3724	2943	3973	3820	3667	3177	3212	3386	3310	2900	3547	3856	4393	3384	4336	4474	3728	3830
evm.TU.s_36.5679	2753	2790	2809	2417	2793	3505	2230	1832	2737	2845	2411	2283	1870	2130	2710	2158	2346	2413	2616	1855	2414	2137	2505	2110
evm.TU.s_36.5602	1230	1154	1274	1200	1468	1773	881	747	870	920	834	831	748	832	1012	899	1245	1110	986	848	1139	1208	1048	1058
evm.TU.s_36.5603	0	0	0	0	0	0	0	0	0	0	0	0	0	3	0	0	0	0	0	0	0	0	0	0
evm.TU.s_36.5621	4011	3089	2913	1967	5263	2555	1923	1484	2834	2910	2322	2029	2255	2366	2308	1605	2917	3138	2921	2304	2829	2080	2733	2301
evm.TU.s_36.5657	0	0	0	0	0	0	0	0	0	0	0	0	0	0	0	0	0	0	0	0	0	0	0	0
evm.TU.s_36.5604	619	553	462	414	551	750	401	415	608	592	458	557	603	557	478	431	445	499	694	462	557	353	472	396
evm.TU.s_36.5608	70	85	93	59	95	105	61	47	145	127	123	150	128	195	166	113	94	154	111	116	117	91	87	55
evm.TU.s_36.5612	2282	3033	3292	3385	2371	3539	2510	1639	4073	4207	3337	2758	2438	2823	3284	2755	3341	3238	1916	2310	2913	2338	2270	2796
evm.TU.s_36.5616	6	3	3	7	7	14	0	0	3	0	2	0	0	2	0	0	0	0	0	0	0	0	0	3
evm.TU.s_36.5622	957	940	860	838	905	895	881	602	566	631	476	432	602	610	963	730	954	741	948	694	759	574	760	652
evm.TU.s_36.5623	747	965	415	525	736	636	712	563	938	1063	700	744	867	1058	1228	836	895	1177	729	580	787	697	449	591
evm.TU.s_36.5624	137	136	132	152	202	217	316	235	267	255	195	230	181	166	252	209	173	180	239	164	231	179	142	199
evm.TU.s_36.5625	1824	1621	1897	1326	1958	2036	1802	1366	1707	2089	1697	1287	1228	1400	1884	1548	1978	1668	1793	1658	1927	1418	1857	1754
evm.TU.s_36.5629	4	0	3	2	0	0	0	0	0	0	0	0	0	0	0	0	6	0	0	0	0	0	0	0
evm.TU.s_36.5631	415	356	645	442	645	660	418	293	537	499	476	429	482	653	450	404	337	500	534	473	496	649	308	277
evm.TU.s_36.5632	554	454	586	540	414	536	507	471	417	575	500	417	443	645	775	903	644	841	265	307	248	247	341	339
evm.TU.s_36.5634	3	1	0	0	0	0	0	0	0	0	0	0	0	0	0	0	1	0	0	0	0	0	0	0
evm.TU.s_36.5656	1	0	0	0	0	0	0	0	0	0	0	0	0	0	3	0	0	0	0	0	0	0	0	0
evm.TU.s_36.5682	247	283	335	428	213	229	397	300	367	341	307	261	434	438	310	322	403	444	302	309	351	393	271	294
evm.TU.s_36.5695	6	0	3	6	4	0	0	2	5	0	4	0	0	0	0	0	0	3	0	0	4	5	6	0
evm.TU.s_36.5709	0	0	0	0	0	3	0	0	0	0	0	5	0	11	3	0	20	0	0	0	6	20	12	15
evm.TU.s_36.5707	160	102	140	103	20	28	26	37	48	77	43	83	69	63	65	34	66	71	54	33	38	15	37	17
evm.TU.s_36.5708	153	125	166	59	162	137	31	9	85	39	60	32	254	205	166	108	129	61	357	179	207	167	119	90
evm.TU.s_36.5680	7590	7280	6899	11651	7575	7292	4196	4246	5331	4650	4209	4066	4319	6470	5176	3429	3762	4211	11633	15162	9115	13792	6141	7520
evm.TU.s_36.5706	1569	1531	1350	1312	1448	1935	878	694	1498	1394	995	912	1268	1535	1692	1115	1715	1374	1774	1107	1385	1179	1538	1257
evm.TU.s_36.5710	1125	1077	1087	1039	1225	1485	1166	908	1030	1078	1008	972	729	869	1307	1110	1256	1452	1148	937	1018	1072	1076	1082
evm.TU.s_36.5786	38	30	45	27	0	0	0	0	0	0	5	0	33	38	13	37	60	45	0	0	0	0	0	0
evm.TU.s_36.5787	41	39	50	38	0	0	0	0	0	0	0	0	19	41	18	35	45	57	0	0	0	0	0	0
evm.TU.s_36.5788	23	35	10	38	0	0	0	0	0	0	0	0	10	32	24	39	35	25	0	0	0	0	0	0
evm.TU.s_36.5798	254	209	238	235	261	386	96	179	151	237	139	163	197	432	236	115	399	204	486	201	162	213	295	137
evm.TU.s_36.5799	250	218	268	380	522	1015	207	112	222	238	216	209	286	237	368	366	328	352	332	382	272	408	384	428
evm.TU.s_36.5713	0	0	0	0	3	0	15	4	0	4	0	0	0	0	2	0	2	11	0	0	4	2	0	0
evm.TU.s_36.5721	0	0	0	0	0	0	0	0	0	0	0	0	0	0	0	0	0	0	0	0	0	0	0	0
evm.TU.s_36.5723	0	0	0	0	0	0	0	0	0	0	0	0	0	0	0	0	0	0	0	0	0	0	0	0
evm.TU.s_36.5730	0	0	0	0	0	0	0	0	0	0	0	0	0	0	0	0	0	0	0	0	0	0	0	0
evm.TU.s_36.5744	0	0	0	0	0	0	0	2	2	3	0	0	0	0	0	0	0	0	0	0	0	2	0	0
evm.TU.s_36.5748	507	405	376	316	338	384	450	325	416	439	444	342	258	335	371	336	513	488	382	288	534	278	329	269
evm.TU.s_36.5714	306	235	345	377	307	338	361	358	270	272	238	253	293	309	267	210	291	291	363	307	312	301	247	258
evm.TU.s_36.5715	2102	2601	2297	2696	1452	2104	4251	2946	2661	3974	2901	2363	2314	3005	4850	4471	3895	4076	1954	2281	3186	3123	2939	3201
evm.TU.s_36.5716	2	0	0	1	0	0	0	0	0	0	0	0	0	0	0	0	0	0	0	0	0	0	0	0
evm.TU.s_36.5742	25	23	27	72	30	60	88	72	90	122	50	83	126	172	31	27	32	24	92	140	17	10	45	78
evm.TU.s_36.5743	4	13	5	1	84	42	0	0	5	0	0	0	161	100	173	147	0	0	0	0	0	0	0	0
evm.TU.s_36.5801	4483	3025	3856	3104	3139	3193	6079	4853	8698	8570	6170	5655	4505	3136	6016	4245	5545	7842	8950	5013	6305	4112	6959	7188
evm.TU.s_36.5939	515	555	302	302	689	671	559	343	398	585	660	450	285	396	337	531	1100	1477	448	697	568	483	311	416
evm.TU.s_36.5940	519	462	439	424	580	523	443	278	366	485	377	315	448	427	435	460	453	482	407	320	450	499	502	515
evm.TU.s_36.5947	25	24	22	34	51	33	51	56	42	59	31	36	20	21	30	47	50	27	45	30	37	22	40	32
evm.TU.s_36.5945	84	112	44	54	45	84	81	80	98	59	78	68	93	114	75	66	179	253	55	194	18	23	52	22
evm.TU.s_36.6015	2	1	0	3	5	4	3	1	2	2	2	2	2	5	20	13	7	16	0	1	5	1	7	4
evm.TU.s_36.5988	53	33	55	76	39	39	97	43	53	71	67	37	37	46	52	70	58	94	50	70	54	68	49	120
evm.TU.s_36.6024	11	5	1	4	0	0	8	11	0	0	0	0	0	0	0	0	0	0	17	12	0	0	9	2
evm.TU.s_36.5987	1278	1177	1142	1246	1299	1485	875	699	654	846	780	774	1164	1211	1394	1168	1431	1602	1027	912	1180	919	1226	988
evm.TU.s_36.5948	1990	1725	2009	1806	1880	2055	1451	1186	1885	1830	1799	1737	1332	1609	1504	1400	1619	1699	2088	1497	2081	2251	1766	1508
evm.TU.s_36.5962	1368	753	1531	840	1109	691	935	635	761	467	455	325	377	368	787	570	567	398	1319	252	1101	460	1188	390
evm.TU.s_36.5976	8	3	16	5	5	8	0	2	6	8	0	3	9	4	10	16	2	2	0	0	0	0	0	0
evm.TU.s_36.6077	517	449	490	411	537	615	518	429	596	685	557	633	434	477	608	577	511	550	626	463	552	529	667	712
evm.TU.s_36.6075	817	486	614	591	457	688	502	404	529	588	563	407	255	461	811	410	1106	526	146	106	562	498	842	512
evm.TU.s_36.6076	617	595	424	459	705	764	374	349	524	542	476	422	327	396	349	347	450	438	452	355	429	397	484	407
evm.TU.s_36.5812	0	0	0	0	0	0	0	0	0	0	0	0	0	0	0	0	0	0	0	0	0	0	0	0
evm.TU.s_36.5816	0	0	0	0	0	0	0	0	0	0	0	1	0	0	0	0	0	0	0	0	0	0	0	1
evm.TU.s_36.5817	0	0	0	0	0	0	0	0	0	0	0	0	0	0	0	0	0	0	0	0	0	0	0	0
evm.TU.s_36.5828	0	0	0	0	0	0	0	0	0	0	0	0	0	0	0	0	0	0	0	0	0	0	9	0
evm.TU.s_36.5840	0	0	0	0	0	0	0	0	0	0	0	0	0	0	0	0	0	0	0	0	0	0	0	0
evm.TU.s_36.5933	0	0	0	0	0	0	0	0	0	0	0	0	0	0	0	0	0	0	0	0	0	0	0	0
evm.TU.s_36.5819	17	12	21	23	22	54	37	15	69	53	32	55	25	29	43	3	8	0	61	10	45	14	20	11
evm.TU.s_36.5823	291	175	281	70	387	114	126	68	210	69	81	73	369	175	282	145	249	188	186	39	408	152	429	141
evm.TU.s_36.5824	1828	3562	2197	2226	1205	1862	4736	4585	3524	4022	2093	2443	956	1834	4641	4305	3505	5132	750	1036	2123	3124	1996	2209
evm.TU.s_36.5832	185	165	234	167	212	216	355	319	190	294	193	186	124	208	284	249	237	340	245	201	208	214	205	161
evm.TU.s_36.5833	602	648	679	595	721	996	740	385	589	949	809	646	646	735	983	971	1095	1059	736	542	848	678	639	481
evm.TU.s_36.5836	1288	1154	1894	1963	1488	1609	1776	1356	1358	1462	1291	1176	1557	1415	1379	1331	1519	1759	1937	1990	1512	1296	1209	1511
evm.TU.s_36.5838	5905	5438	4910	4990	5407	6526	3237	2999	4101	4135	3472	3464	3513	3435	4295	2701	4080	4134	5046	4022	4951	4867	4701	3967
evm.TU.s_36.5839	3389	4230	3089	3562	3609	4631	3228	2945	2973	3477	3354	3135	2182	2539	3329	2813	3756	4424	3606	3505	3600	3707	2875	3432
evm.TU.s_36.5841	470	468	428	777	857	882	231	191	45	47	61	46	493	847	922	558	677	579	200	201	600	485	430	421
evm.TU.s_36.5845	317	384	383	378	523	690	569	483	644	546	509	522	336	336	377	341	245	268	583	510	307	332	0	0
evm.TU.s_36.5893	85	96	106	123	91	137	68	37	68	81	48	53	38	51	55	61	45	92	66	47	85	99	51	60
evm.TU.s_36.5902	1473	1277	1608	1969	1290	1737	1508	1237	1470	1477	1305	1365	1708	2187	1541	1653	1472	1692	1608	1423	1569	1664	1316	1290
evm.TU.s_36.5907	3076	1555	2803	2841	3305	3032	1562	647	1970	1425	1271	980	823	1630	2525	912	1728	999	3788	1849	2678	2309	4543	2709
evm.TU.s_36.5915	1612	1485	1468	1370	1729	2138	1430	970	1402	1483	1135	973	1527	1508	1413	1285	1801	1778	1618	1281	2008	1824	1444	1482
evm.TU.s_36.5916	8	0	0	0	0	0	0	0	0	0	0	0	0	18	59	49	5	0	0	0	0	0	4	1
evm.TU.s_36.5924	507	512	366	482	544	555	378	318	416	421	359	360	287	265	416	306	381	452	610	418	604	517	370	293
evm.TU.s_36.5925	3	0	0	0	3	2	0	2	1	1	0	0	2	2	6	9	24	18	0	0	2	4	0	0
evm.TU.s_36.5926	1	1	2	0	0	0	0	0	0	0	0	0	0	0	0	0	0	0	0	0	0	0	0	0
evm.TU.s_36.5927	1572	1553	1396	1165	1543	1682	1108	859	1072	1240	1043	939	1021	932	1693	1218	1402	1398	1724	1193	2158	1721	1337	1450
evm.TU.s_36.5928	131	171	69	54	186	182	65	55	117	60	47	47	102	80	73	33	62	22	93	32	109	37	45	73
evm.TU.s_36.5931	2970	3000	1468	1786	2570	3320	1935	1669	2287	2833	2679	2413	1288	1916	1195	1162	1765	1957	3447	3102	1923	2432	1368	1366
evm.TU.s_36.6081	14	14	8	14	29	33	9	9	11	28	10	12	11	9	9	6	10	16	19	9	12	11	9	8
evm.TU.s_36.6039	447	494	322	477	482	596	253	320	349	358	328	339	320	300	340	372	335	410	202	256	346	389	204	295
evm.TU.s_36.6041	0	0	0	0	0	0	0	0	0	0	0	0	0	0	0	0	0	0	0	0	0	0	0	0
evm.TU.s_36.6059	0	0	0	0	0	0	0	0	0	0	0	0	0	0	0	0	0	0	0	0	0	0	0	0
evm.TU.s_36.6034	2135	3742	1982	2438	3197	5648	2430	2450	2313	2533	1489	1817	3061	2442	2573	2506	2404	2711	2524	2172	1864	3333	1522	2812
evm.TU.s_36.6037	1265	1176	1285	871	961	1136	620	776	1003	1319	829	840	478	859	1270	610	1842	1175	2083	1074	908	540	905	757
evm.TU.s_36.6038	24	5	9	16	9	25	16	26	18	25	18	27	5	27	10	13	30	43	34	31	103	97	6	0
evm.TU.s_36.6070	333	321	273	254	495	564	191	114	482	363	423	332	384	355	494	442	444	342	292	228	343	280	207	220
evm.TU.s_36.6078	64	90	80	56	80	147	51	26	28	35	22	60	32	33	65	42	54	38	44	45	20	11	19	36
evm.TU.s_36.6079	1637	1448	1663	1339	1660	1800	1299	1007	1543	1597	1571	1362	1437	1629	1472	1474	1776	1872	1730	1279	1480	1496	1434	1211
evm.TU.s_36.6085	138	127	94	119	132	217	89	81	175	238	114	111	120	183	202	117	267	272	145	113	106	73	193	104
evm.TU.s_36.6156	121	142	141	153	193	210	273	198	243	234	212	231	164	160	170	143	233	197	220	151	183	216	92	121
evm.TU.s_36.6258	9	13	0	0	2	4	27	13	49	32	26	42	0	0	1	0	0	0	14	23	319	267	358	313
evm.TU.s_36.6259	18	15	5	31	2	1	33	24	25	23	23	29	6	27	9	9	6	9	30	33	9	11	9	7
evm.TU.s_36.6257	739	770	1075	925	819	989	826	666	505	797	498	555	504	671	448	421	690	765	794	822	832	863	957	1198
evm.TU.s_36.6269	312	143	307	203	309	303	165	41	111	60	80	63	197	210	105	153	259	205	87	96	254	100	197	135
evm.TU.s_36.6280	12	0	0	0	0	0	0	0	0	0	0	0	0	0	0	0	0	0	0	0	0	0	0	0
evm.TU.s_36.6256	1820	1738	1167	1534	2134	1931	2166	1175	2050	2719	2932	1971	1755	1808	2442	2323	2873	3192	2114	2165	2728	1973	1815	1836
evm.TU.s_36.6284	1646	571	868	653	1488	1130	343	101	349	208	281	145	428	142	582	182	337	170	318	254	415	293	575	239
evm.TU.s_36.6101	0	0	0	0	0	0	0	0	0	0	0	0	0	0	0	0	0	0	0	0	0	0	0	0
evm.TU.s_36.6104	0	0	0	0	0	0	0	0	0	0	0	0	0	0	11	2	0	0	0	0	0	0	0	0
evm.TU.s_36.6112	0	0	0	1	0	0	0	0	0	0	0	0	0	0	0	0	0	0	0	0	0	0	0	0
evm.TU.s_36.6130	595	576	672	609	622	623	699	573	654	580	561	440	571	484	654	467	392	312	461	347	275	252	420	456
evm.TU.s_36.6121	830	546	552	550	686	724	583	640	640	785	630	623	700	833	516	607	640	819	631	572	626	708	665	585
evm.TU.s_36.6122	1306	1138	1007	1119	1191	1274	589	607	684	595	590	763	812	958	735	613	768	899	812	685	888	839	561	672
evm.TU.s_36.6123	235	328	331	432	220	291	1238	695	685	965	896	770	286	364	228	175	313	262	498	497	706	683	549	541
evm.TU.s_36.6124	15	16	0	0	24	39	6	0	0	0	0	0	3	5	7	0	8	24	29	20	8	10	0	0
evm.TU.s_36.6125	1165	1113	1200	1449	1406	1591	1107	1029	1046	1413	1279	1074	979	1180	1300	1100	1445	1557	1469	1521	1554	1670	1148	900
evm.TU.s_36.6131	2830	2517	1698	2098	3459	3802	671	620	983	1222	903	1217	1561	1764	3599	2663	1852	1859	2794	1826	2805	2155	2471	2367
evm.TU.s_36.6134	3105	2973	2897	3708	3739	4737	2078	1927	2166	2141	2080	1687	2509	2849	3261	3410	4031	4491	2615	2786	3063	3068	2555	2471
evm.TU.s_36.6340	3	2	0	0	3	0	12	19	16	10	18	4	4	16	0	4	7	8	0	2	7	8	2	7
evm.TU.s_36.6341	0	0	0	0	0	0	7	0	8	0	6	3	6	0	0	0	8	0	0	0	10	0	5	6
evm.TU.s_36.6342	54	71	9	35	23	12	69	83	33	91	35	80	47	86	89	146	75	43	0	6	33	30	28	26
evm.TU.s_36.6343	7	15	7	0	28	13	50	53	12	15	22	0	63	39	80	86	125	183	131	163	30	75	78	142
evm.TU.s_36.6349	19	14	12	37	22	29	132	109	96	117	68	84	13	16	89	79	78	148	22	19	63	85	40	39
evm.TU.s_36.6352	0	0	0	0	0	1	0	0	0	1	0	0	0	0	0	0	0	0	0	0	0	0	0	0
evm.TU.s_36.6355	4	0	0	0	5	4	9	0	2	7	7	3	3	5	3	7	19	11	8	5	9	18	3	8
evm.TU.s_36.6390	22	16	22	16	29	29	23	30	17	22	15	0	31	28	14	6	11	13	21	28	44	38	12	42
evm.TU.s_36.6345	1059	710	851	452	911	772	516	321	716	481	536	474	584	421	473	267	656	469	515	244	579	364	435	296
evm.TU.s_36.6306	0	0	0	0	0	0	0	0	0	0	0	0	0	0	0	0	0	0	0	0	0	0	0	0
evm.TU.s_36.6309	0	0	0	0	0	0	0	0	0	0	0	0	0	0	0	0	0	0	0	0	0	0	0	0
evm.TU.s_36.6339	0	0	0	0	0	0	0	0	0	0	0	0	0	0	0	0	0	0	0	0	1	0	0	0
evm.TU.s_36.6291	850	1686	839	2051	1196	2435	1922	2027	2079	2853	2053	2264	825	1680	1568	1634	1750	2190	908	1901	1313	2429	584	1517
evm.TU.s_36.6292	1076	1056	1383	1133	1538	1562	1016	846	1163	1348	1154	1036	890	1060	992	990	1004	1177	1220	1127	1074	1101	1024	969
evm.TU.s_36.6301	5	12	9	3	26	0	0	0	2	0	5	0	8	4	0	0	3	2	7	1	10	3	2	6
evm.TU.s_36.6318	316	289	331	351	313	336	132	105	120	135	91	65	297	335	399	274	289	295	332	271	292	347	325	368
evm.TU.s_36.6319	455	419	619	207	567	279	332	200	331	280	356	276	397	346	845	763	352	494	334	220	520	375	485	474
evm.TU.s_36.6322	141	186	308	213	121	198	170	188	307	193	96	139	227	242	112	184	148	203	131	175	179	153	158	172
evm.TU.s_36.6323	46	50	27	51	14	11	67	117	58	113	33	91	159	305	158	255	143	225	27	81	67	110	21	29
evm.TU.s_36.6324	329	311	0	0	0	0	98	90	287	234	200	201	12	31	93	105	0	0	0	0	221	225	149	200
evm.TU.s_36.6447	1	2	0	0	0	0	0	0	0	5	0	0	0	0	0	0	0	0	1	1	2	1	1	1
evm.TU.s_36.6412	0	0	0	0	0	0	0	0	0	0	0	0	0	0	0	0	0	1	0	0	0	0	0	0
evm.TU.s_36.6399	20	10	0	0	14	16	8	0	0	9	6	12	25	20	43	21	34	31	0	0	0	0	0	0
evm.TU.s_36.6401	1319	1548	1690	1784	1654	2562	1969	1596	2450	3026	2249	2265	1690	1938	2282	2206	2900	3011	1947	1856	1805	2457	1618	1757
evm.TU.s_36.6405	2	0	0	0	0	0	1	0	0	2	0	0	1	0	0	0	0	0	0	4	7	0	0	0
evm.TU.s_36.6416	1766	2076	1289	1706	1645	2312	949	843	1611	2198	1315	1629	2009	2227	1884	1496	2120	1923	2757	1435	1487	1796	1294	641
evm.TU.s_36.6417	371	272	207	541	206	188	273	407	629	544	211	387	824	893	261	248	174	555	346	380	355	462	211	370
evm.TU.s_36.6426	2190	2734	5338	3030	3699	5324	5192	3357	10604	8480	5939	4903	2765	1933	4010	1674	1835	1850	1991	1406	1404	1030	2064	1620
evm.TU.s_36.6435	2682	3467	3404	4422	3402	5471	3232	3057	4177	4009	4000	3849	4008	5184	4129	4515	4402	4540	3881	4166	3516	5036	3457	4004
evm.TU.s_36.6547	642	521	574	484	842	668	651	516	477	634	528	334	448	461	653	453	576	498	591	444	552	541	595	520
evm.TU.s_36.6553	65	70	33	28	104	72	9	20	46	35	30	16	0	31	33	29	57	32	26	34	64	112	34	99
evm.TU.s_36.6573	5	5	9	14	0	0	0	0	22	8	13	25	18	19	58	53	14	23	9	15	5	3	0	34
evm.TU.s_36.6548	234	130	154	74	234	137	41	19	187	161	187	98	56	57	88	27	30	40	184	66	244	80	154	74
evm.TU.s_36.6549	1346	712	1413	1392	950	1945	568	589	701	556	544	474	1060	1827	2090	677	2048	897	1259	724	865	875	1086	891
evm.TU.s_36.6538	287	263	172	161	244	231	481	252	604	548	702	424	406	420	324	289	464	532	405	454	280	322	194	286
evm.TU.s_36.6539	1536	1149	1366	886	997	718	658	618	860	593	561	507	605	620	814	586	681	547	1008	537	1191	729	969	804
evm.TU.s_36.6574	167	180	135	154	163	182	293	134	187	194	215	162	166	178	176	213	244	244	245	179	238	176	161	130
evm.TU.s_36.6620	61	102	159	154	136	243	201	129	98	73	150	141	239	466	211	292	188	176	58	229	131	227	55	131
evm.TU.s_36.6627	231	142	185	128	160	192	120	55	160	144	119	131	92	75	80	112	98	118	105	100	104	132	75	88
evm.TU.s_36.6622	1602	1295	1406	1517	1293	1695	1453	1140	1309	1358	1172	1165	1228	1427	1355	1080	1641	1457	1748	1490	1480	1308	1049	1079
evm.TU.s_36.6629	10	4	18	20	3	3	13	8	8	19	9	7	1	4	18	21	9	13	2	2	39	31	18	35
evm.TU.s_36.6650	16	17	17	43	31	25	4	10	27	12	24	11	22	27	12	23	47	29	7	17	0	6	0	8
evm.TU.s_36.6651	15	20	20	49	28	27	10	27	29	19	29	19	63	31	28	39	28	29	7	13	13	32	9	4
evm.TU.s_36.6628	3162	2891	2670	2482	3186	3655	1919	1599	2598	2648	2092	1890	1907	2271	2683	2162	2614	2363	2563	1810	2278	2252	2550	2090
evm.TU.s_36.6652	369	367	391	543	477	556	393	230	454	393	382	321	406	320	444	503	585	597	273	368	410	415	333	350
evm.TU.s_36.6660	54	59	51	43	43	54	62	49	48	86	67	55	39	48	51	86	47	106	45	43	52	35	29	49
evm.TU.s_36.6661	82	48	27	42	139	64	65	67	16	55	46	57	25	55	60	44	84	185	36	78	192	229	51	80
evm.TU.s_36.6653	1790	1557	1622	1310	1672	2061	1674	1363	1223	1514	1198	1023	1319	1078	1398	1013	1543	1557	2020	1226	1631	1354	1965	1569
evm.TU.s_36.6453	0	0	0	0	0	13	0	0	0	0	0	0	0	0	0	0	0	0	0	0	0	0	0	0
evm.TU.s_36.6454	123	144	135	145	202	199	197	217	148	165	181	176	136	131	178	162	161	161	289	321	239	151	173	223
evm.TU.s_36.6467	0	0	0	0	0	0	0	0	0	0	0	0	0	0	0	0	0	0	0	0	0	0	0	0
evm.TU.s_36.6481	0	0	0	0	0	0	0	0	10	3	4	5	0	0	0	0	0	0	0	0	2	0	3	0
evm.TU.s_36.6521	0	0	0	0	0	0	0	0	0	0	0	0	0	0	0	0	0	0	0	0	0	0	0	0
evm.TU.s_36.6530	0	0	0	0	0	0	0	0	0	0	0	0	0	0	0	0	0	0	0	0	0	0	0	0
evm.TU.s_36.6462	3371	486	2062	201	2867	360	200	32	328	97	383	170	422	154	484	90	342	184	449	121	1169	136	419	100
evm.TU.s_36.6463	126	149	92	72	91	168	69	81	117	128	80	55	122	116	143	112	124	158	111	66	115	87	125	101
evm.TU.s_36.6464	881	889	1290	919	1105	1326	1333	1058	772	718	743	448	703	767	813	789	942	967	914	681	1055	625	1127	986
evm.TU.s_36.6466	257	200	213	223	179	198	132	110	294	288	245	226	112	109	334	248	211	247	243	148	237	242	174	193
evm.TU.s_36.6487	555	484	721	709	542	647	592	601	602	548	562	447	598	743	709	725	592	755	524	628	629	743	472	481
evm.TU.s_36.6488	760	766	685	597	662	748	785	541	732	727	555	492	490	535	700	630	682	605	964	644	710	719	786	806
evm.TU.s_36.6496	301	220	206	199	242	249	167	216	174	205	195	208	222	268	280	193	230	271	240	240	248	197	230	209
evm.TU.s_36.6497	755	732	926	847	1351	919	700	837	1581	1447	1053	1245	730	1025	813	660	925	794	1100	576	1313	947	608	443
evm.TU.s_36.6498	1315	1030	1172	1180	1236	1338	1143	974	1094	1054	993	810	853	922	1083	948	1284	1114	1021	1013	1240	1125	1025	949
evm.TU.s_36.6503	3012	2605	3177	2559	5013	4933	3195	2419	2249	2362	2418	2044	2913	2590	2990	2469	2659	2599	2736	2433	2770	1723	2122	2056
evm.TU.s_36.6504	660	512	609	679	370	483	515	456	621	456	447	308	427	462	275	180	59	93	432	301	521	414	151	118
evm.TU.s_36.6507	5928	5933	5162	4168	2519	2901	7149	4909	4739	4804	4272	3598	845	1074	2448	1566	4100	3570	3261	2175	3076	1880	3479	2646
evm.TU.s_36.6511	78	102	55	105	65	97	107	117	152	302	210	207	46	65	130	92	228	236	40	111	99	69	2	0
evm.TU.s_36.6528	362	474	214	259	184	219	453	358	687	784	563	807	241	355	394	364	355	474	207	300	159	249	210	269
evm.TU.s_36.6693	348	279	348	293	348	323	318	275	363	353	326	297	511	375	215	254	475	544	499	278	261	259	338	278
evm.TU.s_36.6694	1411	1260	816	1133	1223	1138	609	508	1619	1774	1827	2136	1703	1967	1278	1066	1691	1970	1139	1059	908	1063	847	798
evm.TU.s_36.6704	907	1049	713	771	876	1051	835	575	748	857	666	661	832	1189	783	727	945	1034	754	631	695	621	846	768
evm.TU.s_36.6678	0	0	0	0	1	2	0	0	0	2	0	0	5	1	1	0	2	1	0	2	2	2	1	0
evm.TU.s_36.6663	213	270	278	265	225	245	303	278	235	264	191	190	222	195	427	302	399	454	119	120	154	142	129	188
evm.TU.s_36.6666	240	224	217	239	246	248	245	188	285	277	345	253	260	254	304	231	316	297	335	283	412	300	249	239
evm.TU.s_36.6670	142	99	79	85	85	72	48	35	61	90	39	48	90	65	102	53	86	40	124	75	49	53	54	45
evm.TU.s_36.6671	12	27	30	8	19	13	33	14	10	15	16	12	12	26	16	12	69	26	36	40	19	24	19	29
evm.TU.s_36.6679	5	4	4	1	0	0	17	16	17	20	27	14	0	0	1	0	0	0	8	11	4	2	13	6
evm.TU.s_36.6683	247	122	192	253	212	499	56	73	132	109	98	132	74	177	181	25	255	107	245	144	87	208	102	59
evm.TU.s_36.6684	1	0	0	0	0	0	0	0	0	0	0	0	0	0	0	0	0	0	1	0	0	0	0	0
evm.TU.s_36.6686	1056	946	892	1087	1183	1203	1031	902	931	939	894	846	848	902	1108	747	983	1073	1090	979	1170	1231	981	1002
evm.TU.s_36.6687	6310	5475	5510	4839	5989	6070	4058	3568	4832	4838	4166	3958	4058	3574	3743	2581	4227	4511	4946	3674	5966	5409	5180	4671
evm.TU.s_36.6710	2003	1064	1658	895	2873	1491	1328	1012	1849	1728	2070	1345	1522	1359	1963	1278	2250	1751	3031	1730	2269	1557	2214	1301
evm.TU.s_36.6716	2813	1371	2102	1367	2584	1790	676	601	880	825	780	541	957	1061	1251	627	1662	759	2669	1171	1656	1033	2092	1173
evm.TU.s_36.6788	7	9	0	0	15	0	12	22	13	16	0	0	0	0	0	0	0	0	0	0	11	17	0	0
evm.TU.s_36.6789	14	3	8	0	0	0	20	18	11	12	0	0	9	5	21	9	8	0	0	0	17	7	0	0
evm.TU.s_36.6790	828	751	655	667	860	926	854	543	771	687	683	580	544	481	831	657	802	807	714	516	815	633	866	795
evm.TU.s_36.6801	0	0	0	0	0	0	2	2	29	13	15	15	4	0	2	0	4	1	3	0	4	0	0	0
evm.TU.s_36.6793	1084	975	778	1035	1103	1152	561	545	975	850	737	649	749	823	721	688	943	784	1129	912	854	847	545	548
evm.TU.s_36.6802	426	397	420	273	347	453	478	293	523	451	337	294	361	349	514	495	473	454	520	286	380	258	383	294
evm.TU.s_36.6733	0	0	0	0	0	0	0	0	0	0	0	0	0	0	0	1	0	0	0	0	0	0	0	0
evm.TU.s_36.6736	0	0	0	0	0	0	0	0	0	0	0	0	0	0	0	0	4	0	0	0	0	0	0	0
evm.TU.s_36.6782	0	0	0	0	0	5	0	0	10	5	5	0	4	4	3	0	0	0	6	8	0	6	4	0
evm.TU.s_36.6728	1228	685	1080	1201	1414	1316	1072	829	1203	1153	1006	916	623	694	1161	1248	1830	1787	1040	987	1609	1264	1110	1007
evm.TU.s_36.6729	515	473	407	339	445	547	350	356	455	503	405	350	264	293	493	415	407	402	433	331	421	372	288	417
evm.TU.s_36.6738	18660	15989	20715	15140	18583	22844	18957	14899	16524	15316	14315	11637	16534	14785	20634	17978	20226	18093	16278	13315	19977	12740	17896	18274
evm.TU.s_36.6739	59	87	49	219	152	330	78	117	93	121	122	146	154	158	350	115	256	222	94	86	41	83	10	37
evm.TU.s_36.6743	4492	3961	4389	3833	4802	5497	3647	3244	3899	4167	3403	3009	3530	3227	3957	2831	3814	4059	3887	2916	4306	3941	3962	3723
evm.TU.s_36.6753	1008	965	959	1003	1270	1304	1446	1052	1258	1336	1180	1117	835	868	1017	1005	857	1194	1017	859	1003	1151	1008	962
evm.TU.s_36.6760	734	813	774	650	896	955	493	386	575	610	490	373	499	367	593	459	457	535	533	401	557	423	450	584
evm.TU.s_36.6770	42	27	8	3	43	45	23	19	3	2	17	22	99	87	119	100	67	61	81	59	153	145	87	89
evm.TU.s_36.6771	13	21	7	4	50	70	45	21	1	4	78	51	84	128	166	134	13	13	40	40	119	108	115	76
evm.TU.s_36.6774	682	531	414	382	625	606	428	321	435	532	396	401	351	312	942	728	603	677	503	401	612	459	395	483
evm.TU.s_36.6786	301	218	326	200	332	293	201	158	296	225	169	193	168	124	217	206	225	242	263	236	218	162	277	267
evm.TU.s_36.6787	397	426	330	309	383	490	369	291	463	517	349	385	458	476	475	411	445	537	445	336	408	285	456	418
evm.TU.s_36.6942	1006	977	975	1155	1120	1215	797	674	1016	1190	927	1045	798	920	1029	940	1131	1047	1101	755	837	898	774	662
evm.TU.s_36.6943_evm.TU.s_36.6944	3116	2746	2810	2675	2944	2900	2352	1819	2884	2951	2354	2157	2921	2934	2839	2751	3028	2897	2763	2115	3074	2597	2571	2063
evm.TU.s_36.6951	555	574	521	535	633	704	617	408	532	573	432	421	409	376	425	375	578	487	489	407	476	565	517	404
evm.TU.s_36.6949	1371	1162	1487	1565	1556	1607	1077	983	1595	1668	1447	1298	1042	1620	1472	1169	1456	1527	1544	1371	1592	1538	1206	1085
evm.TU.s_36.6950	28	0	4	4	10	20	10	6	4	9	9	12	8	0	19	16	9	5	12	11	6	3	8	10
evm.TU.s_36.6952	1222	774	875	991	582	615	45	34	708	345	347	371	96	49	159	48	100	95	323	311	342	455	147	85
evm.TU.s_36.6953	709	802	846	1192	1066	1213	1021	768	1338	1559	1271	1208	990	1156	1228	1078	1399	1691	1234	1042	652	796	1055	982
evm.TU.s_36.6959	962	1014	1536	1140	1337	1746	865	682	1014	1063	894	854	895	1144	1097	992	1270	1041	1070	722	806	718	1339	877
evm.TU.s_36.6970	220	218	211	251	323	317	225	182	312	274	282	180	234	209	245	208	232	281	221	190	226	269	238	214
evm.TU.s_36.6960	1832	1286	1811	3386	2174	2614	1882	1995	3864	1730	1982	1799	2461	2873	1481	1555	1703	1734	2351	1698	2574	3021	1712	1600
evm.TU.s_36.6961	849	861	647	555	728	1129	539	484	1078	1060	935	820	1001	1320	1279	1211	988	1160	892	710	767	721	646	564
evm.TU.s_36.6962	346	279	289	410	387	421	477	387	453	432	403	386	382	492	450	483	421	465	382	323	300	323	294	282
evm.TU.s_36.6964	13	13	9	7	5	3	49	37	55	47	56	52	11	4	37	37	21	59	0	5	25	47	41	30
evm.TU.s_36.6965	2859	2646	2880	2607	2817	3141	2280	2097	1961	1947	1679	1553	2011	1862	1867	1670	1905	1983	2468	1985	2589	2513	2686	2388
evm.TU.s_36.6967	245	265	331	348	306	409	404	354	356	415	333	369	262	317	376	343	431	395	275	312	271	235	210	189
evm.TU.s_36.6968	592	364	414	642	563	599	470	356	715	566	621	531	674	721	619	628	729	835	604	515	653	626	472	406
evm.TU.s_36.6826	0	0	0	0	0	0	0	0	0	0	0	0	0	0	0	0	0	0	0	0	0	0	0	0
evm.TU.s_36.6837	0	0	0	0	0	0	0	0	0	0	0	0	0	0	0	0	0	0	0	0	0	0	0	0
evm.TU.s_36.6863	0	0	0	0	0	0	0	0	0	0	0	0	0	0	0	0	0	0	0	0	0	0	0	0
evm.TU.s_36.6890	22	39	0	16	18	30	20	61	0	17	22	17	12	18	58	47	105	107	17	21	28	55	9	22
evm.TU.s_36.6891	0	0	0	0	0	0	0	0	0	0	0	0	0	0	0	0	0	0	0	0	0	0	0	0
evm.TU.s_36.6901	0	0	0	0	0	0	0	0	0	0	0	0	0	0	0	0	0	0	0	0	1	0	0	0
evm.TU.s_36.6904	0	0	0	0	0	0	0	0	0	0	0	0	0	0	0	0	0	2	0	0	0	0	0	0
evm.TU.s_36.6906	0	8	5	3	3	0	0	0	0	1	1	0	0	2	2	0	0	0	0	0	0	0	0	0
evm.TU.s_36.6925	0	0	0	0	0	0	0	0	0	0	0	0	0	0	0	0	0	0	0	0	0	0	0	0
evm.TU.s_36.6927	0	0	3	0	0	0	0	0	0	0	0	0	0	0	0	0	0	0	0	0	0	0	0	0
evm.TU.s_36.6931	0	0	0	0	0	0	0	0	0	0	0	0	0	0	0	0	0	0	0	0	0	0	0	0
evm.TU.s_36.6932	0	0	0	0	0	0	0	0	0	0	0	0	0	0	0	0	0	0	0	0	0	0	0	0
evm.TU.s_36.6827	88	0	5	0	28	0	0	0	0	0	8	33	4	0	0	6	0	0	13	68	0	7	11	27
evm.TU.s_36.6834	41	27	24	39	38	32	0	0	0	0	0	0	0	0	26	35	47	22	0	15	24	0	0	0
evm.TU.s_36.6835	8	5	0	3	0	0	2	3	0	2	0	0	30	43	137	38	29	37	3	10	3	3	3	12
evm.TU.s_36.6836	634	670	677	597	699	919	571	463	571	614	501	472	532	629	540	527	580	615	624	526	477	695	589	616
evm.TU.s_36.6876	7606	11973	6709	11326	6656	12829	0	0	0	0	0	0	0	0	0	0	0	0	0	0	3269	2692	0	0
evm.TU.s_36.6887	63	80	50	50	55	44	87	89	97	54	66	85	70	109	97	94	76	91	0	0	88	94	60	47
evm.TU.s_36.6889	60912	126082	50487	89873	45972	100778	0	0	0	0	0	0	0	0	44	0	138	182	0	224	124241	108350	0	0
evm.TU.s_36.6893	183	141	102	139	178	228	162	166	185	201	218	167	143	185	190	217	296	200	189	109	261	195	168	142
evm.TU.s_36.6894	2	0	7	29	18	25	23	15	16	10	11	21	16	7	7	14	11	16	33	19	10	10	9	3
evm.TU.s_36.6896	59	48	52	63	76	88	97	83	76	108	118	83	68	52	61	93	89	92	53	45	112	76	54	59
evm.TU.s_36.6900	4	0	3	0	2	5	61	51	43	82	38	46	14	24	33	38	65	75	24	42	1	16	21	24
evm.TU.s_36.6905	5	7	13	6	2	2	259	211	68	167	127	97	49	97	99	116	233	202	77	167	8	21	54	168
evm.TU.s_36.6907	5	0	6	0	3	3	57	47	20	42	33	33	8	9	24	40	59	58	6	26	6	12	11	24
evm.TU.s_36.6928	14	11	4	2	20	14	3	0	4	5	9	7	13	9	17	3	1	2	47	20	1	0	5	0
evm.TU.s_36.6929	27	26	14	8	17	20	1	3	23	17	32	24	1	4	2	1	13	9	14	3	20	4	98	30
evm.TU.s_36.7035	168	125	193	221	130	168	491	276	186	202	172	201	209	176	180	132	151	153	212	194	233	212	137	98
evm.TU.s_36.7034	1138	855	965	958	1153	1119	925	903	1115	1123	1208	961	895	903	1134	1015	1299	1424	1321	1004	1361	1100	1172	956
evm.TU.s_36.7041	970	935	920	761	970	1013	1095	737	984	1388	1088	922	788	934	1097	1091	1424	1414	865	846	1168	876	948	827
evm.TU.s_36.7053	6	42	43	31	38	100	51	27	55	46	41	35	70	41	60	58	31	34	25	39	34	24	20	68
evm.TU.s_36.7060	4	7	8	12	17	36	7	7	19	24	0	11	30	19	41	29	14	26	0	0	0	14	0	0
evm.TU.s_36.7061	4	9	8	5	12	12	4	8	4	28	14	8	10	18	23	36	11	25	3	4	2	5	4	4
evm.TU.s_36.7059	18	11	40	47	10	39	10	12	22	44	33	27	25	14	22	11	33	37	0	6	9	10	12	0
evm.TU.s_36.7042	4290	3663	4477	5488	4023	5049	3769	3519	4636	4166	4239	3837	2998	3979	3712	3858	5024	5432	3859	3709	5515	5398	3114	3093
evm.TU.s_36.7079	18	21	52	13	20	53	26	19	80	62	38	16	105	57	66	72	67	82	39	34	53	66	36	34
evm.TU.s_36.7063	569	549	543	608	707	630	662	393	576	500	489	432	455	407	607	403	656	559	733	515	668	577	512	423
evm.TU.s_36.7062	2246	1553	2640	1744	6323	2567	1526	1177	2655	2611	2195	1630	2127	1816	2883	1565	1670	1619	1919	1273	3214	1843	2736	1582
evm.TU.s_36.7077	296	274	193	202	244	301	241	281	248	238	191	164	234	198	283	214	277	315	271	185	203	297	207	289
evm.TU.s_36.7080	649	626	560	540	684	951	1229	831	837	1172	773	725	499	661	2035	1429	4000	4506	682	705	779	595	893	721
evm.TU.s_36.6976	0	1	3	0	3	3	0	0	0	0	0	0	0	1	0	1	0	0	0	0	0	0	0	0
evm.TU.s_36.6981	0	0	0	0	0	0	0	0	0	0	0	0	0	0	1	2	0	0	5	1	4	4	9	3
evm.TU.s_36.6993	0	0	0	0	0	0	0	0	4	6	0	0	9	20	0	0	0	0	1	0	0	0	0	0
evm.TU.s_36.7004	0	0	0	0	0	0	38	18	16	16	0	0	20	34	43	50	45	38	39	49	50	33	15	13
evm.TU.s_36.7014	0	0	0	0	0	0	12	31	20	15	16	17	0	0	0	0	0	0	6	1	0	8	0	0
evm.TU.s_36.7021	0	0	0	0	0	0	8	19	16	5	4	3	0	0	0	0	0	0	0	2	0	0	0	0
evm.TU.s_36.6972	1257	1033	1316	1217	1324	1233	1371	1122	1186	1254	1039	1038	954	1039	1124	974	1386	1432	1388	1111	1275	1171	1023	1068
evm.TU.s_36.6979	5664	6333	4946	4760	6328	7323	4249	3129	7289	7601	5574	4718	5126	6336	7300	6695	6454	5588	4881	3850	5410	5468	5511	4743
evm.TU.s_36.6980	566	627	542	538	671	799	799	635	482	627	394	391	418	454	686	593	900	824	573	540	613	391	590	546
evm.TU.s_36.6989	234	123	332	333	795	205	9	1	68	74	14	35	0	0	1	0	1	3	38	22	81	138	248	77
evm.TU.s_36.6990	3414	2658	2391	2108	5371	2902	821	623	1063	1005	866	689	946	969	1305	813	1717	1385	1673	706	2881	1700	2305	645
evm.TU.s_36.6991	38	37	82	120	27	76	112	47	82	76	75	50	119	124	73	80	141	113	11	79	31	67	33	54
evm.TU.s_36.6996	133	160	160	158	122	190	187	102	138	185	129	144	191	146	256	184	247	211	155	133	174	178	202	152
evm.TU.s_36.7000	4967	3744	4679	3020	3493	3737	1419	1068	2589	2717	2243	1933	2405	2699	2986	2378	2868	2608	5247	2762	2983	3351	5080	2144
evm.TU.s_36.7003	278	413	221	938	164	252	479	461	1410	1554	1075	1753	1001	1786	571	775	248	411	764	1092	245	641	128	176
evm.TU.s_36.7015	1588	1424	1308	1223	1578	1480	768	732	1254	1206	1084	910	1005	1096	1211	871	1333	1173	1306	944	1089	1175	821	591
evm.TU.s_36.7026	75	50	66	71	72	101	32	56	111	125	95	48	30	70	37	40	60	39	63	47	17	20	50	41
evm.TU.s_36.7027	36	53	55	63	42	53	30	40	73	50	73	45	38	47	48	23	39	48	47	63	20	38	40	62
evm.TU.s_36.7028	487	551	551	644	496	762	772	504	564	726	538	513	507	591	523	589	781	796	580	502	661	492	633	697
evm.TU.s_36.7029	2107	1560	3603	2403	5369	4440	6180	4024	4428	4304	4860	3237	1998	1794	7602	8501	3941	5422	4515	3757	7284	4055	4425	2608
evm.TU.s_36.7031	6007	7047	7463	6940	13475	13277	24205	11207	29254	14888	16513	10636	10785	7289	34809	33488	30656	44126	9668	15111	14443	20416	15786	18409
evm.TU.s_36.7095	43	5	0	19	120	108	110	151	0	0	0	0	85	75	262	148	345	399	40	47	62	45	20	32
evm.TU.s_36.7087	1232	1317	1425	1619	1708	2094	1513	1376	1735	2091	1667	1767	1617	2176	1688	1856	2022	2271	1446	1387	1617	1888	1471	1446
evm.TU.s_36.7104	193	247	149	270	48	134	69	60	44	29	35	86	13	13	86	84	51	58	96	109	54	32	118	129
evm.TU.s_36.7119	0	13	22	28	3	12	0	0	31	0	30	21	9	8	8	9	16	0	13	13	0	0	0	6
evm.TU.s_36.7120	22	7	28	32	21	13	24	29	20	26	22	0	15	31	9	14	16	14	42	31	12	9	0	7
evm.TU.s_36.7121	135	74	162	195	239	200	67	59	128	121	113	119	90	69	50	29	99	79	147	170	74	47	72	59
evm.TU.s_36.7096	2058	1627	2092	1926	2210	2360	1380	1178	1402	1428	1306	1167	1496	1601	1645	1299	1853	1738	1985	1326	1707	1706	1850	1355
evm.TU.s_36.7109	672	503	833	805	769	929	638	469	775	729	796	674	717	769	889	849	736	947	769	658	777	684	583	619
evm.TU.s_36.7108	65	49	42	10	33	9	37	12	13	9	1	16	116	134	33	54	34	5	15	0	26	16	13	6
evm.TU.s_36.7125	91	124	97	115	151	201	128	102	210	205	164	144	126	136	164	148	114	169	123	96	144	138	117	95
evm.TU.s_36.7122	419	476	448	450	647	768	519	579	643	661	479	527	826	856	1130	946	742	841	608	394	519	488	463	436
evm.TU.s_36.7126	582	540	560	528	575	661	483	301	503	702	434	492	489	503	505	432	633	615	698	516	490	478	447	365
evm.TU.s_36.7139	1303	1074	898	589	1301	1351	971	1029	1171	1101	1061	807	777	907	1825	1019	1571	1775	1002	634	1185	984	888	818
evm.TU.s_36.7140	614	600	651	485	682	637	596	564	475	542	485	473	531	469	848	573	704	691	642	671	746	625	512	722
evm.TU.s_36.7142	0	0	1	0	0	0	0	0	0	0	0	0	0	0	0	0	0	0	1	0	0	0	0	0
evm.TU.s_36.7141	25	35	39	73	53	124	104	95	147	254	128	153	29	59	117	120	213	233	23	71	123	159	32	62
evm.TU.s_36.7143	5017	4712	5395	5044	5452	6914	5225	4124	5202	4800	4484	3974	5319	5262	4963	4956	5111	5092	4739	3962	5125	5194	4575	4888
evm.TU.s_36.7180	24	20	15	11	0	14	7	3	16	14	6	14	16	10	0	11	29	17	0	0	9	0	13	0
evm.TU.s_36.7181	7	0	10	5	0	5	0	0	14	8	17	9	12	0	0	1	4	7	0	2	10	0	0	2
evm.TU.s_36.7182	136	83	177	180	234	220	55	66	192	175	203	214	144	123	138	143	127	137	136	78	260	177	112	56
evm.TU.s_36.7155	0	5	0	4	0	0	0	0	0	0	0	0	0	0	0	0	0	0	0	0	0	0	0	0
evm.TU.s_36.7168	0	0	0	0	0	0	0	0	2	0	0	0	0	0	0	0	0	0	0	0	9	0	0	0
evm.TU.s_36.7169	0	0	0	0	0	0	0	0	0	0	0	0	0	0	0	0	0	0	0	0	0	0	0	0
evm.TU.s_36.7153	933	1214	651	1374	1465	2244	1086	1214	2272	1793	2070	1710	2794	4081	2185	1835	3093	3444	2245	1912	1283	1298	579	735
evm.TU.s_36.7156	950	1113	1034	1377	1262	1411	1163	927	858	966	916	808	854	937	1172	1164	1259	1527	1050	999	992	1122	827	952
evm.TU.s_36.7157	465	443	637	521	499	580	765	521	575	667	617	558	461	459	637	574	686	859	603	520	560	553	464	520
evm.TU.s_36.7188	100	77	81	133	78	124	28	80	79	73	59	88	36	94	186	25	124	58	155	102	43	149	56	46
evm.TU.s_36.7189	225	158	161	169	176	181	241	165	257	266	213	264	224	226	277	208	264	303	241	231	201	194	100	121
evm.TU.s_36.7187	2316	1925	2245	2397	2739	3047	2179	1520	2366	2516	2168	1942	1665	1988	2242	1765	2422	1967	2465	2136	2093	2219	1928	1738
evm.TU.s_36.7190	608	425	471	543	559	463	423	295	984	715	711	738	763	1015	460	459	651	767	853	678	482	585	396	395
evm.TU.s_36.7194	830	738	783	744	958	926	650	530	792	816	635	658	747	884	916	530	944	839	950	602	885	627	776	580
evm.TU.s_36.7195	298	360	367	386	419	511	324	238	516	485	379	258	307	398	387	306	417	435	370	338	430	337	353	339
evm.TU.s_36.7213	0	0	0	0	2	0	26	24	0	0	0	0	0	0	0	2	0	0	22	32	19	11	58	41
evm.TU.s_36.7196	553	363	429	476	340	453	189	211	378	274	210	141	637	866	354	264	475	482	556	350	533	576	395	277
evm.TU.s_36.7215	8	21	11	15	11	14	6	4	10	8	13	12	14	19	27	15	18	18	0	8	21	9	15	26
evm.TU.s_36.7216	737	992	752	836	832	1534	2188	1111	1378	2216	1701	1700	647	900	1611	1742	1950	2736	813	1814	1103	1058	997	1381
evm.TU.s_36.7225	298	245	214	233	360	345	209	221	412	485	362	407	374	332	283	276	264	320	372	270	325	319	269	210
evm.TU.s_36.7230	592	545	552	619	728	854	1024	886	938	1135	822	866	388	576	1101	718	1852	1835	800	592	710	665	543	545
evm.TU.s_36.7249	243	311	131	96	161	144	85	44	633	623	338	423	92	103	259	146	74	95	160	174	164	136	25	52
evm.TU.s_36.7250	202	235	106	153	93	136	245	213	262	245	157	162	0	0	144	99	0	0	0	0	4	0	0	0
evm.TU.s_36.7227	409	388	441	371	470	549	354	178	409	427	366	305	333	504	398	379	387	392	525	420	377	445	345	344
evm.TU.s_36.7228	714	728	569	737	1019	1209	496	414	904	918	742	664	433	651	2004	1379	3386	2830	1178	1158	1086	838	363	304
evm.TU.s_36.7229	1146	1196	999	1041	1515	1263	813	637	969	834	814	756	634	538	1882	1562	3435	3639	1454	1423	1308	1169	510	606
evm.TU.s_36.7264	578	396	574	625	931	945	443	423	543	590	419	396	548	502	397	357	550	579	544	557	748	669	586	453
evm.TU.s_36.7265	3114	561	1628	584	1592	475	3	0	282	191	397	152	141	73	0	12	325	280	9	17	987	622	180	131
evm.TU.s_36.7266	36	0	25	54	52	45	16	22	37	32	27	28	27	36	38	33	42	63	43	38	78	64	26	30
evm.TU.s_36.7268	5740	4894	4979	8077	5681	6413	1623	1602	3515	4045	3143	3113	3424	4211	4166	4465	4956	7271	5335	4266	9696	8718	3759	3663
evm.TU.s_36.7279	987	1094	820	1012	1441	1507	1101	622	1385	1749	1244	910	1230	1927	1793	1524	1823	1553	814	579	987	759	1030	775
evm.TU.s_36.7287	215	85	120	53	252	107	86	44	178	89	109	59	129	134	84	38	36	56	102	70	146	80	87	44
evm.TU.s_36.7280	886	317	644	302	1637	459	450	289	518	370	349	258	251	266	241	114	148	157	1370	435	1750	552	647	264
evm.TU.s_36.7298	6	3	3	4	2	12	1	0	12	25	7	8	3	7	3	3	2	0	0	2	2	4	5	5
evm.TU.s_36.7326	6	3	3	4	2	12	1	0	12	25	7	8	3	7	3	3	2	0	0	2	2	4	4	5
evm.TU.s_36.7288	865	588	881	713	933	888	869	575	740	770	842	595	658	710	779	682	875	1004	1044	701	926	955	717	493
evm.TU.s_36.7278	17341	13797	13329	11958	19583	20184	10015	5593	14929	16143	17004	11553	9864	11342	16890	13029	24062	19807	22946	13882	16148	12248	15641	10616
evm.TU.s_36.7330	4	0	0	0	0	0	0	5	0	6	3	0	0	0	0	0	0	0	0	0	10	0	0	0
evm.TU.s_36.7331	23	18	41	40	16	28	18	14	13	26	26	25	9	15	22	17	39	35	15	31	27	42	13	0
evm.TU.s_36.7332	1042	989	979	896	1381	1574	630	572	742	929	662	786	871	1119	1021	794	1280	1430	1014	765	1118	1089	1304	1053
evm.TU.s_36.7376	85	87	23	18	198	216	4	0	0	3	0	0	5	8	90	86	9	8	0	5	3	0	16	14
evm.TU.s_36.7369	293	346	11	0	438	551	0	0	10	21	19	14	0	0	208	146	0	0	0	0	0	0	0	0
evm.TU.s_36.7370	48	40	0	0	39	90	0	0	0	0	0	0	0	0	11	8	0	0	0	0	0	0	0	0
evm.TU.s_36.7371	17	38	0	0	33	59	0	0	0	0	0	0	0	0	10	11	0	0	0	0	0	0	0	0
evm.TU.s_36.7329	18101	19264	11218	23941	18516	18171	14928	9784	34011	36115	31151	24718	3407	6017	23247	16744	20255	25272	16158	17026	23469	23009	22818	19248
evm.TU.s_36.7398	27	96	37	27	62	58	6	8	3	10	14	19	0	8	10	16	44	28	29	37	7	35	19	9
evm.TU.s_36.7382	89	83	183	147	108	172	116	85	135	101	86	83	50	62	117	44	100	84	85	76	52	63	66	66
evm.TU.s_36.7383	90	108	129	159	155	195	87	61	198	134	121	151	115	108	106	133	163	110	134	102	92	97	83	83
evm.TU.s_36.7390	427	510	676	730	204	369	103	144	167	129	151	188	382	565	99	87	37	8	560	465	313	573	279	348
evm.TU.s_36.7391	325	362	628	618	184	284	148	106	112	110	112	152	341	344	93	53	7	15	357	211	185	339	190	245
evm.TU.s_36.7340	0	4	0	0	0	0	0	0	6	0	0	0	0	0	0	0	0	0	0	0	0	0	0	0
evm.TU.s_36.7356	0	0	0	0	0	0	0	0	0	0	0	0	0	0	0	0	0	0	0	0	0	0	0	0
evm.TU.s_36.7358	757	414	577	505	1013	435	690	339	705	659	620	689	1124	823	1122	773	1450	1341	2107	1453	1001	1183	446	400
evm.TU.s_36.7338	37	58	74	46	63	50	49	26	44	61	42	46	54	50	52	44	71	46	78	43	70	65	54	67
evm.TU.s_36.7339	102	91	189	103	132	142	160	115	165	155	132	138	130	126	121	117	163	216	184	136	129	155	162	141
evm.TU.s_36.7341	21	6	25	16	9	16	13	14	8	9	9	15	9	7	9	3	16	9	10	15	0	12	4	12
evm.TU.s_36.7345	13	5	12	14	14	12	21	16	34	19	0	14	11	5	14	10	14	31	17	0	12	5	8	21
evm.TU.s_36.7359	52	77	108	95	64	73	35	29	36	49	38	30	32	39	60	27	29	69	44	42	11	20	64	43
evm.TU.s_36.7360	775	831	728	861	813	833	740	600	673	732	589	518	587	466	710	576	718	849	958	848	840	861	872	887
evm.TU.s_36.7367	111	132	118	127	73	121	0	0	0	0	0	0	0	0	94	44	0	0	0	0	0	0	0	0
evm.TU.s_36.7401	0	0	0	0	4	1	0	0	1	4	1	1	0	2	1	0	0	0	0	0	0	0	0	0
evm.TU.s_36.7402	0	0	0	0	3	3	0	0	1	4	1	1	0	7	1	0	1	0	0	0	0	0	0	0
evm.TU.s_36.7403	0	0	0	0	3	0	0	0	1	1	1	0	0	2	1	0	0	0	0	0	0	0	0	0
evm.TU.s_36.7399	1853	1659	2039	1670	1911	1651	1650	1240	1635	1488	1335	1124	1063	894	1728	1188	1760	1749	1761	1466	2027	1214	1888	1944
evm.TU.s_36.7400	72	72	105	112	117	100	52	30	12	26	17	20	36	25	45	41	29	37	17	25	15	8	13	9
evm.TU.s_36.7418	10	10	38	23	0	0	32	16	41	17	20	9	11	13	4	9	8	20	15	17	9	12	22	5
evm.TU.s_36.7415	2101	2008	1943	2049	2068	2515	1940	1439	2035	2307	1882	1742	1516	1603	2229	1996	2116	2452	1814	1934	1907	1707	1803	1824
evm.TU.s_36.7417	179	201	200	284	127	166	327	300	326	259	256	254	310	381	428	376	580	747	633	394	426	441	386	454
evm.TU.s_36.7428	15	33	54	34	0	0	17	6	19	10	1	4	8	14	13	15	8	16	3	0	6	0	5	0
evm.TU.s_36.7429	533	521	683	652	541	717	639	554	717	504	455	494	399	434	383	612	448	529	491	553	959	784	322	526
evm.TU.s_36.7578	623	455	602	525	695	789	718	549	904	990	790	730	646	789	669	663	718	803	692	521	706	747	562	401
evm.TU.s_36.7579	191	228	239	170	273	285	289	260	177	213	256	151	162	139	253	188	307	273	232	152	284	87	296	310
evm.TU.s_36.7580	182	226	170	139	189	181	265	191	173	201	149	129	143	141	215	153	253	238	191	141	152	145	192	190
evm.TU.s_36.7583	183	202	198	223	230	258	296	268	165	273	195	121	124	126	266	204	278	315	212	114	229	129	168	164
evm.TU.s_36.7584	535	455	522	584	760	735	601	323	601	624	485	488	543	693	661	548	671	694	673	544	611	596	580	433
evm.TU.s_36.7585	326	370	286	286	326	263	338	209	282	352	196	245	173	256	231	195	256	338	347	217	322	248	313	362
evm.TU.s_36.7530	0	0	0	0	0	0	0	0	0	0	0	0	0	0	0	0	0	0	0	0	0	0	0	0
evm.TU.s_36.7535	0	0	0	0	0	0	0	0	0	0	0	2	0	0	0	0	0	0	0	0	0	0	0	0
evm.TU.s_36.7541	0	0	0	0	0	0	0	0	0	0	0	0	0	0	0	0	0	0	0	0	0	0	0	0
evm.TU.s_36.7543	0	0	0	0	0	0	0	0	0	0	0	0	0	0	0	0	0	0	0	0	0	0	0	0
evm.TU.s_36.7547	0	0	0	0	0	0	0	0	0	0	0	0	0	0	0	0	0	0	0	0	0	0	0	0
evm.TU.s_36.7548	0	0	0	0	0	0	0	0	0	0	0	0	0	0	0	0	0	0	0	0	0	0	0	0
evm.TU.s_36.7557	0	0	0	0	0	0	0	0	0	0	0	0	0	0	0	0	0	0	0	0	0	0	0	0
evm.TU.s_36.7561	0	10	10	0	0	0	0	0	0	0	0	0	5	2	0	0	0	0	0	0	0	0	0	0
evm.TU.s_36.7563	0	0	0	0	0	0	0	0	0	0	0	0	0	0	0	0	0	0	0	0	0	0	0	0
evm.TU.s_36.7532	830	652	812	641	938	800	754	522	740	755	638	519	646	817	832	503	876	601	1674	1017	813	696	769	715
evm.TU.s_36.7540	436	353	357	275	338	447	275	137	458	523	407	284	340	429	489	323	456	353	352	212	472	348	421	305
evm.TU.s_36.7550	49	75	77	115	51	80	45	49	54	83	142	85	18	42	61	52	66	119	98	141	40	106	28	38
evm.TU.s_36.7562	11	25	0	0	0	0	0	0	7	0	0	0	19	0	6	0	32	0	9	12	6	0	9	3
evm.TU.s_36.7574	15	33	41	53	77	25	24	19	23	32	44	30	34	77	40	34	27	29	36	26	14	51	9	19
evm.TU.s_36.7615	57	83	25	32	32	81	10	15	64	90	64	56	45	73	50	28	76	27	70	28	25	62	47	9
evm.TU.s_36.7614	117	107	108	111	141	138	217	171	277	307	176	207	135	144	189	164	205	171	172	206	230	194	228	199
evm.TU.s_36.7628	4	0	184	308	8	5	456	447	865	1051	646	641	638	1400	1430	1299	934	1526	5701	2991	7416	4663	2640	941
evm.TU.s_36.7637	0	0	0	0	0	3	0	0	0	0	0	2	0	0	3	0	3	0	0	0	0	2	0	0
evm.TU.s_36.7640	0	0	0	0	0	3	0	0	0	0	0	2	0	0	3	0	3	0	0	0	0	2	0	0
evm.TU.s_36.7650	7	5	12	12	2	9	0	12	8	4	8	19	0	0	10	30	23	27	19	41	24	35	18	0
evm.TU.s_36.7636	178	258	149	161	164	169	327	298	240	423	304	265	207	210	320	458	259	356	123	216	231	248	150	171
evm.TU.s_36.7649	0	0	0	0	0	0	0	0	0	0	0	0	0	0	0	0	0	0	0	4	0	7	0	0
evm.TU.s_36.7605	0	0	0	0	0	0	0	0	0	0	0	0	0	0	0	0	0	0	0	0	0	0	0	0
evm.TU.s_36.7588	909	1008	730	738	2099	1139	1716	1709	3678	4330	3608	3152	872	1279	1870	1721	1783	1800	1969	2282	3588	3147	2233	1380
evm.TU.s_36.7606	46	44	23	33	39	26	49	33	155	158	99	103	23	56	43	30	64	35	65	95	141	125	119	43
evm.TU.s_36.7607	71	61	47	41	36	24	27	44	49	41	53	49	35	69	58	54	74	77	11	10	13	14	13	6
evm.TU.s_36.7608	134	141	148	119	45	29	60	85	6	0	8	0	67	86	121	118	153	174	3	0	0	8	0	0
evm.TU.s_36.7634	601	750	698	861	1281	1247	623	422	856	1043	938	702	357	569	1209	1323	738	789	1198	701	1037	892	662	444
evm.TU.s_36.7635	550	572	556	516	465	522	661	425	737	889	729	647	580	583	684	569	738	714	746	559	729	805	617	673
evm.TU.s_36.7656	284	285	355	218	341	281	193	189	259	240	150	189	383	443	295	350	422	392	610	294	327	257	376	302
evm.TU.s_36.7666	126	143	115	92	132	160	121	110	157	159	93	104	191	155	299	273	162	151	142	169	58	89	65	132
evm.TU.s_36.7667	1645	1612	1249	1406	1802	1814	1107	780	1553	1492	1263	1397	1441	1555	1438	1040	1319	1467	1631	1167	1403	1437	1196	1003
evm.TU.s_36.7668	872	774	815	758	854	855	709	407	1108	1197	1012	901	735	814	647	524	1056	1039	884	715	656	525	590	554
evm.TU.s_36.7703	0	8	0	0	4	0	5	0	0	0	0	8	0	0	0	0	0	0	0	0	0	0	0	0
evm.TU.s_36.7695	163	142	174	164	216	163	120	168	169	169	152	147	104	155	197	147	186	198	193	138	222	150	193	169
evm.TU.s_36.7705	147	107	108	118	147	189	131	90	176	191	182	137	163	151	177	191	178	202	120	136	140	204	116	195
evm.TU.s_36.7706	1785	1302	1502	1513	1620	1718	1100	804	1683	1377	1075	1227	1396	1421	1439	1091	1311	1186	1570	989	1341	1637	1473	1155
evm.TU.s_36.7709	648	533	724	685	735	823	554	451	475	499	453	402	445	474	456	445	623	589	724	575	495	586	593	620
evm.TU.s_36.7436	0	0	0	0	0	2	0	0	0	0	0	1	0	0	0	0	0	0	0	0	0	0	0	0
evm.TU.s_36.7449	0	0	28	46	14	63	20	33	0	0	0	0	24	45	42	78	35	63	0	0	0	0	0	0
evm.TU.s_36.7472	0	0	0	0	1	0	0	0	0	0	0	0	0	0	0	0	0	0	0	0	0	0	0	0
evm.TU.s_36.7496	0	0	0	0	0	0	0	0	5	10	0	9	23	42	15	31	0	0	0	0	0	0	0	0
evm.TU.s_36.7505	0	0	3	0	9	4	0	0	0	2	0	0	0	0	0	0	5	9	0	0	3	0	0	0
evm.TU.s_36.7510	0	0	0	0	0	0	0	0	0	0	0	0	0	0	0	0	0	0	0	0	0	0	0	0
evm.TU.s_36.7444	1370	1249	1129	1030	1153	1491	897	594	1355	1332	1045	906	862	1083	1233	963	1360	1158	1294	775	1149	1022	1294	968
evm.TU.s_36.7445	345	408	402	358	419	448	560	347	449	404	361	311	240	247	316	269	392	380	396	353	443	410	472	405
evm.TU.s_36.7448	21	24	0	3	12	32	0	0	17	61	32	28	7	17	3	6	0	8	13	44	0	0	30	34
evm.TU.s_36.7454	2	3	0	0	0	3	4	0	3	16	14	2	2	4	2	2	0	1	2	0	0	0	1	0
evm.TU.s_36.7455	2992	2429	2968	2611	2891	3577	2672	2287	2859	2604	2356	2144	2125	2337	2625	2179	2552	2584	3237	2442	2640	2524	2822	2714
evm.TU.s_36.7457	27	51	5	9	216	277	163	154	104	59	105	60	275	218	22	27	15	84	94	148	212	234	128	120
evm.TU.s_36.7458	258	222	296	272	874	393	573	346	595	440	897	360	798	252	1416	554	1014	1073	2130	661	2387	4457	2718	873
evm.TU.s_36.7459	196	209	175	230	217	276	307	217	277	347	325	268	247	245	245	285	223	287	285	197	216	209	198	237
evm.TU.s_36.7462	1402	1377	1249	1438	1582	1679	1270	1123	1442	1578	1383	1333	1190	1449	1259	1162	1504	1596	1630	1170	1494	1526	1356	1030
evm.TU.s_36.7463	84	81	86	84	161	136	59	39	203	197	217	182	33	49	47	5	52	67	110	75	42	34	45	42
evm.TU.s_36.7464	208	241	89	169	253	421	415	498	220	458	295	423	198	240	286	267	290	372	264	382	387	387	173	260
evm.TU.s_36.7465	24664	11034	17287	8054	22370	10358	3769	1810	6796	5597	6073	3872	9128	5871	8805	4440	6782	4406	11836	4567	13815	6411	11495	4607
evm.TU.s_36.7466	960	959	1342	1135	1407	1655	1042	943	1086	1038	985	1029	927	942	1097	911	1003	951	1177	940	1127	995	1169	1122
evm.TU.s_36.7487	4	16	5	0	13	0	0	7	0	0	14	0	0	35	9	11	46	30	109	98	62	48	44	43
evm.TU.s_36.7488	3013	2679	2874	3062	3188	3556	2234	1901	1988	2058	2038	1501	1478	1392	2221	1859	2220	2124	1994	1493	1922	2005	1764	1509
evm.TU.s_36.7497	24084	21676	25308	24774	23964	28012	22874	20127	25675	25656	23567	21057	25315	24530	20410	19645	24134	26124	25985	22793	28280	25274	25321	26520
evm.TU.s_36.7509	1296	956	1296	1014	1379	1532	1523	1253	1660	1772	1578	1441	915	952	609	510	1368	1269	1570	1256	1704	1739	1581	1422
evm.TU.s_36.7512	7	6	5	11	11	5	5	0	0	9	6	6	7	7	5	3	11	18	5	3	14	7	3	0
evm.TU.s_36.7513	88	61	58	87	45	68	90	107	131	243	81	149	47	121	69	56	113	112	81	77	114	159	89	61
evm.TU.s_36.7514	1279	1065	1447	1274	1146	951	972	872	1383	1306	1302	1187	972	1160	1013	903	866	1163	1533	992	1272	1341	1177	842
evm.TU.s_36.7722	340	162	151	171	451	127	1035	413	1114	400	651	235	3274	1799	213	94	334	282	146	48	269	99	84	120
evm.TU.s_36.7723	394	244	117	112	21	0	57	18	20	14	30	0	73	59	7	7	0	0	7	0	11	0	3	0
evm.TU.s_36.7724	415	180	138	115	345	67	150	61	123	24	46	27	592	324	43	24	27	43	37	15	104	32	41	88
evm.TU.s_36.7713	4186	3278	3512	2863	3767	3621	2854	2204	3666	3671	3027	2722	2565	2716	3242	2412	3276	3264	3624	2529	3641	3257	4165	3115
evm.TU.s_36.7719	58	63	70	85	60	78	53	44	91	104	71	66	69	79	75	83	76	58	95	109	76	95	90	72
evm.TU.s_36.7720	873	715	687	734	826	734	628	478	776	761	588	544	671	688	727	649	1069	1181	724	587	687	697	718	638
evm.TU.s_36.7721	6911	6411	6104	7256	7438	7064	8112	5870	7690	8357	7917	6677	6354	6243	7395	6296	8823	10156	6991	6631	8102	7548	6086	5623
evm.TU.s_36.7726	2707	2402	2476	2589	2792	3160	2262	1823	1402	1612	1314	1273	1930	2792	2570	2479	2961	3426	2868	2154	2058	2301	2763	2310
evm.TU.s_36.7735	20	14	29	15	0	14	0	4	6	3	0	0	0	0	4	0	9	2	41	34	10	11	34	14
evm.TU.s_36.7736	0	0	0	0	0	0	0	0	0	0	0	0	0	0	0	0	0	0	0	0	0	0	0	0
evm.TU.s_36.7748	0	0	0	0	0	0	0	0	0	0	0	0	0	0	0	0	0	0	0	0	0	0	0	0
evm.TU.s_36.7758	0	0	0	0	0	0	0	1	0	1	1	0	1	1	0	0	0	0	0	0	0	0	0	0
evm.TU.s_36.7762	0	0	0	0	0	0	0	0	0	0	0	0	0	0	0	0	0	0	0	0	0	0	0	0
evm.TU.s_36.7738	1123	1182	1095	1273	1069	1416	1784	1338	1698	1624	1397	1375	1293	1507	1511	1581	1545	1722	1270	1243	1268	1102	1026	1423
evm.TU.s_36.7743	127	113	112	80	163	145	126	71	65	52	69	35	74	76	122	95	107	79	89	68	124	110	91	75
evm.TU.s_36.7779	3545	3442	3396	2975	3923	4308	4504	3799	3408	3994	3537	3406	3438	3045	4060	3541	3859	4724	4231	3960	3693	3291	3767	3590
evm.TU.s_36.7787	0	0	0	0	0	0	0	0	0	0	0	0	0	0	0	0	0	0	0	0	0	0	0	0
evm.TU.s_36.7806	0	0	0	0	0	0	0	0	0	0	0	0	0	0	0	0	0	0	0	0	0	0	0	0
evm.TU.s_36.7786	253	197	300	299	255	375	250	264	389	324	306	323	224	353	332	288	372	345	336	366	276	317	203	380
evm.TU.s_36.7788	2	18	9	10	4	0	8	12	1	11	8	0	6	2	3	7	7	6	0	0	1	4	0	3
evm.TU.s_36.7789	412	321	402	367	368	484	372	305	613	539	586	509	431	588	562	470	666	786	304	378	365	400	247	265
evm.TU.s_36.7795	435	461	578	541	469	609	839	512	453	601	496	352	304	351	650	576	812	862	468	443	549	420	583	510
evm.TU.s_36.7809	1611	1346	1216	1325	1781	1527	1370	1103	1077	1228	1080	925	918	888	1124	961	1387	1329	1359	1007	1400	1191	1293	1330
evm.TU.s_36.7820	1533	1359	1432	1269	1706	1712	1537	1177	1666	1661	1549	1299	1658	1511	1762	1453	1778	2017	1525	1345	1452	1633	1550	1495
evm.TU.s_36.7899	203	290	234	294	238	500	569	349	223	180	173	260	235	304	249	478	446	515	329	450	291	265	212	439
evm.TU.s_36.7906	89	126	94	130	117	144	374	287	264	355	319	245	98	141	278	316	324	494	76	168	138	180	95	108
evm.TU.s_36.7901	244	262	200	307	352	296	301	279	359	389	334	366	287	346	212	205	275	245	337	289	298	275	209	228
evm.TU.s_36.7902	370	513	297	490	443	556	1243	855	1081	1656	1080	994	435	565	978	1226	1477	1831	330	624	576	742	355	502
evm.TU.s_36.7909	1654	1819	2001	2133	2029	2491	3474	2099	1858	3209	2663	2101	1616	2076	2173	2074	2951	3219	2415	2192	2213	2116	2236	2263
evm.TU.s_36.7910	1126	931	815	812	1148	949	722	630	945	1040	886	818	645	756	1028	687	912	938	842	728	1078	895	783	689
evm.TU.s_36.7913	12	20	11	11	9	3	71	16	77	44	46	28	67	20	19	21	12	24	18	18	25	6	26	14
evm.TU.s_36.7912	18	36	3	22	28	27	0	0	4	9	0	4	19	19	26	34	7	21	6	3	5	15	3	0
evm.TU.s_36.7911	550	446	484	502	577	543	361	368	446	373	359	332	610	535	425	349	532	501	393	355	367	444	355	435
evm.TU.s_36.7827	0	0	0	0	0	0	0	0	0	0	0	0	0	0	0	0	0	0	0	0	0	0	1	0
evm.TU.s_36.7829	0	0	0	0	0	2	5	0	0	0	7	6	0	0	3	0	3	4	15	0	0	0	6	3
evm.TU.s_36.7875	0	0	0	0	0	0	1653	1069	1753	1687	1473	1379	39	27	0	0	0	0	69	63	1577	1682	50	60
evm.TU.s_36.7876	0	0	0	0	0	0	1613	1185	1158	1245	1128	987	68	56	0	0	0	0	178	148	1258	1375	136	145
evm.TU.s_36.7878	829	737	709	872	740	754	598	465	794	749	699	688	682	683	686	720	905	900	848	608	663	755	777	693
evm.TU.s_36.7890	0	0	0	0	0	0	0	0	0	0	0	0	0	0	0	0	0	0	0	0	0	1	0	0
evm.TU.s_36.7823	1085	813	1025	769	1051	1205	917	539	1106	1497	1021	920	759	916	1131	1075	1412	1178	875	636	863	762	778	710
evm.TU.s_36.7824	398	430	431	396	312	422	288	338	257	362	333	298	257	305	282	346	382	421	394	348	219	233	257	217
evm.TU.s_36.7826	108	78	108	104	35	91	51	60	19	49	49	55	93	109	84	103	113	105	159	68	69	56	83	85
evm.TU.s_36.7832	666	638	502	479	626	926	280	125	823	900	611	372	619	803	859	680	708	417	523	292	600	470	608	385
evm.TU.s_36.7833	101	86	86	74	139	117	189	135	129	105	104	95	92	61	85	73	97	85	88	60	135	89	134	71
evm.TU.s_36.7834	590	617	434	405	396	358	1582	943	1813	2082	1506	1187	560	606	1148	1262	1691	2093	404	757	763	859	421	363
evm.TU.s_36.7837	74	76	107	112	108	121	158	171	193	203	173	142	102	89	114	97	273	294	89	159	74	88	68	92
evm.TU.s_36.7842	1834	1725	1923	1993	2001	2069	2077	1624	2220	2256	2233	1796	1867	1867	2296	1767	2531	2324	2045	1572	2614	2235	2277	2052
evm.TU.s_36.7843	353	355	372	407	428	389	511	441	700	763	652	532	373	330	457	337	827	969	328	484	277	272	293	329
evm.TU.s_36.7845	3016	2128	3300	2286	3633	4076	2374	1651	3117	3640	4119	2864	2121	1977	2937	2187	4306	3747	4760	3794	3118	2823	3585	3005
evm.TU.s_36.7846	109	115	130	83	82	108	233	195	201	322	283	224	113	150	173	186	277	363	112	227	131	73	123	152
evm.TU.s_36.7847	10158	8796	3192	5725	4209	6728	2586	2707	7437	9481	5388	8227	8367	13057	4272	3765	3641	5882	7379	6989	4389	9330	4401	5157
evm.TU.s_36.7851	129	128	129	107	125	136	114	72	140	121	114	97	106	134	104	92	68	91	167	150	103	97	33	44
evm.TU.s_36.7852	9	10	10	8	11	14	35	28	39	31	46	33	16	24	17	31	12	7	18	25	0	0	10	6
evm.TU.s_36.7853	1061	829	1176	1294	875	1028	925	861	1455	1076	963	1002	978	1060	1008	839	928	1000	906	702	1173	1114	1194	1045
evm.TU.s_36.7855	548	500	528	701	582	640	321	265	544	578	487	436	562	602	430	507	526	579	50	46	143	141	288	273
evm.TU.s_36.7856	1382	1188	1235	1850	1261	1304	1175	1029	1485	1273	949	1112	1296	1689	1356	1085	1499	1496	1237	996	1298	1533	1000	899
evm.TU.s_36.7857	749	1047	1165	1216	1350	1799	1589	1280	1721	1787	1567	1135	923	840	1164	1104	1433	1829	1084	1741	1625	1502	1635	2264
evm.TU.s_36.7863	573	623	733	703	629	809	581	363	639	555	534	503	719	804	679	654	874	865	675	835	692	727	637	545
evm.TU.s_36.7864	547	454	416	427	542	463	362	427	540	618	522	500	461	523	484	376	495	511	552	478	690	721	415	396
evm.TU.s_36.7865	1635	1444	1704	2373	2763	2847	3249	2227	3255	3634	3462	2808	1457	1766	2347	2749	4288	4446	2378	2757	3498	3426	1917	2058
evm.TU.s_36.7866	18	8	3	5	66	17	0	7	3	3	6	0	0	4	0	0	0	16	13	0	39	7	18	5
evm.TU.s_36.7869	84	97	56	37	84	67	88	75	58	55	53	53	74	39	34	46	63	75	61	25	70	60	92	44
evm.TU.s_36.7870	529	344	369	446	573	457	489	293	641	638	651	660	556	617	558	503	796	744	647	562	513	565	384	385
evm.TU.s_36.7871	2507	2165	2427	2085	2307	2471	1601	1246	1912	1898	1560	1322	1511	1491	1704	1486	2021	1581	2409	1726	2180	1915	2054	1744
evm.TU.s_36.7872	14	8	0	0	11	15	99	146	136	191	122	137	49	61	70	61	134	260	41	37	41	34	33	46
evm.TU.s_36.7873	319	139	259	222	277	179	682	690	665	620	630	474	456	620	354	433	332	470	352	507	392	262	236	214
evm.TU.s_36.7877	731	543	662	704	591	791	560	382	739	675	574	700	480	609	535	455	632	621	712	545	794	830	555	377
evm.TU.s_36.7887	114	135	120	127	95	107	226	154	212	218	243	143	103	107	140	135	145	245	167	155	278	173	98	99
evm.TU.s_36.7888	834	766	746	836	664	794	626	493	854	917	739	705	636	850	692	604	676	700	973	732	1039	966	936	645
evm.TU.s_36.8005	70	91	61	40	108	69	76	19	43	19	47	53	86	71	58	56	73	80	50	61	78	68	64	41
evm.TU.s_36.8010	166	205	296	433	233	259	443	328	238	335	271	271	147	202	319	295	219	188	189	261	206	303	331	332
evm.TU.s_36.8012	362	327	326	301	337	487	438	266	422	501	329	319	435	340	446	389	492	374	495	308	482	323	383	236
evm.TU.s_36.8013	257	184	249	186	273	229	367	265	223	235	235	202	199	236	200	200	239	232	398	264	278	292	234	182
evm.TU.s_36.8066	1278	1092	1377	1120	1481	1692	1281	928	1503	1490	1264	1325	1101	1257	1377	989	1464	1408	1516	1002	1376	1443	1382	1012
evm.TU.s_36.8067	876	899	1163	1162	684	788	1219	832	794	866	892	756	1128	1278	866	1100	1352	1646	617	721	1259	952	910	899
evm.TU.s_36.8068	1541	1721	1416	1360	1932	2333	1361	963	1798	1854	1433	1467	1380	1559	1480	1357	1499	1555	1363	1176	1172	1327	1263	1289
evm.TU.s_36.8071	319	334	169	382	266	388	678	396	448	402	527	363	87	255	266	493	601	574	133	242	352	358	127	388
evm.TU.s_36.8072	158	99	115	109	121	132	99	121	125	138	150	90	156	177	116	141	146	250	105	128	194	158	120	111
evm.TU.s_36.8073	254	358	333	424	367	367	653	565	349	580	410	348	229	237	374	340	418	527	488	438	601	382	521	491
evm.TU.s_36.8046	0	4	3	0	0	1	0	0	0	0	0	0	0	0	0	0	0	1	0	0	0	0	0	0
evm.TU.s_36.8029	154	126	316	356	83	133	175	145	388	240	263	282	291	323	228	278	162	226	154	175	174	200	100	118
evm.TU.s_36.8032	21	7	3	0	174	136	80	36	123	403	105	141	10	24	18	25	186	389	74	124	0	4	0	5
evm.TU.s_36.8048	335	284	375	292	390	508	175	147	122	244	192	191	129	107	231	87	170	175	236	106	192	407	489	208
evm.TU.s_36.8062_evm.TU.s_36.8059	2791	2459	2260	2059	2567	2696	2257	1907	2544	2550	1974	1986	2088	1960	2557	2210	2310	2407	2312	1804	2327	2176	1793	2070
evm.TU.s_36.7936	0	0	0	0	0	0	0	0	0	0	0	0	0	0	0	0	0	0	0	0	0	0	0	0
evm.TU.s_36.7951	0	0	0	0	0	0	0	0	0	0	0	0	0	0	0	0	0	0	0	0	1	2	0	0
evm.TU.s_36.7953	52	107	83	123	131	163	170	149	362	448	297	282	59	71	167	184	201	300	130	171	117	129	68	87
evm.TU.s_36.7914	32	27	35	69	44	39	430	293	151	242	273	272	27	49	182	155	214	180	69	228	260	215	86	43
evm.TU.s_36.7917	5	15	11	0	12	5	17	37	26	43	31	49	17	31	25	17	21	25	8	36	14	32	27	34
evm.TU.s_36.7918	108	129	130	55	210	123	69	43	86	97	87	49	232	109	92	36	70	70	165	75	169	175	196	72
evm.TU.s_36.7942	1226	878	1235	753	1149	976	812	488	792	746	655	565	653	524	710	513	861	779	1298	764	1130	548	1240	763
evm.TU.s_36.7954	7401	7108	7840	7666	8017	9993	8934	7510	7716	9046	7366	7274	5339	5538	7603	7499	9586	9945	9542	9004	8483	7297	8720	8692
evm.TU.s_36.7957	3831	4092	4538	4049	4354	5912	3268	2591	3894	3905	3566	3147	2971	3329	4404	3027	4239	4110	4208	4031	4970	5596	4806	4382
evm.TU.s_36.7964	12	2	0	3	1	0	9	0	6	3	2	3	7	0	2	1	5	4	7	4	0	10	3	8
evm.TU.s_36.7965	172	186	87	99	115	101	60	62	215	271	135	198	165	174	145	220	101	223	53	104	118	203	61	74
evm.TU.s_36.7970	569	527	498	488	539	637	434	485	435	484	378	386	452	348	464	509	479	625	391	368	452	430	479	514
evm.TU.s_36.7976	498	493	645	798	794	813	681	448	347	354	322	279	596	619	561	428	538	588	775	572	725	680	603	536
evm.TU.s_36.7979	232	198	260	391	298	405	179	181	200	388	398	268	211	276	178	275	538	694	323	506	413	390	249	291
evm.TU.s_36.7980	201	115	139	101	108	137	183	123	130	125	151	110	115	116	130	144	76	100	183	95	189	131	189	121
evm.TU.s_36.7981	471	598	867	1218	626	780	1301	999	904	1134	919	760	751	974	1072	1178	967	1096	787	858	879	906	900	1065
evm.TU.s_36.7982	613	255	280	172	463	247	69	43	201	281	190	243	250	147	170	126	255	172	205	70	259	150	158	37
evm.TU.s_36.7983	417	311	396	351	437	462	259	264	373	497	445	359	238	276	384	328	408	505	457	323	345	360	353	343
evm.TU.s_36.7984	3065	2712	2899	2418	1806	2430	2305	2062	2622	2740	2077	2736	1490	1314	874	556	814	911	1799	1463	2342	3089	2843	2324
evm.TU.s_36.7985	77	32	22	56	94	25	39	24	38	39	35	43	32	43	15	53	55	71	27	29	20	21	18	17
evm.TU.s_36.7986	173	197	167	142	47	76	57	58	55	44	25	26	137	154	193	185	237	284	38	55	138	187	0	0
evm.TU.s_36.7987	149	132	105	78	32	51	25	34	40	41	49	22	173	149	179	144	328	206	36	32	127	121	0	0
evm.TU.s_36.7988	493	402	525	396	500	639	461	300	628	796	576	587	363	454	522	443	450	474	576	487	713	597	459	424
evm.TU.s_36.7989	317	287	347	352	381	666	325	322	237	475	288	270	205	408	307	396	535	748	262	263	832	608	160	160
evm.TU.s_36.7990	3438	2873	3156	2590	4384	4168	2638	1851	3854	3610	3360	2753	3639	2969	3659	2734	3709	3535	4195	2818	3866	3589	3872	3157
evm.TU.s_36.8074	3480	2051	3853	1992	4117	2468	2810	1935	2734	2169	2129	1666	2333	1730	1886	1264	1458	1533	1907	1294	3508	2216	2780	2024
evm.TU.s_36.8075	5007	4734	4880	5631	4309	5478	4884	3042	2275	4861	5282	3859	1407	1453	5252	4656	4622	5176	3555	6178	3652	2717	3991	5194
evm.TU.s_36.8076	373	71	426	98	598	104	55	36	51	29	38	24	159	119	93	74	93	84	95	67	209	82	88	42
evm.TU.s_36.8078	2112	1253	1904	2055	2330	1831	1232	1000	1288	1266	1359	1251	1083	1193	1081	781	1207	1306	1285	1007	1752	1556	1203	1015
evm.TU.s_36.8086	916	924	953	826	1020	982	1293	959	1151	1143	1016	886	1004	1124	1096	943	1170	1263	717	614	970	973	908	808
evm.TU.s_36.8088	10	17	21	21	0	12	23	22	11	9	7	22	0	0	0	0	9	0	30	45	34	44	16	0
evm.TU.s_36.8087	805	895	970	789	885	963	855	810	1664	1480	1556	1449	1216	1214	1000	1029	958	1124	1707	1370	678	742	762	487
evm.TU.s_36.8280	3	0	9	18	11	10	0	3	9	2	0	0	0	2	8	3	8	13	0	0	5	6	0	0
evm.TU.s_36.8295	0	0	0	0	1	0	0	0	0	0	0	0	0	0	0	1	0	0	0	0	0	0	0	0
evm.TU.s_36.8281	224	183	143	222	195	204	156	155	193	227	180	170	155	160	135	163	161	178	155	167	151	187	153	160
evm.TU.s_36.8323	0	0	0	0	3	0	0	0	0	0	0	0	0	0	0	0	0	0	0	0	0	0	0	0
evm.TU.s_36.8315	59	61	27	40	26	37	43	44	27	11	9	18	16	11	51	42	4	5	42	24	315	483	89	137
evm.TU.s_36.8340	2221	2358	2455	2044	2771	2992	1834	1123	2180	2684	2126	1797	1635	2292	2653	2332	2943	2581	2418	1856	2172	2277	2266	1610
evm.TU.s_36.8342	237	147	161	194	222	244	178	120	151	199	196	176	255	232	195	147	206	217	191	137	213	166	164	119
evm.TU.s_36.8341	1195	936	1806	1481	1425	1231	719	483	1405	1089	1225	933	996	938	1831	1379	1947	1776	1611	1010	2054	1423	1604	1085
evm.TU.s_36.8343	1178	1303	1428	2068	1770	2158	1040	868	404	1043	1300	1128	28	334	4202	5748	3859	6255	2572	4249	1778	3200	770	1205
evm.TU.s_36.8344	430	392	664	1096	948	1201	1378	844	2126	3025	4304	3090	291	1617	3381	5657	4249	5511	521	1500	816	1330	440	589
evm.TU.s_36.8367	307	283	366	330	317	514	221	167	443	339	348	279	236	329	362	299	397	363	227	207	318	300	346	244
evm.TU.s_36.8400	993	788	1111	958	1098	1272	876	670	995	887	794	712	769	849	997	875	902	1137	1040	810	1232	949	1213	1081
evm.TU.s_36.8401	607	596	510	470	483	457	498	425	511	541	393	426	688	502	586	369	525	482	500	507	590	421	426	570
evm.TU.s_36.8408	122	105	109	77	78	58	283	147	381	285	284	171	38	28	77	36	48	39	102	35	122	37	54	27
evm.TU.s_36.8374	0	3	6	6	2	4	7	6	4	5	14	3	23	17	23	23	24	22	2	8	14	5	3	1
evm.TU.s_36.8375	0	0	10	0	0	0	0	0	1	0	0	0	12	15	22	15	24	23	0	0	0	1	0	0
evm.TU.s_36.8377	0	2	3	6	3	4	11	9	22	20	23	11	13	9	19	28	20	19	5	6	14	4	2	6
evm.TU.s_36.8382	0	1	4	0	0	1	0	0	0	0	0	0	4	3	9	15	7	13	0	0	0	0	0	0
evm.TU.s_36.8383	0	0	2	0	0	4	2	1	1	0	3	2	11	19	24	17	20	19	0	0	2	2	1	0
evm.TU.s_36.8385	0	2	1	4	11	8	15	6	16	15	12	11	20	16	39	32	28	35	5	1	17	7	7	7
evm.TU.s_36.8389	0	1	1	5	6	8	10	7	27	22	25	12	14	10	19	23	19	20	9	4	10	6	2	7
evm.TU.s_36.8390	0	0	0	0	0	5	18	18	21	0	13	13	12	18	21	24	42	21	0	0	4	4	5	7
evm.TU.s_36.8395	527	395	483	381	461	641	418	392	440	503	338	327	413	371	351	285	448	447	418	363	423	379	394	498
evm.TU.s_36.8396	14	16	22	18	12	17	9	17	24	18	25	17	20	21	15	20	31	26	28	11	23	19	25	32
evm.TU.s_36.8397	1435	1666	1712	1392	1155	1677	3544	1988	2233	4194	4831	3126	1040	1602	3598	3884	4699	5391	2141	4000	2951	3025	2548	3137
evm.TU.s_36.8398	323	293	634	596	370	310	349	222	101	110	101	98	53	59	96	86	70	97	237	166	323	341	582	361
evm.TU.s_36.8420	4	2	1	0	6	1	7	3	21	18	3	3	1	0	6	1	2	1	2	4	2	0	1	3
evm.TU.s_36.8434	196	355	70	151	225	528	51	145	210	649	138	536	160	476	173	169	180	584	147	446	67	246	29	78
evm.TU.s_36.8440	81	121	42	28	37	53	144	108	113	150	169	130	95	110	159	147	124	163	98	68	123	108	176	113
evm.TU.s_36.8442	10	13	11	18	41	32	17	14	30	55	32	37	20	42	15	6	4	2	20	26	19	24	31	50
evm.TU.s_36.8441	179	117	153	169	94	120	132	61	102	116	113	90	140	153	101	152	147	190	127	88	112	110	90	42
evm.TU.s_36.8435	1227	1217	1540	1039	1399	1486	1231	1050	1447	1305	1307	1236	1084	1025	1105	1046	1262	1433	1489	1333	1308	1149	1247	1200
evm.TU.s_36.8454	56	22	5	11	3	1	0	0	6	6	2	10	7	6	4	3	16	0	12	1	0	1	11	0
evm.TU.s_36.8723	5	8	3	10	0	3	0	0	37	32	48	39	0	0	0	0	0	0	16	10	13	16	0	0
evm.TU.s_36.8743	2	0	3	0	0	0	1	3	3	0	0	3	0	0	0	0	2	12	0	0	7	0	4	3
evm.TU.s_36.8734	233	199	268	191	251	243	291	160	271	219	218	226	197	174	235	173	293	387	231	199	224	229	353	248
evm.TU.s_36.8744	37	30	7	32	0	0	28	14	141	133	125	120	10	9	21	17	0	21	112	71	74	60	7	6
evm.TU.s_36.8747	3	4	5	4	1	0	8	5	10	13	13	8	4	5	2	2	2	1	3	2	2	2	1	2
evm.TU.s_36.8818	0	3	3	0	0	0	0	0	0	0	0	0	0	0	0	0	0	0	0	0	0	0	0	0
evm.TU.s_36.8856	7	14	0	0	0	31	0	0	0	0	0	0	2	0	0	0	0	0	0	2	0	0	3	0
evm.TU.s_36.8094	0	0	0	0	0	0	0	0	0	0	0	3	0	0	0	0	0	0	0	5	3	4	0	0
evm.TU.s_36.8110	0	0	0	0	0	0	0	0	0	0	0	0	0	0	0	1	1	3	0	0	0	0	4	1
evm.TU.s_36.8117	0	0	0	0	5	0	12	18	7	7	9	1	0	0	0	0	0	0	42	27	9	6	5	0
evm.TU.s_36.8122	0	5	0	0	15	0	0	0	0	0	0	0	0	0	0	0	0	0	6	9	0	0	6	13
evm.TU.s_36.8131	307	314	535	427	409	495	627	455	510	740	581	524	441	514	576	504	634	667	336	325	465	354	477	471
evm.TU.s_36.8135	0	0	0	6	6	0	17	15	39	23	50	14	15	7	31	9	17	8	40	11	15	0	23	12
evm.TU.s_36.8141	0	0	0	0	0	0	0	3	0	0	0	1	8	0	3	0	0	0	0	0	1	0	3	0
evm.TU.s_36.8149	0	0	0	0	0	0	0	0	0	0	0	0	0	0	0	0	0	0	0	0	0	0	0	0
evm.TU.s_36.8161	0	0	0	0	0	0	0	0	0	0	0	0	6	3	0	0	0	0	0	0	0	0	0	0
evm.TU.s_36.8165	0	21	19	8	0	11	0	0	0	21	0	0	0	0	0	0	8	16	102	73	8	0	17	25
evm.TU.s_36.8182_evm.TU.s_36.8183	0	0	0	11	0	31	0	5	0	7	0	13	0	0	0	0	0	5	0	6	5	0	0	8
evm.TU.s_36.8210	0	0	0	0	3	0	0	0	0	0	0	0	0	0	0	0	0	0	0	0	3	0	0	0
evm.TU.s_36.8221	0	0	0	0	0	0	0	0	0	0	0	0	0	0	0	0	0	0	0	0	0	0	0	0
evm.TU.s_36.8222	0	0	0	0	0	0	0	0	0	0	0	0	0	0	2	0	0	0	0	0	0	0	0	0
evm.TU.s_36.8225	0	0	0	0	0	0	0	0	0	0	0	0	0	0	0	0	0	0	0	6	0	0	0	0
evm.TU.s_36.8241	16397	16088	14453	27665	8588	15746	23191	18169	27487	19110	17197	14371	10224	12600	11826	13963	14642	19138	7550	15160	10215	16458	12726	18140
evm.TU.s_36.8244	0	0	0	0	0	0	0	0	0	0	0	0	3	0	0	0	0	0	0	0	0	0	0	0
evm.TU.s_36.8245	0	0	0	0	0	0	0	0	0	0	0	0	0	4	0	0	0	0	0	0	0	0	1	0
evm.TU.s_36.8247	0	4	0	10	0	4	3	0	6	0	0	9	0	0	0	0	0	3	0	0	7	0	0	0
evm.TU.s_36.8262	1703	1682	1330	1310	1487	1734	1005	960	1530	1571	1355	1283	1188	995	1340	1153	1497	1574	1430	1205	1201	1163	1295	1276
evm.TU.s_36.8264	64	49	53	115	55	95	199	221	109	94	70	66	42	83	66	105	76	104	51	81	102	189	65	130
evm.TU.s_36.8271	0	0	0	0	0	0	0	0	0	0	0	0	0	0	0	0	0	0	0	0	0	0	0	0
evm.TU.s_36.8092	45	4	111	109	26	15	0	0	34	22	28	21	219	170	63	10	59	25	42	26	16	63	0	0
evm.TU.s_36.8098	11	0	29	58	7	22	0	0	11	18	18	20	115	184	88	15	103	69	38	23	29	33	0	0
evm.TU.s_36.8099	8	1	3	0	0	0	3	2	0	0	0	0	1	1	6	4	5	4	17	13	0	0	6	4
evm.TU.s_36.8105	6	3	0	0	0	0	4	9	0	0	0	0	0	0	0	0	8	0	0	0	0	0	0	0
evm.TU.s_36.8109	10	6	0	0	0	5	25	13	15	9	15	9	0	0	3	0	0	0	39	22	10	11	19	8
evm.TU.s_36.8130	1864	621	676	244	402	191	116	52	387	193	332	114	105	42	89	56	175	60	501	146	662	227	460	134
evm.TU.s_36.8132	131	130	138	116	133	175	67	34	57	44	82	47	94	92	142	79	106	175	157	101	87	69	46	43
evm.TU.s_36.8133	410	321	210	292	291	294	280	317	208	246	181	187	286	269	215	219	237	262	268	282	278	308	252	223
evm.TU.s_36.8134	11	11	40	15	31	19	14	3	15	26	8	14	10	15	21	5	3	7	13	4	2	3	5	10
evm.TU.s_36.8136	3809	3228	3305	2857	3334	3574	4095	3473	3233	2919	2665	2432	2118	2400	3436	2524	3089	2787	3410	2269	3217	3003	2862	2103
evm.TU.s_36.8137	3074	3450	2156	4019	3525	4520	1615	1867	2134	1466	1008	1028	4517	3656	3952	1216	3012	2449	3560	1676	1510	2265	1756	1030
evm.TU.s_36.8138	431	349	530	456	520	607	472	352	585	492	447	453	407	372	622	385	570	562	534	338	653	535	557	372
evm.TU.s_36.8139	379	282	401	277	525	428	447	348	252	312	238	149	408	335	561	400	585	599	523	409	673	449	534	517
evm.TU.s_36.8140	1314	1280	884	720	1346	1433	874	668	1200	1151	1190	969	1011	1070	964	1049	1176	1163	1125	824	1054	1038	1015	933
evm.TU.s_36.8158	4781	3637	3871	3069	4075	3939	3426	2389	3693	3691	3135	2652	2776	2859	3370	2603	3398	3380	4868	3691	5039	3603	4019	3340
evm.TU.s_36.8159	1014	915	995	1093	1144	1261	1073	748	1229	1208	1015	972	961	999	1096	1077	1199	1184	1088	1008	1090	986	996	943
evm.TU.s_36.8166	239	206	179	339	258	272	70	113	62	64	73	68	427	369	155	107	706	622	78	81	78	65	128	145
evm.TU.s_36.8168	1120	1202	964	1168	1129	1228	990	685	1638	1903	1588	1574	1000	1152	1225	1293	1321	1574	1259	1102	1426	1486	939	876
evm.TU.s_36.8169	955	994	766	971	362	439	742	555	975	1024	946	807	656	803	1144	742	969	1060	957	833	1009	975	565	497
evm.TU.s_36.8170	650	616	555	729	752	769	603	562	490	624	567	591	657	697	610	673	704	722	530	568	583	772	535	343
evm.TU.s_36.8171	416	221	272	227	279	219	165	101	309	156	298	160	304	142	340	128	296	181	342	168	398	223	267	57
evm.TU.s_36.8172	565	538	559	469	605	709	425	316	571	544	430	440	407	415	444	423	519	543	581	424	575	552	594	360
evm.TU.s_36.8174	500	467	493	303	579	534	278	232	319	353	281	253	297	276	495	301	422	382	505	426	614	663	549	404
evm.TU.s_36.8175	160	117	124	56	157	119	29	54	42	34	51	45	13	23	15	19	8	20	23	32	18	22	44	50
evm.TU.s_36.8178	426	333	404	300	363	441	639	429	551	581	522	412	355	364	445	297	392	378	640	342	486	289	619	391
evm.TU.s_36.8179	6828	6327	6355	5931	7005	9121	8167	7454	7279	7984	7121	7120	7787	7926	7592	7290	8117	9194	9510	8353	7916	6373	6704	7277
evm.TU.s_36.8181	94	129	93	59	156	201	134	126	102	136	116	96	71	93	96	95	139	164	130	79	61	45	72	91
evm.TU.s_36.8192	11464	10456	11541	13953	14476	20192	12599	12101	16150	16320	15465	14472	16394	20083	16070	16983	18039	20020	18575	15102	14019	14252	10909	10628
evm.TU.s_36.8200	19	39	6	19	12	52	48	43	23	61	30	68	35	41	70	73	130	138	11	24	3	32	15	40
evm.TU.s_36.8204	72	81	61	65	8	12	14	17	216	202	219	182	44	58	151	155	122	120	118	85	44	36	0	1
evm.TU.s_36.8205	69	61	62	67	56	57	29	22	62	60	40	29	29	41	38	35	69	43	47	33	28	42	16	19
evm.TU.s_36.8218	1802	2960	1152	2173	2401	2528	304	407	584	797	629	780	531	619	625	1427	657	948	935	1198	615	583	315	870
evm.TU.s_36.8219	2878	2650	1649	2217	1511	2193	2610	1902	3098	3191	2273	2140	2437	2588	2519	1920	2320	2445	2323	2142	2294	2267	2245	1946
evm.TU.s_36.8220	32	26	8	18	10	12	10	6	0	0	19	0	0	49	47	171	21	26	6	49	30	56	17	0
evm.TU.s_36.8224	148	203	207	176	169	194	128	87	240	242	220	236	184	125	84	76	101	64	177	113	132	166	69	77
evm.TU.s_36.8246	3	7	13	10	4	9	9	17	21	6	14	4	17	16	10	7	12	18	4	20	30	26	9	22
evm.TU.s_36.8248	4509	3994	3931	5241	4247	6450	3437	2713	4102	3552	3243	3466	3967	5119	3762	4168	4486	4368	3531	3567	2748	4363	3117	3251
evm.TU.s_36.8253	688	778	538	512	1108	1331	607	523	521	1207	649	643	339	495	6	16	0	24	358	793	552	609	316	392
evm.TU.s_36.8254	1265	633	1171	1227	1247	1020	713	507	784	637	640	424	829	760	820	540	833	716	917	597	1169	901	702	451
evm.TU.s_36.8255	1277	1431	1351	1013	1272	1294	1229	1019	1082	1142	901	858	1103	1109	1423	1270	1227	1387	1219	1152	1181	811	1332	1322
evm.TU.s_36.8256	345	364	373	338	321	388	123	112	262	264	208	215	246	335	209	173	223	208	308	291	448	508	512	466
evm.TU.s_36.8257	279	265	369	834	59	116	1190	1099	1075	1541	1156	1286	534	809	291	509	421	689	412	769	569	762	124	305
evm.TU.s_36.8258	692	675	773	507	797	829	479	449	604	620	439	454	590	459	606	406	486	502	665	497	758	528	611	686
evm.TU.s_36.8260	282	269	343	319	189	270	153	96	113	93	105	62	132	201	130	110	138	165	198	126	93	104	119	91
evm.TU.s_36.8261	9	0	0	10	2	0	2	2	2	3	2	0	3	0	3	5	3	4	3	0	3	9	2	6
evm.TU.s_36.8263	1010	906	785	882	1063	1219	1142	652	1348	1381	1359	1220	1180	1142	1195	1286	1765	2017	1347	1043	878	801	830	778
evm.TU.s_36.8276	18	26	44	68	18	31	21	22	6	7	11	4	20	7	4	3	194	212	20	39	25	99	87	63
evm.TU.s_36.8965	592	479	646	654	627	535	410	310	327	414	520	512	921	1046	325	168	841	757	804	466	332	249	323	301
evm.TU.s_36.8966	3	0	12	18	4	0	51	46	350	272	96	84	10	28	7	0	109	115	205	128	77	71	13	12
evm.TU.s_36.8975	54	44	41	78	46	46	152	105	357	490	549	580	117	150	480	601	311	457	179	278	277	500	109	167
evm.TU.s_36.8976	16	7	4	14	11	21	21	22	53	80	102	114	26	37	85	104	63	69	23	44	56	70	14	17
evm.TU.s_36.8983	46	37	28	65	39	37	116	82	280	392	454	474	87	119	405	498	262	381	143	213	228	403	90	128
evm.TU.s_36.8992	49	25	16	36	48	25	69	19	11	38	8	15	52	40	58	69	10	5	45	29	33	22	48	35
evm.TU.s_36.8884	0	0	0	0	0	0	0	0	0	0	0	0	0	0	0	0	0	0	0	0	0	0	0	0
evm.TU.s_36.8895	0	0	0	0	0	0	0	0	0	0	0	0	0	0	0	0	0	0	0	0	0	0	0	0
evm.TU.s_36.8897	0	0	0	0	0	0	0	0	0	0	0	0	0	0	0	0	0	0	0	0	0	0	0	0
evm.TU.s_36.8900	0	0	0	0	0	0	0	0	0	2	0	0	0	0	0	0	0	0	0	0	0	0	0	0
evm.TU.s_36.8901	0	0	0	0	0	0	0	0	0	0	0	0	0	0	0	0	0	0	0	0	0	0	0	0
evm.TU.s_36.8922	0	0	0	0	0	0	0	0	0	0	0	0	0	0	0	0	0	0	0	0	0	1	0	0
evm.TU.s_36.8937	0	0	0	0	0	0	0	0	7	19	0	0	0	0	0	0	0	0	0	0	0	0	0	0
evm.TU.s_36.8949	0	0	0	0	0	0	0	0	61	75	0	0	0	0	0	0	0	0	0	0	0	0	0	0
evm.TU.s_36.8950	0	0	0	0	0	0	0	0	3	5	0	0	0	0	0	0	0	0	0	0	0	0	0	0
evm.TU.s_36.8899	4	0	0	0	0	0	3	0	0	0	0	0	0	0	3	0	0	0	0	0	0	0	0	0
evm.TU.s_36.8918	2	0	0	1	2	0	12	0	6	2	0	0	0	0	0	0	0	0	0	0	0	0	0	0
evm.TU.s_36.8925	1633	1460	1422	1420	1689	1779	2913	2077	1821	1835	2493	2149	988	1211	1374	1002	1399	1389	1893	1243	1384	1373	1449	917
evm.TU.s_36.8470	0	0	0	0	0	0	0	0	0	0	0	0	0	0	0	0	0	0	0	0	0	0	0	0
evm.TU.s_36.8471	0	0	0	0	0	0	0	0	0	0	0	0	0	0	0	0	0	0	0	0	0	0	0	0
evm.TU.s_36.8475	0	0	0	0	0	0	0	0	0	0	0	0	11	10	8	16	17	11	0	0	0	0	0	0
evm.TU.s_36.8481	0	0	0	0	0	0	0	0	0	0	0	0	2	4	8	7	5	2	0	0	0	0	0	0
evm.TU.s_36.8486	0	0	0	0	0	0	0	0	0	0	0	0	0	0	0	0	0	0	0	0	0	0	0	0
evm.TU.s_36.8500	0	0	0	0	0	0	0	0	0	0	0	0	6	8	6	5	5	8	0	0	0	1	0	0
evm.TU.s_36.8511	0	0	0	0	0	0	0	0	0	0	0	0	0	0	0	0	0	0	0	0	0	0	0	0
evm.TU.s_36.8516	0	0	0	0	0	0	0	0	0	0	0	0	0	1	4	3	13	6	0	0	4	6	6	2
evm.TU.s_36.8520	0	0	0	0	0	0	0	0	0	0	0	0	0	1	4	4	7	2	0	0	4	6	6	2
evm.TU.s_36.8524	0	0	0	0	0	0	0	0	0	0	0	0	1	1	0	0	1	0	0	0	14	2	5	0
evm.TU.s_36.8525	0	0	0	2	56	35	14	15	0	0	0	0	8	2	5	2	3	3	1	0	14	9	5	4
evm.TU.s_36.8529	0	1	0	2	58	32	11	11	1	0	1	0	7	2	4	3	2	3	1	0	16	8	7	5
evm.TU.s_36.8535	0	0	0	0	28	17	81	58	1	0	1	1	13	7	16	12	8	9	2	1	11	22	12	4
evm.TU.s_36.8539	0	5	0	0	0	0	0	0	0	0	0	0	0	0	0	0	0	0	0	0	3	0	4	0
evm.TU.s_36.8545	0	0	0	0	0	0	0	0	0	0	0	0	6	3	6	13	12	14	0	0	6	3	1	0
evm.TU.s_36.8550	0	0	0	0	0	0	0	0	0	0	0	0	0	0	0	0	0	0	0	0	0	0	0	0
evm.TU.s_36.8551	0	0	0	0	0	0	0	0	0	0	0	0	0	0	0	0	0	0	0	0	0	0	0	0
evm.TU.s_36.8553	0	4	0	0	0	0	0	0	0	0	0	0	0	0	0	0	0	0	0	0	0	0	0	0
evm.TU.s_36.8556	0	0	0	0	0	0	0	0	0	0	0	0	0	0	0	0	0	0	0	0	0	0	0	0
evm.TU.s_36.8557	0	0	0	0	0	0	0	0	0	0	0	1	0	0	0	0	0	0	0	0	1	0	0	0
evm.TU.s_36.8561	0	0	0	0	0	0	0	0	0	0	0	0	0	0	0	0	0	0	0	0	0	0	0	0
evm.TU.s_36.8562	0	0	0	0	0	0	0	0	0	0	0	0	0	0	0	0	0	1	0	0	0	0	0	0
evm.TU.s_36.8575	0	0	0	0	0	0	0	0	0	0	0	0	0	0	0	0	0	0	0	0	0	0	0	0
evm.TU.s_36.8581	0	0	0	0	0	0	0	0	0	0	0	0	0	0	0	0	0	0	0	0	0	0	0	0
evm.TU.s_36.8596	0	0	0	0	0	0	0	0	0	0	0	0	0	0	0	0	0	0	0	0	0	0	0	0
evm.TU.s_36.8598	0	0	0	0	0	0	0	0	0	0	0	0	0	0	0	0	0	0	0	0	0	0	0	0
evm.TU.s_36.8599	0	0	0	0	0	0	0	0	0	0	0	0	0	0	0	0	0	0	0	0	0	0	0	0
evm.TU.s_36.8601	0	0	0	0	0	0	0	0	0	0	0	0	0	0	6	4	0	2	0	0	0	0	0	0
evm.TU.s_36.8603	0	0	0	0	0	0	0	0	0	0	0	0	0	0	0	0	0	0	0	0	0	0	0	0
evm.TU.s_36.8604	0	0	0	0	0	0	0	0	0	0	0	0	0	0	0	0	0	0	0	0	0	0	0	0
evm.TU.s_36.8608	0	0	0	0	0	0	0	1	0	0	0	0	0	0	0	0	0	0	0	0	0	0	0	0
evm.TU.s_36.8609	0	0	0	0	0	0	0	0	0	0	0	0	0	0	0	0	0	0	0	0	0	0	0	0
evm.TU.s_36.8610	0	0	0	0	0	0	0	0	0	0	0	0	0	0	0	0	0	0	0	0	0	0	0	0
evm.TU.s_36.8611	0	0	0	0	0	0	0	0	0	0	0	0	0	0	0	0	0	0	0	0	0	0	0	0
evm.TU.s_36.8612	0	0	0	0	0	0	0	0	0	0	0	0	0	0	0	0	0	0	0	0	0	2	1	0
evm.TU.s_36.8615	0	0	0	0	0	0	0	0	0	0	0	0	0	0	0	0	0	0	0	0	0	0	0	0
evm.TU.s_36.8626	0	0	0	0	0	0	2	3	0	2	5	0	0	0	0	0	0	0	0	0	0	0	0	0
evm.TU.s_36.8627	0	0	0	0	0	0	0	0	0	0	0	0	0	0	0	0	0	0	0	0	0	0	0	0
evm.TU.s_36.8629	0	0	0	0	2	6	2	0	0	2	1	0	0	0	0	0	0	0	0	0	0	0	0	0
evm.TU.s_36.8632	0	0	0	0	0	0	0	0	0	0	0	0	0	1	7	2	0	0	0	0	0	0	0	0
evm.TU.s_36.8638	0	0	0	1	0	0	0	2	0	2	0	1	4	5	0	1	10	14	0	1	3	3	2	0
evm.TU.s_36.8643	0	0	0	0	0	0	0	0	0	0	0	0	0	0	0	0	0	0	0	0	0	0	0	0
evm.TU.s_36.8645	0	0	0	0	0	0	0	0	0	0	0	0	0	0	0	0	0	0	0	0	0	0	0	0
evm.TU.s_36.8646	0	0	0	0	0	0	0	0	0	0	0	0	0	0	0	0	0	0	0	0	0	0	0	0
evm.TU.s_36.8657	0	0	0	0	0	0	0	0	0	0	0	0	0	0	5	0	0	0	0	0	0	0	0	0
evm.TU.s_36.8660	0	2	3	0	0	0	0	0	0	4	0	0	0	0	0	5	0	0	0	0	9	16	0	0
evm.TU.s_36.8664	0	0	0	0	0	0	0	0	0	0	0	0	0	0	0	0	0	0	0	0	0	0	0	0
evm.TU.s_36.8667	0	0	0	0	0	0	0	0	0	0	0	0	0	0	0	0	0	0	0	0	0	0	0	0
evm.TU.s_36.8668	0	0	0	0	0	0	0	0	0	0	0	0	0	0	0	0	0	0	0	0	0	0	0	0
evm.TU.s_36.8669	0	0	0	0	0	0	3	0	6	0	0	0	0	0	18	7	0	3	0	0	0	0	28	28
evm.TU.s_36.8690	0	0	0	0	0	0	0	0	0	0	0	0	0	0	0	0	0	4	0	6	22	27	0	0
evm.TU.s_36.8691	0	0	0	0	0	0	2	0	0	0	0	0	0	3	17	2	14	32	0	8	90	82	0	0
evm.TU.s_36.8462	10	3	0	0	0	0	0	0	0	0	0	0	0	0	0	0	0	0	0	0	0	0	0	0
evm.TU.s_36.8482	24	19	5	9	0	0	1	1	1	2	1	1	1	1	1	1	3	1	0	2	1	0	1	0
evm.TU.s_36.8483	220	177	154	183	24	24	55	40	169	172	89	82	200	252	137	97	115	97	9	8	11	13	0	0
evm.TU.s_36.8484	139	167	104	153	16	19	85	88	116	96	81	72	82	76	15	25	25	27	56	67	30	29	22	20
evm.TU.s_36.8496	1	1	0	0	0	0	0	0	0	0	0	0	0	0	0	0	0	0	0	0	0	0	0	0
evm.TU.s_36.8504	87	84	92	116	107	125	84	88	91	85	77	78	93	106	89	69	110	124	112	97	146	154	112	110
evm.TU.s_36.8505	87	85	92	116	107	125	84	88	90	85	76	78	94	106	89	69	110	123	112	97	146	154	111	111
evm.TU.s_36.8510	244	241	224	169	189	238	134	137	228	181	174	139	150	149	120	108	137	142	195	158	156	152	163	130
evm.TU.s_36.8515	9	12	0	0	6	9	0	0	0	0	0	0	0	0	0	0	0	0	0	0	7	7	6	5
evm.TU.s_36.8518	14	37	5	0	24	21	0	0	0	0	0	0	0	0	0	0	1	0	9	8	20	14	11	10
[truncated: 39,604 more rows]
