# Supplementary material for: Plastic responses to past environments shape adaptation to novel selection pressures
Source: Proc Natl Acad Sci U S A. 2025 Jan 30;122(5):e2409541122. doi: 10.1073/pnas.2409541122 (PMC11804578; doi:10.1073/pnas.2409541122)
Supplement: Supplementary file 10 — Dataset S09 (CSV) [file pnas.2409541122.sd09.csv]

gene_id	V300051801_L2_HK500SILghtEAABRAAPEI-572	V300051801_L2_HK500SILghtEAACRAAPEI-573	V300051801_L2_HK500SILghtEAAFRAAPEI-576	V300051801_L2_HK500SILghtEAAIRAAPEI-579	V300051801_L2_HK500SILghtEAAJRAAPEI-580	V300051801_L2_HK500SILghtEAAKRAAPEI-581	V300051801_L2_HK500SILghtEAAMRAAPEI-583	V300051801_L2_HK500SILghtEAANRAAPEI-585	V300051801_L2_HK500SILghtEAAORAAPEI-586	V300052563_L1_HK500SILghtEAAERAAPEI-575	V300052563_L4_HK500SILghtEAAPRAAPEI-587	V300052563_L4_HK500SILghtEAAQRAAPEI-588	V300052563_L4_HK500SILghtEAARRAAPEI-589	V300052563_L4_HK500SILghtEAASRAAPEI-590	V300052563_L4_HK500SILghtEAAVRAAPEI-593	V300052563_L4_HK500SILghtEAAWRAAPEI-594	V300052563_L4_HK500SILghtEAAXRAAPEI-595	V300052563_L4_HK500SILghtEAAYRAAPEI-550	V300052563_L4_HK500SILghtEAAZRAAPEI-551	V300053233_L3_HK500SILghtEAAARAAPEI-571	V300053233_L3_HK500SILghtEAADRAAPEI-574	V300053233_L3_HK500SILghtEAALRAAPEI-582	V300053233_L3_HK500SILghtEAATRAAPEI-591	V300053233_L3_HK500SILghtEAAURAAPEI-592
evm.TU.s_3.6	1	1	0	0	0	0	0	0	0	0	0	0	0	0	0	0	0	0	0	0	2	0	0	0
evm.TU.s_3.21	1	0	0	0	0	0	2	3	2	2	7	1	6	0	8	1	2	0	0	0	5	2	2	1
evm.TU.s_3.10	107	87	22	68	65	19	38	12	47	78	48	10	16	18	54	131	56	19	8	105	66	26	25	57
evm.TU.s_3.25	669	1746	359	1782	1802	1806	1328	1373	1829	1645	1725	1420	1889	1936	918	1830	879	1886	1249	1398	1046	1554	1887	1740
evm.TU.s_4.42	85	255	45	174	140	211	192	131	121	267	122	69	84	103	101	175	67	130	237	158	146	243	134	183
evm.TU.s_6.8	2	20	2	15	18	22	3	1	15	1	10	31	24	10	0	10	13	3	4	0	11	8	16	0
evm.TU.s_5.6	0	0	0	3	0	0	1	0	0	0	0	0	0	0	0	0	0	0	0	0	0	0	0	0
evm.TU.s_5.7	0	0	0	0	0	0	0	0	0	0	0	0	0	0	0	0	0	0	0	0	0	0	0	0
evm.TU.s_5.9	510	2107	333	2627	2470	1947	2108	1917	1867	1977	2007	1354	1842	2196	799	2170	652	2181	1507	1529	1044	2270	1811	2045
evm.TU.s_4.7	0	0	0	0	0	0	0	0	0	0	0	0	0	3	0	0	0	0	0	0	0	0	0	7
evm.TU.s_4.10	0	3	0	0	0	0	0	4	4	0	0	0	6	0	0	2	0	2	0	0	0	0	0	0
evm.TU.s_4.13	0	0	0	0	0	0	0	0	0	0	0	0	0	0	0	0	0	0	0	0	0	0	0	0
evm.TU.s_4.15	0	0	0	0	0	0	0	0	0	0	0	0	0	0	0	0	0	0	0	0	0	0	0	0
evm.TU.s_4.21	0	0	2	1	0	1	0	2	0	0	5	3	4	0	31	8	2	6	10	4	4	0	3	5
evm.TU.s_4.38	0	0	0	0	0	0	0	0	0	0	0	0	0	0	0	0	0	0	0	0	0	0	0	0
evm.TU.s_4.17	1	0	3	3	0	0	0	0	0	0	0	2	0	0	0	4	12	0	8	0	4	6	3	3
evm.TU.s_4.18	49890	23019	23032	3570	1606	6300	4505	2703	6116	25896	3234	12117	9178	5458	40031	11958	37906	10726	44085	20963	30621	2191	6733	9032
evm.TU.s_8.7	550	1514	528	285	299	198	1528	1506	1487	1265	1278	1078	1510	1437	1068	2045	1291	1150	816	643	1270	175	1595	1463
evm.TU.s_9.2	26	235	26	266	268	222	308	394	130	208	206	135	306	211	97	330	52	158	107	174	163	328	245	265
evm.TU.s_9.4	18	585	23	687	852	942	751	552	578	552	308	427	617	875	50	441	41	681	144	671	437	1181	919	578
evm.TU.s_9.1	385	608	188	838	1338	492	184	264	624	404	700	606	1066	368	569	800	458	597	445	472	981	455	486	734
evm.TU.s_9.7	1685	2894	932	1945	1942	2324	2584	2878	2342	2516	1849	1536	2251	2070	1439	2989	1385	2407	2883	2512	2415	2292	2027	1931
evm.TU.s_9.10	1417	2001	680	1721	2366	1890	1603	2060	1582	1904	1479	1616	2184	1940	1136	1754	1076	1720	1291	1697	2367	1838	2046	2052
evm.TU.s_7.4	289	0	294	0	1	0	0	0	1	4	0	2	0	0	0	3	0	0	0	2	185	0	0	0
evm.TU.s_7.5	25	21	14	0	0	15	0	0	0	0	0	0	0	0	0	0	0	12	8	29	44	4	0	0
evm.TU.s_7.6	507	2409	1537	331	67	715	231	60	452	4120	150	284	116	100	634	836	116	796	168	608	3777	90	29	1136
novel_gene_139_611601de	6298	825	1701	1258	261	1265	1628	363	728	1622	267	785	208	217	3602	1810	1489	1635	639	4916	2391	195	20	2970
evm.TU.s_7.7	250	487	288	3079	2229	1903	2358	1079	625	347	449	145	154	732	417	439	318	1450	1860	287	2603	1763	416	565
evm.TU.s_12.14	21	30	4	19	18	16	18	27	20	0	20	17	17	22	10	20	2	5	10	16	22	12	23	9
evm.TU.s_14.27	211	694	86	635	907	658	574	813	672	533	412	379	997	594	273	732	236	605	402	459	340	651	910	547
evm.TU.s_14.29	11022	28536	6475	14062	14260	19960	11126	10353	9710	18478	5434	18990	19592	14450	12067	18088	9406	28561	9143	15968	25352	14090	20259	22889
evm.TU.s_14.30	598	2724	406	1433	1627	1845	1830	2017	2247	1894	1290	1311	1826	1913	706	2563	577	1608	971	1760	1158	1573	1593	2395
evm.TU.s_19.32	25	129	0	129	274	162	121	148	199	94	121	152	221	179	32	113	19	237	91	158	23	113	202	166
evm.TU.s_23.3	0	0	0	0	0	0	0	0	0	0	0	6	3	0	30	0	0	0	0	0	0	7	0	0
evm.TU.s_23.17	322	735	169	709	902	676	646	662	622	704	646	505	789	676	532	674	434	669	801	378	394	714	947	707
evm.TU.s_19.31	5376	676	3060	592	998	564	524	661	664	608	2341	566	908	706	6482	643	4622	555	2671	643	4627	638	1186	571
evm.TU.s_26.1	0	532	14	105	119	109	119	82	315	115	496	292	376	400	49	1587	153	974	374	14	339	125	333	145
evm.TU.s_27.1	36	49	12	60	83	88	59	68	82	57	67	39	104	81	42	114	44	24	78	62	46	105	99	51
evm.TU.s_27.10	736	852	317	1126	1430	1150	917	1168	1034	994	827	615	1399	894	1033	1080	738	719	1229	1085	873	1253	1119	1104
evm.TU.s_31.2	3	0	0	0	0	10	12	2	0	0	0	0	0	0	0	0	0	0	0	0	3	7	0	0
evm.TU.s_27.2	11814	9135	6079	8415	13604	10012	7593	11285	8842	8554	8950	7006	13503	8481	10982	7003	7821	9713	9808	8313	12889	11311	14477	9546
evm.TU.s_29.11	0	14	0	11	9	23	4	0	0	23	28	0	12	17	0	0	0	9	0	18	22	4	8	4
evm.TU.s_29.2	503	729	279	504	607	502	443	566	552	532	622	467	607	670	422	533	342	555	514	497	613	499	704	557
evm.TU.s_29.12	612	936	343	667	793	608	576	749	682	653	767	562	762	831	515	695	403	718	668	651	764	618	871	708
evm.TU.s_36.7	4	40	4	132	151	63	90	107	32	37	27	29	61	72	10	38	3	20	5	32	3	94	72	85
evm.TU.s_36.6	88	91	54	146	135	137	121	126	155	113	164	137	188	172	99	121	38	116	81	106	145	143	171	123
evm.TU.s_36.13	13	407	36	268	378	325	173	301	123	262	473	126	304	181	27	368	29	209	165	132	101	563	230	223
evm.TU.s_36.16	1	3	1	4	3	5	0	11	9	1	9	0	0	0	2	4	1	7	3	2	4	5	2	3
evm.TU.s_36.9	970	211	312	13	16	0	43	36	247	353	260	286	330	257	1026	347	516	128	184	547	155	0	235	440
evm.TU.s_36.17	31	98	7	175	231	132	124	151	210	11	188	153	236	155	124	215	56	162	115	100	71	201	196	246
evm.TU.s_36.10	562	1269	341	732	974	715	825	979	1570	776	1559	1112	1749	1575	678	805	454	789	993	860	933	762	2008	803
evm.TU.s_36.18	55	495	80	322	416	357	278	263	316	575	306	303	451	284	141	432	76	368	117	437	167	383	327	506
evm.TU.s_36.19	43	92	12	146	157	96	133	99	207	101	177	84	135	133	51	138	22	89	60	113	28	154	103	107
evm.TU.s_32.4	155	379	112	486	591	431	592	563	452	460	443	305	458	733	102	421	144	559	200	473	274	498	556	446
evm.TU.s_32.5	20576	6590	12037	2398	2474	4180	2626	2340	3187	6654	3420	2810	3756	3262	13676	4166	8229	4516	20177	6117	15730	3153	4784	4244
evm.TU.s_36.175	35	217	4	306	259	204	179	211	155	155	121	122	209	136	21	241	15	291	54	148	92	191	180	169
evm.TU.s_36.174	880	2356	459	1677	3184	2114	1633	1876	2617	1944	2740	2716	3672	2698	1389	1396	900	2060	799	2121	1514	1577	4096	3118
evm.TU.s_36.252	11	28	0	0	7	0	0	0	8	0	23	19	26	30	0	9	0	15	0	66	70	0	31	3
evm.TU.s_36.26	0	0	0	0	0	0	0	0	0	0	0	0	0	0	0	0	0	0	0	0	0	0	0	0
evm.TU.s_36.56	0	43	0	46	47	16	23	29	29	31	39	23	55	58	0	53	0	54	0	25	6	30	26	52
evm.TU.s_36.61	0	4	0	0	0	5	0	0	0	0	0	0	36	8	0	0	5	0	0	0	0	7	10	0
evm.TU.s_36.106	0	3	0	0	3	5	0	2	0	0	0	0	0	0	0	0	0	0	0	0	0	0	0	0
evm.TU.s_36.107	0	60	0	34	37	70	49	54	0	0	0	0	0	0	46	41	54	64	69	0	75	76	2	43
evm.TU.s_36.108	0	31	0	38	30	56	46	43	0	0	0	0	0	0	26	26	25	35	39	11	46	63	0	14
evm.TU.s_36.110	0	0	0	0	0	0	0	0	0	0	0	0	0	0	0	0	0	0	0	0	2	0	0	0
evm.TU.s_36.116	0	0	0	0	0	0	0	0	0	0	0	0	3	0	0	0	2	0	0	0	0	0	0	0
evm.TU.s_36.148	0	0	3	0	0	0	0	0	0	11	0	0	0	0	0	0	3	0	15	5	0	0	0	0
evm.TU.s_36.150	0	0	0	0	0	0	0	0	0	0	0	0	0	0	0	0	2	0	0	0	0	0	0	0
evm.TU.s_36.151	15	24	0	0	0	66	68	86	0	0	0	0	0	0	0	135	156	0	0	37	22	78	2	0
evm.TU.s_36.155	0	0	0	0	0	899	849	750	0	0	0	0	0	0	869	934	553	0	0	0	0	940	0	1094
evm.TU.s_36.25	167	965	133	507	590	586	511	476	311	900	248	163	234	341	306	818	242	847	1369	471	1571	509	218	746
evm.TU.s_36.27	1803	2766	1039	2700	3466	2493	2132	2616	2582	2864	4305	2019	3196	3363	3319	2447	2275	2363	4941	2578	2677	2856	3673	2811
evm.TU.s_36.51	2387	895	1285	1415	1741	1068	971	781	935	740	1454	962	1221	1210	2490	842	2778	1182	3342	911	4983	1677	1648	1164
evm.TU.s_36.52	332	1052	202	786	939	1009	974	1045	837	1079	617	607	821	991	339	1235	273	841	387	902	315	847	862	1108
evm.TU.s_36.53	152	543	99	373	345	471	305	400	301	407	200	272	369	382	142	694	164	505	211	427	164	355	314	589
evm.TU.s_36.55	29	133	32	114	174	66	89	84	247	156	133	116	113	298	143	124	115	77	71	73	77	64	234	128
evm.TU.s_36.57	33	19	37	64	95	155	43	38	44	11	85	115	358	55	11	55	22	155	42	23	0	113	121	66
evm.TU.s_36.58	9	44	115	84	111	86	116	162	485	35	449	1473	1570	435	45	126	28	546	3	20	5	57	914	392
evm.TU.s_36.68	2	0	2	0	0	0	0	0	0	0	0	1	0	0	0	0	0	0	0	0	0	0	0	0
evm.TU.s_36.75	844	7541	465	275	22	647	0	0	0	805	18	1318	325	248	0	184	12	0	0	4566	2071	64	0	5
evm.TU.s_36.76	152	496	86	818	733	932	414	300	111	1013	753	236	234	14	128	1021	327	1330	1005	682	111	1009	2	978
evm.TU.s_36.84	2073	3717	938	3740	4432	4312	3747	3922	4102	3842	3440	2980	3754	3802	4008	3169	1960	3297	2383	3410	1735	3703	4492	4163
evm.TU.s_36.85	439	1078	280	1027	1437	1425	1008	1298	533	1224	2561	619	773	924	405	1286	1386	1201	4614	952	711	1561	613	934
evm.TU.s_36.86	18	221	25	35	17	189	22	21	12	64	83	6	7	27	0	0	0	91	196	32	43	123	6	0
evm.TU.s_36.90	789	138	173	83	150	12	265	262	31	201	16	34	46	41	24	121	772	832	119	318	1051	18	18	85
evm.TU.s_36.95	3	1	5	0	0	0	3	0	0	0	0	0	0	0	0	0	0	0	0	0	3	0	0	0
evm.TU.s_36.96	1648	168	1032	17	53	13	22	19	5	184	117	15	49	8	491	103	414	58	727	153	1285	9	66	35
evm.TU.s_36.97	4	1	5	0	0	0	0	0	0	0	0	0	0	0	0	0	0	0	0	0	2	0	0	0
evm.TU.s_36.100	4893	212	2690	94	107	8	121	134	105	520	504	83	131	123	1209	393	1265	342	3000	318	5262	14	188	128
evm.TU.s_36.101	54	25	1086	18	29	20	15	14	13	250	50	72	122	4	84	152	636	0	3	7	66	10	23	14
evm.TU.s_36.103	1	0	10	1	0	0	0	0	20	13	22	85	28	10	0	15	0	13	8	0	9	1	0	0
evm.TU.s_36.104	6914	3195	2603	1407	2276	1989	2248	2696	3238	2734	6879	2435	3499	4459	6241	2291	5832	3783	6783	2783	7877	2407	5505	2516
evm.TU.s_36.114	957	450	406	675	1064	879	925	923	531	400	713	465	766	303	1094	733	767	585	728	776	611	1027	369	789
evm.TU.s_36.115	8	0	5	0	0	0	0	0	0	22	2	0	0	0	2	3	2	0	5	11	0	0	4	0
evm.TU.s_36.124	5	1	3	0	8	0	11	4	2	11	8	6	11	16	3	0	2	0	3	2	2	0	10	4
evm.TU.s_36.130	1	0	0	4	9	3	6	1	7	0	5	6	2	5	3	0	0	0	0	0	0	4	1	0
evm.TU.s_36.137	22	16	3	3	2	24	28	98	3	41	10	0	0	9	3	15	0	3	0	26	6	30	20	3
evm.TU.s_36.139	789	0	174	120	100	0	0	0	27	108	35	126	104	76	340	1291	180	190	533	206	9	0	41	405
evm.TU.s_36.143	3550	183	1554	358	214	34	61	25	558	5381	183	435	361	966	2582	3685	2226	2117	2906	6736	331	24	191	5122
evm.TU.s_36.145	10	34	7	24	13	24	30	25	6	5	9	3	10	2	83	40	56	74	77	3	43	41	4	56
evm.TU.s_36.147	94	14	33	23	26	13	20	17	22	28	32	22	36	15	79	71	60	38	63	49	16	14	19	81
evm.TU.s_36.152	316	55	213	541	580	964	650	710	75	125	62	50	60	30	533	401	338	0	9	113	161	659	29	711
evm.TU.s_36.195	0	1273	13	433	739	610	790	1690	611	1021	669	484	988	775	18	546	5	536	48	708	70	851	755	650
evm.TU.s_36.198	0	0	0	0	0	0	0	0	0	0	0	0	0	0	0	0	0	0	0	0	0	0	0	0
evm.TU.s_36.208	0	5	0	0	3	0	0	2	0	0	0	0	0	0	0	0	0	0	0	0	0	0	0	0
evm.TU.s_36.209	0	28	0	52	144	5	12	7	0	0	0	0	0	7	0	0	0	0	0	0	21	5	13	0
evm.TU.s_36.211	0	0	0	0	0	0	0	1	0	0	0	0	0	0	0	0	0	0	6	0	0	1	0	0
evm.TU.s_36.215	0	0	0	8	21	0	23	10	2	0	0	0	2	5	3	0	0	3	0	0	0	6	0	5
evm.TU.s_36.220	0	0	0	0	0	0	0	0	4	0	0	4	0	0	0	0	0	0	0	0	0	0	0	0
evm.TU.s_36.226	0	0	0	0	0	0	0	0	0	0	0	0	0	0	0	0	0	0	0	0	0	0	0	0
evm.TU.s_36.244	61	210	35	154	387	162	132	153	108	152	159	112	182	160	311	132	95	161	187	112	155	238	226	234
evm.TU.s_36.194	16	43	6	66	128	76	74	85	31	61	55	55	78	76	18	75	6	62	8	70	26	84	53	70
evm.TU.s_36.196	1998	2259	1043	3437	3461	2236	3373	3044	3307	2497	2886	2373	3049	3225	1537	1153	774	2514	2509	1733	2847	2895	3412	2296
evm.TU.s_36.203	1485	3300	661	2043	1766	1607	1897	1890	2756	3184	2436	2223	2615	2333	1335	2605	1305	1267	1589	2811	1249	1527	3124	2542
evm.TU.s_36.207	847	1023	383	879	1111	1170	950	1030	960	935	714	756	1183	1070	921	1051	848	833	850	944	726	1100	1277	1075
evm.TU.s_36.214	86	507	24	243	233	265	354	228	209	362	270	267	412	237	24	168	16	163	33	551	52	320	204	247
evm.TU.s_36.216	1731	4916	2213	7199	7959	6899	8400	5163	6803	8533	4844	9064	6535	9679	1317	5108	684	6166	1810	7798	4142	7475	7140	7141
evm.TU.s_36.219	4511	11517	3038	9678	12575	16104	7381	7317	10017	9342	13640	7577	11576	10318	3450	8246	2670	7283	4033	6665	7792	13235	13062	8296
evm.TU.s_36.221	485	485	362	409	576	280	472	651	296	404	401	392	556	248	380	526	207	383	193	455	330	392	402	593
evm.TU.s_36.235	40	46	11	237	96	25	498	351	161	23	110	148	107	9	21	311	19	72	0	297	8	18	24	81
evm.TU.s_36.238	79	227	22	456	415	84	1127	643	181	298	124	369	123	163	25	234	9	97	5	469	17	44	104	188
evm.TU.s_36.239	101	220	46	135	58	232	120	57	113	161	23	139	48	75	119	149	90	209	71	192	177	59	47	260
evm.TU.s_36.240	25	51	8	54	110	74	52	111	22	50	213	29	132	41	13	66	24	53	31	37	48	102	46	48
evm.TU.s_36.241	334	1540	202	1379	1607	1297	1575	1678	1292	1391	1040	894	1270	815	350	1803	214	1167	471	1356	426	1194	666	1536
evm.TU.s_36.251	4670	14822	2243	12780	12772	14538	14102	15205	10591	14649	7030	7127	10319	13533	3793	18890	2390	11128	4600	12826	6459	11875	9822	13687
evm.TU.s_36.380	1	2	0	0	1	0	0	1	0	0	0	0	0	1	0	1	1	1	2	2	2	1	1	2
evm.TU.s_36.401	32	251	39	166	139	167	15	30	69	80	82	35	41	61	108	259	81	59	9	125	49	125	15	223
evm.TU.s_36.402	934	1191	428	1051	3561	1451	1396	2338	593	970	1250	459	2634	705	1019	752	385	1129	888	1037	1000	2234	2300	1207
evm.TU.s_36.404	2984	1818	1964	1209	1566	1928	1818	2217	1217	1184	2262	844	1263	1460	8872	1385	4239	1358	3150	1257	2430	1725	1853	1515
evm.TU.s_36.410	2170	2296	1300	3120	3125	1838	2087	1628	3400	2653	3331	2193	2383	4964	1868	993	520	2254	2751	1793	3306	1933	3508	1659
evm.TU.s_36.260	0	36	3	16	13	7	23	36	30	27	32	35	8	22	0	33	0	8	0	28	0	10	14	61
evm.TU.s_36.261	0	0	0	1	1	1	1	0	0	0	0	0	0	0	0	8	2	1	1	0	0	0	0	1
evm.TU.s_36.264	0	0	0	1	1	1	1	0	0	0	0	0	0	0	0	7	2	1	1	0	0	0	0	1
evm.TU.s_36.282	0	0	0	0	0	0	0	0	1	0	0	0	0	0	0	2	0	0	0	0	0	0	0	1
evm.TU.s_36.299	0	0	0	0	0	0	0	0	6	0	0	0	4	0	0	0	0	0	0	0	0	0	0	4
evm.TU.s_36.312	0	5	0	2	4	0	13	15	0	0	7	0	15	0	0	0	0	0	0	9	0	0	10	10
evm.TU.s_36.314	0	0	0	3	0	0	0	2	3	0	0	0	0	0	0	0	0	0	0	7	0	0	0	0
evm.TU.s_36.325	0	0	2	0	0	0	0	7	0	2	0	0	2	0	0	0	0	0	0	0	0	0	0	0
evm.TU.s_36.329	573	1230	249	1015	1170	1107	1044	1425	1094	1045	1185	778	1375	1191	543	1285	371	890	517	776	577	1104	1302	1014
evm.TU.s_36.331	0	0	0	0	3	0	0	0	0	0	0	0	0	0	0	0	0	0	0	0	0	0	0	0
evm.TU.s_36.344	0	0	0	0	0	0	0	0	0	0	0	2	0	0	0	0	0	0	0	0	0	0	0	0
evm.TU.s_36.372	0	0	0	0	0	0	0	0	0	0	0	0	3	3	0	0	0	0	0	0	0	0	3	0
evm.TU.s_36.258	3	0	0	0	0	0	0	0	0	0	0	0	0	0	0	0	0	0	0	0	0	0	0	0
evm.TU.s_36.259	313	950	123	777	1226	756	720	1128	647	782	844	653	1376	1025	375	1233	393	766	377	677	374	929	1582	810
evm.TU.s_36.271	5149	1799	1935	1248	1502	1643	1322	1529	2474	2223	2376	1989	2165	2896	2751	1482	1799	2549	2050	2199	2756	1315	3589	2744
evm.TU.s_36.272	443	289	175	304	346	370	228	284	337	253	361	100	177	347	167	213	200	207	168	223	378	340	453	228
evm.TU.s_36.273	1373	1918	549	1852	2043	1832	1654	1831	1525	1546	1264	1117	1520	1764	1425	1729	743	1072	899	1708	1043	1613	1794	1822
evm.TU.s_36.274	224	326	107	176	178	202	124	172	202	306	191	168	310	227	314	242	122	280	302	259	315	225	199	286
evm.TU.s_36.275	4836	7627	3260	7459	9847	6509	6551	6965	6856	7639	9551	5240	8138	7765	5761	8664	4269	5516	8364	5962	8996	9758	8060	6538
evm.TU.s_36.296	37	152	24	338	343	386	283	249	265	146	300	165	283	335	154	226	99	224	172	137	57	340	245	182
evm.TU.s_36.310	2	138	0	3450	871	441	3594	682	2601	594	297	266	566	6157	47	7908	0	356	0	1508	9	1540	3856	2177
evm.TU.s_36.311	281	46	158	0	31	0	0	0	0	26	19	0	0	0	0	0	18	0	52	6	537	0	0	6
evm.TU.s_36.321	329	14	197	4	7	0	0	0	0	9	22	2	0	0	505	12	130	16	313	12	162	7	37	38
evm.TU.s_36.323	937	244	187	0	0	0	0	6	0	14	36	240	379	23	383	9	83	10	162	394	493	0	53	35
evm.TU.s_36.328	4320	1339	1966	807	1471	1074	824	905	572	1294	1035	735	2290	951	2213	831	1378	931	1697	1861	2991	1380	1744	790
evm.TU.s_36.330	631	1070	299	433	788	842	539	966	781	963	745	513	2292	940	243	477	189	624	362	1126	519	749	1701	449
evm.TU.s_36.333	1806	1645	702	920	1802	1257	551	1224	1092	2522	848	1334	3076	851	1875	904	848	1236	872	3880	744	1274	3377	2694
evm.TU.s_36.353	47	383	33	371	419	302	265	302	215	359	316	184	349	376	76	380	26	408	75	308	97	443	277	339
evm.TU.s_36.354	1090	5168	1609	1822	1949	1555	204	277	680	4025	691	861	608	1561	4296	2298	2130	5402	12158	1874	2363	1866	1040	1173
evm.TU.s_36.365	487	2228	332	2133	2009	2944	2845	2492	1861	2495	1073	1340	1541	2017	1243	2357	645	2093	653	2816	721	2346	1439	2866
evm.TU.s_36.367	3	10	0	8	21	0	2	2	35	47	15	34	43	78	0	14	0	3	0	27	4	9	50	6
evm.TU.s_36.368	3171	6210	1713	4491	6041	4866	4894	5681	4910	6251	6371	4263	7326	6163	3097	6838	3175	5139	3244	5440	3213	4873	6372	6159
evm.TU.s_36.369	205	822	115	995	1090	799	778	790	689	880	735	572	826	954	407	738	282	657	732	639	963	1210	1040	716
evm.TU.s_36.642	13	2371	0	888	812	797	1384	2101	1009	2141	467	756	1944	2980	18	2504	0	1301	0	1320	10	420	2116	1877
evm.TU.s_36.620	0	0	0	0	0	0	0	0	0	0	0	0	0	0	0	0	0	0	0	0	0	0	0	0
evm.TU.s_36.621	0	0	0	0	0	0	0	0	0	0	0	0	0	0	0	0	0	0	0	0	0	0	0	0
evm.TU.s_36.625	0	121	2	537	371	344	803	382	47	86	26	40	44	66	4	426	15	180	20	25	10	436	50	153
evm.TU.s_36.630	0	0	0	7	0	2	2	0	0	5	2	0	0	0	0	2	0	3	0	0	1	0	0	0
evm.TU.s_36.602	2879	2556	1521	1673	2462	1699	1920	1971	1877	2020	1500	1497	2287	2169	1980	2223	1608	2336	1847	2264	2189	1450	2191	2438
evm.TU.s_36.622	321	1901	242	1570	2296	1512	1798	2701	1689	1443	1335	914	1050	2155	310	1979	247	610	416	789	530	1878	2088	1881
evm.TU.s_36.623	359	2640	306	2206	3569	2845	2789	3129	2714	1934	1301	1513	1253	2936	512	2812	391	1440	676	1020	987	2645	2170	3899
evm.TU.s_36.624	316	378	156	577	505	363	373	261	403	503	643	310	300	654	444	355	270	375	490	431	1120	491	369	348
evm.TU.s_36.626	205	10	33	0	0	11	5	15	5	13	135	4	145	6	26	0	12	0	65	77	42	16	141	8
evm.TU.s_36.627	26	6	5	13	12	6	17	8	0	0	3	0	13	5	16	2	7	0	0	2	5	3	11	1
evm.TU.s_36.628	6	3	3	2	5	6	0	1	1	2	2	1	0	1	5	1	4	3	0	0	0	6	8	3
evm.TU.s_36.629_evm.TU.s_36.632	3486	59	1646	210	213	253	150	130	48	19	68	13	36	140	4445	141	4466	62	1995	101	3347	204	154	133
evm.TU.s_36.636	67	22	9	771	717	954	94	70	7	0	34	15	20	21	13	0	23	0	19	58	125	953	5	9
evm.TU.s_36.637	546	530	177	185	344	107	274	552	187	253	214	112	293	186	347	189	137	194	384	374	876	209	269	113
evm.TU.s_36.638	3	848	0	339	301	337	455	691	417	804	183	288	675	1103	6	879	0	466	0	415	2	175	814	714
evm.TU.s_36.639	15	7	4	260	182	255	29	17	2	0	8	6	5	6	2	0	9	1	3	16	34	231	1	0
evm.TU.s_36.640	32	14	3	245	272	360	35	24	0	0	17	7	6	13	8	0	0	0	11	21	61	363	3	5
evm.TU.s_36.641	1081	981	363	429	787	261	579	1140	386	496	386	254	592	369	743	437	273	454	690	658	1631	410	564	220
evm.TU.s_36.415	0	0	5	0	0	0	0	0	0	0	0	0	0	0	0	0	0	0	3	0	0	0	0	0
evm.TU.s_36.433	0	9	6	7	4	7	14	8	27	12	17	15	26	30	0	8	0	18	0	0	1	12	31	10
evm.TU.s_36.437	0	0	9	1	2	3	8	12	4	3	11	9	1	9	2	0	0	3	2	3	0	4	13	4
evm.TU.s_36.445	0	0	0	0	0	0	0	0	0	0	0	0	0	0	0	0	0	0	0	0	0	0	0	0
evm.TU.s_36.455	0	0	0	0	5	0	0	5	0	0	0	2	3	0	0	3	0	0	0	0	0	0	0	0
evm.TU.s_36.456	0	52	0	3	0	3	0	0	0	0	0	0	0	0	0	10	2	0	3	0	5	0	0	4
evm.TU.s_36.463	0	0	0	0	0	0	0	0	0	0	2	1	0	0	0	0	0	0	1	0	0	0	0	0
evm.TU.s_36.468	0	0	0	0	0	0	0	0	0	0	0	0	0	0	0	0	0	0	0	0	0	0	0	0
evm.TU.s_36.480	0	0	0	0	1	0	0	0	0	0	0	0	0	0	1	0	0	15	0	0	6	0	0	10
evm.TU.s_36.485	0	42	0	0	19	0	0	10	9	11	11	10	34	31	0	73	0	12	0	0	0	0	30	5
evm.TU.s_36.499	124	336	98	541	553	845	598	390	335	305	340	321	334	449	48	393	27	402	32	370	78	816	252	399
evm.TU.s_36.510	0	0	0	0	0	0	1	0	0	1	4	0	1	0	6	1	2	0	4	2	2	1	0	1
evm.TU.s_36.514	0	1026	8	167	134	217	1080	456	31	1835	20	27	25	33	15	619	21	1755	87	466	33	151	13	147
evm.TU.s_36.527	0	12	0	127	207	259	0	0	170	0	233	200	385	286	237	176	244	153	263	0	3	264	480	144
evm.TU.s_36.543	0	0	0	0	0	0	0	0	0	0	0	0	0	0	0	0	0	0	0	0	0	0	0	0
evm.TU.s_36.544	0	0	0	0	1	0	1	0	0	0	0	0	0	0	0	0	0	0	0	0	0	0	0	0
evm.TU.s_36.550	0	560	14	1961	1563	570	39	31	389	762	333	198	234	265	0	921	0	595	27	1508	40	776	204	972
evm.TU.s_36.555	0	276	5	15	7	42	37	38	692	251	422	154	88	907	39	496	42	219	10	16	5	7	767	359
evm.TU.s_36.556	0	0	0	53	66	39	22	29	28	0	39	25	36	0	17	41	10	11	4	0	0	53	0	29
evm.TU.s_36.575	0	134	0	13	7	7	31	57	7	0	6	0	0	14	0	3	3	0	0	130	28	10	5	0
evm.TU.s_36.584	97	188	68	244	280	212	264	174	249	130	219	179	171	333	102	162	48	226	154	91	136	265	224	238
evm.TU.s_36.585	0	323	9	404	351	161	757	571	215	326	232	128	273	356	7	709	0	423	15	474	40	170	205	488
evm.TU.s_36.414	6447	4225	3317	4820	7131	4536	4115	5041	5565	5143	6196	4311	6803	5788	5951	4978	4680	4972	5058	5079	5772	5670	7449	5463
evm.TU.s_36.416	566	2478	332	2386	3121	1847	2375	2542	1981	2921	1894	1308	2801	2586	564	3352	297	1858	746	2118	823	2477	2528	2178
evm.TU.s_36.420	704	2590	391	2930	3373	2211	3107	3157	2828	3812	2770	1957	3152	3342	1006	3487	575	2381	1467	2772	950	2775	3030	2672
evm.TU.s_36.421	63	79	38	65	79	60	55	84	75	40	102	100	201	141	140	76	71	64	64	65	222	70	158	68
evm.TU.s_36.422	25	52	30	61	122	34	80	134	32	65	23	29	107	36	50	68	11	50	20	26	34	36	120	66
evm.TU.s_36.424	20	173	0	93	120	25	37	63	0	0	0	0	0	0	5	6	10	13	17	18	117	35	0	0
evm.TU.s_36.426	2	1	0	1	2	1	0	0	0	4	0	1	0	3	1	0	1	1	0	2	1	2	0	2
evm.TU.s_36.427	215	130	94	315	214	160	189	108	0	71	0	0	0	3	394	302	227	9	66	68	198	203	0	220
evm.TU.s_36.430	12	182	9	373	422	308	322	303	0	87	0	0	0	0	266	318	124	156	64	69	115	304	0	253
evm.TU.s_36.432	255	291	141	333	426	376	261	308	161	207	175	141	200	199	328	288	226	233	256	221	324	347	198	260
evm.TU.s_36.434	929	1286	531	1112	1558	1162	828	1024	824	1053	1148	790	1677	621	870	1239	558	1042	816	921	1008	1309	916	1269
evm.TU.s_36.436	830	1736	416	1875	2689	1761	1402	1676	1516	1445	1867	1146	2257	1749	1218	1533	751	1533	1195	1158	1105	2003	2441	1733
evm.TU.s_36.438	8921	7397	3986	5347	5283	7450	4332	6047	6189	7031	5058	6639	9638	5170	5450	4818	2977	6728	3772	7233	4983	4654	7072	6692
evm.TU.s_36.439	3	0	2	2	0	0	0	0	0	0	3	0	0	0	0	0	0	0	5	0	0	0	0	0
evm.TU.s_36.440	380	151	152	130	212	41	31	73	48	148	59	26	74	55	45	60	57	132	149	145	284	67	151	113
evm.TU.s_36.449	163	337	122	392	474	390	357	404	439	330	403	270	490	317	189	351	186	287	181	293	207	443	365	330
evm.TU.s_36.450	1144	1448	1000	896	1455	1457	1354	1490	1695	1183	1280	1236	1656	1500	1140	1277	808	1217	779	1246	2016	1272	1876	1386
evm.TU.s_36.469	383	298	152	518	486	416	430	343	353	405	362	278	317	438	352	466	291	415	427	383	305	329	357	526
evm.TU.s_36.475	767	1248	576	843	897	792	743	915	803	944	848	514	905	1027	702	1091	570	705	629	939	816	704	777	890
evm.TU.s_36.476	4059	2905	2497	2795	3748	2857	2665	3202	2414	2498	3403	1933	3371	2789	4396	2503	2725	2300	3840	2079	4623	3074	3244	2865
evm.TU.s_36.479	190	944	95	975	1024	759	972	827	764	795	675	482	799	1021	258	852	161	650	335	878	434	939	730	709
evm.TU.s_36.481	2149	4433	1035	3932	4902	3092	4131	4536	2808	3940	3756	2001	4847	3330	1131	5488	1434	2421	1103	3623	1644	3832	4057	2943
evm.TU.s_36.482	1047	7295	742	7687	9103	6899	7367	8469	5695	6257	6604	3983	9211	8224	1590	6863	809	5150	1930	4429	1885	7799	8699	5008
evm.TU.s_36.483	28	581	6	74	64	167	49	34	509	278	183	252	363	390	42	499	98	224	206	321	209	119	450	339
evm.TU.s_36.484	213	280	74	411	350	316	325	356	187	241	243	156	260	285	144	155	43	132	89	217	186	394	241	205
evm.TU.s_36.486	601	2124	481	1889	2299	2344	2005	2478	1780	1794	1273	1363	1720	1822	668	1857	394	2023	760	1708	963	2126	1811	1794
evm.TU.s_36.487	902	1904	454	2230	2512	1857	1786	1771	1883	1768	1876	1536	2340	2067	980	1988	626	1904	1232	1748	1227	2314	2224	1916
evm.TU.s_36.488	34	27	5	110	95	84	106	120	29	42	27	24	28	37	38	39	8	67	27	61	11	84	31	61
evm.TU.s_36.489	23	2	6	0	0	0	0	0	0	10	0	0	0	0	7	13	4	0	0	15	0	0	0	20
evm.TU.s_36.490	1	0	0	0	0	0	0	0	0	0	0	0	1	0	0	0	0	0	0	0	0	0	1	0
evm.TU.s_36.506	2420	1805	1318	1297	1442	1638	1248	1258	1041	1476	1257	1070	1340	1401	2716	1480	2140	1410	2014	1631	1906	1324	1592	1787
evm.TU.s_36.507	1252	2118	455	2443	3008	2354	2147	2419	1903	2135	1722	1594	2935	2639	970	2190	707	2145	1121	2381	1022	2359	2893	2233
evm.TU.s_36.508	162	652	85	504	827	458	457	571	686	642	676	393	824	602	249	708	172	481	237	524	251	550	853	683
evm.TU.s_36.515	5411	1358	2441	1685	2678	1588	1536	1403	1760	1284	3075	1175	1675	2078	3677	1097	2438	1029	2377	1064	3483	1939	2179	1531
evm.TU.s_36.530	748	2378	361	589	552	37	8	30	1030	916	933	98	71	203	2368	656	1010	1193	1053	1060	2744	32	91	1361
evm.TU.s_36.531	20	142	29	190	140	182	172	227	121	90	142	65	240	173	123	325	42	145	44	105	136	188	180	158
evm.TU.s_36.532	269	152	36	161	189	113	140	164	79	81	65	104	85	158	355	287	307	111	134	71	199	100	123	229
evm.TU.s_36.533	122	193	96	191	253	190	201	180	229	250	175	254	347	437	133	163	66	117	70	157	267	204	358	155
evm.TU.s_36.536	194	578	85	466	489	388	336	440	247	345	282	161	339	324	185	656	81	421	157	517	186	451	321	515
evm.TU.s_36.537	640	4	342	72	13	54	52	9	167	123	21	183	41	105	80	10	60	0	11	163	48	10	80	32
evm.TU.s_36.538	8180	3591	4956	90	24	81	49	8	383	779	87	492	110	350	42161	2603	27960	1836	16696	1013	34400	12	189	5469
evm.TU.s_36.541	16	16	53	23	29	5	7	8	0	57	0	0	0	2	6	20	19	16	13	35	8	14	0	9
evm.TU.s_36.545	8749	11003	4444	9420	9135	11388	11150	10046	10221	10986	10354	8508	9517	13899	9989	9103	8026	9773	14995	9270	11852	11376	11580	9269
evm.TU.s_36.546	1184	2625	689	2672	2757	3212	2745	2860	2759	2139	1534	2003	2226	3671	979	2985	711	1972	868	2127	1592	2792	2468	2389
evm.TU.s_36.547	115	370	47	323	320	334	229	248	470	272	301	274	382	453	217	334	110	256	115	270	263	392	430	326
evm.TU.s_36.549	104	273	40	269	309	228	263	381	274	248	213	193	339	316	102	318	73	233	105	192	158	270	301	229
evm.TU.s_36.554	82	136	33	206	287	104	146	159	56	97	66	6	6	131	84	90	46	83	120	96	114	98	142	63
evm.TU.s_36.563	671	1071	320	1046	1072	1155	1049	1163	1007	1004	855	728	986	1008	607	1269	621	829	659	952	794	1044	1208	979
evm.TU.s_36.564	448	2460	282	2233	2921	2388	2147	2806	1983	2709	2264	1379	3402	2516	682	2985	409	2248	752	2299	559	2822	2983	2642
evm.TU.s_36.565	181	258	84	253	277	285	282	281	288	258	313	204	289	274	161	304	149	229	196	252	210	239	373	301
evm.TU.s_36.573	131	342	37	188	90	7	0	0	0	750	81	0	7	41	28	1304	40	78	5	418	53	4	10	123
evm.TU.s_36.576	61	208	25	244	335	236	239	364	168	134	118	118	255	174	62	291	79	162	90	152	78	249	242	225
evm.TU.s_36.577	14	36	26	38	68	36	29	34	21	20	20	15	29	18	18	45	37	27	24	26	25	19	26	26
evm.TU.s_36.589	5312	5971	2997	2978	4976	3992	1793	1948	4074	4552	2758	4130	5304	5648	2034	1954	2089	1914	2663	3367	8920	3298	7321	3284
evm.TU.s_36.980	0	0	0	0	0	0	0	0	0	0	0	0	0	0	0	0	0	0	0	0	0	0	0	0
evm.TU.s_36.992	500	802	330	1160	1272	1039	927	1027	871	927	789	741	1034	1076	662	806	390	928	533	610	531	981	1049	1070
evm.TU.s_36.968	2528	12898	1468	12089	15069	11310	13597	15457	10197	12189	11264	8143	16170	12834	2884	18080	3445	10749	4570	10872	4484	14274	13214	12387
evm.TU.s_36.999	1	0	0	0	0	0	0	0	0	0	0	0	0	0	0	0	0	0	0	0	0	0	0	0
evm.TU.s_36.1004	2	0	0	0	1	2	0	0	0	0	0	0	0	0	4	0	0	2	0	0	0	0	0	0
evm.TU.s_36.1003	490	2243	321	3358	3484	3022	1999	2060	2312	2327	2829	2104	4420	3824	583	4407	335	2105	310	2211	341	3979	3724	3799
evm.TU.s_36.1006	2	1	0	0	1	2	0	0	0	3	0	0	0	0	4	0	0	2	2	0	0	2	0	1
evm.TU.s_36.1005	335	1652	221	2043	2130	1881	1234	1301	1059	1975	1134	1119	2248	2406	288	2812	158	1011	113	1816	210	2482	2370	2238
evm.TU.s_36.1015	269	756	142	820	950	671	707	798	599	824	828	435	904	777	231	862	84	602	248	746	253	806	1020	756
evm.TU.s_36.1043	0	0	0	0	0	0	0	0	0	0	0	0	0	0	3	0	0	0	0	0	2	0	0	0
evm.TU.s_36.1049	0	0	0	0	0	0	0	0	0	0	0	0	0	0	0	0	0	0	0	0	0	0	0	0
evm.TU.s_36.1050	0	229	4	162	178	130	143	79	168	152	45	157	115	267	5	204	0	313	10	110	19	133	163	251
evm.TU.s_36.1041	1990	731	1403	158	238	253	262	341	52	1213	65	83	157	56	702	390	636	205	594	982	841	167	117	235
evm.TU.s_36.1045	4262	3061	2136	3234	3910	2784	2844	2771	2521	2943	3452	2092	3454	2994	4125	2627	2922	2432	3942	2694	3640	3495	3113	2630
evm.TU.s_36.1047	4	0	0	9	22	26	18	27	4	17	2	0	0	4	5	0	0	24	11	11	0	25	0	11
evm.TU.s_36.1051	28	120	19	331	252	162	217	148	159	126	118	109	165	252	46	57	0	109	37	173	58	248	119	187
evm.TU.s_36.1054	1464	966	678	697	989	797	763	813	757	818	831	568	1015	834	1003	848	792	734	1085	713	1081	771	1059	735
evm.TU.s_36.1058	3	0	0	0	2	0	1	3	0	0	0	0	0	0	1	0	0	1	2	0	2	1	0	1
evm.TU.s_36.1060	424	762	261	491	801	559	562	731	625	537	758	460	1031	621	378	684	408	536	482	400	605	613	888	582
evm.TU.s_36.1061	4645	6936	2430	5596	7192	6925	4635	5791	5382	6031	4659	4223	6487	6751	3519	6599	3410	6207	4806	5564	5443	5990	7571	6978
evm.TU.s_36.1109	85	559	29	747	706	571	518	429	445	497	350	285	527	540	81	719	77	520	127	507	146	793	495	520
evm.TU.s_36.1110	3	5	3	6	0	8	10	6	0	0	8	0	0	6	4	0	0	0	0	6	0	0	4	0
evm.TU.s_36.1108	105	83	70	67	69	50	45	31	66	75	100	58	79	97	123	21	20	49	154	30	326	68	66	79
evm.TU.s_36.1111	51	472	71	809	656	529	815	591	973	745	493	708	1024	877	51	1031	14	1146	18	792	102	745	982	377
evm.TU.s_36.1112	494	3524	329	5028	4466	4385	4728	4139	3842	3776	2540	2454	3136	4765	646	5156	512	3535	1591	3620	921	4657	3190	3405
evm.TU.s_36.1115	0	0	0	0	0	0	2	3	0	0	0	0	0	0	0	0	0	0	0	0	0	0	0	0
evm.TU.s_36.1113	533	3855	489	4404	6128	3519	4838	5479	3635	4212	4902	2392	6006	5132	621	6526	401	2893	948	2961	625	4757	5144	3140
evm.TU.s_36.1120	0	0	0	0	0	4	0	0	0	10	0	27	0	8	0	0	0	6	0	7	0	0	0	0
evm.TU.s_36.1117	17	80	18	3	7	9	5	7	4	23	1	37	52	2	8	23	8	9	3	10	119	6	0	9
evm.TU.s_36.1119	10	16	10	15	10	26	16	20	46	54	13	66	37	33	2	18	7	18	5	49	17	15	28	4
evm.TU.s_36.1122	0	0	4	43	41	64	37	43	59	27	18	128	79	18	0	59	0	21	0	46	0	22	25	0
evm.TU.s_36.1138	146	52	89	151	218	77	128	126	140	166	158	125	141	92	5	22	10	54	53	121	116	86	107	13
evm.TU.s_36.1125	0	1	0	0	0	0	0	0	0	0	0	0	0	0	0	0	0	0	0	0	0	0	0	0
evm.TU.s_36.1131	0	0	0	0	0	0	0	0	0	0	0	0	0	0	0	0	0	0	0	0	0	0	0	0
evm.TU.s_36.1133	0	0	0	0	0	0	0	0	0	0	0	0	5	2	0	0	0	0	0	0	0	0	3	0
evm.TU.s_36.1124	1	0	2	0	0	0	2	0	0	3	0	2	2	0	0	0	0	0	0	10	0	0	0	0
evm.TU.s_36.1134	229	653	107	640	906	778	630	610	19	237	31	239	398	183	510	236	124	305	257	256	513	1003	172	566
evm.TU.s_36.1135	203	420	114	368	442	48	376	377	232	218	122	56	78	133	379	289	198	279	240	299	436	57	104	597
evm.TU.s_36.1136	17	82	16	8	9	9	3	5	61	16	24	15	33	13	6	4	5	3	3	14	69	2	20	3
evm.TU.s_36.1141	1214	1366	637	1218	1462	1250	1312	1481	1078	1227	1242	663	1048	1223	626	1116	405	1053	703	1043	1409	1235	1270	965
evm.TU.s_36.1149	640	659	221	774	846	493	514	552	409	598	490	452	757	638	349	565	161	526	517	754	419	729	756	505
evm.TU.s_36.1139	2874	1662	1927	1182	1186	1449	1147	1211	1501	1336	1535	1206	1343	1757	1619	879	1302	866	1465	1316	3680	1094	1745	852
evm.TU.s_36.1140	167	441	65	347	358	495	336	259	403	276	374	275	333	405	114	341	73	392	222	311	216	455	364	294
evm.TU.s_36.1071	0	0	0	0	0	0	0	0	0	0	0	0	0	0	0	0	0	0	2	0	0	1	0	0
evm.TU.s_36.1081	0	0	0	0	0	0	0	0	0	0	0	0	0	0	0	0	0	0	0	0	0	0	0	0
evm.TU.s_36.1085	0	0	0	0	0	0	0	0	0	0	0	0	0	0	0	0	0	0	0	0	0	0	0	0
evm.TU.s_36.1096	0	0	0	0	0	0	0	0	0	0	0	0	0	0	0	0	0	0	0	0	0	0	0	0
evm.TU.s_36.1088	304	158	150	493	695	710	523	556	484	629	354	460	752	415	357	481	322	518	421	414	257	660	975	412
evm.TU.s_36.1091	174	775	57	333	376	278	394	477	495	152	396	82	131	275	251	326	120	194	125	193	684	202	332	606
evm.TU.s_36.1097	4305	3030	4676	1195	3015	1759	1223	2298	2651	2541	3889	3084	6490	3219	4490	2471	2637	2876	6488	3097	9898	2555	7568	3516
evm.TU.s_36.1098	69	13083	197	6138	9023	3062	4384	4299	3564	7511	2959	6619	4451	9331	384	5075	755	2853	965	4738	911	4092	6197	5657
evm.TU.s_36.1099	8899	10367	6627	8606	11735	8445	9132	10437	10138	9050	14257	9447	12229	11645	7644	8916	7109	6796	6628	7522	23888	7165	15347	11687
evm.TU.s_36.1100	887	2369	409	1351	1372	1423	545	721	1298	1585	1206	949	1571	1758	891	2503	996	1236	1340	1928	1975	1673	1955	1361
evm.TU.s_36.1201	4	0	10	40	19	25	12	7	20	6	96	0	4	10	3	7	0	6	53	6	14	20	11	3
evm.TU.s_36.1220	0	48	0	56	59	135	69	69	179	90	27	59	69	58	3	149	5	62	0	35	0	49	31	113
evm.TU.s_36.1225	574	3401	363	2747	3808	2500	2832	3502	2438	3299	3477	2407	4296	3580	914	3637	825	2414	1552	2219	1096	3556	3441	2982
evm.TU.s_36.1255	0	0	0	0	0	0	0	0	0	0	4	0	0	0	0	5	0	0	3	0	3	0	0	2
evm.TU.s_36.1196	249	2773	497	1125	2249	1437	1025	1474	626	2011	1507	573	1852	703	835	2116	623	1525	3418	1162	1286	2225	1425	1327
evm.TU.s_36.1197	2841	698	1841	488	931	496	633	692	560	620	954	411	995	535	2553	617	1888	797	2582	734	2392	607	1163	711
evm.TU.s_36.1198	562	3931	250	2883	3614	3943	2907	3833	4017	3680	2405	2447	4323	3657	399	4479	318	2966	492	4115	609	3148	3840	3891
evm.TU.s_36.1199	1717	3966	868	1628	2278	1489	2288	2984	723	1692	694	796	1605	1130	2423	1674	1740	1487	1733	1119	3825	2089	1347	2001
evm.TU.s_36.1200	263	322	119	265	415	323	418	448	256	358	303	261	601	334	264	549	122	336	202	297	165	306	535	383
evm.TU.s_36.1205	40	1901	69	507	3456	1432	623	2626	3252	2408	2929	391	8960	1332	125	4174	44	2929	74	1083	211	4986	5182	1928
evm.TU.s_36.1208	19	11	4	23	23	43	44	43	7	11	8	11	9	8	18	7	5	21	9	15	10	43	10	8
evm.TU.s_36.1219	257	1114	172	830	1121	764	1075	1298	1129	760	932	583	802	951	109	760	102	671	266	825	346	649	910	584
evm.TU.s_36.1226	159	192	116	196	281	165	157	194	109	191	168	100	211	177	113	123	121	133	188	146	237	215	200	144
evm.TU.s_36.1227	373	22	109	65	52	52	28	23	25	74	39	29	60	39	78	87	65	82	71	108	110	41	77	53
evm.TU.s_36.1229	8	3	4	8	6	0	1	2	10	3	13	4	7	21	7	2	2	0	3	8	8	2	14	17
evm.TU.s_36.1233	2019	367	939	820	942	579	660	683	252	420	284	356	812	468	435	786	249	514	272	434	1054	712	497	504
evm.TU.s_36.1237	1318	651	945	597	1142	458	445	608	595	519	2171	365	1223	753	1960	484	1460	690	1538	425	4356	851	1082	573
evm.TU.s_36.1239	270	61	159	32	115	37	47	48	21	128	18	16	90	42	156	142	83	193	508	87	256	61	61	50
evm.TU.s_36.1240	17	0	6	8	1	0	0	8	5	18	0	0	8	0	12	7	4	18	23	0	22	7	0	0
evm.TU.s_36.1241	813	770	423	236	432	573	336	636	482	605	372	399	634	357	219	897	209	577	205	1003	439	649	451	791
evm.TU.s_36.1242	1212	1700	700	1699	2121	1399	1320	1957	1656	1896	1755	1162	2599	1866	1164	1752	908	1548	1314	2002	1446	1861	2558	1742
evm.TU.s_36.1246	841	1952	549	1851	1935	2317	1653	1880	1689	1784	1623	1584	2080	2018	794	2341	682	1847	1076	1658	1434	2270	1908	2079
evm.TU.s_36.1247	1	23	4	4	6	14	0	5	2	2	0	14	21	6	4	15	0	0	4	5	46	32	6	0
evm.TU.s_36.1248	22	11	3	3	17	0	0	0	9	0	0	0	11	19	6	31	38	0	0	0	18	15	32	7
evm.TU.s_36.1249	40	822	39	813	662	663	762	746	845	637	518	496	561	837	98	851	31	566	102	620	164	541	548	891
evm.TU.s_36.1256_evm.TU.s_36.1257	3019	3767	1893	3967	4745	3194	3653	4558	3452	3879	3661	2555	5087	4248	3284	4172	1774	3458	3866	3402	3285	3854	4579	4064
evm.TU.s_36.1342	6	15	0	26	38	441	10	10	0	25	0	6	0	0	139	17	0	0	0	36	18	449	8	823
evm.TU.s_36.1347	2	56	0	326	175	566	126	122	25	24	9	102	60	62	26	333	5	411	16	36	14	317	88	527
evm.TU.s_36.1348	2	13	3	0	0	0	0	0	0	6	0	18	14	4	4	17	0	21	22	6	0	0	2	6
evm.TU.s_36.1350	6	35	9	31	122	228	70	172	15	37	346	55	155	33	29	53	13	59	24	14	6	558	88	57
evm.TU.s_36.1351	12	7	21	2	9	1	9	2	0	5	0	5	20	12	10	3	6	0	10	0	19	6	12	0
evm.TU.s_36.1284	0	0	0	0	0	0	0	0	0	5	0	0	0	0	0	0	0	0	0	0	0	0	0	0
evm.TU.s_36.1305	0	0	0	0	0	0	0	0	0	0	0	0	0	0	0	0	0	0	0	0	0	0	0	3
evm.TU.s_36.1311	0	2	0	3	0	35	0	0	0	0	0	0	0	0	3	0	0	0	0	0	0	32	0	15
evm.TU.s_36.1316	0	0	0	0	0	2	0	0	0	25	0	0	0	0	25	1	0	2	0	0	0	0	0	3
evm.TU.s_36.1328	0	0	0	0	0	0	0	0	0	0	0	0	0	0	0	0	0	0	0	0	0	0	0	0
evm.TU.s_36.1293	9319	10427	5433	8809	10101	9792	7906	8715	9336	9255	8935	7970	10496	9889	8359	8132	6068	8558	7601	8826	11053	7813	10783	10007
evm.TU.s_36.1294	515	1197	285	1163	1519	1119	855	1112	1792	1345	1221	956	1462	790	394	1590	316	1505	660	1446	495	881	1030	1282
evm.TU.s_36.1295	2323	4165	1492	4416	4564	5009	4604	3886	4331	4758	3338	3420	4067	5554	2629	4208	1837	3519	2750	3596	3680	4362	5194	3974
evm.TU.s_36.1302	1587	723	1096	946	1148	654	1031	782	1705	817	1632	1037	1529	1681	1825	773	1398	868	2327	590	2077	697	1753	722
evm.TU.s_36.644	6	335	19	271	308	503	396	539	835	457	260	240	292	460	29	523	17	294	48	308	15	280	438	396
evm.TU.s_36.645	0	9	0	14	27	16	7	0	5	32	0	3	8	17	24	120	51	85	25	3	0	13	19	14
evm.TU.s_36.659	417	2750	191	2335	3019	1895	3499	3740	2328	2987	2633	1341	2962	3563	676	4426	485	2146	488	2785	575	2514	2922	2684
evm.TU.s_36.661	0	0	0	0	0	0	0	0	0	0	0	0	0	0	0	0	0	0	0	0	0	0	0	0
evm.TU.s_36.672	0	0	0	0	0	0	0	0	0	0	0	0	6	0	0	0	0	0	0	0	0	0	0	0
evm.TU.s_36.674	0	25	1	2	2	2	6	4	15	2	11	11	13	10	30	6	3	5	5	0	19	0	2	11
evm.TU.s_36.686_evm.TU.s_36.685	164	205	89	211	157	95	165	167	362	354	368	139	184	494	208	827	228	545	324	204	146	89	359	351
evm.TU.s_36.718	0	0	2	0	0	0	1	0	3	0	0	0	0	8	100	109	66	0	0	0	0	0	9	103
evm.TU.s_36.773	0	0	0	0	0	0	0	0	0	0	0	0	0	0	0	0	0	0	0	0	0	0	0	0
evm.TU.s_36.790	0	0	0	0	0	0	0	0	0	0	0	0	0	0	0	0	0	0	0	0	0	0	0	0
evm.TU.s_36.797	43	72	25	59	87	28	14	21	24	85	28	14	22	50	156	481	187	41	90	49	54	65	41	248
evm.TU.s_36.834	0	0	0	0	0	2	0	0	0	0	3	0	0	0	3	0	0	0	0	0	0	0	3	0
evm.TU.s_36.850	0	1	2	0	0	0	0	0	0	3	0	0	0	3	13	2	18	0	7	1	0	1	0	6
evm.TU.s_36.868	0	0	26	0	5	0	13	26	12	29	14	18	12	6	49	6	13	0	0	0	0	0	21	28
evm.TU.s_36.892	0	0	0	0	0	0	0	0	0	0	0	0	0	0	0	0	0	0	0	0	0	0	0	0
evm.TU.s_36.911	0	0	0	12	19	5	0	0	0	0	0	0	0	0	86	0	0	0	0	0	0	23	0	28
evm.TU.s_36.916	0	0	0	0	0	0	0	0	0	0	0	0	0	0	0	0	0	0	0	0	0	0	0	0
evm.TU.s_36.918	0	0	0	0	0	0	0	0	0	0	0	0	0	0	0	0	0	0	0	0	0	0	0	0
evm.TU.s_36.936	0	0	0	0	0	0	0	0	2	0	2	0	0	0	0	0	0	0	0	3	0	0	0	0
evm.TU.s_36.643	2360	3439	1352	4475	4851	4467	3272	2963	4181	3025	4307	2285	2424	3511	3036	2715	2370	3341	3694	2597	3749	4378	3372	3249
evm.TU.s_36.654	3	0	0	0	0	0	0	0	0	0	0	0	0	0	1	0	0	0	0	0	0	0	0	0
evm.TU.s_36.656	1854	2569	1436	2208	2534	2150	1921	2207	2516	2054	2880	1832	2643	2693	3133	2128	2322	2220	2541	1484	3908	2116	2980	2715
evm.TU.s_36.657	17	472	21	766	782	613	803	950	482	506	577	887	1169	1867	16	364	0	459	55	357	23	878	1517	394
evm.TU.s_36.658	205	801	98	696	1093	769	774	1054	701	705	742	419	969	499	187	695	60	542	155	739	243	968	603	679
evm.TU.s_36.662	2024	3198	1043	1466	2464	2036	801	877	2007	2377	3283	1519	1295	2151	1892	1450	1370	2711	2495	2022	3487	1822	1525	3078
evm.TU.s_36.669	850	5140	432	5100	5725	6042	6212	6356	5118	4379	2993	2552	4041	3914	1198	7663	948	4134	1134	4421	1177	5441	3093	6560
evm.TU.s_36.671	382	500	166	520	596	428	499	425	383	422	447	323	413	448	219	407	106	312	337	483	366	531	432	357
evm.TU.s_36.696	2718	4206	2143	3504	4123	4063	3325	3466	4125	4262	3893	3557	4721	4445	3398	3133	2281	3271	3036	3493	4732	3420	4858	3942
evm.TU.s_36.697	221	259	60	312	299	283	161	125	197	142	149	129	144	74	48	241	34	115	38	242	295	316	79	174
evm.TU.s_36.698	6	26	5	11	12	24	71	65	46	41	43	26	32	7	24	5	21	13	9	18	55	22	4	16
evm.TU.s_36.699	15	431	20	8	26	39	35	29	136	180	113	31	51	150	91	37	64	267	178	108	296	44	292	95
evm.TU.s_36.701	1	104	5	11	13	28	2	3	29	13	32	3	5	85	43	4	6	70	70	20	218	33	50	69
evm.TU.s_36.702	74	1195	69	23	21	26	21	19	292	440	355	74	131	594	194	133	144	590	405	438	758	66	855	235
evm.TU.s_36.712	3	11	5	1	2	2	8	24	2	5	3	1	2	5	8	3	6	0	11	5	7	2	7	1
evm.TU.s_36.715	486	353	238	285	374	264	344	405	281	378	227	220	345	357	401	411	231	314	347	400	491	319	401	390
evm.TU.s_36.717	283	361	161	363	455	363	303	365	314	317	282	259	351	350	266	457	230	322	288	339	226	427	364	480
evm.TU.s_36.719	1662	2365	873	730	891	959	800	939	2120	1389	1496	1064	1616	1349	3391	2983	1929	2651	2059	1282	2676	816	1327	2670
evm.TU.s_36.720	1665	1076	531	612	712	306	777	803	1475	1217	2140	457	1107	1683	1393	900	783	748	894	2034	1136	334	3673	1364
evm.TU.s_36.729	825	1896	396	2320	2332	3838	603	518	316	1826	405	724	518	394	10	43	17	84	85	1579	1594	2546	320	15
evm.TU.s_36.730	212465	84733	46447	516	1621	3032	851	2243	1766	48516	728	4159	9987	4689	166571	51292	111407	64889	41199	120379	92315	2793	6957	75631
evm.TU.s_36.749	12233	11729	5102	7094	8686	7181	10069	12156	9647	10641	11602	5957	9551	10384	13119	13226	10172	9493	11658	8389	12710	7106	11136	11843
evm.TU.s_36.751	23	101	8	3	23	3	0	4	4	5	38	8	87	0	7	1	11	5	13	5	60	5	129	0
evm.TU.s_36.755	2566	2343	1563	2310	3294	2340	2426	2804	2271	2644	2400	1718	3147	2641	2770	2296	1746	2061	2972	2298	2565	2668	3537	2452
evm.TU.s_36.756	576	411	315	485	563	433	465	542	438	436	459	378	589	597	580	484	392	395	542	437	494	459	639	411
evm.TU.s_36.757	213	565	93	626	915	604	400	483	503	614	446	428	540	626	300	604	147	507	282	488	504	677	532	541
evm.TU.s_36.758	11	22	7	32	31	28	13	21	22	28	13	13	18	41	10	21	7	19	12	25	11	21	22	21
evm.TU.s_36.759	20561	6302	4021	1170	340	1604	417	75	739	1533	119	901	412	613	22437	5704	14646	4605	22091	9489	24665	225	43	7095
evm.TU.s_36.761	4736	916	1243	159	63	228	222	105	225	514	71	168	74	286	5094	995	3688	475	2100	1376	2157	79	181	1425
evm.TU.s_36.764	1449	891	735	823	1098	920	678	764	761	804	952	496	566	1031	1448	712	853	809	1312	750	1446	759	1169	831
evm.TU.s_36.765	32	42	29	41	30	31	39	28	72	46	83	61	45	164	37	24	5	26	0	25	17	19	116	72
evm.TU.s_36.766	1713	3030	1160	4892	14388	4800	4591	12172	9837	5350	7481	4527	24277	10811	4499	9131	2324	11317	3787	3752	2067	14571	23145	10571
evm.TU.s_36.767	8	3	14	6	11	0	3	6	0	0	7	0	16	16	0	0	5	4	9	0	9	11	19	6
evm.TU.s_36.768	62	14	18	28	41	43	85	268	23	46	88	40	79	59	15	60	36	70	75	46	18	78	81	79
evm.TU.s_36.769	30	90	13	129	137	98	96	121	98	49	83	64	91	167	67	91	25	53	83	95	36	107	103	67
evm.TU.s_36.770	337	1892	299	2336	2158	2234	1831	2011	1287	2305	1543	773	1822	1913	71	2558	40	1439	99	2134	377	2443	1546	1657
evm.TU.s_36.771	1	0	3	2	0	0	0	0	2	0	0	0	0	0	0	0	2	0	0	0	0	0	0	6
evm.TU.s_36.772	1579	2877	833	1828	1929	2133	2195	2239	2486	2246	1694	1425	1993	2321	1483	2253	904	2260	1329	1857	1858	1861	2224	2696
evm.TU.s_36.779	298	86	281	112	127	139	0	0	995	264	711	1155	1836	1533	120	75	90	147	165	222	135	108	2052	82
evm.TU.s_36.783	12	60	12	9	5	3	3	8	29	66	17	66	241	11	3	91	0	22	0	110	2	0	71	52
evm.TU.s_36.789	6	95	6	124	143	71	26	28	75	108	68	48	85	93	9	80	3	79	17	59	14	75	75	66
evm.TU.s_36.794	1915	2246	1112	3100	3369	3858	1773	2343	2698	4373	2078	2318	2935	2673	2741	5514	2415	3234	3968	2593	1612	3795	3197	4263
evm.TU.s_36.795	6	645	8	251	260	213	284	249	133	215	154	102	206	206	0	363	0	345	10	167	41	273	156	324
evm.TU.s_36.796	2889	11103	1469	7586	7367	7372	6294	7067	6453	9483	3656	4452	6715	7158	3423	10386	2515	9769	5820	7633	4179	6932	6174	10396
evm.TU.s_36.798	599	2001	252	1298	1154	1505	822	1127	1114	1577	1271	941	900	1119	868	2239	698	1506	1072	1041	792	1034	1128	2176
evm.TU.s_36.800	7756	11971	4213	3220	3386	2535	877	883	6500	10790	5307	4659	6095	1400	4368	8868	5337	4416	3668	8341	9945	2149	1202	5695
novel_gene_84_611601de	1669	1902	1021	681	615	1233	1591	1388	2164	1637	2080	1402	1100	1847	2171	1518	1359	748	841	1344	2061	862	1625	2197
evm.TU.s_36.816	315	546	329	40	57	29	69	41	15	484	9	90	148	20	36	12	12	12	140	191	660	33	15	27
evm.TU.s_36.818	1979	2681	791	2200	2485	2278	2047	2352	1452	2528	1155	1449	1827	2465	2154	2697	2050	2172	2055	2462	1693	2213	2421	2376
evm.TU.s_36.819	9	60	5	47	84	76	70	64	90	67	53	41	50	56	7	89	3	65	6	68	12	44	35	67
evm.TU.s_36.823	175	191	89	321	329	331	338	245	277	270	151	150	179	369	102	318	103	137	212	359	961	263	245	257
evm.TU.s_36.824	1639	3276	1034	2600	3403	2812	2525	2850	3861	2860	4158	2817	5195	3943	1591	2701	1204	2630	2049	2589	2116	2756	5577	2614
evm.TU.s_36.825	162	333	147	189	197	226	151	146	270	329	143	104	201	286	117	290	79	262	112	311	158	216	228	227
evm.TU.s_36.826	398	2962	291	2336	3464	2753	2090	3154	2937	2932	2494	2566	3440	1777	431	3073	525	1950	388	2495	1065	2995	1756	2727
evm.TU.s_36.832	3877	3771	2492	3947	5297	3245	3271	4123	3643	3807	4496	2988	5167	3917	3924	4212	2919	3536	3416	3694	4171	4337	4840	4288
evm.TU.s_36.833	2314	2390	1049	2058	2994	2370	2041	2585	2249	2243	2724	1896	3153	2448	3286	2455	1712	2380	2390	2085	2077	2681	3129	2534
evm.TU.s_36.835	370	38	172	15	40	30	33	29	59	57	292	39	76	335	525	55	311	38	235	107	379	46	93	94
evm.TU.s_36.836	30	1183	37	692	1029	353	852	2124	639	919	1091	399	830	727	35	1052	22	421	41	688	62	877	667	444
evm.TU.s_36.837	2121	3148	1358	1311	1295	1660	1708	1563	2261	2651	988	2007	1723	1507	1559	2330	996	3095	1389	2987	3581	1163	1140	1853
evm.TU.s_36.840	3942	3083	2009	1981	2471	2346	1890	2172	1841	2580	1830	1487	2231	2677	3190	2634	2192	2232	2899	2709	3314	2034	3045	2470
evm.TU.s_36.841	1272	2245	645	1508	1823	2101	1562	1959	1927	2261	1605	1343	2292	1446	1040	2277	888	1894	1331	2072	1495	2259	1348	1823
evm.TU.s_36.842	186	1368	99	1915	1854	1354	1330	1368	854	1464	924	713	1047	2089	359	2159	219	1090	454	1230	434	2037	1914	1384
evm.TU.s_36.843	2097	4548	806	3953	5634	4183	3757	4769	4958	4674	5127	3723	8016	5259	1073	3731	778	4347	2607	4811	2128	4691	6884	2844
evm.TU.s_36.846	1	0	2	0	0	3	0	0	0	0	2	0	3	0	0	0	0	0	0	0	0	0	2	0
evm.TU.s_36.852	919	818	246	724	827	1057	1256	805	608	854	752	577	704	1493	1097	1249	1256	1060	708	1038	490	1130	1043	1189
evm.TU.s_36.853	668	1190	319	1389	1637	1682	1190	1430	853	1227	571	711	962	1246	1075	1323	558	1082	602	883	699	1211	1256	1396
evm.TU.s_36.857	68	367	35	97	70	123	230	140	147	109	151	164	150	265	142	128	42	187	64	198	171	58	143	130
evm.TU.s_36.864	125	499	68	129	99	190	355	166	249	211	279	320	235	396	257	158	54	323	87	243	283	88	289	219
evm.TU.s_36.865	10	9	3	4	5	1	3	4	1	5	2	0	1	0	1	0	0	0	0	5	14	2	0	0
evm.TU.s_36.866	3153	1848	1484	297	422	24	34	42	847	1420	1300	661	1127	1122	3359	1368	2134	1174	1801	1526	4135	12	1392	1603
novel_gene_85_611601de	744	154	205	334	281	320	385	346	357	226	519	268	200	510	1006	306	681	347	610	106	453	282	465	296
evm.TU.s_36.869	46	39	22	151	201	57	24	30	23	41	0	0	14	0	154	74	98	33	38	32	54	61	0	62
evm.TU.s_36.870	11024	4040	6070	2007	2431	3478	4570	2958	2185	4476	2519	1623	2039	2536	8348	3090	7026	3396	6434	3774	10812	2091	3406	3445
evm.TU.s_36.871	41	232	42	407	478	261	284	314	389	156	326	203	167	347	47	301	52	153	81	248	68	263	328	107
evm.TU.s_36.872	25	43	24	31	36	20	28	24	43	44	37	30	36	81	28	77	18	34	34	29	25	37	68	76
evm.TU.s_36.873	9	31	5	5	3	6	8	10	66	21	79	24	24	76	31	33	11	33	40	22	18	7	75	39
evm.TU.s_36.874	46	83	12	23	20	24	153	146	219	61	222	53	47	221	76	36	10	82	81	77	52	21	194	85
evm.TU.s_36.879	34	712	14	28	24	0	8	13	91	255	208	7	11	145	19	45	8	23	8	308	110	0	102	90
evm.TU.s_36.880	4	5	1	10	2	0	4	5	1	2	0	2	3	1	0	2	0	2	1	3	1	4	6	1
evm.TU.s_36.881	6	19	5	0	5	0	0	0	4	11	6	0	4	34	16	16	10	8	8	13	11	0	32	16
evm.TU.s_36.882_evm.TU.s_36.885	280	473	135	51	41	4	162	214	348	443	300	327	309	428	229	513	209	323	207	438	289	0	338	393
evm.TU.s_36.884	21	471	11	24	23	0	0	4	42	216	77	9	27	94	17	28	12	21	5	245	77	0	53	42
evm.TU.s_36.890	10	25	9	2	4	2	4	3	14	12	15	3	1	38	22	19	6	6	8	8	13	0	37	19
evm.TU.s_36.891	150	248	68	97	105	63	57	77	166	195	199	41	53	223	157	288	118	221	111	282	202	69	189	236
evm.TU.s_36.900	33	529	9	13	12	0	7	13	47	189	104	5	6	79	16	21	8	8	6	232	84	0	52	42
evm.TU.s_36.901	10	29	10	39	52	30	19	37	8	32	0	27	53	8	5	51	2	9	4	15	13	45	21	44
evm.TU.s_36.902	59	807	20	1383	2011	1004	762	1234	1325	700	382	1078	1330	627	85	677	40	1031	77	982	117	766	1218	1473
evm.TU.s_36.903	5486	9045	3077	8857	8560	8618	12235	12943	10068	8381	8522	5412	7439	12383	5258	10547	3183	9211	5724	7511	6927	8546	10209	7591
evm.TU.s_36.905	124	224	91	495	344	348	429	411	414	365	335	395	340	435	182	425	158	340	194	223	150	317	356	383
evm.TU.s_36.912	192	262	136	301	262	246	393	452	383	297	377	217	236	392	359	276	144	174	136	277	185	235	347	332
evm.TU.s_36.913	154	256	125	443	382	353	527	565	242	393	325	173	220	316	155	42	23	230	157	323	147	356	329	147
evm.TU.s_36.915	74	748	130	837	732	837	705	577	1197	465	646	1051	689	1608	181	814	92	418	134	489	335	793	1211	774
evm.TU.s_36.921	4275	9968	3594	7200	10169	10157	8751	12682	15975	9136	13179	3474	4253	13512	3458	11066	5646	4388	4657	7418	9752	8268	21378	7241
evm.TU.s_36.922	1384	1706	654	2473	3041	2120	1947	2102	1987	1689	2023	1729	2354	2632	1290	2146	1125	2030	1221	1827	1097	2389	2732	2300
evm.TU.s_36.937	5258	1521	2054	988	1019	1435	1429	1147	721	1178	1022	737	655	952	4167	1310	2897	841	1809	1035	3624	1168	621	1013
evm.TU.s_36.938	6431	5319	3082	3005	4508	3325	2970	3240	3203	4263	3520	3105	4793	3824	5386	3937	3362	3381	4100	3791	6076	3533	5546	3451
evm.TU.s_36.940	2	0	0	1	0	4	3	0	1	2	1	0	1	1	0	0	1	0	0	0	0	1	0	1
evm.TU.s_36.943	3	4	3	3	5	5	5	4	4	4	4	2	4	8	16	10	9	4	10	3	9	6	6	8
evm.TU.s_36.949	133	2137	31	1807	2599	1780	2386	2992	2624	2201	1461	4307	7889	2830	117	1455	67	1514	90	2021	294	1385	3065	2059
evm.TU.s_36.950	40	635	24	543	530	548	508	301	578	641	232	334	288	728	20	424	8	520	190	642	197	593	421	451
evm.TU.s_36.951	347	3112	329	2366	2554	3263	2443	2826	2146	1530	1261	1550	2387	2180	1286	3488	547	2240	1240	1118	1705	1970	1762	2755
evm.TU.s_36.952	2278	4532	1246	4769	4364	4595	4584	4578	3783	3942	3343	2784	3973	4873	1922	5572	1768	3477	2568	3733	2999	4123	3964	4539
evm.TU.s_36.953	143	623	124	1029	967	702	668	509	596	838	652	475	509	776	181	624	160	838	531	524	357	839	571	654
evm.TU.s_36.954	44	237	26	264	226	191	163	162	142	259	177	107	113	282	47	159	37	195	163	251	103	254	139	250
evm.TU.s_36.955	269	2352	292	2159	1959	2110	1784	1281	1998	1659	2560	1968	2148	3479	388	2363	271	2064	1599	1570	1736	2238	2376	1761
evm.TU.s_36.958	1	0	0	0	0	0	0	0	0	0	0	3	0	0	0	0	0	0	0	1	0	0	0	0
evm.TU.s_36.959	2420	2473	1160	1412	985	1414	1539	1326	1341	1733	398	1347	695	1394	502	1080	756	1439	367	2226	3217	1049	748	901
evm.TU.s_36.960	336	904	143	847	1034	890	778	948	663	766	721	601	954	838	434	908	272	720	387	807	447	905	1003	624
evm.TU.s_36.961	359	435	192	747	669	706	501	423	862	442	828	764	834	321	491	690	368	228	163	531	329	650	266	815
evm.TU.s_36.964	156	425	101	766	725	716	114	119	669	245	660	580	685	401	381	97	69	371	270	229	377	680	480	509
evm.TU.s_36.965	309	2054	142	3068	2633	3077	2795	2658	1576	2414	875	1204	1692	2315	221	3045	91	1882	392	2140	447	2679	1540	1945
evm.TU.s_36.966	732	1663	402	2163	2312	1741	2212	2365	2288	1860	2257	1661	2464	1965	944	2080	487	1626	995	1631	885	1917	2179	2045
evm.TU.s_36.967	1791	1969	1192	1641	2074	1930	1618	1958	1962	1844	2068	1686	2803	2155	1669	1804	1871	1988	1556	1443	3231	1779	2895	1636
evm.TU.s_36.1363	206	458	206	665	732	679	504	493	340	473	632	388	589	472	140	486	71	533	107	500	155	1009	428	546
evm.TU.s_36.1373	28	432	76	1905	2422	812	1872	1736	3713	1304	5104	1977	3658	5000	30	680	23	1358	379	983	194	2086	2461	319
evm.TU.s_36.1376	0	0	0	0	0	0	0	0	0	0	0	0	0	0	0	0	0	0	0	0	0	0	0	0
evm.TU.s_36.1392	0	3	0	7	11	9	2	0	0	0	0	0	0	0	0	0	0	0	0	6	0	5	3	0
evm.TU.s_36.1393	0	5	0	0	0	12	17	6	0	0	11	6	0	0	0	0	0	0	37	0	0	0	0	0
evm.TU.s_36.1394	0	61	0	35	55	33	67	93	24	46	32	27	111	85	3	86	0	30	2	53	0	28	41	37
evm.TU.s_36.1406	0	0	0	0	0	5	8	0	5	6	3	12	6	7	0	0	0	0	0	10	0	0	0	8
evm.TU.s_36.1409	0	215	7	142	187	244	228	242	151	158	330	109	137	206	0	164	0	184	18	139	52	308	163	117
evm.TU.s_36.1410	0	0	0	5	11	8	8	6	3	1	3	0	0	0	3	2	0	3	0	3	0	10	5	3
evm.TU.s_36.1352	719	2123	384	2181	2328	1949	1942	1716	1790	1878	1789	1465	2025	2106	993	2128	576	1953	1339	1554	1185	1855	1934	2175
evm.TU.s_36.1359	186	31	94	64	71	52	136	75	76	39	213	36	43	96	186	25	110	60	207	36	114	86	48	62
evm.TU.s_36.1360	878	398	520	441	623	844	658	711	645	592	1404	517	717	654	312	463	1452	316	512	605	1642	662	878	630
evm.TU.s_36.1361	380	177	194	195	108	807	628	419	91	191	34	220	93	252	112	386	91	87	149	364	382	368	152	114
evm.TU.s_36.1362	3348	2548	1901	2554	2785	2452	2263	2439	2664	2758	2527	1747	2742	3005	2779	2397	2196	2495	3423	2434	3250	2425	2861	2404
evm.TU.s_36.1369	5	0	0	0	0	0	0	0	0	0	0	0	0	0	0	0	0	0	0	3	0	0	0	0
evm.TU.s_36.1372	9	416	11	656	572	678	917	838	472	513	254	294	468	585	19	716	0	565	37	420	50	803	249	512
evm.TU.s_36.1374	14	108	25	560	876	359	464	544	1381	456	1738	651	1162	1840	18	210	0	436	143	276	54	808	935	136
evm.TU.s_36.1382	1157	973	542	622	961	880	592	737	762	728	770	590	881	908	1396	509	528	599	632	606	1736	819	1424	992
evm.TU.s_36.1389	4706	3358	1163	1476	1609	816	856	1047	629	1823	1095	2830	3968	1591	2064	693	633	1948	2934	4077	3218	991	1493	1405
evm.TU.s_36.1395	1388	1952	415	2410	2562	2301	2356	2528	2260	2069	1829	1390	2795	2635	1959	2836	1659	2123	1949	2199	1216	2269	2901	2699
evm.TU.s_36.1396	250	421	101	315	356	258	300	282	406	293	439	295	401	410	249	333	211	304	225	280	276	319	478	324
evm.TU.s_36.1397	10	58	3	54	83	109	73	68	73	4	55	27	41	32	61	62	52	84	73	1	81	154	45	91
novel_gene_87_611601de	2188	4637	1295	1894	2668	1869	1901	2252	5077	4213	5523	3354	3883	3539	1902	2704	1455	2968	2170	3510	4396	1501	3832	3169
evm.TU.s_36.1405	2048	3215	1276	2589	3290	3194	2764	2941	3299	2522	2531	2365	3153	3216	1999	3036	1628	2728	2051	2799	2872	2761	4087	3371
evm.TU.s_36.1412	827	550	479	467	1321	842	782	915	669	385	1449	289	622	856	905	292	462	526	560	396	1504	805	1931	433
evm.TU.s_36.1414	1534	1864	1166	2284	2732	2390	2065	2214	1980	1492	2429	1059	1553	2157	2565	1447	1280	1587	1458	1342	3127	2052	2234	1913
evm.TU.s_36.1415	8	28	7	85	28	15	82	104	64	64	62	109	140	482	0	0	7	25	67	24	9	41	291	27
evm.TU.s_36.1416	868	411	425	513	640	428	383	353	512	460	543	399	477	620	521	404	218	457	594	379	1300	423	485	420
evm.TU.s_36.1417	2923	356	2400	194	169	240	183	84	474	240	795	201	121	680	2644	162	1561	248	2560	113	9093	175	260	116
evm.TU.s_36.1424	515	623	186	930	1171	917	753	756	652	698	524	533	775	1049	359	611	82	624	558	705	572	896	1144	568
evm.TU.s_36.1428	1	0	0	0	0	0	1	0	0	0	0	2	1	0	0	0	0	0	0	0	0	2	0	0
evm.TU.s_36.1438	16	135	7	81	112	161	193	190	332	132	61	171	148	98	21	221	22	113	63	156	21	70	77	151
evm.TU.s_36.1439	1476	2082	538	1672	1981	2077	1250	1672	1482	1789	1634	1330	2076	2019	1084	1562	546	1414	1265	1838	1404	2011	2484	1580
evm.TU.s_36.1440	419	824	237	728	808	686	727	853	574	755	488	463	622	677	606	809	335	705	457	541	537	736	610	753
evm.TU.s_36.1944	1	0	0	0	0	0	0	0	0	0	0	0	0	0	0	4	0	0	0	0	0	0	0	3
evm.TU.s_36.1940	73	92	29	104	115	106	104	111	167	98	133	93	107	126	63	140	39	124	93	123	55	133	119	92
evm.TU.s_36.1945	10	39	4	20	27	18	23	21	36	33	22	19	22	29	14	20	7	20	13	17	18	23	21	14
evm.TU.s_36.1941	28	54	12	39	46	46	44	47	75	45	45	34	41	61	33	56	19	48	35	39	30	66	61	38
evm.TU.s_36.1961	88	6	23	0	9	0	14	0	5	21	0	0	0	167	30	84	34	13	23	45	17	31	147	27
evm.TU.s_36.1962	5	0	1	0	0	2	0	0	0	0	0	0	0	3	9	21	5	0	0	4	0	0	2	10
evm.TU.s_36.2121	67	124	45	57	51	96	199	195	266	393	81	237	116	146	11	384	18	274	147	264	49	56	54	39
evm.TU.s_36.2122	1902	1456	789	2417	2007	1696	1779	1865	1600	2531	1156	1423	1699	1604	932	2649	720	2003	1322	3162	685	1508	1774	1934
evm.TU.s_36.2139	0	1	1	0	3	1	1	0	0	2	0	0	2	0	2	0	0	0	3	0	1	1	5	0
evm.TU.s_36.2130	685	1550	237	432	485	1146	918	1045	2350	1362	594	755	967	1131	552	1767	429	1189	550	1232	264	302	1113	1640
evm.TU.s_36.2141	2795	5199	1366	5514	5795	5247	5014	4908	4703	4991	3863	3210	4393	5945	2827	6261	1817	5198	3135	4253	4139	5311	5322	5581
evm.TU.s_36.2142	6	0	0	29	42	12	4	0	8	0	31	64	60	21	6	0	0	0	0	0	0	9	31	7
evm.TU.s_36.2144	3919	3267	2150	2830	3686	2968	2819	3154	2868	3147	3650	1792	2836	2748	3905	3085	2809	2939	4318	2835	4431	3331	2728	2807
evm.TU.s_36.2145	104	98	51	87	97	116	81	113	59	104	108	26	78	56	144	82	102	99	153	81	154	116	72	82
evm.TU.s_36.2164	546	447	220	210	309	415	327	309	302	209	288	339	318	297	1069	216	151	263	200	489	875	307	318	412
evm.TU.s_36.2166	471	3366	219	5253	2023	4091	4461	1920	2917	3680	1492	2237	1296	3784	305	3527	69	4063	663	3133	441	1579	1807	3893
evm.TU.s_36.2156	0	0	0	0	0	0	0	0	0	0	0	0	0	0	0	0	0	0	0	0	0	0	0	0
evm.TU.s_36.2155	9476	13277	5371	11761	14079	12691	8243	10156	10639	10001	8891	8849	13045	10079	8878	9249	6349	10054	8870	7967	11503	11709	14614	11731
evm.TU.s_36.1991	110	82	61	793	1094	734	389	689	527	236	398	951	1284	631	352	526	80	934	417	472	36	544	1169	626
evm.TU.s_36.2008	0	5	0	0	0	0	0	0	0	0	0	0	0	0	0	0	0	1	0	0	10	0	0	0
evm.TU.s_36.2024	0	0	0	661	877	322	318	332	0	0	2	0	0	0	0	0	0	286	385	0	0	280	0	0
evm.TU.s_36.2045	0	96	3	27	27	33	71	106	77	124	12	43	30	159	0	133	0	69	0	55	6	14	38	53
evm.TU.s_36.2048	0	0	0	0	0	0	0	0	0	0	0	0	0	0	0	0	0	0	0	0	0	0	0	0
evm.TU.s_36.2081	0	0	0	0	0	0	0	0	0	0	0	0	0	0	0	0	0	0	0	0	0	0	0	0
evm.TU.s_36.2086	4	260	21	344	251	251	472	317	173	224	170	101	211	349	26	498	12	226	10	234	45	389	185	266
evm.TU.s_36.1994	201	242	90	190	163	172	149	105	170	249	154	151	277	193	117	182	76	175	109	208	111	180	205	201
evm.TU.s_36.2000	19	177	14	175	145	110	219	234	115	233	131	116	148	230	14	273	17	133	30	125	31	155	172	132
evm.TU.s_36.2031	4106	2844	2269	2748	3609	2503	2354	2737	2617	2595	3164	2143	3653	3045	3941	2470	2412	2596	3246	2354	4035	2487	3740	2798
evm.TU.s_36.2042	8	16	0	0	0	0	0	0	0	10	0	0	0	4	3	0	0	2	0	9	26	0	2	0
evm.TU.s_36.2043	761	1051	309	489	477	511	411	449	743	1113	836	684	1183	821	620	799	439	616	557	1320	685	420	917	825
evm.TU.s_36.2044	2373	516	730	2294	1463	1611	1310	962	3184	1376	5053	1703	768	5280	3400	3086	1389	2459	2273	1749	751	747	5601	5019
evm.TU.s_36.2053	321	197	140	217	252	127	176	239	203	181	288	140	291	237	294	187	317	156	226	108	258	188	331	168
evm.TU.s_36.2054	386	267	149	336	425	288	289	345	360	278	527	241	420	356	321	315	393	261	311	186	271	306	529	179
evm.TU.s_36.2055	31	53	7	81	78	72	43	79	96	49	96	66	53	134	33	114	52	45	38	39	35	81	143	22
evm.TU.s_36.2057	41	28	23	0	0	0	0	0	71	17	69	51	43	12	6	0	2	3	2	11	42	0	14	13
evm.TU.s_36.2067	1019	1536	439	1207	1388	956	1122	1193	1214	1538	1295	911	1880	2733	739	2087	280	1601	873	1442	705	1095	2530	1749
evm.TU.s_36.2068	4178	6176	2977	3324	4022	3198	3069	3356	3654	4882	5176	3313	5019	4318	6975	4973	4438	4180	6973	3519	6879	3197	6304	4046
evm.TU.s_36.2074	5	902	19	631	1058	559	847	1090	1258	606	604	706	1000	1192	40	384	27	423	163	387	277	621	1193	631
evm.TU.s_36.2087	4569	874	2177	246	484	547	449	758	469	935	1238	339	886	674	2575	865	2001	475	2020	1081	2826	506	888	596
evm.TU.s_36.2094	64	96	52	52	68	52	26	25	31	86	38	29	48	39	58	17	20	21	28	49	100	51	39	52
evm.TU.s_36.2118	1192	1872	581	1493	1902	1485	1630	1933	1729	1504	2333	1373	2259	2022	885	1619	643	1489	1254	1406	1598	1931	2106	1374
evm.TU.s_36.2167	4615	12687	2288	9598	12522	9828	10733	12045	10590	10705	11512	8899	16573	14524	3358	12655	2659	9274	5299	10255	5012	10244	15595	10159
evm.TU.s_36.2168	2297	1955	1596	1985	2703	1767	1983	2237	1725	1773	2182	1396	2104	1949	2486	1851	1528	1888	2353	1619	3392	2007	2085	1839
evm.TU.s_36.2197	0	0	0	0	0	0	0	0	0	0	0	0	0	4	0	23	0	0	49	0	0	0	0	9
evm.TU.s_36.2232	31	10	3	62	73	35	58	59	32	69	52	23	31	18	52	15	5	43	14	44	0	49	30	21
evm.TU.s_36.2233	20	4	14	50	56	25	77	51	26	56	33	15	33	44	20	8	0	13	14	35	0	25	25	50
evm.TU.s_36.2180	0	0	0	0	0	0	0	0	0	0	0	0	0	0	0	0	0	0	0	0	0	0	0	0
evm.TU.s_36.2190	0	0	0	0	0	0	0	0	0	0	0	0	0	0	0	0	0	0	0	0	0	0	0	0
evm.TU.s_36.2170	214	145	88	193	244	191	164	259	212	196	261	168	358	191	297	211	159	146	248	260	94	242	306	321
evm.TU.s_36.2171	2584	2167	948	2144	3240	2601	2421	2933	3073	2663	3005	2028	3613	2377	3127	2195	1431	1942	2441	3602	1338	2502	3907	4004
evm.TU.s_36.2184	247	368	174	349	412	378	330	389	360	334	402	258	512	398	337	424	240	477	418	324	372	406	431	415
evm.TU.s_36.2185	3	0	27	0	0	0	0	0	0	0	0	0	0	0	0	3	0	0	0	0	0	0	0	0
evm.TU.s_36.2191	694	1960	382	1185	1611	1173	1137	1469	1178	1463	1181	930	1539	1392	1080	1310	489	937	630	983	918	1273	1664	1788
evm.TU.s_36.2192	397	1752	190	1397	1526	1338	1433	1509	1247	1611	1007	908	1361	1464	963	2008	291	1272	1313	1469	834	1443	1217	1395
evm.TU.s_36.2193	164	157	115	344	404	279	295	279	164	156	161	117	188	255	300	231	46	217	206	211	92	444	154	227
evm.TU.s_36.2236	3	0	0	0	0	0	0	0	0	0	0	0	0	0	0	0	0	0	0	0	0	0	0	0
evm.TU.s_36.2241	0	7	0	10	5	0	5	8	8	0	11	0	0	7	5	8	3	0	0	6	0	0	3	4
evm.TU.s_36.2240	31	138	25	166	229	121	155	210	155	167	134	100	275	145	60	269	11	205	38	216	20	160	202	185
evm.TU.s_36.2234	1412	2109	840	1943	3131	2523	957	1302	1563	2353	1618	976	2015	1308	1248	1919	852	1571	1067	1856	1289	3674	2114	3035
evm.TU.s_36.2242	1290	2579	560	1889	2057	2205	2242	2287	2158	2508	1545	1337	2138	2316	1189	2516	797	2121	1698	2070	1385	2046	1790	2210
evm.TU.s_36.1451	0	0	0	0	0	0	0	0	0	0	0	0	0	0	0	0	0	0	0	0	0	0	0	0
evm.TU.s_36.1479	0	264	0	5	0	0	0	6	1366	0	1566	773	1210	875	0	0	0	77	161	0	226	0	1067	0
evm.TU.s_36.1488	172	538	102	1019	874	875	777	496	535	649	384	391	426	568	202	692	137	536	107	345	185	894	464	710
evm.TU.s_36.1496	0	0	3	14	16	76	0	0	0	2	0	2	3	0	13	2	10	0	0	0	0	38	0	0
evm.TU.s_36.1503	0	1	0	0	0	0	0	0	0	2	0	0	0	2	0	0	0	0	0	7	6	0	0	0
evm.TU.s_36.1519	0	59	0	0	1	4	0	0	0	33	5	0	0	0	0	2	2	0	0	1	108	8	0	0
evm.TU.s_36.1521	0	0	0	0	0	0	0	0	0	0	0	0	0	0	0	0	0	0	0	0	0	0	0	0
evm.TU.s_36.1523	0	0	0	3	6	3	0	0	0	0	0	0	0	0	0	0	0	0	0	0	0	8	0	0
evm.TU.s_36.1530	0	0	0	2	3	0	0	0	0	0	0	0	0	0	4	1	1	0	0	0	0	0	0	1
evm.TU.s_36.1549	0	164	0	86	73	106	95	105	219	97	295	86	159	186	138	140	167	113	67	102	7	83	177	68
evm.TU.s_36.1567	0	0	0	0	1	0	0	0	0	0	0	0	0	0	0	0	0	0	0	0	0	0	0	0
evm.TU.s_36.1575	0	0	0	0	0	4	0	0	0	0	0	0	0	0	0	0	0	0	0	0	0	3	0	0
evm.TU.s_36.1578	0	0	0	0	0	3	0	1	0	1	0	0	0	0	1	6	1	11	8	0	0	1	0	6
evm.TU.s_36.1579	0	2	0	10	45	9	15	36	28	0	22	11	19	71	8	32	4	106	9	1	0	16	152	36
evm.TU.s_36.1591	0	0	0	0	0	0	0	0	0	0	0	0	0	0	0	0	0	0	0	0	0	0	0	0
evm.TU.s_36.1592	0	0	0	0	0	3	0	0	0	0	0	0	0	0	0	0	0	0	0	0	0	0	0	0
evm.TU.s_36.1593	0	3	0	22	55	41	36	116	5	0	0	0	6	21	78	44	56	87	61	0	0	16	18	47
evm.TU.s_36.1602	0	0	0	0	5	0	8	6	0	0	0	0	2	0	0	2	1	0	0	0	0	0	0	0
evm.TU.s_36.1672	0	2	1	1	1	0	0	0	2	0	1	1	0	0	0	0	0	0	0	0	0	2	1	2
evm.TU.s_36.1676	0	0	0	0	0	0	0	0	0	0	0	1	0	0	0	0	0	0	0	0	0	0	1	0
evm.TU.s_36.1693	0	0	0	0	0	1	0	0	0	1	0	0	0	0	0	0	0	0	0	0	0	0	0	0
evm.TU.s_36.1709	0	0	0	0	0	0	0	0	17	0	6	15	8	5	0	0	0	0	0	0	0	0	12	0
evm.TU.s_36.1715	0	0	0	0	0	0	0	0	6	0	0	6	4	0	0	0	0	1	0	0	0	0	6	0
evm.TU.s_36.1717	0	0	0	0	0	0	0	0	6	0	0	0	0	0	0	0	0	0	0	0	3	0	0	5
evm.TU.s_36.1719	0	0	0	1	0	0	0	0	0	0	0	6	0	0	3	0	6	0	0	0	1	0	0	0
evm.TU.s_36.1721	0	0	1	0	0	0	0	0	0	0	0	0	0	0	3	0	0	0	0	1	0	0	0	2
evm.TU.s_36.1730	0	0	0	0	0	0	0	3	2	0	2	3	34	0	1	6	0	5	7	0	0	0	0	0
evm.TU.s_36.1747	0	0	0	0	2	2	0	0	0	0	0	0	0	0	0	0	0	0	0	1	0	1	0	0
evm.TU.s_36.1752	0	0	0	3	5	2	2	2	0	0	0	0	0	0	0	0	0	0	0	0	0	0	0	0
evm.TU.s_36.1755	0	0	3	0	0	0	0	0	0	7	0	0	0	0	0	0	0	0	0	0	0	0	0	0
evm.TU.s_36.1764	0	0	1	0	0	0	0	0	0	0	0	0	0	1	0	0	0	1	0	0	0	0	0	0
evm.TU.s_36.1766	0	5	3	4	6	2	3	1	4	5	6	3	4	2	6	0	0	0	2	5	3	1	5	3
evm.TU.s_36.1771	0	72	6	14	7	40	50	40	77	32	86	110	58	48	0	39	17	39	49	0	54	32	47	6
evm.TU.s_36.1780	0	8	3	9	10	22	13	7	12	19	9	23	12	2	15	37	10	35	20	4	4	8	5	10
evm.TU.s_36.1793	0	0	0	0	0	0	0	0	0	0	0	0	0	0	0	0	0	0	0	0	0	0	0	0
evm.TU.s_36.1804	0	439	0	0	0	0	0	0	0	0	0	0	14	0	969	0	0	436	1083	0	865	0	0	332
evm.TU.s_36.1819	0	0	0	7	4	15	15	15	7	0	7	0	0	0	0	33	33	42	49	0	0	14	0	0
evm.TU.s_36.1836	0	2	0	0	0	0	1	1	0	0	2	1	1	0	2	0	0	0	1	0	1	0	3	0
evm.TU.s_36.1871	0	0	0	0	0	0	0	1	1	0	0	0	0	0	0	0	0	0	0	0	0	1	0	0
evm.TU.s_36.1893	0	0	0	0	0	0	0	0	0	0	0	0	0	0	0	0	0	0	0	0	0	0	0	0
evm.TU.s_36.1895	0	0	0	0	0	0	0	0	0	0	0	0	0	0	0	0	0	0	0	0	0	0	0	0
evm.TU.s_36.1900	0	0	0	0	0	0	0	0	0	0	0	0	0	1	0	0	0	0	0	0	0	0	0	0
evm.TU.s_36.1901	0	0	0	0	0	0	0	0	0	0	0	0	0	1	0	0	0	0	0	0	0	0	1	0
evm.TU.s_36.1920	0	47	0	0	12	10	6	82	0	23	155	0	128	0	33	21	39	6	17	16	26	29	29	43
evm.TU.s_36.1936	1032	544	464	457	346	207	180	88	477	497	678	379	641	856	932	211	448	229	737	545	829	270	865	276
evm.TU.s_36.1444	36	1048	51	353	416	443	561	474	189	419	237	132	337	309	37	470	12	123	39	84	179	494	1037	400
evm.TU.s_36.1459	21	485	10	173	471	408	268	388	634	519	240	321	826	366	15	272	7	222	7	527	44	393	506	380
evm.TU.s_36.1462	9	62	10	116	112	117	114	118	89	116	128	95	141	107	31	89	0	39	0	67	14	146	101	89
evm.TU.s_36.1463	300	143	106	77	106	101	61	91	116	132	268	25	58	273	386	126	223	81	211	115	252	100	121	68
evm.TU.s_36.1464	20	472	10	177	479	414	271	388	587	549	220	308	762	362	16	266	7	215	7	549	42	392	508	402
evm.TU.s_36.1465	15	2025	6	2241	4110	5801	2552	3983	1436	2078	718	527	923	1234	48	2905	19	1226	128	1539	92	3121	971	4477
evm.TU.s_36.1472	5183	6383	2198	5239	5968	4951	4719	5343	5876	4625	4969	3688	4391	6989	4379	5869	3039	5126	2572	4735	5075	4241	8145	7674
evm.TU.s_36.1473	1124	356	545	455	483	360	421	393	287	391	339	280	589	410	858	452	626	295	512	313	855	443	484	354
evm.TU.s_36.1474	2160	2449	1472	2458	2853	2081	2026	2680	2041	2179	2070	1656	3213	2195	2356	2441	1555	2147	1782	2063	2279	2546	2652	2466
evm.TU.s_36.1476	813	2077	290	1783	2348	2981	656	1029	3038	2159	1861	3147	6144	2268	741	1529	780	1753	619	2456	803	2604	4774	3007
evm.TU.s_36.1477	29	425	25	390	417	464	322	308	360	367	236	209	285	445	27	422	44	323	154	403	60	319	294	382
evm.TU.s_36.1478	27	1033	73	1078	1123	1091	889	940	1083	1195	718	738	715	930	57	764	45	893	149	849	192	1046	724	1069
evm.TU.s_36.1480	5	125	6	146	109	140	191	170	105	65	103	34	113	77	12	143	0	63	5	107	12	212	41	123
evm.TU.s_36.1494	28	63	32	6	5	34	74	64	6	73	13	2	5	28	0	0	1	15	3	46	36	39	31	0
evm.TU.s_36.1495	3	50	86	2	4	1	3	0	2	31	3	0	7	2	3	2	2	3	2	2	58	0	14	2
evm.TU.s_36.1499	53	60	16	16	15	11	7	7	27	33	31	23	21	49	10	7	10	17	28	20	123	13	61	9
evm.TU.s_36.1501	29	680	6	0	1	2	0	2	6	2	7	6	6	2	420	557	279	1	0	4	546	1	1	539
evm.TU.s_36.1502	28	93	14	0	0	0	0	0	0	73	0	1	0	2	0	0	0	0	0	154	22	1	0	0
evm.TU.s_36.1504	151	319	62	66	74	29	21	5	100	143	75	49	59	194	34	95	17	77	60	166	241	17	118	37
evm.TU.s_36.1505	2	5	1	0	2	0	0	0	8	3	4	0	0	3	1	1	0	2	0	1	2	0	3	1
evm.TU.s_36.1506	15	68	10	10	8	7	5	10	48	55	52	21	26	31	6	3	4	6	6	57	27	4	43	4
evm.TU.s_36.1511	97	106	38	31	33	32	13	9	183	118	239	94	175	231	10	14	10	17	38	189	64	29	229	15
evm.TU.s_36.1512	1077	1487	450	491	529	658	387	422	457	925	305	747	451	413	214	302	231	397	542	1435	1220	434	447	313
evm.TU.s_36.1514	55	74	12	5	4	6	4	6	29	24	42	24	24	57	3	3	2	6	5	33	135	8	76	5
evm.TU.s_36.1515	7	11	4	0	0	0	0	0	3	2	4	2	4	6	0	0	0	0	0	4	7	0	9	0
evm.TU.s_36.1516	35	87	19	62	72	4	18	15	168	61	100	74	59	141	37	44	6	53	24	68	88	9	111	27
evm.TU.s_36.1518	18	18	9	19	16	11	10	23	33	24	23	24	50	57	20	11	6	19	26	12	11	13	51	15
evm.TU.s_36.1520	278	428	119	418	533	365	445	433	221	330	257	107	169	235	258	379	213	342	314	197	348	342	340	395
evm.TU.s_36.1528	185	17	8	22	36	78	47	44	0	2	0	0	0	4	42	92	157	146	188	78	16	98	0	36
evm.TU.s_36.1546	38	52	17	71	60	73	57	39	30	53	37	25	47	58	19	43	15	61	38	46	39	71	68	31
evm.TU.s_36.1547	32	46	6	90	78	105	46	54	32	39	43	19	36	54	16	33	26	87	62	29	33	82	69	44
evm.TU.s_36.1550	56	14	13	0	8	70	10	2	5	70	2	8	7	2	76	45	32	49	68	29	15	78	0	114
evm.TU.s_36.1560	12	0	6	7	1	1	4	7	10	0	14	11	21	11	3	2	3	0	2	0	3	2	44	4
evm.TU.s_36.1562	36	34	16	22	16	25	33	15	92	82	85	32	40	72	25	28	17	75	29	75	50	48	167	24
evm.TU.s_36.1563	156	227	53	208	241	146	315	330	277	84	255	72	106	259	36	35	22	26	56	160	158	146	340	37
evm.TU.s_36.1568	53	34	19	24	30	237	30	28	4	47	10	16	28	6	221	269	158	180	91	41	37	269	9	314
evm.TU.s_36.1569	81	45	16	15	14	28	11	27	60	66	79	5	34	42	30	21	19	80	50	60	83	30	89	48
evm.TU.s_36.1570	4	0	0	23	20	2	10	9	14	0	10	0	1	8	13	6	6	10	15	0	0	6	15	3
evm.TU.s_36.1572	23	49	17	4	6	11	16	9	13	29	13	13	25	20	13	7	5	12	15	53	39	7	12	2
evm.TU.s_36.1586	4	454	6	658	438	1152	120	57	662	314	112	93	224	744	11	429	0	365	0	371	5	289	802	457
evm.TU.s_36.1588	270	332	262	229	336	568	52	38	923	501	181	533	331	450	99	414	124	209	49	481	241	410	718	276
evm.TU.s_36.1589	12	32	0	15	13	43	43	27	38	14	22	64	28	20	0	40	6	32	0	9	24	23	27	21
evm.TU.s_36.1590	5	73	10	95	64	244	172	113	225	86	52	152	62	134	13	183	10	181	18	84	39	76	78	110
evm.TU.s_36.1594	5	7	0	43	19	8	24	20	14	47	9	39	70	57	8	28	3	99	38	26	12	3	44	6
evm.TU.s_36.1617	270	100	142	82	223	183	114	121	82	121	88	88	246	105	123	123	101	83	113	123	315	146	229	135
evm.TU.s_36.1618	259	33	127	0	25	21	9	15	12	15	6	8	22	5	55	12	12	10	17	12	375	18	39	21
evm.TU.s_36.1619	268	370	243	313	332	402	259	289	456	346	333	358	298	243	136	340	199	203	103	282	472	351	253	244
evm.TU.s_36.1625	2395	4212	932	3269	4265	3643	3267	3890	3657	3640	3576	2629	4148	4110	2117	3852	1633	3559	3017	3522	2945	4287	4406	3488
evm.TU.s_36.1629	4	5	2	3	3	4	4	3	4	5	4	7	3	3	7	16	7	11	13	9	5	4	2	10
evm.TU.s_36.1641	472	1534	198	1825	1970	1690	992	1215	1316	859	1288	1073	1406	1550	605	1571	296	1457	501	1176	706	1885	1319	1457
evm.TU.s_36.1642	2724	1938	1422	1842	2219	1705	1890	2212	1884	1951	1759	1436	2351	2019	2088	1774	1118	1781	2095	1799	2432	2035	2186	1900
evm.TU.s_36.1643	46	173	37	209	359	345	403	567	228	179	432	238	340	340	128	141	72	56	34	141	212	337	593	245
evm.TU.s_36.1648	124	88	56	67	83	54	44	62	90	82	81	63	87	51	84	73	43	61	72	53	118	74	61	69
evm.TU.s_36.1649	27	63	30	153	287	297	291	483	120	101	232	61	84	73	65	139	98	449	380	64	67	250	131	134
evm.TU.s_36.1660	99	132	55	180	205	123	97	121	134	118	221	148	180	306	103	117	61	135	79	107	111	155	306	110
evm.TU.s_36.1661	32	94	22	304	354	196	262	279	241	106	282	182	252	332	77	197	26	315	177	97	33	184	253	208
evm.TU.s_36.1668	3	156	12	29	50	4	45	61	7	40	4	0	5	2	847	185	187	126	230	3	243	3	3	537
evm.TU.s_36.1669	2	0	0	4	1	0	1	0	3	2	2	0	0	2	2	6	2	6	3	2	1	0	0	4
evm.TU.s_36.1710	1	1	0	35	45	32	61	68	0	0	0	0	0	18	51	0	0	3	2	1	1	55	26	83
evm.TU.s_36.1716	1	1	0	33	37	24	45	51	0	0	0	0	0	20	47	0	0	3	0	1	1	46	30	67
evm.TU.s_36.1738	2	0	2	0	0	0	0	0	0	0	0	0	0	0	0	0	0	0	0	0	0	0	0	0
evm.TU.s_36.1740	844	24	538	0	0	0	0	0	0	16	0	0	0	0	0	0	0	0	0	24	769	0	0	0
evm.TU.s_36.1768	85	0	31	4	5	4	0	8	17	24	9	6	3	0	0	15	13	10	3	47	0	10	3	0
evm.TU.s_36.1769	610	380	370	245	405	316	269	357	411	826	210	173	150	139	95	435	74	295	61	1198	227	246	93	168
evm.TU.s_36.1773	1	0	1	4	10	1	5	4	1	2	0	1	1	0	6	0	0	4	0	0	0	0	0	6
evm.TU.s_36.1787	9769	342	5824	409	2888	952	972	1622	742	447	6261	191	1694	720	7050	1435	6607	236	2986	139	7118	3848	2643	577
evm.TU.s_36.1788	2	86	4	217	363	101	132	174	35	0	35	11	22	166	115	148	62	66	37	0	93	146	167	131
evm.TU.s_36.1789	4626	36	1549	23	213	63	72	157	122	66	1153	24	134	48	1676	188	1863	24	578	31	934	142	121	120
evm.TU.s_36.1799	1543	7750	1077	5516	7466	9724	6723	9579	7262	7197	5937	6192	10221	6630	2710	6877	1933	7311	2527	5784	3006	8820	9252	8041
evm.TU.s_36.1800	2838	2029	1466	1190	1512	1488	1326	1588	1081	1714	1268	1116	1725	1252	2045	2039	1885	1432	4272	2003	1946	1386	1738	1573
evm.TU.s_36.1801	761	822	354	565	532	722	781	784	357	777	643	267	322	460	1497	714	916	737	1300	329	588	638	343	1185
evm.TU.s_36.1805	183	59	62	79	101	27	9	24	28	48	38	16	43	21	77	7	15	66	51	28	74	38	37	53
evm.TU.s_36.1806	5	213	8	265	241	292	320	266	158	159	131	110	243	316	7	365	5	198	5	183	31	418	207	217
evm.TU.s_36.1807	24	237	25	192	227	225	235	255	192	190	178	111	161	186	41	201	17	161	118	156	89	260	125	107
evm.TU.s_36.1808	768	187	414	128	224	251	221	252	248	166	331	131	271	284	579	161	533	200	525	158	785	217	304	194
evm.TU.s_36.1809	768	217	430	148	253	226	216	211	239	150	282	185	239	253	556	200	517	266	536	161	854	197	312	220
evm.TU.s_36.1811	2355	1300	1036	1615	1888	1699	1664	1457	1582	1629	1690	1216	2073	1515	1910	1476	1119	1352	3129	1871	1346	1593	1930	1534
evm.TU.s_36.1812	4	2	4	5	7	3	1	5	6	2	4	2	7	2	21	1	2	3	8	2	8	3	6	2
evm.TU.s_36.1816	10	15	18	9	13	13	22	31	4	8	0	19	10	9	4	0	5	0	0	9	14	6	7	0
evm.TU.s_36.1820	5843	238	2380	265	95	240	212	63	1476	733	611	1428	298	828	109	701	84	167	29	990	657	59	378	279
evm.TU.s_36.1821	174	51	61	123	173	127	148	152	4	227	4	4	2	10	39	96	42	58	38	314	16	166	7	95
evm.TU.s_36.1825	681	827	444	721	729	620	400	607	665	689	944	473	854	567	1047	620	600	678	855	579	1236	639	804	610
evm.TU.s_36.1826	31	208	55	398	519	355	412	521	294	327	407	149	358	321	39	267	30	451	109	253	80	427	340	345
evm.TU.s_36.1827	1139	535	450	482	765	527	465	593	641	531	1036	434	1002	695	1072	559	782	499	837	473	745	530	1063	552
evm.TU.s_36.1830	5	8	0	0	0	0	0	0	30	12	2	0	0	0	8	11	2	45	0	31	0	0	0	17
evm.TU.s_36.1831	2	0	0	0	0	0	0	0	0	0	0	6	5	4	0	0	0	0	0	0	0	0	9	0
evm.TU.s_36.1832	1155	524	128	807	470	528	326	197	231	151	220	1112	987	64	1599	2764	1256	216	124	738	125	520	127	1348
evm.TU.s_36.1837	1288	1591	889	1962	2235	1583	1609	1943	1581	1231	1677	788	1086	1392	1197	1134	843	1057	1055	961	1709	1409	1798	1149
evm.TU.s_36.1838_evm.TU.s_36.1839	103	351	82	456	433	344	375	359	432	379	381	312	563	382	143	470	43	257	169	247	136	365	431	317
evm.TU.s_36.1845	4	3	0	8	62	6	0	0	3	0	17	2	91	3	0	3	4	2	0	3	0	12	72	0
evm.TU.s_36.1858	329	1411	146	975	1200	1300	818	973	816	962	632	474	985	756	448	1490	480	912	308	967	809	1306	1048	1187
evm.TU.s_36.1860	234	32	193	216	78	35	71	35	19	23	15	31	17	40	1359	38	229	7	75	0	471	22	22	37
evm.TU.s_36.1874	1049	791	790	651	1324	820	518	997	714	647	870	988	1099	577	835	663	615	649	500	636	1045	787	891	864
evm.TU.s_36.1875	14080	1036	10039	911	1581	1045	2569	2251	1446	1012	3399	768	615	2329	23135	1153	5757	636	7506	983	21087	724	1862	1553
evm.TU.s_36.1880	10	2	0	20	39	40	15	17	13	0	18	44	57	27	34	0	0	0	0	0	0	35	25	0
evm.TU.s_36.1885	7	0	5	0	0	0	0	0	0	0	0	0	0	0	0	0	0	0	0	0	0	0	0	0
evm.TU.s_36.1886	7	0	2	0	0	0	0	0	0	0	0	0	0	3	0	0	0	0	0	1	0	0	0	0
evm.TU.s_36.1902	29	96	3	373	457	462	189	238	287	0	289	212	304	203	0	28	31	1	0	35	118	452	310	0
evm.TU.s_36.1903	103	0	35	4	14	5	0	0	0	0	0	2	0	0	48	0	63	0	25	8	44	0	0	0
evm.TU.s_36.1913	114	125	74	36	115	88	16	23	96	96	139	116	316	58	8	29	9	35	20	146	173	125	268	20
evm.TU.s_36.1917	29	99	21	134	189	63	41	36	298	76	443	101	114	216	71	132	147	90	122	21	132	71	176	48
evm.TU.s_36.1919	136	513	135	397	501	395	348	447	482	436	813	341	579	508	229	342	161	350	251	285	323	554	352	339
evm.TU.s_36.1921	91	162	75	186	195	173	126	155	174	151	171	136	231	176	183	124	91	129	158	95	132	159	219	131
evm.TU.s_36.1922	439	701	270	636	743	558	560	673	665	554	649	536	869	790	671	567	283	589	613	469	562	683	846	701
evm.TU.s_36.1925	265	443	143	397	473	375	356	414	392	351	379	317	493	475	420	332	182	383	400	287	345	421	525	414
evm.TU.s_36.1932	10	6	12	132	103	5	3	7	0	0	0	3	4	0	0	103	9	34	48	3	6	7	0	0
evm.TU.s_36.1933	21	791	40	3097	2793	758	487	418	1049	286	991	256	200	1534	115	267	35	671	362	107	76	861	1007	433
evm.TU.s_36.1934	9	315	11	1581	1300	344	218	214	1073	128	1051	206	158	1369	86	129	16	566	343	35	35	362	836	319
evm.TU.s_36.2482	0	0	3	0	0	0	71	94	0	0	0	0	0	0	0	0	0	365	341	0	0	0	0	0
evm.TU.s_36.2483	0	0	0	0	0	0	127	108	0	0	0	0	0	0	0	0	0	389	396	0	0	0	0	0
evm.TU.s_36.2580	92	89	62	99	138	103	105	77	79	98	61	79	123	125	84	121	63	103	65	93	79	144	103	109
evm.TU.s_36.2578	2187	1157	824	1161	1676	1168	902	999	1071	1123	1486	869	1483	1405	1303	918	877	793	916	1030	1933	1521	1499	1054
evm.TU.s_36.2603	0	0	0	0	0	0	0	0	0	0	0	0	0	0	0	0	0	0	0	0	0	0	0	0
evm.TU.s_36.2605	0	8	31	10	22	8	0	9	8	0	0	0	0	3	0	0	8	18	10	3	18	0	0	0
evm.TU.s_36.2608	0	0	0	0	0	0	0	0	0	0	0	0	0	0	0	0	0	0	0	0	0	0	0	0
evm.TU.s_36.2611	804	1233	399	896	1129	902	935	917	764	996	584	726	1009	513	974	1175	592	1355	1096	847	1047	799	516	1300
evm.TU.s_36.2582	40	410	24	811	757	724	862	680	515	443	512	367	486	647	46	648	159	616	261	410	101	774	390	540
evm.TU.s_36.2583	256	1174	177	340	270	611	423	419	708	954	206	661	427	507	241	655	201	973	234	1105	240	254	414	798
evm.TU.s_36.2585	1	0	0	3	0	0	0	0	0	0	5	4	2	6	0	0	0	2	0	0	0	0	0	3
evm.TU.s_36.2606	294	321	172	16	26	87	115	103	0	355	0	12	14	24	7	0	0	19	8	256	210	130	34	12
evm.TU.s_36.2613	3360	3653	1836	3882	4638	3661	3837	4455	3622	3893	3655	2890	4360	4275	4479	4112	2471	4106	4612	3535	3123	4204	4427	4640
evm.TU.s_36.2505	0	0	9	4	8	14	0	0	3	0	0	9	28	23	4	3	0	3	0	0	0	5	50	7
evm.TU.s_36.2538	0	20	0	14	17	6	18	13	19	10	17	11	12	23	0	5	0	4	0	7	0	20	9	16
evm.TU.s_36.2562	0	0	0	0	22	6	0	0	0	0	0	0	5	0	0	3	0	0	0	0	0	4	0	0
evm.TU.s_36.2568	252	304	129	351	530	300	270	259	196	247	264	152	301	239	325	235	208	210	376	193	331	392	380	137
evm.TU.s_36.2499	51	1534	48	5838	4032	2060	4182	2295	540	946	447	324	366	841	106	908	44	0	0	636	286	2572	644	1569
evm.TU.s_36.2501	63	1870	58	7309	5061	2432	4783	2673	648	1132	534	372	450	1014	130	1115	53	0	0	779	347	3073	761	1911
evm.TU.s_36.2503	17	154	7	24	18	21	158	81	29	27	6	0	7	30	0	6	0	10	0	3740	65	28	0	265
evm.TU.s_36.2509	169	70	104	91	180	74	161	328	204	78	267	67	224	118	45	109	147	76	148	77	229	162	163	84
evm.TU.s_36.2544	135	375	50	349	454	339	307	385	206	393	250	211	315	315	99	396	44	321	136	350	127	370	300	233
evm.TU.s_36.2545	3	36	2	47	38	22	52	50	24	30	38	12	52	33	4	37	0	24	3	20	8	40	21	21
evm.TU.s_36.2546	749	169	306	33	1907	60	103	315	57	90	1208	23	2847	43	237	112	330	43	57	152	42	269	15982	56
evm.TU.s_36.2547	3419	3088	2218	3289	3824	3175	2501	2789	3099	3077	4231	2928	4023	3800	3944	2951	2910	3026	4235	2685	4777	3562	4158	3162
evm.TU.s_36.2548	157	1	19	206	266	95	160	250	176	0	243	90	199	43	0	62	106	13	13	46	0	119	28	0
evm.TU.s_36.2549	176	0	17	212	264	73	136	193	130	0	282	90	158	28	6	66	67	19	21	47	0	109	30	23
evm.TU.s_36.2557	108	423	92	720	751	519	264	414	337	407	137	463	617	361	180	542	68	335	293	449	226	266	261	414
evm.TU.s_36.2558	5290	53299	3302	38026	34329	41218	37408	36641	35153	48841	22785	25631	36426	41623	7861	54105	6592	41091	12772	46485	12286	36125	32902	44077
evm.TU.s_36.2561	29	179	55	133	150	236	141	180	105	187	153	113	195	174	186	265	144	164	60	170	57	179	124	207
evm.TU.s_36.2563	15	679	8	221	325	554	482	611	803	588	164	307	469	627	22	731	0	253	7	693	14	181	656	796
evm.TU.s_36.2569	2601	7440	1474	6443	8376	6194	7505	8834	6235	7356	6115	4530	9829	7496	2855	8992	1502	6073	2934	6716	3741	7375	9002	7725
evm.TU.s_36.2571	1422	2045	654	857	1051	2006	307	583	562	2082	916	565	845	666	595	1510	597	938	1614	1534	1519	1679	1594	1149
evm.TU.s_36.2572	2474	6540	1312	6534	7107	6378	5843	6688	5182	6067	3646	3637	5675	6161	2325	7121	2075	5223	3624	5155	3132	6235	5639	5454
evm.TU.s_36.2574	1577	968	1255	614	702	678	927	952	849	634	911	422	768	957	1593	832	717	568	909	630	3586	641	892	830
evm.TU.s_36.2575	5	464	13	281	267	396	462	396	323	363	127	114	182	418	15	698	0	309	9	301	19	276	271	372
evm.TU.s_36.2576	324	489	141	368	427	421	312	319	369	451	406	322	401	489	314	325	140	314	251	327	288	291	612	486
evm.TU.s_36.2577	626	853	304	579	742	678	557	647	786	881	808	555	809	963	504	610	289	565	436	639	541	544	1058	842
evm.TU.s_36.2643	2	0	1	2	3	5	0	3	3	0	0	0	0	0	0	2	2	2	2	1	2	3	0	0
evm.TU.s_36.2648	0	0	13	0	8	0	0	0	0	0	0	0	0	0	0	0	0	0	0	0	0	3	0	0
evm.TU.s_36.2649	86	704	56	787	787	759	648	532	809	622	777	569	827	901	147	804	221	563	164	532	201	757	674	591
evm.TU.s_36.2261	0	0	0	0	0	0	0	0	0	0	0	0	0	1	1	0	0	0	0	0	0	0	0	0
evm.TU.s_36.2267	0	0	0	0	0	0	0	0	0	0	0	0	0	0	0	0	0	0	0	0	0	0	0	0
evm.TU.s_36.2317	0	0	0	0	0	0	0	0	0	0	1	0	0	1	0	0	0	0	0	0	0	0	0	0
evm.TU.s_36.2320	0	0	0	0	0	0	0	0	0	0	0	0	0	0	0	0	0	0	0	0	0	0	0	0
evm.TU.s_36.2322	0	0	0	0	0	0	0	0	0	0	0	0	0	0	0	0	0	0	0	0	0	0	0	0
evm.TU.s_36.2324	0	1	0	0	0	0	0	0	0	0	0	0	0	0	0	0	0	0	0	0	0	0	0	0
evm.TU.s_36.2326	0	0	0	0	0	0	0	0	0	0	0	0	0	0	0	0	0	0	0	0	0	0	0	0
evm.TU.s_36.2330_evm.TU.s_36.2331	8	81	17	25	78	26	121	235	6	20	14	18	73	248	51	22	10	53	78	0	85	71	128	19
evm.TU.s_36.2332	0	0	0	0	0	0	0	0	7	0	13	9	10	25	0	0	0	4	0	0	0	0	16	0
evm.TU.s_36.2333	0	26	1	11	16	9	4	11	16	15	13	7	26	12	2	12	2	5	3	12	11	5	21	20
evm.TU.s_36.2341	0	1	0	1	0	31	0	0	1	0	2	1	1	0	0	0	0	3	1	0	0	32	0	0
evm.TU.s_36.2343	0	0	0	0	0	5	0	0	0	0	0	0	0	0	0	0	0	0	0	0	0	0	0	5
evm.TU.s_36.2346	0	0	0	0	0	0	0	0	0	0	0	0	0	0	0	0	0	0	0	0	3	0	0	0
evm.TU.s_36.2352	0	0	0	0	0	0	0	0	0	0	0	0	0	0	0	0	0	0	0	0	0	0	0	0
evm.TU.s_36.2357	0	0	0	0	0	0	0	0	0	0	0	0	0	0	0	0	0	0	0	0	0	0	0	0
evm.TU.s_36.2365	0	0	0	0	0	0	0	0	0	0	0	0	0	0	0	0	0	0	0	0	0	0	0	0
evm.TU.s_36.2403	0	1113	4	18	7	86	603	99	8	5	9	16	19	17	18	28	18	17	17	0	121	68	10	7
evm.TU.s_36.2421	0	1	0	0	0	0	0	0	0	0	0	0	0	0	0	0	0	0	0	0	0	0	0	2
evm.TU.s_36.2424	0	44	0	12	0	14	7	0	0	10	0	23	8	50	2	91	0	12	5	0	16	0	50	38
evm.TU.s_36.2437	0	0	2	0	0	0	0	0	0	0	0	0	0	0	0	0	0	0	0	0	0	0	0	0
evm.TU.s_36.2439	0	0	0	0	0	0	0	0	0	0	0	0	0	0	0	0	0	0	0	0	0	0	0	0
evm.TU.s_36.2442	0	6	0	0	11	0	0	6	1	0	9	3	4	17	0	0	0	0	0	3	0	5	63	6
evm.TU.s_36.2444	0	8	0	11	13	2	16	5	4	0	3	0	0	0	4	14	3	0	0	0	10	4	0	6
evm.TU.s_36.2449	0	0	0	1	2	0	0	0	0	0	0	0	0	0	0	0	0	0	0	0	0	0	0	0
evm.TU.s_36.2243	1362	740	620	739	876	657	458	643	491	557	1319	469	1082	551	1348	818	1159	730	1822	629	1309	954	738	620
evm.TU.s_36.2244	306	1227	110	770	958	940	901	909	1110	1026	881	666	1068	1320	352	1356	168	747	251	1065	276	886	1347	1274
evm.TU.s_36.2245	387	1291	179	2705	2751	2736	1094	1028	474	1405	521	373	485	1115	852	1746	315	950	557	1481	565	2198	845	1997
evm.TU.s_36.2253	364	691	243	746	779	690	708	661	521	979	914	445	853	912	244	892	75	552	171	733	268	834	795	793
evm.TU.s_36.2266	3	0	5	25	34	14	1	0	1	7	7	0	0	2	2	0	0	18	2	0	0	15	2	15
evm.TU.s_36.2270	420	1487	204	1725	2318	1846	1500	1585	1362	1428	1390	996	1952	1615	494	2036	269	1474	645	1283	423	2009	1661	1466
evm.TU.s_36.2273	144	198	137	725	834	668	546	563	224	363	796	181	344	372	53	618	46	431	1116	246	102	959	262	404
evm.TU.s_36.2274	123524	34179	24606	840	2201	3940	779	1896	1075	4711	410	3825	8004	2159	146916	36690	95345	47485	38931	37198	62975	3222	4280	51354
evm.TU.s_36.2285	1338	1413	710	1334	1553	1266	1309	1429	1046	1347	1250	750	1497	1539	1722	1716	1207	1154	1244	1061	1416	1579	1247	1519
evm.TU.s_36.2286	777	821	426	734	900	726	744	818	648	567	822	453	777	750	863	1014	663	592	627	533	698	735	682	764
evm.TU.s_36.2287	113	1316	79	1447	1893	1255	1521	2152	839	1317	946	672	1655	1533	231	2319	94	1029	236	1241	183	1653	1441	1492
evm.TU.s_36.2292	140	1950	115	1655	2502	802	1785	2323	963	1739	1597	883	2298	1917	232	2549	192	1462	364	1331	240	1147	1876	1625
evm.TU.s_36.2294	598	4231	352	3078	3732	3092	5165	5837	3491	3281	3574	1749	4470	3946	707	6629	442	2818	677	3306	936	3311	3989	4096
evm.TU.s_36.2295	167	453	95	624	754	579	566	504	354	402	386	496	768	520	173	538	51	348	83	382	211	783	493	507
evm.TU.s_36.2298	2720	2359	2574	2666	1708	1947	5257	2014	1294	1734	1735	947	994	2539	1270	3121	269	1949	2881	1190	6126	1526	1304	2777
evm.TU.s_36.2300	1363	847	953	596	610	454	715	805	622	1477	768	493	710	884	328	587	344	173	98	895	810	373	852	346
evm.TU.s_36.2308	76	154	75	261	183	437	325	515	347	501	463	217	133	491	51	640	25	352	78	167	264	261	377	986
evm.TU.s_36.2309	28	30	12	73	43	88	60	113	89	108	102	39	27	116	7	118	8	56	24	46	56	59	83	216
evm.TU.s_36.2310	23	91	16	57	83	56	75	79	41	60	56	19	53	77	41	71	28	52	24	50	74	86	105	55
evm.TU.s_36.2311	84	280	59	109	184	141	180	257	131	252	197	100	240	244	77	136	67	165	122	180	163	179	436	150
evm.TU.s_36.2329	722	853	196	877	875	738	868	837	704	866	713	582	819	1022	881	896	550	694	778	759	722	729	969	757
evm.TU.s_36.2344	4842	4270	3541	3473	4771	3812	2928	3309	3468	5153	4679	3299	4599	3853	4580	2311	3350	3384	4453	3449	8149	3839	5236	2625
evm.TU.s_36.2345	122	42	66	0	8	7	11	0	35	46	30	18	6	41	0	0	0	22	24	51	168	8	44	0
evm.TU.s_36.2366	113	49	143	64	73	129	136	91	160	242	129	52	54	79	0	0	0	90	82	72	82	146	105	5
evm.TU.s_36.2367	3	31	0	0	0	0	0	0	48	0	47	88	83	108	23	15	44	0	0	0	18	0	90	13
evm.TU.s_36.2381	105	1023	145	937	1103	613	814	874	766	1187	1181	753	942	590	204	882	134	828	279	989	391	895	489	1074
evm.TU.s_36.2382	106	287	68	395	377	388	261	257	244	336	337	205	344	370	179	246	113	316	279	219	201	354	317	322
evm.TU.s_36.2391	1736	1017	600	443	760	524	437	605	696	678	767	611	851	833	735	563	525	465	590	605	1131	559	1107	629
evm.TU.s_36.2404	34	470	29	571	596	524	436	316	410	534	231	179	325	538	47	422	62	658	60	598	283	598	295	570
evm.TU.s_36.2405	81	75	36	53	56	43	14	31	56	58	35	42	62	60	35	86	58	47	38	42	59	53	58	35
evm.TU.s_36.2406	6330	6538	3889	6547	7406	5647	4746	5526	5959	6433	5817	4003	6931	6750	4084	7268	3935	6222	5661	6162	6765	7189	6497	6721
evm.TU.s_36.2407	1922	4248	961	5471	6714	5652	4051	3787	4568	4006	4117	3458	5300	5540	1762	5027	1535	3827	1795	3634	1748	5158	5507	4739
evm.TU.s_36.2410	49	34	5	0	0	48	167	114	0	0	0	64	134	4	0	9	0	0	0	107	30	52	0	0
evm.TU.s_36.2427	487	955	250	614	660	676	512	613	933	689	1008	596	844	964	625	755	231	603	418	618	487	441	1120	1195
evm.TU.s_36.2428	1307	375	531	589	864	387	346	374	348	434	498	183	361	936	1140	342	882	429	525	456	854	514	433	403
evm.TU.s_36.2441	129	212	48	189	215	222	167	152	187	211	261	111	185	142	71	209	53	154	96	185	309	250	88	143
evm.TU.s_36.2443	130	216	62	246	341	190	223	236	117	204	162	132	222	254	92	212	38	132	97	158	142	310	207	204
evm.TU.s_36.2445	4	17	4	19	16	24	28	16	9	6	0	5	0	0	9	18	5	3	0	2	12	18	0	8
evm.TU.s_36.2446	53	7	14	13	26	4	30	22	16	74	22	23	39	65	18	6	0	0	20	62	0	14	60	26
evm.TU.s_36.2452	8	2	4	87	69	6	0	0	6	6	4	2	3	4	17	15	5	0	0	8	0	8	7	21
evm.TU.s_36.2456	720	684	446	538	658	421	489	464	471	598	629	335	508	503	1197	412	246	931	1265	495	585	507	414	934
evm.TU.s_36.2457	491	1073	268	886	1363	1260	669	756	906	1408	638	568	1675	549	519	864	387	1276	285	1850	650	1817	853	1126
evm.TU.s_36.2636	2303	8530	1005	12536	8192	9568	9479	6628	12075	10354	3977	5347	6974	9318	1747	11722	1045	9751	4032	8542	2722	5758	5508	12162
evm.TU.s_36.2651	22	34	5	62	62	6	36	46	29	16	82	72	88	39	68	3	3	35	101	5	84	7	24	24
evm.TU.s_36.2652	8	47	9	29	36	13	39	44	16	14	43	33	60	11	44	3	4	32	59	10	59	9	18	30
evm.TU.s_36.2650	1363	841	620	602	812	665	430	429	1038	900	1401	677	1022	1021	1298	743	899	669	1122	834	1197	826	1061	702
evm.TU.s_36.2626	0	0	0	0	0	0	0	0	0	0	0	0	0	0	0	0	0	0	1	0	0	0	0	0
evm.TU.s_36.2634	0	0	0	0	0	6	5	3	4	0	11	4	0	17	0	0	0	4	4	0	0	0	24	0
evm.TU.s_36.2614	780	722	424	571	791	523	475	538	175	575	201	272	466	406	719	436	352	676	675	456	1004	561	369	762
evm.TU.s_36.2615	3	105	0	21	22	74	28	67	0	124	0	5	2	23	0	15	3	54	0	130	6	22	13	0
evm.TU.s_36.2617	1506	223	1011	1773	1925	1580	968	779	21	565	42	952	809	559	2103	1544	2278	1658	4005	454	490	1338	558	983
evm.TU.s_36.2618	49	42	34	22	16	8	17	17	35	54	39	33	37	57	0	33	0	20	5	52	61	26	45	18
evm.TU.s_36.2619	120	143	81	54	76	90	164	171	88	125	95	113	199	57	129	37	21	22	31	148	157	52	93	109
evm.TU.s_36.2621	862	1018	375	1166	1306	1126	1163	1131	853	930	1068	628	1087	1235	721	1143	422	969	908	877	1076	1395	1195	1051
evm.TU.s_36.2623	306	1285	233	1014	1425	2722	2349	2805	4168	896	2325	2252	3248	3660	539	1996	422	1841	777	936	451	3158	3780	1255
evm.TU.s_36.2635	3	1270	39	97	71	206	20	27	2954	685	2758	217	120	3471	8	153	0	96	4	623	141	75	2553	184
evm.TU.s_36.2667	417	3862	318	2825	4037	2826	3878	4914	2539	3475	3202	1721	4735	3913	577	6164	323	2905	746	3086	726	3827	4454	3510
evm.TU.s_36.2666	1269	1162	848	1079	1576	1105	955	1261	1096	1199	1203	783	1501	1066	1123	897	742	1218	980	1063	1053	1160	1616	1225
evm.TU.s_36.2668	242	167	124	176	177	114	248	212	114	122	164	63	65	171	167	177	306	504	1076	148	513	116	119	115
evm.TU.s_36.2681	144	178	75	523	203	314	135	67	134	192	217	376	250	126	313	832	287	171	233	220	209	238	203	568
evm.TU.s_36.2682	155	81	53	183	177	212	144	83	140	162	100	88	56	255	12	146	0	102	24	199	30	200	166	120
evm.TU.s_36.2683	81	583	34	653	717	495	529	594	348	403	345	191	380	544	195	635	148	503	216	376	231	614	441	404
evm.TU.s_36.2684	1090	1341	698	992	1426	1308	932	1334	1098	1432	1631	1026	1686	1246	980	1254	662	1393	1141	1169	1074	1389	1881	1212
evm.TU.s_36.2693	58	261	25	348	430	270	214	311	204	247	207	141	327	345	97	318	34	209	110	195	76	340	320	326
evm.TU.s_36.2703	17	0	3	17	19	13	74	85	12	18	23	12	25	37	50	16	128	3	8	18	74	46	24	21
evm.TU.s_36.2702	143	1047	104	1400	1367	1217	1081	1219	974	1167	946	644	957	1371	292	1104	73	936	366	1102	364	1576	1174	1296
evm.TU.s_36.2850	1	189	2	225	156	171	269	111	101	125	99	82	74	125	2	104	2	98	4	157	14	181	48	77
evm.TU.s_36.2854	20	103	8	76	110	46	61	99	32	62	25	58	24	64	2	69	63	17	3	62	32	36	40	24
evm.TU.s_36.2863	283	2940	140	2304	2727	2239	2349	2989	2187	2553	1970	1776	3014	3263	440	3721	128	2179	452	3281	595	2852	3259	3091
evm.TU.s_36.2864	89	84	110	103	253	76	131	128	207	80	126	275	238	231	110	83	305	85	150	40	50	123	302	49
evm.TU.s_36.2868	186	14	59	34	52	30	32	18	28	6	224	0	14	532	537	81	392	39	239	36	218	14	44	126
evm.TU.s_36.2942	44	36	19	99	79	34	64	72	137	49	146	49	63	150	30	69	9	37	20	34	21	25	150	59
evm.TU.s_36.2955	115	141	53	232	229	192	210	224	269	200	193	127	215	213	159	185	141	157	250	219	125	138	261	97
evm.TU.s_36.2971	297	949	636	0	0	0	308	345	1005	1045	1601	1085	1441	490	586	217	366	217	422	204	1373	0	542	332
evm.TU.s_36.2876	0	3	0	0	0	0	0	0	0	8	0	0	1	0	0	0	0	4	0	0	0	0	0	0
evm.TU.s_36.2884	0	0	0	0	0	0	0	0	0	0	0	0	0	0	0	0	0	0	0	0	0	0	0	0
evm.TU.s_36.2886	0	0	0	7	21	9	13	13	0	0	0	12	0	51	13	0	7	10	13	0	0	13	52	0
evm.TU.s_36.2888	629	1132	299	1219	1558	1094	1157	1200	969	1030	1100	798	1368	1162	1083	1194	702	1085	1180	941	678	1337	1136	1054
evm.TU.s_36.2905	0	0	0	0	0	0	0	0	0	0	0	0	0	0	0	0	0	0	0	0	0	0	0	0
evm.TU.s_36.2923	0	0	0	0	0	0	0	0	0	0	0	0	0	0	0	0	0	0	0	0	0	0	0	0
evm.TU.s_36.2928	0	24	0	7	33	9	0	4	0	0	0	4	0	0	18	28	22	22	29	0	71	6	4	11
evm.TU.s_36.2877_evm.TU.s_36.2878_evm.TU.s_36.2873_evm.TU.s_36.2874	144	111	54	399	520	787	500	743	459	264	380	150	226	505	385	425	369	347	533	201	108	632	666	707
evm.TU.s_36.2879	10	37	497	3475	4069	2704	289	301	7	3316	7	835	1413	21	16	1944	936	9	3	11	2	3895	16	1
evm.TU.s_36.2892	592	2862	356	1744	1893	1927	2194	2573	2195	2422	1844	1534	2359	2645	765	3365	516	2150	1024	2077	866	1796	2295	1991
evm.TU.s_36.2929	2899	11619	1893	5753	5937	10673	4769	7665	6847	10515	4053	5820	8639	8125	3009	10792	1967	11640	3257	9496	4893	5573	10936	11232
evm.TU.s_36.2930	33	20	28	110	112	80	139	162	8	65	10	18	29	95	36	34	0	125	37	119	15	87	95	42
evm.TU.s_36.2931	2	0	0	4	18	9	22	44	0	0	0	0	0	0	0	0	0	10	10	4	1	13	0	0
evm.TU.s_36.2934	1273	764	449	372	333	232	351	367	540	609	416	200	168	267	913	277	544	568	1048	748	1311	148	218	419
evm.TU.s_36.2935	12	3	3	8	0	9	6	3	3	0	0	6	0	0	9	0	6	0	12	0	0	4	5	8
evm.TU.s_36.2712	0	0	0	0	0	0	0	0	0	0	0	0	0	0	0	0	0	0	0	0	0	0	0	0
evm.TU.s_36.2724	0	0	0	0	0	0	0	0	0	0	0	0	0	0	0	0	0	0	0	0	0	0	0	0
evm.TU.s_36.2732	14922	19232	8503	13222	16486	15269	12546	15482	14313	17837	14318	11784	21620	13897	11505	15726	16211	14428	17455	18085	21993	14557	17353	15833
evm.TU.s_36.2733	0	0	0	0	0	0	0	0	0	0	0	1	2	0	1	1	0	0	0	0	1	0	0	1
evm.TU.s_36.2744	0	0	0	0	0	0	0	0	0	0	0	0	0	0	0	0	0	0	0	0	3	0	0	0
evm.TU.s_36.2747	0	1	0	0	0	0	0	0	0	0	0	0	0	0	0	0	0	0	0	0	0	0	0	0
evm.TU.s_36.2767	0	1	0	0	0	0	0	0	0	0	0	0	0	0	0	0	0	0	0	0	0	0	0	0
evm.TU.s_36.2770	0	3	0	0	3	0	7	0	0	3	0	0	0	0	0	7	0	0	0	0	0	0	0	3
evm.TU.s_36.2774	0	0	0	0	0	0	0	0	0	0	0	0	0	0	0	0	0	0	0	0	0	0	0	0
evm.TU.s_36.2802	0	0	0	0	0	0	0	0	0	0	0	0	0	0	0	0	0	0	0	0	0	0	0	0
evm.TU.s_36.2820	0	0	1	0	0	1	0	0	0	0	0	0	0	0	0	0	0	0	0	0	0	0	0	0
evm.TU.s_36.2725	1159	792	519	711	628	797	1078	1112	847	813	985	869	804	818	902	654	650	163	272	699	525	637	999	912
evm.TU.s_36.2726	794	9054	1431	7424	10416	2818	3265	4917	2768	8383	5306	5746	7516	4814	7586	7188	13847	1836	7217	4939	6502	5090	3351	5980
evm.TU.s_36.2731	106	155	55	334	395	271	203	294	226	154	221	112	256	185	100	304	64	141	85	207	65	320	251	158
evm.TU.s_36.2769	353	720	160	504	563	597	527	493	521	487	649	607	746	708	651	439	436	464	375	419	677	633	750	759
evm.TU.s_36.2772	1832	1796	1072	1778	2195	1738	1605	1824	1799	1533	1984	1442	2391	2168	2027	1741	1294	1461	1633	1305	1970	1944	2233	1831
evm.TU.s_36.2773	27	55	20	40	58	44	34	39	44	38	48	52	69	67	57	32	23	37	19	48	26	56	64	57
evm.TU.s_36.2775	490	150	196	70	130	55	113	141	279	118	639	95	234	355	750	33	326	224	699	80	281	79	371	119
evm.TU.s_36.2776	336	411	151	242	264	247	201	221	255	268	328	108	215	186	305	244	203	253	354	225	422	307	190	242
evm.TU.s_36.2778	112	174	71	51	3088	55	49	203	50	90	1080	28	2071	29	234	63	114	26	62	45	55	304	9251	26
evm.TU.s_36.2782	1426	6523	851	6229	8595	4189	6333	7781	4955	5089	7041	3018	8554	6522	1697	7891	1467	4122	2107	4241	2058	5165	6527	3975
evm.TU.s_36.2783	78	41	32	61	87	33	34	36	50	32	55	30	33	48	34	32	24	27	72	33	44	28	41	36
evm.TU.s_36.2787	12	38	0	0	15	8	0	8	3	4	3	5	18	16	45	9	0	8	40	5	56	32	0	10
evm.TU.s_36.2788	296	944	173	1011	1186	1276	846	1007	758	656	711	537	1078	700	504	1146	227	877	456	769	788	1451	718	1128
evm.TU.s_36.2789	3363	4393	1859	3333	4042	3327	2869	3626	3475	3766	2936	2301	3669	3711	2405	3963	1916	3247	2670	3269	3851	3338	4069	3736
evm.TU.s_36.2790	450	161	238	107	158	122	162	152	119	115	186	157	114	136	324	82	174	165	120	126	395	160	211	100
evm.TU.s_36.2793	5981	1333	5015	1633	1534	971	2390	2069	623	1516	1064	707	943	2033	6413	1807	2124	1420	5159	841	1107	1250	2200	1405
evm.TU.s_36.2794	167	920	156	585	861	637	537	645	610	686	650	293	642	256	163	630	195	411	147	604	517	743	269	559
evm.TU.s_36.2800	224	752	101	537	573	562	553	517	548	519	776	476	863	739	345	875	253	490	488	620	431	607	794	668
evm.TU.s_36.2805	1597	626	777	608	751	555	330	521	737	914	1108	474	843	723	1542	728	1333	656	1293	607	1282	653	1076	789
evm.TU.s_36.2806	1025	646	403	974	1185	753	721	713	850	664	845	511	765	889	989	843	724	576	812	565	750	949	733	618
evm.TU.s_36.2827	1346	2327	907	2212	2701	2292	2292	2739	2325	2727	2437	2326	3317	2467	1508	2579	1177	3192	1310	2579	2819	2386	2879	2818
evm.TU.s_36.2828	9	68	3	9	11	22	49	26	38	141	2	3	8	6	2	53	0	82	8	12	0	9	0	23
evm.TU.s_36.2834	201	479	274	324	344	213	490	294	144	335	295	66	132	79	260	149	9	1018	1155	250	441	196	78	550
evm.TU.s_36.2840	197	311	230	350	374	271	526	411	115	440	221	72	164	115	159	174	8	232	804	293	411	306	114	183
evm.TU.s_36.2842	156	228	121	282	298	252	265	244	193	267	155	145	180	242	186	227	159	266	429	204	236	238	180	234
evm.TU.s_36.2844	4910	4648	1481	632	471	1239	1311	839	274	5179	162	301	99	271	4514	704	1813	1817	5153	4715	5465	505	94	1537
evm.TU.s_36.2845	731	6396	399	5262	6284	5138	6160	7420	5424	5361	4960	3235	8206	5860	1014	9610	637	5034	1255	4806	1018	5193	5731	5797
evm.TU.s_36.3011	7254	5579	4508	3442	5593	3732	5323	6355	5592	5162	9407	3518	7183	5347	10742	4952	6585	5496	9325	4656	13748	4169	10232	5704
evm.TU.s_36.3076	7	940	17	276	615	351	719	1499	397	925	483	221	895	988	34	1125	18	369	29	537	35	479	929	276
evm.TU.s_36.3075	71	1033	43	493	494	398	761	712	439	593	554	437	480	666	209	589	88	353	1349	604	316	396	676	449
evm.TU.s_36.3084	141	372	97	361	501	305	183	224	120	357	113	220	359	334	68	247	50	85	77	242	201	217	301	118
evm.TU.s_36.3085	112	215	23	293	317	177	311	280	175	119	153	114	156	199	43	191	54	179	86	147	106	224	150	174
evm.TU.s_36.3086	5	11	3	32	32	27	38	31	24	19	33	12	22	19	5	45	8	36	18	19	3	42	11	35
evm.TU.s_36.3087	1	13	1	32	47	43	34	39	23	14	11	18	28	38	8	40	2	30	4	12	4	24	18	46
evm.TU.s_36.3101	180	4469	500	10514	9953	8618	9640	4196	6548	5680	3379	4167	5110	5894	126	7675	49	9004	912	8849	3036	13592	2596	9096
evm.TU.s_36.3104	31	166	35	232	333	211	296	201	220	118	206	74	158	204	91	231	42	114	30	138	73	300	142	193
evm.TU.s_36.3105	0	3	2	0	4	5	2	4	4	2	4	3	11	11	0	21	3	10	6	13	2	3	19	54
evm.TU.s_36.3107	4	18	2	15	12	7	20	20	17	16	11	13	17	25	3	37	2	20	8	19	6	8	22	36
evm.TU.s_36.3108	10	54	12	55	55	52	69	74	88	44	57	53	94	90	16	99	13	61	26	49	21	59	74	59
evm.TU.s_36.3110	79	70	18	353	336	267	52	46	65	27	50	41	66	70	211	351	233	23	8	57	58	276	66	173
evm.TU.s_36.3119	3	51	12	22	38	28	20	36	24	36	27	12	25	21	16	56	12	21	19	23	14	43	26	49
evm.TU.s_36.3120	7	8	5	8	0	0	0	0	0	11	0	0	5	5	0	3	0	0	0	5	11	0	0	0
evm.TU.s_36.3121	131	1307	166	2859	2607	2949	2164	1049	1142	1733	761	533	761	1582	162	2536	21	3639	466	3331	1210	4703	730	3913
evm.TU.s_36.3040	0	0	0	0	0	0	0	0	0	0	0	0	0	0	0	0	0	0	0	0	0	0	0	0
evm.TU.s_36.3060	0	0	0	0	0	0	0	0	0	0	0	0	0	0	0	0	0	0	1	0	0	0	0	0
evm.TU.s_36.3065	0	0	1	0	0	0	2	2	0	0	0	0	0	0	0	0	0	0	0	0	0	0	0	0
evm.TU.s_36.3066	0	0	0	0	0	0	0	0	0	0	0	0	0	0	0	0	0	0	0	0	0	2	0	0
evm.TU.s_36.3014	505	938	218	831	1208	664	720	1746	1510	686	1098	633	2383	1389	298	732	174	930	685	713	494	957	3951	854
evm.TU.s_36.3020	251	247	138	366	403	358	518	443	250	217	331	107	126	411	231	369	109	407	736	388	257	431	444	257
evm.TU.s_36.3026	13	125	4	130	131	166	50	129	54	106	36	50	46	50	5	80	9	21	0	70	14	176	25	121
evm.TU.s_36.3028	3903	2434	2657	1682	2470	2172	1937	2548	3085	2802	2762	2074	2738	2653	3402	2192	2072	2117	2615	2114	5369	2285	3682	2471
evm.TU.s_36.3029	17	902	21	1994	2040	1610	1858	1495	1513	1364	1107	1533	2479	1320	25	1159	22	808	39	1619	275	2108	1102	1376
evm.TU.s_36.3031	1735	1265	782	1106	1541	1027	964	1125	1027	1215	1082	875	1535	1218	1170	940	847	919	1026	1437	1172	1097	1408	1054
evm.TU.s_36.3032	206	1424	204	1302	1626	1563	1111	1491	1270	1406	1103	1091	1664	1355	386	1170	170	1149	575	1042	678	1469	1837	1508
evm.TU.s_36.3063	5	94	3	89	100	331	189	237	440	143	154	160	86	104	11	231	4	175	7	37	5	149	69	244
evm.TU.s_36.3186	4	16	0	8	10	14	10	13	7	28	16	5	8	20	4	16	5	6	14	11	9	23	2	13
evm.TU.s_36.3185	112	230	49	415	455	344	284	249	217	192	237	226	386	349	105	337	98	249	93	220	112	486	340	179
evm.TU.s_36.3187	14	1372	7	1965	2037	1979	1798	1928	1422	1533	1113	1034	1447	1652	20	2112	5	1524	16	1256	20	2208	1197	1513
evm.TU.s_36.3188	591	2569	276	2791	2952	2863	2926	3119	3065	2527	3020	2046	2818	2891	716	2657	423	2114	825	2139	898	2779	2537	2304
evm.TU.s_36.3191	64	6480	253	13327	12460	5599	7890	6833	6038	7030	3290	6823	6295	8727	287	2683	128	2878	784	4074	752	4339	6359	2835
evm.TU.s_36.3190	1051	2526	667	3036	2933	2508	2736	2308	2505	2921	1873	1801	2328	2739	1511	3209	1111	2914	1711	2639	1164	2350	2730	3020
evm.TU.s_36.3199	358	174	260	292	355	312	377	356	238	291	236	161	215	204	403	340	236	361	492	169	318	376	195	330
evm.TU.s_36.3138	0	0	0	0	0	0	0	0	0	0	0	0	0	0	0	0	0	0	0	0	0	0	0	0
evm.TU.s_36.3168	0	0	0	30	52	7	27	44	0	0	0	0	0	0	0	20	17	13	16	0	0	10	0	0
evm.TU.s_36.3122	42	94	22	101	154	93	114	79	97	77	103	48	71	42	26	99	28	61	70	117	54	100	80	125
evm.TU.s_36.3123	72	168	215	201	205	189	11	0	101	483	120	91	53	3	193	404	205	602	825	55	153	181	0	160
evm.TU.s_36.3124	17	35	10	28	42	3	1	0	26	16	52	0	0	3	42	41	35	22	50	18	32	0	0	43
evm.TU.s_36.3126	79	51	47	77	66	15	31	16	98	33	109	0	0	2	112	58	75	18	8	38	64	12	0	109
evm.TU.s_36.3130	219	737	125	892	1057	375	697	585	763	845	594	638	837	841	256	526	144	514	287	533	350	371	746	518
evm.TU.s_36.3132	141	52	75	35	37	0	0	3	165	114	231	93	122	227	220	93	138	42	74	84	32	0	244	172
evm.TU.s_36.3136	1327	3461	658	3126	3640	4113	3365	3858	2618	3262	2147	2216	3434	3475	1610	3686	1302	2626	1161	3375	1363	3446	3740	3730
evm.TU.s_36.3133	126	358	60	339	401	348	702	610	505	240	423	271	327	327	161	370	90	274	175	263	206	394	328	337
evm.TU.s_36.3135	84	448	66	370	541	236	285	250	480	383	545	339	701	569	123	351	48	433	173	229	205	302	517	263
evm.TU.s_36.3137	72	132	27	13	17	13	9	21	132	68	126	123	114	164	31	76	12	41	10	72	82	11	135	68
evm.TU.s_36.3139	21	17	21	10	3	0	0	0	6	9	0	9	0	14	0	0	3	12	9	0	9	0	0	12
evm.TU.s_36.3140	243	409	176	249	255	67	83	59	349	412	339	257	390	435	229	346	159	288	177	352	245	90	400	375
evm.TU.s_36.3142	77	184	29	233	217	191	220	189	100	203	99	138	171	259	56	292	43	159	50	223	81	158	202	223
evm.TU.s_36.3145	292	282	90	373	397	390	455	365	273	278	280	262	316	397	255	337	222	245	254	323	148	344	413	418
evm.TU.s_36.3157	93	183	31	68	77	128	128	88	139	134	142	159	141	199	61	72	33	63	36	118	149	86	200	132
evm.TU.s_36.3158	10	28	3	95	75	104	150	115	21	22	18	10	28	24	11	29	6	36	14	27	18	123	15	43
evm.TU.s_36.3160	44	39	20	112	78	97	114	114	13	50	13	5	3	15	20	111	9	58	36	67	29	92	4	82
evm.TU.s_36.3177	325	588	103	193	249	83	100	96	389	420	403	308	418	411	269	637	334	247	247	364	443	109	479	387
evm.TU.s_36.3178	9	7	9	3	3	0	0	0	11	12	8	2	3	1	1	5	4	24	28	8	4	0	4	1
evm.TU.s_36.3179	320	373	112	96	127	33	30	43	263	348	349	168	284	219	104	204	132	445	427	396	234	34	316	143
evm.TU.s_36.3180	456	885	297	357	489	243	392	440	980	910	866	668	1358	1224	348	505	204	709	497	739	471	327	1316	399
evm.TU.s_36.3181	1529	2717	937	3361	5765	3630	2903	4288	3647	2435	3282	3067	6750	3496	1509	1895	1326	2690	1752	2076	1538	4077	6493	2962
evm.TU.s_36.3304	122	43	83	31	54	35	51	62	54	53	72	31	39	155	272	45	81	36	102	28	181	31	38	86
evm.TU.s_36.3295	156	244	38	646	690	515	481	675	190	302	188	200	353	755	191	451	67	215	63	389	38	543	809	474
evm.TU.s_36.3305	253	170	128	79	82	94	132	93	129	96	175	110	112	193	214	99	93	74	156	110	607	104	142	85
evm.TU.s_36.3320	2	0	1	0	1	0	1	0	0	1	0	0	0	1	0	0	0	2	0	1	2	0	0	0
evm.TU.s_36.3321	651	1078	334	904	1112	1066	823	937	750	1019	869	689	799	923	735	1118	530	1002	658	901	717	915	921	1102
evm.TU.s_36.3217	0	11	0	9	18	39	6	13	18	5	9	6	8	7	5	37	3	25	3	5	3	8	10	72
evm.TU.s_36.3218	0	8	0	12	23	73	9	9	20	2	8	4	7	13	7	49	0	47	4	10	4	12	9	84
evm.TU.s_36.3242	519	515	235	985	1061	923	486	515	721	593	669	490	810	666	615	792	429	877	625	625	489	856	770	816
evm.TU.s_36.3243	0	51	9	175	179	163	212	252	175	80	56	83	96	118	7	230	3	121	9	100	21	132	115	197
evm.TU.s_36.3200	8	7	8	6	0	3	11	8	4	9	9	0	16	8	28	9	11	8	22	18	12	6	4	7
evm.TU.s_36.3201	2559	708	874	101	128	204	177	23	394	242	228	90	74	179	797	1192	1373	115	3897	692	16353	79	30	340
evm.TU.s_36.3202	11867	23029	11471	11594	4078	13104	8122	2812	6621	26079	5161	9059	3280	7375	25813	18093	18451	21606	39038	16022	27257	5344	3662	30081
evm.TU.s_36.3203	306	21	206	29	67	31	28	54	33	224	33	16	35	33	9	44	8	19	9	192	17	63	30	33
evm.TU.s_36.3211	790	617	517	537	1078	413	563	737	632	725	933	450	1950	482	678	568	319	390	386	564	490	810	1436	493
evm.TU.s_36.3212	39	13	23	7	14	0	7	11	125	32	161	111	202	36	9	10	4	0	15	46	20	9	32	10
evm.TU.s_36.3216	1619	10195	1431	9727	11390	11380	10352	10772	11222	10433	7108	5842	8911	12209	2162	8707	1541	7296	6298	8389	3791	9134	13007	7648
evm.TU.s_36.3221	474	1281	416	877	1156	1044	1211	1560	1054	1151	956	795	1198	1117	572	1118	349	945	497	782	644	1032	1354	971
evm.TU.s_36.3222	26	1914	59	2165	3089	2545	3369	2448	2806	2197	1000	2026	2480	3713	20	1504	14	2813	74	2919	369	3572	2943	2376
evm.TU.s_36.3240	2	29	4	25	40	37	27	28	29	33	33	24	28	32	12	19	19	17	12	17	20	25	57	18
evm.TU.s_36.3241	17	83	28	89	108	91	95	87	78	87	89	40	83	95	35	53	37	51	46	66	62	119	108	46
evm.TU.s_36.3244	1110	2600	613	3329	2940	4595	2304	2609	3310	3039	1243	4254	4717	3276	1225	2945	759	2765	1247	2166	1298	2843	4596	3590
evm.TU.s_36.3326	15	1721	37	1398	1334	2360	1807	2021	2448	1220	1052	1401	1104	1936	82	1769	58	1213	240	960	213	1300	1530	1931
evm.TU.s_36.3322	764	1171	341	1054	1342	1188	882	1080	1210	1062	925	1004	1701	1236	550	1268	376	1505	665	1229	888	1180	1683	1231
evm.TU.s_36.3263	971	1175	496	1018	1332	1273	1000	1245	1189	1242	1058	1002	1244	674	889	1144	659	1146	787	994	916	1165	714	1290
evm.TU.s_36.3280	0	0	0	5	0	0	0	0	14	0	0	0	0	0	0	0	0	0	0	0	0	0	0	0
evm.TU.s_36.3257	291	572	117	672	1034	539	679	867	458	457	603	383	737	578	397	704	286	544	369	526	406	616	725	546
evm.TU.s_36.3261	3	7	4	32	54	12	15	56	18	7	22	10	20	19	6	6	2	3	10	4	3	10	32	5
evm.TU.s_36.3262	2908	1894	1558	2032	2590	1713	1310	1664	1778	1850	2011	1293	2267	1955	2329	1652	1545	1752	1886	1776	2226	1970	2537	1966
evm.TU.s_36.3275	64	272	63	175	227	101	400	455	158	251	120	139	240	315	55	466	50	340	93	121	98	134	339	232
evm.TU.s_36.3276	17	67	16	82	89	36	164	159	47	117	30	59	85	80	32	191	22	108	31	45	22	31	86	79
evm.TU.s_36.3277	17	44	24	74	74	24	168	171	29	129	28	70	112	85	43	173	21	128	43	34	16	49	86	103
evm.TU.s_36.3278	722	573	548	309	268	165	89	121	430	990	598	352	628	374	1987	632	1007	985	1600	436	678	98	590	791
evm.TU.s_36.3282	18	0	9	2	4	10	9	3	142	33	91	29	44	24	0	0	0	0	0	35	0	17	18	0
evm.TU.s_36.3283	2	0	2	16	16	0	26	5	160	3	88	7	6	39	0	0	0	0	0	3	0	0	30	0
evm.TU.s_36.3287	324	463	211	363	434	372	245	299	266	345	293	193	350	366	295	314	170	304	300	231	566	363	293	257
evm.TU.s_36.3288	77	89	47	64	89	74	42	66	45	98	95	47	78	75	53	62	42	68	70	48	117	74	57	92
evm.TU.s_36.3393	211	1102	385	820	1132	1013	1022	1053	1560	1273	1376	837	1304	2267	583	1199	303	891	689	1085	497	1196	1973	1286
evm.TU.s_36.3394	384	586	291	411	430	437	445	434	436	393	336	347	606	579	457	474	352	390	566	568	367	421	759	572
evm.TU.s_36.3398	2	0	0	0	0	0	0	0	0	0	0	0	0	0	0	0	0	0	0	0	0	0	0	0
evm.TU.s_36.3401	162	399	114	357	465	421	445	599	699	411	775	443	730	639	247	387	130	382	326	424	202	482	916	423
evm.TU.s_36.3405	533	333	218	292	382	172	242	266	278	273	383	202	297	426	452	322	418	222	378	264	492	227	478	307
evm.TU.s_36.3406	451	278	178	241	305	130	203	224	237	233	330	165	239	349	373	267	335	187	288	231	400	193	392	239
evm.TU.s_36.3407	21	0	20	0	0	0	0	0	0	0	0	3	10	6	0	0	0	0	5	3	0	0	0	0
evm.TU.s_36.3408	2429	954	1648	565	1101	807	709	1056	657	732	1217	680	1256	693	2203	1207	2464	812	3439	693	2191	874	1367	656
evm.TU.s_36.3372	0	314	2	166	108	488	536	473	1692	218	311	636	227	545	7	564	3	198	0	190	5	53	418	382
evm.TU.s_36.3346	28592	7099	21625	3937	6197	2069	3717	4671	12334	6047	46911	6184	10219	14662	23158	2930	10860	6014	21970	3091	33097	3088	15204	4742
evm.TU.s_36.3349	134	672	60	753	905	613	805	934	627	610	569	514	894	901	140	1058	95	596	234	666	149	730	1171	684
evm.TU.s_36.3359	12399	5016	7944	5576	8380	5487	4472	5261	5743	5151	7208	4825	7761	6883	10794	4572	7173	4869	8929	4723	12046	6455	8856	4990
evm.TU.s_36.3373	2029	1842	1426	1620	2365	1592	1065	1242	4172	1692	7384	4126	5194	16064	3020	1700	1886	1539	1508	1166	2911	1690	12849	2044
evm.TU.s_36.3413	0	25	4	41	45	85	45	18	14	63	13	26	34	37	0	120	0	104	0	45	5	73	7	82
evm.TU.s_36.3419	0	16	0	11	12	9	12	5	5	69	5	3	3	7	0	13	0	14	0	42	0	17	3	45
evm.TU.s_36.3433	0	2	3	115	42	4	90	41	5	3	20	0	0	20	3	2	0	35	2	4	31	3	0	47
evm.TU.s_36.3461	0	0	0	0	0	0	0	6	0	0	0	0	0	0	0	0	0	0	0	0	0	0	0	0
evm.TU.s_36.3503	0	0	0	0	0	0	0	0	0	0	0	0	0	0	0	0	0	0	0	0	0	0	0	0
evm.TU.s_36.3508	0	382	3	109	198	169	378	629	346	269	221	169	270	562	13	553	3	226	0	347	3	136	333	223
evm.TU.s_36.3509	154	659	75	1623	1570	951	832	556	391	411	618	681	1098	806	54	444	17	665	190	534	360	1221	434	540
evm.TU.s_36.3531	0	0	0	0	0	0	0	0	0	0	0	0	0	0	0	0	0	0	0	0	0	0	0	0
evm.TU.s_36.3542	0	0	0	0	0	0	0	0	0	0	0	0	0	0	0	0	0	0	0	0	0	0	0	0
evm.TU.s_36.3543	0	0	0	0	0	0	0	0	0	0	0	0	0	0	0	0	0	0	0	0	0	0	0	0
evm.TU.s_36.3573	0	0	3	0	0	0	0	2	0	0	3	3	1	0	7	0	0	0	0	0	0	0	0	5
evm.TU.s_36.3594	0	0	0	0	0	0	0	0	0	0	0	3	0	0	0	0	0	0	0	0	0	0	0	0
evm.TU.s_36.3432	933	1259	394	1407	2101	1319	1338	1842	1302	1538	1517	962	1876	1540	1058	1853	595	1747	1103	1418	723	1589	1871	1887
evm.TU.s_36.3489	20	3	13	0	0	0	0	0	0	0	0	0	0	0	0	0	0	0	0	0	0	0	2	0
evm.TU.s_36.3523	12942	16773	5731	11114	14537	12062	8901	10927	10272	10983	7998	8019	14711	10499	9439	12656	8187	14749	12677	11999	14982	10226	14402	14050
evm.TU.s_36.3528	1001	1574	421	2646	2698	2062	1953	1621	1634	1443	1803	1284	1640	2102	1251	1856	749	1905	1656	1615	1614	2776	1845	1866
evm.TU.s_36.3532	167	577	138	610	348	515	518	357	298	282	225	251	107	224	400	300	393	610	330	291	675	314	99	543
evm.TU.s_36.3548	154	1242	126	1006	1727	1179	983	1287	876	840	979	702	1640	1014	469	1636	225	989	289	739	243	1454	1429	1387
evm.TU.s_36.3550	20	214	19	232	199	255	395	341	411	295	220	426	473	468	11	343	7	191	12	430	44	270	368	311
evm.TU.s_36.3566	1249	1774	809	1496	2450	1950	1725	2664	2057	1647	2250	1269	2721	2097	1785	2174	1307	1793	1671	1459	1481	2580	2539	2220
evm.TU.s_36.3570	2484	51177	1630	38994	48910	62354	29649	43146	50055	50407	31641	27977	48282	28547	3742	39025	2212	40579	5073	44762	5095	53406	40217	61989
evm.TU.s_36.3576	239	287	120	311	440	308	372	407	237	304	318	239	372	238	216	264	158	254	288	178	280	371	372	286
evm.TU.s_36.3600	2057	1295	704	1608	1692	1406	1240	1267	1450	1414	2437	1151	1960	1729	1494	1273	844	1173	1633	1378	2000	1734	2015	1371
evm.TU.s_36.3649	3	0	3	0	0	0	0	0	2	2	9	0	1	1	4	0	0	0	6	2	14	0	3	0
evm.TU.s_36.3628	410	15423	330	752	1247	260	859	957	6428	5945	6433	2607	5673	4361	93	6530	29	6526	142	14078	9217	263	3153	10681
evm.TU.s_36.3651	1194	4726	607	3194	4857	7076	4194	6253	6055	5178	4193	5328	8675	4390	639	6478	973	4448	1446	4111	1276	6742	5734	4088
evm.TU.s_36.3622	35685	6745	18894	2382	2378	3399	1436	602	5385	5275	10334	3947	4398	8647	314	780	3154	1752	11036	5196	39687	1595	6081	39
evm.TU.s_36.3670	6	3	25	315	203	11	76	41	4	13	13	7	10	20	1636	306	1636	106	1086	33	151	23	10	492
evm.TU.s_36.3677	75	1268	86	689	1334	1202	1055	2959	2167	1305	3864	954	1456	482	151	802	94	2328	363	749	100	1418	597	1388
evm.TU.s_36.3676	990	1595	560	1005	1555	1572	1153	1991	1926	1511	1637	1377	1968	2222	1532	1426	713	1673	1306	1214	1459	1496	2670	1354
evm.TU.s_36.3687	6	0	0	13	11	3	0	0	11	8	7	0	3	31	5	36	0	29	40	37	69	0	0	11
evm.TU.s_36.3722	46	74	41	115	102	129	119	96	97	109	136	57	88	109	29	53	15	61	38	43	79	133	74	35
evm.TU.s_36.3665	368	215	191	235	271	147	90	43	11	161	27	8	6	24	59	51	79	136	268	150	382	231	14	40
evm.TU.s_36.3666	2558	2184	1471	1899	2991	1752	1743	2102	2018	2010	2221	1414	2834	2191	1789	1969	1232	1729	1705	1990	2423	2145	3035	1716
evm.TU.s_36.3751	97	136	51	180	190	248	159	219	132	131	144	59	99	168	140	183	54	178	189	112	85	236	150	246
evm.TU.s_36.3752	85	284	35	171	317	230	281	482	342	200	721	188	642	307	21	202	136	133	177	277	230	401	428	232
evm.TU.s_36.3775	277	103	241	996	1268	339	754	760	2175	232	2144	1616	2553	1849	823	781	477	1172	1686	88	224	556	2254	861
evm.TU.s_36.3754	2529	5072	1455	3728	5741	4313	3928	5641	3952	5085	4580	3459	4956	3610	4789	3603	2558	3826	3631	4133	3404	4255	4348	4894
evm.TU.s_36.3800	513	1700	443	856	1203	1058	1030	1158	742	1173	697	527	1118	819	447	1166	316	785	772	1018	1097	1089	772	944
evm.TU.s_36.3819	2	0	0	3	1	0	0	0	0	0	0	0	0	0	0	0	0	0	0	0	0	0	0	0
evm.TU.s_36.3886	149	123	126	89	119	107	110	106	91	153	124	72	112	127	51	84	42	68	54	97	204	164	92	56
evm.TU.s_36.3851	1216	0	1104	0	6	0	0	0	4	20	6	4	8	4	0	5	0	0	0	5	723	0	3	0
evm.TU.s_36.3869	297	750	206	476	540	479	545	607	553	743	508	396	657	583	240	713	131	466	343	639	308	468	577	454
evm.TU.s_36.3870	78	175	33	152	169	112	185	145	173	95	317	127	221	213	108	208	58	108	48	138	80	122	195	152
evm.TU.s_36.3871	542	988	286	1020	1237	1183	801	982	803	973	730	595	1154	1262	838	1856	796	1015	586	1066	450	1306	1617	1508
evm.TU.s_36.3880	13	48	8	52	65	8	9	12	11	31	24	26	40	24	19	21	9	17	29	26	39	13	44	14
evm.TU.s_36.3882	3	4	21	124	105	46	0	0	0	152	2	150	244	45	96	342	118	989	630	0	0	38	28	180
evm.TU.s_36.3895	9445	648	4382	306	233	452	480	400	271	487	598	230	681	222	8782	599	6171	401	4665	818	8677	483	389	884
evm.TU.s_36.3981	4128	3570	2257	2990	4483	3006	2678	3060	3031	3187	3519	2630	4634	3393	3328	2653	2442	2687	2524	3163	3712	3168	4734	3145
evm.TU.s_36.3905	0	0	0	0	0	0	0	0	15	0	28	0	0	0	0	0	0	0	0	0	0	0	0	0
evm.TU.s_36.3934	0	3	4	0	0	2	3	2	0	0	0	2	0	0	3	3	0	2	0	0	0	0	3	0
evm.TU.s_36.3938	0	1	0	0	1	0	0	1	0	0	0	0	0	0	0	1	0	0	0	0	0	3	0	1
evm.TU.s_36.3944	287	725	150	446	378	709	363	406	378	489	339	396	593	467	243	562	210	419	201	488	374	808	338	604
evm.TU.s_36.3945	24	94	0	146	131	264	125	93	81	64	115	67	103	111	45	100	29	120	49	73	36	291	77	141
evm.TU.s_36.3908	1605	371	495	108	69	165	130	106	183	101	148	89	158	42	326	104	381	64	1179	236	801	110	155	53
evm.TU.s_36.3919	189	238	68	319	482	249	192	300	349	251	461	319	531	379	220	312	139	321	149	233	216	229	631	361
evm.TU.s_36.3920	232	1849	167	1092	1760	1552	1268	1714	1243	2057	1161	859	1939	1534	264	2033	177	1163	310	1890	462	1642	1833	1412
evm.TU.s_36.3921	110	85	88	84	112	83	98	75	152	150	159	134	134	130	102	77	67	57	97	145	64	75	135	107
evm.TU.s_36.3922	7	34	19	54	55	48	48	39	7	14	8	10	8	11	2	17	19	25	20	8	29	52	5	1
evm.TU.s_36.3932	1068	1493	702	1742	1761	1558	1697	1658	1422	1925	1151	929	1260	1797	1044	1508	519	1485	1383	1603	714	1519	1546	1219
evm.TU.s_36.3935	81	593	71	711	791	595	532	547	488	566	632	359	730	580	159	774	99	513	258	507	314	812	531	573
evm.TU.s_36.3942	8	0	3	0	3	0	0	0	2	0	2	6	0	0	0	3	3	0	0	0	0	3	0	5
evm.TU.s_36.3943	368	973	255	688	743	729	736	882	666	818	597	443	741	687	320	1069	283	660	320	720	502	597	659	745
evm.TU.s_36.3946	1504	5380	922	5142	6027	2894	4773	5901	4692	5115	5640	3080	6796	5275	2208	5631	1204	3982	1897	3447	1994	3309	5388	4070
evm.TU.s_36.3947	780	5061	606	4834	5831	4541	4479	5857	4057	4611	4822	2716	5936	2652	967	7902	1310	3574	1070	3726	1261	5219	2703	3703
evm.TU.s_36.4069	4	404	9	226	184	329	359	420	339	404	246	136	204	336	10	336	0	244	22	323	21	237	288	302
evm.TU.s_36.4074	5	3	0	0	0	0	0	0	0	0	0	0	0	0	0	0	0	0	0	5	0	0	0	0
evm.TU.s_36.4002	0	0	0	0	0	0	0	0	0	0	0	0	0	0	0	0	0	0	0	0	0	0	0	0
evm.TU.s_36.4037	0	0	0	0	0	0	0	0	0	0	0	0	0	0	0	0	0	0	0	0	0	0	0	0
evm.TU.s_36.4041	214	130	113	258	336	231	208	238	128	128	260	78	174	132	223	72	80	91	137	114	222	297	167	78
evm.TU.s_36.4048	0	0	0	0	0	0	0	0	0	0	0	0	0	0	0	0	0	0	0	0	0	0	0	0
evm.TU.s_36.3992	9224	10658	5730	9454	12085	9725	8199	8956	8322	10419	9546	6467	9933	11084	9277	9753	5638	8451	7844	8531	11123	9712	11709	10321
evm.TU.s_36.3996	263	541	153	560	681	417	456	451	454	390	526	350	721	531	259	623	204	652	352	501	355	594	495	606
evm.TU.s_36.4014	9974	17743	4072	7364	7444	10004	5892	6019	10015	17878	5566	9072	9215	8812	6082	12498	3269	11299	7185	19237	9258	7772	9263	12870
evm.TU.s_36.4020	2685	2499	1736	2104	2546	1945	1450	1682	2090	2336	2824	1702	3452	1819	3192	2226	2340	2014	3575	1969	3528	1778	2532	2272
evm.TU.s_36.4042	45	691	194	474	948	1021	782	941	1501	864	535	712	730	1328	94	721	31	793	214	620	44	545	1462	641
evm.TU.s_36.4043	30	145	14	126	144	82	138	142	66	105	111	96	121	129	35	59	25	82	18	114	50	113	126	56
evm.TU.s_36.4051	1	0	0	0	0	0	0	0	0	0	0	0	0	0	0	0	0	1	0	0	1	0	0	0
evm.TU.s_36.4053	1	1	1	3	10	6	0	0	0	2	0	0	0	0	0	2	0	1	0	3	0	14	0	4
evm.TU.s_36.4057	4865	42551	6320	34389	55402	24568	22969	29038	34092	38001	26743	22495	33172	37125	1642	4334	1339	4318	2309	15873	19815	26736	31813	4939
evm.TU.s_36.4060	1717	3861	1168	4635	4726	4010	3401	4397	4317	3802	3812	2908	4893	4610	1320	3754	974	3611	2053	3686	2643	3946	5437	4402
evm.TU.s_36.4160	98	15660	106	7181	7521	10537	12271	15680	19364	11764	8155	8653	10126	15870	784	15458	333	8867	948	7579	2714	6308	13808	12709
evm.TU.s_36.4179	413	651	152	532	712	647	520	601	524	550	333	433	690	481	403	694	249	632	430	661	376	588	541	965
evm.TU.s_36.4180	267	2548	100	2658	3240	3355	2421	3396	2920	2514	2327	2115	2822	2819	336	3180	225	1751	371	2611	525	2883	2716	3172
evm.TU.s_36.4124	1559	2227	909	1579	2164	2029	1657	1681	1742	1837	1621	1287	1817	1764	1599	1473	682	1737	1661	1685	1773	2073	2019	1785
evm.TU.s_36.4140	0	0	0	0	0	0	0	0	0	0	0	0	0	0	0	0	0	0	0	0	0	0	0	0
evm.TU.s_36.4144	0	0	0	0	0	0	0	0	0	0	0	0	0	0	0	0	0	0	0	0	0	0	0	0
evm.TU.s_36.4149	0	0	0	0	0	0	0	0	0	0	0	0	0	0	0	0	0	0	0	0	0	0	0	0
evm.TU.s_36.4104	687	204	311	139	312	154	177	159	123	252	136	68	199	102	655	206	1386	281	1008	193	872	185	204	246
evm.TU.s_36.4108	1264	2059	345	2389	2518	3630	2207	2503	3435	2296	1702	2098	2638	3318	608	1584	277	2205	1172	1643	1017	2299	3849	2137
evm.TU.s_36.4120	24	351	27	250	377	341	315	432	294	199	642	67	199	236	30	371	31	336	159	187	100	569	316	154
evm.TU.s_36.4121	43	353	69	473	538	319	468	400	390	472	492	198	429	399	47	365	58	280	157	295	136	419	358	320
evm.TU.s_36.4123	930	4422	544	2863	3150	2357	3299	4058	2389	3639	2567	1870	3809	3841	851	3913	317	2800	1142	2817	1519	2499	4072	3214
evm.TU.s_36.4130	4793	2314	3151	2308	2954	2203	1865	2077	2284	2264	2602	1581	2457	2587	3626	2382	2130	2513	3094	2325	4329	2005	3400	2501
evm.TU.s_36.4132	3185	5393	1812	4042	4307	5143	4125	4159	4897	5015	3050	3373	4674	4841	2750	6087	2779	4249	2343	5019	3356	4626	5630	4838
evm.TU.s_36.4136	89	291	57	524	468	390	410	350	272	308	350	267	324	381	143	406	75	297	153	273	155	454	258	272
evm.TU.s_36.4316	0	52	0	0	0	92	0	0	0	0	0	0	7	0	0	0	0	0	0	0	52	84	0	10
evm.TU.s_36.4317	0	5	2	11	14	29	11	18	0	1	9	0	3	0	3	11	5	14	14	1	5	17	5	12
evm.TU.s_36.4338	0	0	0	0	0	0	0	0	0	0	0	0	0	0	0	0	0	0	0	0	0	0	0	0
evm.TU.s_36.4309	8	2	10	0	0	2	0	0	0	4	6	0	0	0	5	0	0	6	0	0	4	2	0	0
evm.TU.s_36.4208	0	0	0	1	1	1	1	1	3	1	2	3	3	3	1	3	2	2	1	1	0	2	4	1
evm.TU.s_36.4213	157	1102	39	909	1259	778	726	1008	1131	1007	888	1035	1606	1213	213	748	228	780	56	1097	54	722	1752	1134
evm.TU.s_36.4218	0	0	0	0	0	0	0	0	0	0	0	0	0	0	0	0	0	0	0	0	0	0	0	0
evm.TU.s_36.4219	4434	2888	2692	2245	3105	2260	2009	2337	2806	2606	3727	2403	3336	2652	3779	1873	2528	2577	3489	2326	4773	2470	3354	2506
evm.TU.s_36.4240	222	55	78	274	290	338	333	364	87	103	80	67	64	208	237	131	87	246	329	112	61	287	244	284
evm.TU.s_36.4255	0	15	0	374	527	97	148	136	40	0	12	14	40	39	14	11	0	38	23	5	26	106	18	0
evm.TU.s_36.4258	0	23	2	83	45	41	101	75	96	47	35	37	78	44	0	66	2	37	0	40	0	95	40	36
evm.TU.s_36.4209	1	22	0	9	14	4	8	4	15	2	6	7	9	3	0	19	0	3	0	2	4	1	4	6
evm.TU.s_36.4249	16	2	7	7	4	4	4	0	10	3	3	7	3	16	11	2	6	3	5	4	7	9	7	7
evm.TU.s_36.4256	302	1731	128	1433	1889	1972	1935	2674	1523	1618	1301	1015	2172	1973	445	2134	201	1363	434	1443	411	2155	2224	1855
evm.TU.s_36.4257	164	762	88	802	842	634	673	847	776	920	757	481	1188	1058	237	1150	138	727	226	795	157	878	979	717
evm.TU.s_36.4264	6525	12544	3025	9444	10385	10951	8407	10226	10015	10743	8839	7243	11665	9919	5264	12462	4401	8573	5374	10827	7544	9687	12234	10074
evm.TU.s_36.4279	174	802	135	1077	1064	558	644	720	1120	1271	956	1114	1483	1337	311	973	164	1133	364	1047	284	543	1283	1146
evm.TU.s_36.4280	1985	323	1671	1840	2151	2095	1274	1353	1371	908	1425	951	1531	1540	2732	2127	2026	1815	2128	682	675	2137	2043	2071
evm.TU.s_36.4281	384	87	196	118	135	52	82	67	56	131	84	36	60	121	385	116	331	63	376	68	203	74	137	101
evm.TU.s_36.4282	252	288	196	171	133	249	111	100	205	297	176	125	116	24	427	341	260	320	381	100	427	220	0	345
evm.TU.s_36.4452	29	15	12	35	39	50	47	71	146	37	155	118	127	77	53	40	15	65	65	29	15	32	54	50
evm.TU.s_36.4455	45	67	14	77	100	52	39	44	33	57	42	33	62	32	43	68	31	71	79	53	35	67	49	71
evm.TU.s_36.4456	44	169	41	151	163	75	69	97	173	114	153	129	200	284	45	354	107	469	329	63	119	102	372	184
evm.TU.s_36.4453	791	1227	323	1860	2169	1188	803	1063	842	1403	943	770	1329	843	1048	1556	530	1588	1673	1177	942	1505	1235	1832
evm.TU.s_36.4457	346	191	142	219	276	213	217	205	518	338	465	365	513	547	189	463	162	539	275	383	169	231	688	416
evm.TU.s_36.4458	280	188	121	205	183	200	183	223	261	267	288	171	228	296	123	284	118	317	159	282	113	179	319	275
evm.TU.s_36.4459	399	501	141	529	692	741	677	862	660	547	690	487	986	942	442	1205	364	785	499	682	295	783	970	920
evm.TU.s_36.4469	871	809	546	713	756	972	786	904	763	845	863	521	849	867	869	701	624	937	881	764	1027	1052	1030	664
evm.TU.s_36.4376	0	0	0	0	0	1	0	0	1	1	0	0	0	1	0	0	0	2	0	0	2	0	1	0
evm.TU.s_36.4386	0	0	0	0	0	0	0	0	0	0	0	0	0	0	0	0	2	0	0	0	0	0	0	0
evm.TU.s_36.4388	0	0	0	23	29	0	0	0	0	0	0	0	0	21	0	0	0	0	0	0	0	0	15	0
evm.TU.s_36.4397	0	0	3	0	1	0	0	0	0	0	0	3	0	3	0	0	0	0	0	0	0	0	0	0
evm.TU.s_36.4403	0	13	0	15	26	9	33	57	11	8	8	0	18	3	0	29	0	13	0	3	0	38	5	19
evm.TU.s_36.4420	0	0	0	0	0	0	0	0	0	0	0	0	0	0	0	0	1	0	0	0	0	0	0	0
evm.TU.s_36.4432	0	0	0	0	0	0	0	0	0	0	0	0	0	0	0	0	0	0	0	0	0	0	0	0
evm.TU.s_36.4436	0	0	0	0	0	0	0	0	0	0	0	0	0	0	0	0	0	0	0	0	0	0	0	0
evm.TU.s_36.4445	0	0	0	0	1	0	0	0	0	1	0	0	0	0	0	0	6	1	4	0	0	1	1	0
evm.TU.s_36.4447	0	0	0	0	0	0	0	0	0	0	0	0	0	0	0	0	2	2	0	0	0	0	0	0
evm.TU.s_36.4356	1759	833	2003	289	339	744	634	742	534	824	680	474	655	1005	744	945	373	953	789	854	1480	586	881	888
evm.TU.s_36.4379	2445	2467	1394	2373	3240	2425	2114	2852	2451	2460	2957	2131	3501	2978	2599	2168	1610	2193	2483	2234	2750	2811	3584	2626
evm.TU.s_36.4380	486	1611	317	1570	2129	1232	1704	2511	1188	1456	1900	896	2549	1554	618	2345	508	1319	679	1234	459	1986	2039	1238
evm.TU.s_36.4381	11	400	0	410	445	495	606	561	238	379	255	173	338	571	10	707	0	259	15	254	40	429	382	460
evm.TU.s_36.4409	28	50	30	81	74	35	6	27	24	131	32	52	69	82	82	58	14	116	97	16	28	38	69	101
evm.TU.s_36.4421	5297	5310	2746	4076	6072	4717	3056	3568	4694	4420	4990	3536	5593	4837	5104	4103	3762	4064	3660	4101	5589	4018	7160	4641
evm.TU.s_36.4422	292	351	145	239	299	200	146	272	450	409	699	368	579	463	251	280	164	302	199	323	361	214	782	397
evm.TU.s_36.4440	141	26	103	0	0	0	0	0	0	381	0	0	0	8	0	0	0	0	0	235	43	0	0	0
evm.TU.s_36.4470	967	740	477	1251	1533	796	637	726	790	858	848	557	876	883	776	861	631	813	881	705	1006	957	972	868
evm.TU.s_36.4473	1242	368	675	777	580	697	684	587	377	483	762	469	483	332	675	642	429	612	917	682	2450	834	182	508
evm.TU.s_36.4528	46	455	16	208	261	586	301	422	616	273	201	336	240	336	173	754	108	340	91	212	213	189	378	648
novel_gene_89_611601de	16	13	6	5	10	7	3	12	3	9	6	5	10	8	19	31	3	21	38	6	14	6	5	23
evm.TU.s_36.4574	514	1330	238	1490	1717	1838	1439	1115	1319	760	829	879	1087	841	760	1282	747	656	765	1382	697	2118	742	1414
evm.TU.s_36.4600	0	1069	8	928	844	1139	943	510	719	722	356	584	401	877	7	429	0	682	25	864	124	1180	882	554
evm.TU.s_36.4617	18	21	9	18	30	10	30	25	7	27	18	15	32	22	18	17	10	10	5	9	15	18	37	23
evm.TU.s_36.4618	70	95	31	152	168	121	169	182	78	86	83	53	150	137	29	142	21	115	32	79	42	166	101	104
evm.TU.s_36.4655	5	0	0	0	0	0	0	0	0	4	0	0	0	0	0	0	0	0	0	0	0	0	0	0
evm.TU.s_36.4662	2	17	2	17	22	6	11	14	9	13	5	12	9	19	4	17	2	17	3	8	3	11	11	14
evm.TU.s_36.4476	0	0	0	0	0	0	0	0	6	0	3	8	0	0	0	0	0	0	0	0	0	0	0	0
evm.TU.s_36.4477	0	0	0	0	0	0	0	0	4	0	0	4	0	0	0	0	0	0	0	0	0	0	0	0
evm.TU.s_36.4498	62	267	25	111	180	130	247	276	169	115	213	83	218	265	289	165	196	131	574	81	195	117	352	220
evm.TU.s_36.4501	0	0	1	0	0	0	0	0	0	0	0	0	2	0	2	0	1	1	1	3	0	0	0	0
evm.TU.s_36.4506	1984	1516	955	857	1090	1011	925	1190	747	970	1106	539	964	752	1871	885	1684	755	2336	822	2399	1174	901	876
evm.TU.s_36.4507	1106	1539	668	1048	1391	1206	977	1188	1167	1319	905	744	986	1244	781	977	525	924	735	1220	1373	1216	1256	770
evm.TU.s_36.4508	95	895	87	397	532	542	531	756	582	746	410	432	714	561	176	731	111	653	207	949	141	445	741	910
evm.TU.s_36.4510	3031	1017	2108	1078	1548	1250	1109	1408	1435	1247	1877	1219	1181	1439	2767	988	1758	1122	1988	1100	2581	1113	1461	1335
evm.TU.s_36.4664	1212	796	601	347	473	380	961	958	624	950	633	649	882	620	374	453	499	292	351	901	1204	462	772	345
evm.TU.s_36.4671	301	871	113	629	631	531	841	770	640	817	698	374	551	721	144	769	92	421	112	845	486	547	565	558
evm.TU.s_36.4674	1324	1065	813	1216	1471	980	1031	1314	894	2475	1432	1189	2415	1121	1855	3417	1840	1754	1860	2412	980	1224	1156	1976
evm.TU.s_36.4675	472	983	286	1020	1158	1041	1246	1481	1029	870	1144	737	1172	1110	667	1114	485	801	726	859	674	1049	1232	943
evm.TU.s_36.4756	130	64	44	194	226	119	248	250	70	113	104	68	115	78	195	158	102	90	119	130	67	148	91	162
evm.TU.s_36.4800	0	195	0	629	449	708	245	406	773	225	421	478	395	692	11	910	7	693	9	167	0	335	444	894
evm.TU.s_36.4772	246	390	113	642	778	517	575	724	327	379	347	252	359	302	467	653	179	413	260	325	305	732	415	482
evm.TU.s_36.4773	9	0	5	3	6	28	0	0	0	0	3	0	0	18	36	3	15	12	295	0	80	29	0	0
evm.TU.s_36.4740	2435	4016	1287	4111	5019	3702	3728	4143	3315	4143	3335	2656	3907	4121	2269	4127	1567	3318	2225	3737	2690	3995	4121	4095
evm.TU.s_36.4834	1289	1072	1033	521	551	756	518	566	497	713	688	415	672	685	1020	711	622	576	889	894	3911	587	904	631
evm.TU.s_36.4876	67	606	49	785	678	700	832	588	397	441	401	362	495	622	211	622	36	404	83	621	133	737	437	851
evm.TU.s_36.4687	0	0	0	0	0	0	0	0	1	0	0	0	0	0	0	0	0	0	0	0	0	0	0	0
evm.TU.s_36.4688	0	0	0	0	0	0	0	0	1	0	0	0	0	0	0	0	0	0	0	0	0	0	0	0
evm.TU.s_36.4692	0	20	14	0	0	0	0	0	0	12	0	0	0	0	143	0	0	0	0	0	46	0	0	130
evm.TU.s_36.4696	0	0	0	0	0	3	0	0	2	0	16	0	0	9	5	2	0	0	0	0	0	4	5	7
evm.TU.s_36.4700	0	0	0	0	0	0	0	0	9	0	8	0	0	13	15	0	0	0	3	0	0	9	10	0
evm.TU.s_36.4712	0	0	0	0	0	0	0	0	0	0	0	0	0	0	0	0	0	0	0	0	3	0	0	0
evm.TU.s_36.4693	54	190	8	26	28	28	7	28	7	83	76	12	79	25	50	91	62	117	30	126	49	23	193	54
evm.TU.s_36.4694	26	100	17	74	148	78	70	86	62	68	76	50	91	72	145	68	53	84	95	63	82	122	109	127
evm.TU.s_36.4695	5267	16044	3057	9383	13361	7689	8628	11021	8697	13917	10072	10612	17106	9737	6056	10135	4270	9696	7429	11811	10049	8776	13081	11425
evm.TU.s_36.4711	90	33	47	93	85	69	77	58	56	59	34	109	197	61	50	81	45	36	107	58	40	62	55	43
evm.TU.s_36.4713	3862	2711	2136	2872	3235	2488	2364	2679	2322	2896	2469	2055	2936	2939	3269	2672	1974	2415	3386	2760	3442	2607	2807	2766
evm.TU.s_36.4722	46	28	10	29	28	49	16	4	0	5	3	0	0	7	70	14	12	12	9	32	74	40	0	32
evm.TU.s_36.4878	949	77	620	35	42	29	23	21	27	65	46	17	29	23	340	28	336	38	1091	71	919	34	30	84
evm.TU.s_36.4882	148	222	94	266	217	86	116	155	181	222	177	121	189	296	196	260	76	217	151	171	136	38	201	257
evm.TU.s_36.4894	108	316	75	152	187	282	162	114	175	243	213	90	227	233	120	163	52	163	20	219	230	295	381	206
evm.TU.s_36.4885	2063	2118	846	1937	2670	1895	1456	1639	2118	1694	1915	1587	2315	2335	1956	1321	1295	1690	1308	1659	2176	1661	3170	1804
evm.TU.s_36.4930	338	269	125	255	271	233	372	274	257	206	314	189	304	287	325	255	154	195	329	197	291	311	196	227
evm.TU.s_36.4968	65	3	34	94	122	33	0	0	0	37	0	0	0	0	85	3	0	0	0	56	0	41	0	39
evm.TU.s_36.4957	0	455	0	327	328	542	455	679	360	391	289	146	465	433	9	526	0	268	2	238	23	563	433	354
evm.TU.s_36.4956	89	341	88	157	321	235	131	147	77	214	167	61	240	86	69	70	21	80	88	197	271	415	111	127
evm.TU.s_36.4958	182	380	128	594	465	562	494	421	414	509	418	266	571	469	188	689	96	462	202	363	188	634	543	510
split_gene_evm.TU.s_36.4958-g97	58	117	37	204	143	162	164	134	130	163	112	92	149	150	43	210	24	122	49	137	50	220	140	179
evm.TU.s_36.5038	3	0	0	0	0	0	0	3	0	0	0	0	0	0	0	0	2	0	0	0	0	0	0	0
evm.TU.s_36.5079	314	242	105	424	344	332	243	230	378	270	238	154	245	358	517	248	427	232	688	324	278	393	335	268
evm.TU.s_36.5032	1054	2503	608	2405	2609	2340	2262	2187	1843	2381	1586	1524	2004	2154	966	2172	572	1833	1244	2078	1475	2226	1756	2236
evm.TU.s_36.5082	4	134	0	53	27	32	20	19	23	30	62	99	154	39	63	41	62	28	35	15	454	40	50	25
evm.TU.s_36.5081	670	457	336	320	574	430	353	377	480	355	769	287	383	506	983	320	792	388	818	342	837	383	684	359
evm.TU.s_36.5090	322	476	272	223	401	431	307	221	385	417	447	373	404	531	1289	415	755	508	952	367	1183	339	504	562
evm.TU.s_36.5095	79	1945	53	1150	1131	2223	1594	2042	1668	1420	646	1094	1490	1657	330	703	194	517	384	1194	388	1122	1765	1378
evm.TU.s_36.5106	132	1572	100	322	583	257	358	291	1015	1020	708	755	1012	1634	100	659	55	751	153	926	765	232	1742	701
evm.TU.s_36.5089	3030	1538	1299	1306	1541	1476	1475	1408	1396	1285	2102	1190	1678	1691	1270	933	837	989	1054	1200	2583	1571	1944	1073
evm.TU.s_36.4981	0	0	0	4	0	0	0	0	0	0	0	0	0	0	0	0	0	0	0	0	0	0	0	0
evm.TU.s_36.4982	0	0	0	3	1	3	0	0	0	0	0	2	0	2	0	0	0	3	0	1	0	0	2	2
evm.TU.s_36.4984	0	16	3	3	0	2	5	6	5	0	0	0	8	11	6	3	0	0	0	3	0	0	2	2
evm.TU.s_36.5002	0	0	0	0	0	0	0	0	0	0	0	0	0	0	0	0	0	0	0	0	0	0	0	0
evm.TU.s_36.5014	0	0	0	0	0	0	0	0	0	0	0	0	0	0	0	0	0	0	0	0	0	0	0	0
evm.TU.s_36.4976	917	1732	486	1513	1399	1606	1799	1531	1502	1602	1397	1172	1562	1816	755	1771	510	1394	926	1243	998	1678	1545	1533
evm.TU.s_36.4980	161	5	44	3	0	3	0	0	0	0	0	0	0	20	147	3	495	0	33	5	83	0	0	0
evm.TU.s_36.4983	3	12	0	2	11	5	10	14	0	1	3	3	5	4	2	7	0	29	0	17	2	0	6	2
evm.TU.s_36.4985	4	20	4	19	50	24	12	44	22	32	19	7	32	29	12	24	8	33	5	27	7	59	41	28
evm.TU.s_36.4986	6	47	13	0	0	0	0	0	64	76	38	42	103	76	0	0	0	0	0	47	15	0	64	0
evm.TU.s_36.5005	333	160	184	123	142	99	99	110	137	123	275	134	233	259	140	88	139	68	107	104	236	156	227	93
evm.TU.s_36.5015	1395	978	787	827	1175	876	721	841	902	718	965	669	1052	948	1399	711	946	887	1030	704	1499	879	1482	856
evm.TU.s_36.5022	3444	2552	2008	2226	3243	2430	1811	2309	2296	1835	2298	1690	2825	2370	3510	1787	2267	2349	2709	1758	3893	2408	3417	2246
evm.TU.s_36.5171	325	1198	208	1009	1226	999	983	1156	972	955	1118	779	1172	1021	397	1329	271	829	480	911	546	982	1130	968
evm.TU.s_36.5173	1157	1880	620	1639	1975	1538	1708	2056	1761	1591	1682	1331	1943	1770	1100	1817	928	1832	1505	1511	1530	1644	2028	1914
evm.TU.s_36.5204	0	0	0	0	0	0	0	0	3	0	0	0	0	0	0	0	0	0	0	0	0	0	0	0
evm.TU.s_36.5209	6	3	4	6	10	4	2	5	1	3	3	1	3	5	4	2	1	30	25	5	3	8	3	3
evm.TU.s_36.5247	3	0	23	0	0	0	0	0	0	0	0	0	0	0	0	0	0	0	0	0	0	0	0	0
evm.TU.s_36.5231	712	4460	392	4013	5695	3904	4962	5639	3176	4023	3938	1998	4883	4594	952	5335	756	3114	1069	3244	1069	4788	4699	3461
evm.TU.s_36.5135	0	0	0	0	0	0	0	0	0	0	0	0	0	0	0	0	0	3	0	0	0	0	0	0
evm.TU.s_36.5124	4066	3999	2214	2742	3426	3735	2895	3617	3515	3861	2681	2582	3757	3735	2835	3969	2515	3489	2505	3482	3700	2948	4142	4021
evm.TU.s_36.5125	3952	3186	1905	2332	3156	2497	2199	2882	2633	3042	2872	2331	3364	2975	4762	2605	3736	2872	4394	2655	4112	2550	3666	3215
evm.TU.s_36.5139	139	461	109	520	644	436	396	402	576	461	703	416	689	744	264	502	124	555	377	430	241	535	729	470
evm.TU.s_36.5314	123	453	88	357	613	300	634	843	154	429	265	95	372	601	135	671	57	264	116	312	129	439	628	457
evm.TU.s_36.5267	0	0	0	0	0	0	4	0	0	0	0	0	0	0	0	0	0	0	0	0	0	0	0	0
evm.TU.s_36.5270	0	0	0	24	21	23	15	25	5	0	8	4	14	6	17	27	15	46	38	0	0	16	7	22
evm.TU.s_36.5274	0	0	0	0	0	0	0	0	0	0	0	0	0	0	0	0	0	0	0	0	0	0	0	0
evm.TU.s_36.5275	0	0	0	0	0	0	0	0	0	0	0	0	0	0	0	0	0	0	0	0	0	0	0	0
evm.TU.s_36.5288	0	2	0	0	9	1	2	3	0	1	1	26	34	0	0	1	1	1	0	0	3	2	0	0
evm.TU.s_36.5277	5	8	3	25	36	14	27	27	8	4	7	3	3	0	6	3	2	1	9	6	4	25	0	5
evm.TU.s_36.5278	88	165	70	304	237	235	255	222	115	161	103	97	146	34	66	93	46	95	119	90	169	285	40	69
evm.TU.s_36.5282	14	24	10	2	2	3	4	1	28	16	25	11	33	0	32	34	25	20	37	19	18	4	0	46
evm.TU.s_36.5283	59	64	46	95	91	83	103	98	200	76	228	57	113	33	154	180	99	75	74	63	66	75	34	155
evm.TU.s_36.5284	4	8	0	22	25	19	19	22	19	5	20	0	0	15	30	48	22	22	8	2	2	28	10	56
evm.TU.s_36.5286	43	133	66	434	434	382	401	340	293	170	323	175	168	92	73	105	27	83	28	113	119	368	54	136
evm.TU.s_36.5291	33	43	27	86	87	80	71	71	57	29	40	33	20	60	33	71	25	70	79	33	28	78	45	94
evm.TU.s_36.5292	1	72	38	57	49	46	65	39	46	75	56	46	41	6	11	15	6	1	1	21	59	60	6	22
evm.TU.s_36.5295	3	57	45	111	100	93	120	101	69	57	64	59	51	28	43	23	10	6	3	14	59	101	27	50
evm.TU.s_36.5296	4	244	43	18	14	23	23	17	164	162	137	102	107	106	178	146	58	56	57	12	116	16	117	257
evm.TU.s_36.5325	31	42	13	15	19	19	20	22	12	10	17	13	23	23	88	25	33	16	48	33	16	16	24	56
evm.TU.s_36.5315	631	1077	434	942	1038	799	1479	1495	1063	1149	1408	673	844	1473	270	444	160	668	414	821	899	878	962	454
evm.TU.s_36.5358	111	80	141	76	49	68	86	104	65	135	69	86	105	77	13	45	8	160	26	145	18	56	106	86
evm.TU.s_36.5329	2715	2471	1357	1780	2186	1599	1426	1628	1606	2056	1848	1525	2151	1932	2319	2092	1692	2088	2023	1730	2522	1570	2639	2078
evm.TU.s_36.5357	585	1530	335	1218	1385	1232	1349	1400	1181	1215	1066	819	1337	1388	689	1528	500	1231	797	1066	789	1129	1328	1401
evm.TU.s_36.5359	2024	1900	1130	2047	2445	1507	1392	1330	1030	2175	1084	897	1271	2299	1654	1327	868	1404	1923	1524	2809	1859	2096	1203
evm.TU.s_36.5365	648	991	255	1216	1655	885	897	1104	1327	1461	1851	637	1362	627	599	1478	409	714	346	1378	417	1197	691	1204
evm.TU.s_36.5366	219	1796	127	1586	1801	1558	1844	1938	2143	1684	1682	1064	1871	1876	211	2344	133	1557	357	1443	357	1615	1593	1665
evm.TU.s_36.5406	0	0	0	0	0	0	0	0	0	0	0	0	0	0	0	0	0	0	0	1	5	0	0	0
evm.TU.s_36.5392	238	462	87	279	268	252	398	412	318	380	280	178	294	472	458	555	191	277	694	281	395	287	413	308
evm.TU.s_36.5414	53	6649	54	6780	6322	9437	3022	4271	2767	4332	4619	4997	2928	2622	522	10198	182	10381	893	4056	551	4631	3376	9824
evm.TU.s_36.5418	1275	1949	749	1563	1791	1692	1377	1737	1583	1716	1691	1286	2250	1512	1273	2008	883	2007	1500	1758	1542	1750	2100	2182
evm.TU.s_36.5422	0	0	0	0	0	0	0	0	0	0	0	0	0	0	0	0	0	0	0	0	0	0	0	0
evm.TU.s_36.5431	0	0	0	0	0	0	0	0	5	0	0	0	0	0	0	0	0	0	0	0	0	0	0	0
evm.TU.s_36.5430	128	1927	31	2132	2520	3475	1139	2486	48	2275	69	15	16	582	73	2860	39	1992	164	2104	58	1981	881	2120
evm.TU.s_36.5447	32	32	25	49	50	44	27	27	19	29	17	27	29	40	46	36	23	24	23	34	26	46	42	26
evm.TU.s_36.5457	0	0	0	0	0	0	0	0	0	0	0	0	0	0	0	5	10	0	0	0	0	0	0	0
evm.TU.s_36.5453	220	170	135	259	321	257	187	239	140	215	159	157	225	198	260	243	150	177	132	207	135	279	251	184
evm.TU.s_36.5454	49	293	26	147	225	231	85	169	134	269	106	180	205	339	29	178	19	284	42	197	63	194	436	182
evm.TU.s_36.5461_evm.TU.s_36.5462	1275	1461	692	1071	1266	1275	1103	1332	1008	1324	1174	816	1145	1334	1358	1233	922	1056	1052	1091	1445	1043	1226	1249
evm.TU.s_36.5463	251	445	122	363	357	279	370	279	279	267	342	252	453	356	302	355	225	302	249	242	422	276	359	385
evm.TU.s_36.5464	3569	3502	1670	3156	4795	3017	3049	3996	3014	3923	3921	2265	4573	3568	3363	3423	2770	3182	3243	3970	3713	4368	5066	4064
evm.TU.s_36.5520	457	3313	244	3555	3954	3179	3434	3709	2553	2973	2535	1672	4077	3542	550	4494	347	3121	2914	2655	729	4163	3328	2959
evm.TU.s_36.5469	0	0	0	0	0	0	0	0	0	0	0	0	0	0	0	0	0	0	0	0	0	0	0	0
evm.TU.s_36.5472	0	0	0	0	0	0	0	0	0	0	0	0	0	0	0	0	0	0	0	0	0	0	0	0
evm.TU.s_36.5473	0	0	0	0	0	0	0	0	0	0	0	0	0	0	0	0	0	0	0	0	0	0	0	0
evm.TU.s_36.5480	0	0	1	0	0	0	0	0	0	0	1	0	0	0	0	0	0	1	0	0	0	0	0	0
evm.TU.s_36.5483	0	0	0	0	0	0	0	0	0	0	0	0	0	0	0	0	0	0	0	0	0	0	0	0
evm.TU.s_36.5485	1162	1880	638	1592	2285	1820	1853	2102	1992	1826	2040	1532	2395	2434	1052	1388	664	1458	1169	1628	1359	1901	2531	1736
evm.TU.s_36.5486	451	1451	218	927	1564	1384	847	1181	869	1486	931	749	1774	1195	455	1519	348	1356	751	1274	551	1521	1771	994
evm.TU.s_36.5487	1361	1387	763	1539	1486	1936	1031	1237	1994	1639	2223	1580	2048	1698	1757	1642	1259	1090	1355	1336	1683	1840	1701	1544
evm.TU.s_36.5488	5974	3219	3049	3202	3995	2798	3076	3381	2721	3250	3326	2202	4055	2849	3975	3260	3170	2620	2962	3117	3929	2893	3569	3211
evm.TU.s_36.5616	4	0	0	0	0	0	0	3	0	6	0	2	0	0	2	3	2	2	0	4	0	0	0	0
evm.TU.s_36.5623	158	999	63	1026	831	1345	1070	989	1262	1060	945	730	1091	947	144	1143	90	778	205	874	366	1005	901	1087
evm.TU.s_36.5622	181	768	79	604	844	561	548	722	658	621	764	453	881	907	156	979	45	664	80	620	336	817	884	760
evm.TU.s_36.5624	236	243	121	365	477	401	320	337	259	216	233	240	407	317	259	273	160	289	298	207	336	417	407	284
evm.TU.s_36.5625	243	2430	134	2152	2029	2274	2475	2305	2375	2190	1099	1471	1690	2944	219	2503	121	1923	249	2191	444	2319	1731	2178
evm.TU.s_36.5621	1883	3813	687	3472	3407	4319	3082	2448	3023	4210	2504	3023	3476	3835	833	2289	455	3248	1412	4791	3365	4223	4602	2563
evm.TU.s_36.5527	0	0	0	0	0	0	0	0	0	0	0	0	3	0	0	0	0	0	0	0	0	0	0	0
evm.TU.s_36.5530	0	0	0	0	0	0	0	0	0	0	0	0	0	0	0	0	0	0	0	0	0	0	0	0
evm.TU.s_36.5533	0	0	0	0	0	0	0	0	0	0	0	0	0	0	0	0	0	0	0	0	0	0	0	0
evm.TU.s_36.5545	0	0	0	0	0	0	0	0	0	0	0	0	0	0	0	0	0	0	0	0	0	0	0	0
evm.TU.s_36.5553	0	0	0	0	0	0	0	0	0	0	0	0	0	0	0	0	0	0	2	0	0	0	0	0
evm.TU.s_36.5576	0	0	0	0	0	0	0	0	1	0	0	4	12	0	0	0	0	0	0	0	0	0	4	0
evm.TU.s_36.5602	1154	1528	708	1329	1955	1125	1237	1428	1286	1405	1504	844	1769	1691	1499	1348	873	1504	1455	1310	1823	1616	2068	1263
evm.TU.s_36.5603	0	0	0	0	0	0	0	0	0	0	5	0	0	0	0	9	0	0	0	0	0	0	0	0
evm.TU.s_36.5540	73	604	59	536	502	551	465	504	386	541	449	291	448	485	186	678	119	573	295	455	231	568	456	566
evm.TU.s_36.5541	970	1250	619	511	561	739	582	775	721	986	509	592	686	584	330	891	283	690	401	927	756	490	558	751
evm.TU.s_36.5547	6573	7148	3557	4517	5438	4757	4074	5219	6376	5752	5285	4365	6206	6127	5305	4999	3904	6219	4485	5151	8885	4420	6823	5804
evm.TU.s_36.5550	477	893	256	894	1017	821	334	356	695	610	735	569	829	809	469	950	389	747	606	541	602	914	819	783
evm.TU.s_36.5572	2694	1073	1344	940	1106	771	1184	1220	888	594	1902	812	1208	883	3450	866	2383	789	2760	622	3345	857	1107	933
evm.TU.s_36.5573	616	400	238	330	335	237	357	306	231	438	362	224	375	516	317	372	245	207	177	392	355	355	364	243
evm.TU.s_36.5574	1037	7140	568	6442	10218	6048	6595	7844	5212	6128	5019	3649	9340	7201	1869	8343	909	5388	1964	5269	2014	7613	8498	6700
evm.TU.s_36.5604	171	543	73	430	581	491	697	977	555	601	618	378	860	505	177	902	100	526	235	595	181	625	644	638
evm.TU.s_36.5608	150	153	79	149	193	237	156	176	193	208	249	95	125	219	86	134	61	116	35	139	161	227	267	148
evm.TU.s_36.5612	251	2098	343	2733	4127	3665	3506	3801	1701	3419	4695	1782	3493	2871	421	3081	621	2167	1679	2605	719	5365	2506	2617
evm.TU.s_36.5707	37	166	16	103	135	96	81	107	89	49	93	51	164	60	30	68	13	58	17	50	52	117	64	115
evm.TU.s_36.5706	487	1440	239	1070	1655	1385	1519	2002	1936	1424	1888	1211	2240	1747	705	1528	331	1586	696	1303	770	1551	2078	1774
evm.TU.s_36.5716	7	0	0	2	0	0	0	0	0	0	0	0	0	0	0	0	0	0	0	2	5	0	0	0
evm.TU.s_36.5715	8	2978	109	4589	4337	4211	3067	2594	3453	3721	4962	2645	4319	3878	61	4635	11	3053	85	3583	521	5237	2500	4270
evm.TU.s_36.5710	1544	1148	813	1411	1801	1416	1161	1224	1167	1384	1321	999	1564	1627	1102	1326	920	1078	838	1223	1503	1699	1701	1281
evm.TU.s_36.5713	6	3	3	10	7	0	0	0	2	0	4	0	0	3	0	2	0	0	5	6	3	0	0	0
evm.TU.s_36.5714	584	526	196	547	574	491	484	469	506	418	523	322	544	398	255	316	96	409	387	442	408	563	496	436
evm.TU.s_36.5798	23	284	7	128	188	414	407	754	488	324	264	109	145	501	60	488	16	261	14	218	131	200	420	384
evm.TU.s_36.5799	63	393	27	242	324	163	233	274	367	377	361	401	578	497	104	413	74	297	90	275	78	186	490	335
evm.TU.s_36.5801	251	7497	281	8978	9016	4391	3923	3185	3419	2274	3689	2607	6757	5380	542	13060	135	3389	1273	2673	2058	4627	16518	9196
evm.TU.s_36.5823	170	210	140	159	241	170	182	149	224	233	338	278	651	241	277	385	196	428	744	362	259	227	558	364
evm.TU.s_36.5744	0	0	0	0	0	0	0	0	0	0	0	0	0	0	0	0	0	0	0	0	0	0	0	0
evm.TU.s_36.5748	261	614	129	632	791	616	619	646	437	601	529	318	549	556	203	556	112	448	253	444	342	695	472	532
evm.TU.s_36.5756	0	0	0	0	0	0	0	0	0	0	0	0	0	0	0	0	0	0	0	0	0	0	0	0
evm.TU.s_36.5766	0	2	0	0	0	0	0	0	0	0	0	0	0	0	0	0	0	0	0	0	0	0	0	0
evm.TU.s_36.5768	0	0	0	5	0	0	0	0	0	0	0	0	0	0	27	12	10	16	53	0	0	0	0	12
evm.TU.s_36.5771	0	0	0	0	0	0	0	0	0	0	0	0	0	0	0	0	0	0	0	0	0	0	0	0
evm.TU.s_36.5782	0	0	0	0	0	0	0	0	0	0	0	0	0	0	0	0	0	0	0	0	0	0	0	0
evm.TU.s_36.5742	7	82	5	98	146	219	136	73	214	40	66	197	97	30	23	174	19	11	6	52	0	119	32	173
evm.TU.s_36.5743	4	0	0	0	0	0	0	0	205	0	115	174	183	0	0	0	1	0	0	3	0	0	0	0
evm.TU.s_36.5786	94	1	63	0	0	0	2	0	42	63	85	0	0	1	0	0	0	55	99	46	0	0	0	0
evm.TU.s_36.5787	113	3	55	0	0	0	3	4	66	92	72	0	0	3	0	0	0	61	108	60	0	0	0	0
evm.TU.s_36.5788	102	0	51	0	0	3	2	0	58	67	72	0	0	2	0	0	0	66	93	45	0	0	0	0
evm.TU.s_36.5828	9	0	0	2	1	0	0	0	0	0	0	0	0	0	0	2	2	12	5	8	0	0	0	0
evm.TU.s_36.5824	262	2626	459	10686	11653	7819	7339	6372	4286	7059	10047	6625	14510	12925	343	6247	646	2508	934	7384	567	13880	24291	4617
evm.TU.s_36.5832	537	156	62	196	261	196	227	176	140	151	120	147	151	236	28	248	12	174	30	289	25	309	164	217
evm.TU.s_36.5833	31	891	38	1136	1202	1192	1386	1218	837	1003	786	621	789	1207	75	1039	8	756	120	875	130	1437	836	1014
evm.TU.s_36.5836	968	1804	426	1826	2016	1531	1306	1340	1571	1587	1927	1208	1910	1811	1096	2953	591	1601	1212	1125	861	1806	1673	2812
evm.TU.s_36.5838	987	7550	575	4864	5917	7269	5014	6893	7079	6939	4348	4534	7597	6395	1064	8117	762	5720	1333	5844	1788	5647	7593	7500
evm.TU.s_36.5839	353	4094	399	4624	4963	5199	3974	3962	3464	4185	3138	3156	5531	5080	1030	4896	817	3953	1107	3249	1102	5189	5969	5046
evm.TU.s_36.5632	14	750	30	664	645	526	757	815	959	690	970	781	999	962	48	489	44	542	232	512	252	598	723	388
evm.TU.s_36.5634	0	0	0	0	0	0	0	0	0	0	0	0	0	0	0	0	0	1	0	0	0	0	0	0
evm.TU.s_36.5656	0	0	0	0	0	0	0	0	0	0	0	0	0	0	0	0	0	0	0	0	0	0	0	0
evm.TU.s_36.5657	0	0	0	0	2	0	0	0	0	0	0	0	0	0	0	0	0	0	0	0	2	0	0	0
evm.TU.s_36.5666	0	0	0	0	0	0	0	0	0	0	0	0	0	0	0	0	0	0	0	0	0	0	0	0
evm.TU.s_36.5677	0	0	0	0	0	0	0	0	0	0	0	0	0	0	0	0	0	0	0	0	0	0	0	0
evm.TU.s_36.5693	0	0	0	0	0	0	0	0	0	0	0	0	0	0	0	0	0	0	0	0	0	0	0	0
evm.TU.s_36.5694	0	0	0	0	0	0	0	0	0	0	0	0	0	0	0	0	0	0	0	0	0	0	0	0
evm.TU.s_36.5699	0	0	0	0	0	0	0	0	0	0	0	0	0	0	0	1	0	0	0	0	0	0	0	0
evm.TU.s_36.5629	1	2	0	0	0	0	0	0	0	0	0	0	0	3	0	0	0	0	0	0	2	0	0	0
evm.TU.s_36.5631	1493	924	945	828	1085	943	818	1128	1219	929	1539	841	1149	1038	2186	906	1586	956	1924	777	2213	882	1248	807
evm.TU.s_36.5664	4288	5356	2217	4287	5137	4543	4091	4637	4492	4774	4800	3218	4743	5429	3608	4614	3003	3996	3678	3980	4736	4906	5657	4416
evm.TU.s_36.5665	705	1152	356	774	921	641	796	953	809	928	896	719	1401	1170	733	1274	489	880	555	890	957	800	1292	1116
novel_gene_91_611601de	10	12	1	9	8	2	11	8	31	8	25	25	23	28	17	13	8	4	16	13	10	9	20	11
evm.TU.s_36.5672	87	0	73	6	5	10	18	7	0	0	0	0	0	0	3	0	0	0	11	2	3	9	1	4
evm.TU.s_36.5679	1743	3453	827	3323	3602	3153	3341	3486	2843	3233	2579	2015	2907	3514	1976	3409	1366	3064	1997	3024	2105	3427	3216	3316
evm.TU.s_36.5680	17573	20477	9674	12797	19274	15413	10971	10530	12344	20490	11110	6590	10286	11725	16165	14253	10925	12086	10921	11969	26708	15756	21005	18179
evm.TU.s_36.5682	322	453	151	510	589	556	569	474	512	441	759	308	558	652	510	399	294	434	675	415	457	577	607	429
evm.TU.s_36.5695	4	3	6	0	7	4	11	7	0	0	3	0	0	5	0	4	6	1	0	1	0	6	0	5
evm.TU.s_36.5841	2383	2127	3032	561	1878	74	602	991	1582	1679	1349	1748	1949	3396	2517	705	1397	1183	1560	1294	5965	131	3859	869
evm.TU.s_36.5845	481	561	149	692	765	775	544	575	352	133	284	335	527	408	290	819	516	378	311	461	660	723	464	390
evm.TU.s_36.5947	7	36	4	52	80	58	50	84	37	28	28	26	115	39	9	63	5	36	12	40	15	69	63	55
evm.TU.s_36.5962	8	2042	0	1086	314	1309	26	55	632	1054	1520	694	690	1542	38	1503	0	708	0	930	239	901	2148	2839
evm.TU.s_36.5948	1421	3416	782	2670	3229	2923	2617	2796	2908	2790	2681	2119	3675	3101	1203	2535	1017	2314	1284	2688	2204	3051	4399	2664
evm.TU.s_36.5988	36	118	19	138	154	87	75	96	59	77	249	47	103	95	22	131	49	118	109	66	49	161	77	63
evm.TU.s_36.6015	1	1	4	0	0	0	0	1	16	3	7	5	4	3	2	7	2	0	1	3	7	1	10	2
evm.TU.s_36.5987	314	1225	142	1322	1531	703	1785	1706	1230	1406	1349	936	1610	1354	167	603	57	1155	544	1096	372	1078	1917	937
evm.TU.s_36.6024	1	0	3	27	24	0	20	37	0	4	0	0	0	0	7	32	14	7	11	0	0	0	0	6
evm.TU.s_36.5916	0	7	0	0	0	0	0	0	0	0	0	0	0	68	0	0	0	0	0	0	5	0	82	0
evm.TU.s_36.5925	0	0	0	3	0	6	0	1	4	0	2	9	3	2	0	5	2	7	5	0	2	4	2	2
evm.TU.s_36.5926	0	0	0	1	0	0	1	0	0	2	0	0	0	0	0	2	1	0	5	1	0	0	1	1
evm.TU.s_36.5933	0	0	0	0	0	0	0	0	0	0	0	0	0	0	0	0	0	0	0	0	0	0	0	0
evm.TU.s_36.5939	117	534	62	569	563	478	570	647	563	617	436	357	555	491	187	735	194	627	421	457	99	630	258	672
evm.TU.s_36.5940	339	572	143	639	797	477	620	670	598	554	522	531	713	682	231	565	164	425	184	492	440	533	638	604
evm.TU.s_36.5893	10	115	7	18	46	47	13	20	106	79	112	33	44	99	1	85	4	78	18	58	28	76	114	74
evm.TU.s_36.5902	2494	1960	1236	1634	2229	1381	1516	1708	2300	2169	3551	1230	2072	2465	3133	1607	1834	1881	2491	1629	1943	1979	2553	1971
evm.TU.s_36.5907	155	8739	303	1340	911	2704	1924	2073	2916	4745	839	536	402	4853	404	2405	0	1848	144	1844	295	608	3940	3325
evm.TU.s_36.5915	437	1202	253	1318	1576	1506	1332	1342	1260	1163	1618	1112	2126	1438	524	1293	177	1042	482	1217	517	1725	1354	1222
evm.TU.s_36.5924	408	403	221	411	511	469	442	430	433	472	432	326	453	436	360	568	334	487	424	508	525	410	549	480
evm.TU.s_36.5927	440	1365	224	1027	1079	1271	1214	1258	1019	1081	997	830	1571	1767	463	1704	501	989	624	1149	537	1232	1883	1317
evm.TU.s_36.5928	10	20	11	36	40	52	49	67	64	47	34	60	77	88	5	92	4	48	16	32	0	99	42	54
evm.TU.s_36.5931	1774	3319	676	3182	3721	3736	3199	3000	2277	2788	1712	1947	2560	2812	1205	2901	971	3217	2557	3063	2390	3627	1923	3588
evm.TU.s_36.5945	72	27	17	147	145	103	152	149	68	69	58	69	66	81	30	49	0	209	245	94	34	49	44	136
evm.TU.s_36.6075	11	803	13	658	704	2398	1761	2652	1139	1090	315	396	466	1727	23	3052	0	1053	21	1101	12	745	1026	1887
evm.TU.s_36.6076	404	787	197	643	648	631	631	591	452	699	485	268	456	531	321	907	227	824	453	856	471	719	467	822
evm.TU.s_36.6077	253	454	91	760	876	793	918	1224	536	498	606	421	772	697	460	858	158	486	199	396	149	906	716	639
evm.TU.s_36.6037	0	2123	9	846	783	2440	1697	2892	1782	1520	411	885	1486	3149	17	2451	7	1193	0	973	5	888	2540	986
evm.TU.s_36.6038	0	12	11	24	78	54	40	39	36	22	21	37	48	89	0	56	0	189	26	11	0	68	80	27
evm.TU.s_36.6039	623	598	268	441	510	357	407	407	386	564	432	350	463	481	228	249	80	326	286	578	647	435	463	299
evm.TU.s_36.6041	0	0	0	0	0	0	0	0	0	0	0	0	0	0	0	0	0	0	0	0	0	0	0	0
evm.TU.s_36.6059	0	0	0	0	0	0	0	0	0	0	0	0	0	0	0	0	0	0	0	0	0	0	0	0
evm.TU.s_36.6034	3714	3358	1776	2815	4105	3146	2678	3271	3306	2696	5095	2577	4756	3852	3589	3181	2860	2295	4463	1812	4310	4019	4187	3064
evm.TU.s_36.6070	284	1222	281	843	826	653	717	622	630	883	644	598	551	818	221	540	279	632	566	768	1159	747	502	534
evm.TU.s_36.6081	11	26	6	9	26	20	12	17	18	18	17	13	14	15	17	17	0	8	13	12	20	23	15	13
evm.TU.s_36.6078	211	117	54	60	95	72	63	90	50	96	73	38	99	88	50	55	25	41	19	133	88	114	125	41
evm.TU.s_36.6079	3598	1930	1973	1884	2206	1723	1572	1903	1996	1762	2372	1227	2094	1906	3460	2152	2765	1597	2563	2026	3196	1808	2437	2177
evm.TU.s_36.6239	1	0	0	1	0	0	0	0	0	1	1	0	0	0	1	1	0	1	0	0	0	0	1	0
evm.TU.s_36.6162	0	0	1	0	0	0	0	1	0	0	0	0	0	0	9	2	3	3	2	0	0	0	0	2
evm.TU.s_36.6163	0	0	0	0	1	0	0	0	0	0	0	0	0	0	0	0	0	0	0	0	0	0	0	0
evm.TU.s_36.6165	0	0	0	0	0	0	0	0	0	0	0	0	0	0	0	0	0	0	0	0	0	0	0	0
evm.TU.s_36.6172	0	0	0	0	0	0	0	0	0	0	0	0	0	0	0	0	0	0	0	0	0	0	0	0
evm.TU.s_36.6187	0	0	0	0	6	0	0	4	0	0	10	5	0	15	8	12	0	5	0	0	0	0	8	8
evm.TU.s_36.6259	7	24	6	50	64	59	82	132	36	111	48	22	60	14	3	56	7	20	6	17	4	50	38	77
evm.TU.s_36.6269	18	168	38	64	50	31	114	187	146	140	304	128	216	132	21	208	23	105	349	151	65	55	157	110
evm.TU.s_36.6283	0	1	4	3	0	0	0	0	0	0	0	0	2	0	20	3	4	6	3	0	0	0	0	24
evm.TU.s_36.6256	61	1377	63	2056	2138	2396	2184	2031	1853	1538	1323	1357	1882	1724	152	2089	58	1934	269	1338	313	2801	1580	1885
evm.TU.s_36.6257	0	1138	24	862	768	838	1002	1126	776	895	518	637	788	1279	0	908	0	723	15	1047	27	883	1019	813
evm.TU.s_36.6258	1	3	11	26	47	22	23	35	1	13	0	0	0	1	42	14	41	3	11	7	2	37	1	10
evm.TU.s_36.6284	1203	1164	871	401	189	701	600	613	260	994	335	347	148	380	253	243	209	130	333	547	1720	388	288	269
evm.TU.s_36.6101	0	0	0	0	0	0	0	0	0	0	0	0	0	0	0	0	0	0	0	0	0	0	0	0
evm.TU.s_36.6104	0	0	0	0	0	0	0	0	0	0	0	0	0	0	2	0	0	0	0	0	0	0	0	0
evm.TU.s_36.6124	0	5	0	12	9	11	7	0	15	26	4	6	17	18	0	22	0	16	0	6	10	14	5	31
evm.TU.s_36.6130	246	515	163	587	717	519	595	587	420	429	420	376	593	427	343	555	155	335	344	418	369	577	398	626
evm.TU.s_36.6152	0	0	0	0	0	0	0	0	0	0	0	0	0	0	0	0	0	0	0	0	0	0	0	0
evm.TU.s_36.6085	74	190	38	181	214	183	208	200	208	137	186	108	153	264	52	210	51	156	83	178	148	158	274	179
evm.TU.s_36.6112	3	2	0	0	0	0	0	0	0	0	0	0	0	0	0	0	0	0	0	0	2	0	0	0
evm.TU.s_36.6121	1053	861	602	621	961	726	766	845	995	656	1011	653	1109	1052	842	821	595	614	837	742	1009	727	1087	813
evm.TU.s_36.6122	1775	1460	798	689	932	761	667	877	1062	1194	1419	691	1367	1379	1583	1033	927	636	698	1389	1584	883	1874	1256
evm.TU.s_36.6123	18	356	13	1358	1361	992	1202	866	553	699	363	349	339	558	19	538	12	599	37	644	102	1296	337	483
evm.TU.s_36.6125	523	2080	264	2221	2234	2337	1772	1805	1968	1926	1397	1378	1629	2207	537	2296	334	2117	943	1617	948	2258	1988	2143
evm.TU.s_36.6131	332	3449	513	1234	1313	1302	1054	755	2878	2323	2817	1347	1684	1604	780	2645	450	1815	1450	3169	834	1371	1790	3166
evm.TU.s_36.6134	5314	5082	1890	3544	3712	3238	2829	2526	4276	4608	4401	2398	3022	4836	5650	3576	4001	3022	4712	4083	4403	3517	4564	3316
evm.TU.s_36.6156	204	199	86	337	445	250	325	363	183	179	355	134	229	222	214	226	231	155	338	146	192	324	233	196
evm.TU.s_36.6318	309	366	170	241	224	222	220	150	451	467	482	344	452	416	363	588	255	358	244	345	170	182	333	505
evm.TU.s_36.6319	155	478	112	514	552	706	503	459	607	954	915	773	797	520	142	665	99	603	373	626	96	545	451	341
evm.TU.s_36.6322	16	283	15	260	292	220	295	484	240	282	601	155	301	400	14	297	20	213	24	169	20	250	371	252
evm.TU.s_36.6323	589	91	360	298	184	115	242	122	347	236	332	199	285	397	736	101	459	89	370	135	139	126	232	197
evm.TU.s_36.6291	555	3519	349	4077	5541	2552	2031	2435	2580	2372	2128	2731	3255	4038	1448	1782	895	1255	1379	1549	1661	2907	3520	2420
evm.TU.s_36.6292	2326	1568	1240	1658	1741	1272	1296	1492	1330	1564	1766	1054	1538	1515	2005	1603	1432	1683	2011	1310	2267	1407	1559	1638
evm.TU.s_36.6301	43	2	30	0	18	6	48	24	5	94	21	3	21	4	40	51	19	13	350	63	29	7	17	8
evm.TU.s_36.6339	0	0	0	0	0	0	0	0	0	0	0	0	0	0	0	0	0	0	0	0	0	0	0	0
evm.TU.s_36.6324	960	279	164	184	156	244	35	47	15	291	28	20	20	48	31	127	29	107	87	554	397	249	26	109
evm.TU.s_36.6399	0	0	0	11	3	9	9	10	45	58	16	22	37	23	0	6	0	10	0	30	0	5	15	0
evm.TU.s_36.6401	1785	2789	1452	3198	3434	2787	3294	2886	2429	2786	2864	2460	3035	3449	1664	2457	1246	2348	1798	2130	2801	3237	2982	2532
evm.TU.s_36.6341	0	0	0	14	8	0	13	8	0	0	0	0	12	0	0	0	0	0	0	0	0	0	0	6
evm.TU.s_36.6346	0	0	0	0	0	0	0	0	0	0	0	0	0	0	0	0	0	0	0	0	0	0	0	0
evm.TU.s_36.6350	0	0	0	0	0	0	0	0	0	0	0	0	0	0	0	0	0	0	0	0	0	0	0	0
evm.TU.s_36.6352	0	0	0	0	0	0	0	0	0	0	0	0	0	0	0	0	0	0	0	0	0	0	0	0
evm.TU.s_36.6376	0	0	0	0	0	0	0	0	0	0	0	0	0	0	0	0	0	0	0	0	0	0	0	0
evm.TU.s_36.6342	1576	3	214	155	122	77	70	45	102	77	120	36	33	131	32	33	31	8	6	136	0	97	104	33
evm.TU.s_36.6343	121	12	21	60	81	0	15	21	35	57	25	14	42	32	32	23	17	20	13	14	0	0	24	177
evm.TU.s_36.6345	3436	1422	1728	697	793	879	717	788	550	1103	754	429	531	758	3583	788	2363	653	3803	1113	3735	725	654	877
evm.TU.s_36.6349	7	15	0	114	108	117	192	209	56	24	47	52	60	111	14	47	0	26	0	30	11	188	108	35
evm.TU.s_36.6355	19	40	5	12	17	4	7	7	6	17	19	11	8	16	87	26	51	2	31	9	41	6	6	19
evm.TU.s_36.6426	11	7028	28	9752	13976	14173	2264	2718	9336	4316	4994	6669	7627	4407	38	3732	0	2010	26	2825	114	7497	5487	2031
evm.TU.s_36.6412	1	0	6	0	2	0	0	0	0	0	0	0	0	0	0	0	0	0	0	0	3	0	0	0
evm.TU.s_36.6416	2024	3427	1405	2527	3048	1017	2592	2758	3771	2949	3072	2733	2704	2853	3307	2721	1071	2750	1258	2472	3996	1002	2380	3915
evm.TU.s_36.6417	3090	265	1707	151	490	258	499	353	517	341	2076	261	415	510	2469	320	1618	223	2136	185	3899	408	726	372
evm.TU.s_36.6454	86	185	76	330	415	317	221	247	162	208	207	88	197	222	150	253	113	216	216	175	207	363	229	189
evm.TU.s_36.6453	8	0	0	0	0	0	0	0	0	0	0	0	0	2	0	0	0	0	0	0	0	0	0	0
evm.TU.s_36.6435	5268	5735	3611	5064	5868	5257	5034	5231	8111	6198	8660	5596	6611	8416	10443	5000	5400	5749	7509	4378	10308	5355	7887	5987
evm.TU.s_36.6464	7	568	35	992	965	728	1202	1329	686	743	693	306	605	1030	22	1283	6	531	19	641	53	1093	624	705
evm.TU.s_36.6462	3790	367	1467	182	119	125	164	193	402	829	140	415	376	361	1180	373	1924	261	2543	1983	148	92	358	328
evm.TU.s_36.6463	7	104	0	48	103	63	101	184	47	104	68	34	142	58	5	142	0	53	9	55	11	127	94	105
evm.TU.s_36.6507	199	4802	244	5895	5381	3552	6104	6957	1485	5697	1254	2128	3494	2591	203	5268	98	2686	166	3923	454	2969	2315	4775
evm.TU.s_36.6511	58	406	22	322	303	105	288	166	90	177	184	216	189	148	41	194	43	161	92	246	117	114	108	160
evm.TU.s_36.6503	966	3391	1187	3171	2992	2871	4004	3728	2981	3559	2758	1604	2312	3522	1478	4256	1082	2390	1469	2793	2048	2914	2358	3016
evm.TU.s_36.6504	438	1268	362	830	1265	1298	615	692	800	899	706	73	67	820	951	905	535	1005	837	696	1029	1315	846	1022
evm.TU.s_36.6528	1088	951	678	886	781	817	843	633	555	795	579	322	342	769	649	618	461	434	603	594	1099	756	491	640
evm.TU.s_36.6467	0	0	0	0	0	0	0	0	0	0	0	0	0	0	0	0	0	0	0	0	0	0	0	0
evm.TU.s_36.6481	0	0	0	0	7	7	5	6	0	0	4	0	0	0	12	0	2	0	0	0	0	6	0	0
evm.TU.s_36.6466	14	117	30	138	103	216	233	242	120	200	115	138	188	337	30	134	13	242	87	131	42	159	235	155
evm.TU.s_36.6487	445	662	187	781	888	649	720	610	769	729	964	474	715	836	465	696	325	660	503	656	349	744	841	726
evm.TU.s_36.6488	102	680	69	639	731	743	745	805	726	744	437	480	602	747	100	1005	49	558	170	655	206	703	535	765
evm.TU.s_36.6496	39	222	23	269	295	346	327	366	395	283	312	167	259	372	60	532	57	265	7	193	23	235	324	241
evm.TU.s_36.6497	3524	2387	1642	1185	1645	1198	1060	1125	1393	892	1193	1100	1446	1239	3050	1310	3777	1307	1894	1157	4473	809	1567	1340
evm.TU.s_36.6498	722	1640	449	1414	1261	1359	1039	953	1240	1370	1348	976	1214	1278	902	1273	570	1136	915	1160	1171	1310	1155	1301
evm.TU.s_36.6534	25	0	28	0	1	0	0	0	0	0	0	0	3	0	0	1	0	0	0	0	14	0	0	0
evm.TU.s_36.6538	55	327	28	652	670	359	903	808	421	730	418	108	307	453	27	395	15	355	55	667	75	533	317	277
evm.TU.s_36.6539	652	1566	322	915	785	1154	826	836	758	1459	1023	611	853	1084	952	1166	449	904	1423	1231	1048	993	1020	1165
evm.TU.s_36.6548	14	377	0	156	149	421	258	318	97	109	154	255	206	109	26	255	36	300	25	99	67	246	68	453
evm.TU.s_36.6547	275	512	187	541	598	530	633	705	428	406	393	391	529	660	247	743	182	466	187	482	156	504	470	603
evm.TU.s_36.6613	0	0	0	0	0	0	0	0	0	0	0	0	0	0	0	0	0	0	0	0	0	0	0	0
evm.TU.s_36.6620	199	276	183	184	198	56	198	158	568	249	1601	569	433	581	227	142	87	250	299	79	301	83	354	133
evm.TU.s_36.6577	0	0	0	0	0	0	0	0	0	0	0	0	0	0	0	0	0	0	0	0	0	0	0	0
evm.TU.s_36.6602	0	0	0	0	0	0	0	0	0	0	0	0	0	0	0	0	0	0	0	0	0	0	0	0
evm.TU.s_36.6573	2	0	2	0	2	0	53	59	41	1	76	22	46	32	258	48	85	26	72	2	0	6	38	41
evm.TU.s_36.6574	98	197	60	337	371	256	256	256	185	182	254	150	243	266	150	276	74	246	198	199	116	365	223	257
evm.TU.s_36.6627	176	241	94	133	192	145	141	196	145	269	142	90	172	118	112	147	76	159	149	186	167	203	120	144
evm.TU.s_36.6626	0	0	0	0	0	0	0	0	0	0	0	0	0	0	0	0	0	0	0	0	0	0	0	0
evm.TU.s_36.6622	3196	1265	1820	1633	1805	1873	1736	1757	1882	1575	2289	1409	1850	2213	2704	1646	2123	1444	1016	1356	1510	1741	2199	1918
evm.TU.s_36.6629	16	2	8	17	19	30	11	27	4	4	6	6	11	8	31	13	16	18	23	3	6	41	7	14
evm.TU.s_36.6628	2866	3679	1323	2504	3324	2542	2519	3051	2632	3178	2325	2054	3324	3096	2191	3044	1619	2631	1976	3085	2907	2719	3297	3157
evm.TU.s_36.6660	35	58	15	90	68	40	10	12	71	71	61	32	51	65	29	32	6	59	19	43	26	65	44	47
evm.TU.s_36.6653	506	1200	201	1019	1407	1270	1278	1503	942	1138	638	658	1316	1421	313	2137	124	1063	162	1211	264	1197	1395	1422
evm.TU.s_36.6650	7	29	5	42	58	77	25	34	73	50	68	79	91	55	20	12	10	21	11	15	17	71	57	40
evm.TU.s_36.6651	7	28	6	47	61	104	15	21	67	47	86	133	183	74	33	14	13	7	16	30	21	104	57	38
evm.TU.s_36.6652	1415	479	483	513	762	492	504	575	577	592	1083	446	657	776	1089	478	630	357	693	440	674	750	687	627
evm.TU.s_36.6728	136	1996	104	1600	1594	1378	1341	1246	955	954	1547	976	1027	1837	422	948	288	1061	1151	640	376	1604	1581	947
evm.TU.s_36.6729	141	531	79	535	791	538	402	529	347	442	450	315	667	502	274	455	144	339	224	470	220	856	706	477
evm.TU.s_36.6788	0	0	18	17	9	8	0	7	17	24	11	0	0	6	14	0	0	38	55	0	0	4	7	0
evm.TU.s_36.6789	17	8	13	0	17	0	5	7	0	2	0	0	11	0	0	0	21	0	0	0	25	5	0	0
evm.TU.s_36.6790	148	612	85	672	1064	554	752	842	514	470	570	407	954	710	294	846	209	448	211	461	204	674	974	660
evm.TU.s_36.6683	0	375	0	143	116	428	302	213	823	232	72	314	124	152	0	483	0	160	0	241	0	48	116	408
evm.TU.s_36.6684	0	0	0	0	0	0	0	0	0	0	0	0	0	0	0	0	0	0	0	0	0	0	0	0
evm.TU.s_36.6703	0	3	0	0	0	0	0	0	2	0	1	2	1	0	256	24	0	33	0	1	381	0	0	15
evm.TU.s_36.6661	1782	134	822	157	135	98	257	123	42	92	58	31	34	196	1576	121	1798	74	3599	101	2666	110	172	70
evm.TU.s_36.6663	14	683	20	286	350	216	287	182	242	324	295	268	337	350	0	213	0	191	4	270	630	305	220	156
evm.TU.s_36.6666	461	444	235	268	307	346	355	390	360	306	281	265	371	377	208	287	122	306	212	280	290	388	361	342
evm.TU.s_36.6670	140	133	77	106	160	51	87	123	64	106	99	65	134	95	195	87	82	107	95	110	227	90	121	73
evm.TU.s_36.6671	23	34	12	28	28	5	21	38	13	11	14	40	40	12	52	37	39	31	36	14	91	6	5	20
evm.TU.s_36.6678	1	2	0	0	0	0	0	0	3	2	0	0	2	2	0	2	1	0	0	1	2	1	0	0
evm.TU.s_36.6679	5	0	0	12	10	7	7	8	0	2	2	0	2	0	5	2	2	4	5	1	0	11	1	5
evm.TU.s_36.6686	996	1305	583	1234	1681	1250	1048	1226	1334	1079	1452	903	1378	1313	1465	1084	1009	1078	1516	962	1666	1286	1684	1146
evm.TU.s_36.6687	1256	6232	730	4421	5627	5800	4979	6152	6082	6264	3969	4414	7010	4828	1269	7173	991	4627	1114	5978	1799	5065	5374	6395
evm.TU.s_36.6693	200	284	101	236	333	472	223	219	432	370	489	157	359	417	130	453	129	410	230	398	112	584	403	293
evm.TU.s_36.6694	2820	1434	1882	1528	1922	1914	1905	1802	1645	1576	2607	935	1421	1660	2901	1161	1768	1620	2922	1613	4409	2060	2127	1569
evm.TU.s_36.6704	655	1289	653	1014	1364	1182	1004	1166	998	1395	1505	682	1072	1192	941	1134	693	1104	1483	943	1103	1097	920	1005
evm.TU.s_36.6710	4145	3398	1544	2022	2054	2242	1754	1969	1846	2423	1257	1118	1606	2476	2039	2757	1766	2111	4542	1911	3406	1831	2143	2154
evm.TU.s_36.6716	478	2704	203	762	741	1656	1334	1553	1783	2627	647	658	932	2607	267	3867	147	1496	97	1987	286	627	1590	2141
evm.TU.s_36.6801	1	0	0	0	3	3	2	3	1	1	0	0	2	0	0	3	0	0	1	1	1	3	4	2
evm.TU.s_36.6793	673	1413	389	1241	1617	1203	990	1004	1528	1394	1326	1226	1307	1504	830	1006	453	1339	969	1185	1026	1135	1436	1114
evm.TU.s_36.6802	64	438	76	359	456	343	328	378	228	320	384	155	470	457	194	583	100	368	79	453	168	525	476	482
evm.TU.s_36.6827	30	6	17	25	295	38	7	262	40	18	265	22	924	17	28	58	17	23	63	36	21	304	650	76
evm.TU.s_36.6834	19	138	18	0	0	0	0	0	0	78	0	40	57	119	28	11	0	13	16	73	114	0	141	30
evm.TU.s_36.6836	1596	805	1054	891	1189	671	760	882	738	1044	980	614	1365	894	1541	819	944	896	992	783	1218	731	1420	845
evm.TU.s_36.6782	0	4	0	6	5	0	0	7	4	0	8	3	4	6	0	0	0	0	3	0	2	8	7	0
evm.TU.s_36.6738	1270	13945	918	13333	14962	11983	17722	19856	11752	13494	13465	7798	17409	18142	1258	21174	505	9133	1157	11530	1838	14344	15823	12870
evm.TU.s_36.6739	81	107	35	123	123	108	219	149	742	110	212	655	127	254	38	193	30	64	54	105	76	36	119	106
evm.TU.s_36.6743	2486	5134	1297	4830	4722	4392	4559	4367	4622	5062	3687	3154	4201	4776	1867	5622	1387	4144	2196	4915	2796	4211	4373	4763
evm.TU.s_36.6753	1802	1000	973	1742	2168	1197	1290	1601	994	976	1018	829	1054	1175	1622	1031	1177	1002	1378	940	1492	1485	1265	1241
evm.TU.s_36.6760	36	494	29	455	918	401	557	800	300	460	375	226	720	502	29	602	14	346	28	611	74	664	643	480
evm.TU.s_36.6770	39	32	11	33	41	31	14	17	74	16	92	59	102	28	150	73	35	104	153	30	40	29	21	129
evm.TU.s_36.6771	14	95	7	100	111	106	13	20	183	8	150	139	238	69	174	104	79	166	255	17	99	105	46	157
evm.TU.s_36.6774	65	487	30	484	793	678	545	727	333	339	321	389	836	870	134	774	73	406	73	485	62	706	990	674
evm.TU.s_36.6786	51	247	28	151	228	215	218	263	154	158	133	101	189	230	19	257	15	275	16	284	41	313	240	205
evm.TU.s_36.6787	65	398	28	363	562	325	323	534	337	414	402	293	701	465	136	637	43	209	71	340	55	513	709	442
evm.TU.s_36.7119	32	17	21	40	59	44	23	24	14	54	29	15	20	23	0	0	0	11	13	0	21	77	25	0
evm.TU.s_36.7120	110	43	83	51	42	22	44	33	26	260	89	32	45	53	8	0	0	26	50	208	78	44	36	7
evm.TU.s_36.7121	183	142	125	148	159	146	193	202	262	255	217	153	150	134	37	62	3	74	91	207	170	63	145	80
evm.TU.s_36.7122	320	531	230	799	968	886	641	608	1004	661	1108	906	1244	949	497	516	319	629	570	614	327	1079	1131	614
evm.TU.s_36.7125	67	154	25	172	231	144	151	151	179	177	231	152	250	149	89	170	85	146	128	171	77	232	148	135
evm.TU.s_36.7126	451	585	216	514	619	556	516	544	538	845	483	359	622	645	436	650	253	562	434	768	417	523	597	451
evm.TU.s_36.7139	858	1898	706	2100	2355	2330	2139	1692	1525	3494	1279	849	1198	2299	970	3699	756	1668	8469	3334	1717	2171	2202	1737
evm.TU.s_36.7140	215	603	57	528	779	651	398	497	411	459	505	356	1335	643	186	756	94	691	190	551	233	814	1218	613
evm.TU.s_36.7141	23	112	26	153	204	43	195	169	80	247	189	124	228	143	30	189	39	165	82	224	44	121	223	242
evm.TU.s_36.7142	3	0	0	0	0	0	0	0	0	0	0	0	0	0	0	0	1	2	0	0	0	0	0	0
evm.TU.s_36.7143	1980	5273	1052	5485	8531	4670	5606	6851	5470	6256	7875	4306	9078	6243	2970	5412	2336	4824	4239	4951	2059	6869	7670	4568
evm.TU.s_36.7153	772	6618	518	5229	4406	4034	3320	2629	6194	4908	5026	2632	1648	6171	1265	3502	1485	4553	3084	3811	5579	3032	3569	4342
evm.TU.s_36.7157	261	563	121	877	1035	646	721	689	620	493	800	406	771	773	364	693	259	665	496	510	372	835	803	692
evm.TU.s_36.7155	26	5	0	0	0	0	0	0	0	57	2	0	0	0	0	0	0	0	0	57	17	0	0	0
evm.TU.s_36.7156	724	1535	390	1113	1138	1361	1252	1176	1357	1336	1037	1221	1855	1661	728	1550	671	1229	1406	1226	1118	1536	1364	1193
evm.TU.s_36.7180	18	13	7	12	10	32	20	37	10	60	19	7	12	48	9	16	11	19	0	66	7	56	26	16
evm.TU.s_36.7181	2	4	0	0	2	22	13	10	4	14	9	0	0	10	10	3	6	6	7	12	0	26	14	8
evm.TU.s_36.7182	408	179	175	167	153	230	210	296	197	239	208	87	207	219	312	206	337	146	247	299	220	272	334	277
evm.TU.s_36.7055	0	0	1	0	0	0	0	0	0	0	0	0	0	0	0	0	0	0	0	0	0	0	0	0
evm.TU.s_36.7074	0	0	0	0	0	0	0	0	0	0	0	0	0	0	0	0	0	0	0	0	0	0	0	0
evm.TU.s_36.7075	0	0	0	11	10	0	0	0	0	0	0	0	0	0	0	0	0	0	2	0	0	0	0	0
evm.TU.s_36.7053	3	19	27	154	127	60	62	52	67	108	121	38	51	150	112	67	137	46	149	47	5	81	76	56
evm.TU.s_36.7059	8	22	0	32	66	22	16	25	23	0	46	35	13	34	17	7	0	34	16	53	22	37	29	29
evm.TU.s_36.7060	5	17	12	29	39	17	20	4	22	35	83	37	28	63	15	4	0	7	8	38	5	11	35	18
evm.TU.s_36.7061	3	10	10	19	38	14	14	10	34	31	76	32	27	53	0	5	0	17	11	23	5	10	34	4
evm.TU.s_36.7062	1231	4941	613	2597	2161	3474	2558	1777	2703	5564	1934	2170	2331	2347	1225	4022	676	2459	887	5079	2689	3387	2244	4009
evm.TU.s_36.7063	46	658	60	658	722	709	677	677	688	671	617	461	657	761	55	608	13	534	125	574	231	743	758	640
evm.TU.s_36.7077	191	164	53	273	339	201	213	201	173	247	205	142	296	291	95	291	80	216	167	258	101	216	323	213
evm.TU.s_36.7079	660	98	365	69	83	72	96	65	112	156	133	49	103	113	167	55	205	49	226	153	524	95	87	71
evm.TU.s_36.7080	5935	2532	421	848	846	788	1123	887	465	635	583	3254	4317	990	13	1039	0	633	34	4445	5043	1212	586	878
evm.TU.s_36.7087	5998	2325	3092	2521	3538	2446	2434	2215	2680	2620	3585	2170	2813	3001	3896	2039	2563	2033	2991	2255	3937	3045	3106	2028
evm.TU.s_36.7095	15	39	15	33	52	0	0	0	12	63	5	78	158	61	7	26	5	68	0	52	21	4	65	18
evm.TU.s_36.7096	2614	2714	1503	1817	2391	1948	1503	2128	2009	2164	1761	1431	2164	2098	2024	2184	1344	2084	2014	2357	2865	1650	2425	2104
evm.TU.s_36.7104	4	10	1	28	42	24	14	27	0	23	1	20	21	33	7	35	0	16	0	38	4	53	12	24
evm.TU.s_36.7108	80	21	15	22	26	13	5	5	123	109	362	40	78	61	22	8	7	2	2	76	23	9	78	6
evm.TU.s_36.7109	1413	1199	649	1096	1145	897	1037	1188	1032	1158	1199	842	1176	1288	1002	888	764	954	946	980	1475	950	1208	864
evm.TU.s_36.6890	82	92	48	114	116	28	15	6	60	169	96	55	38	62	58	10	53	53	93	153	136	48	43	29
evm.TU.s_36.6891	0	0	0	0	0	0	0	0	4	0	5	0	0	0	0	0	0	0	0	0	0	0	0	0
evm.TU.s_36.6904	0	0	0	0	0	0	0	0	0	0	0	0	0	0	0	0	0	0	0	0	0	0	0	0
evm.TU.s_36.6927	0	0	0	0	0	0	0	0	0	0	1	0	0	0	0	1	0	1	0	0	0	0	0	0
evm.TU.s_36.6931	0	0	0	3	2	0	0	0	0	0	0	0	0	0	0	1	0	0	0	0	0	0	0	2
evm.TU.s_36.6932	0	0	0	0	0	0	0	0	0	0	0	0	0	0	0	0	0	0	0	0	0	0	0	1
evm.TU.s_36.6956	0	0	0	0	0	0	0	0	0	0	0	0	0	0	0	0	0	0	0	0	0	0	0	0
evm.TU.s_36.6957	0	0	0	0	0	0	0	0	0	0	0	0	0	0	0	0	0	0	0	0	0	0	0	0
evm.TU.s_36.6959	242	2113	322	1121	1126	1252	1100	1452	1430	1983	1780	1077	1695	2017	60	1120	84	1073	116	1437	618	1078	1519	1029
evm.TU.s_36.6971	0	0	0	0	0	0	0	0	0	0	0	0	0	0	0	0	0	0	0	0	0	0	0	0
evm.TU.s_36.6976	0	0	1	0	0	0	0	0	1	0	1	0	1	0	0	0	0	0	0	0	1	0	3	0
evm.TU.s_36.6981	0	3	0	0	0	0	0	1	0	0	3	11	12	0	6	2	0	0	3	118	0	0	0	8
evm.TU.s_36.6993	0	1	2	46	54	25	0	0	23	0	8	0	0	0	0	0	0	0	0	0	0	22	0	0
evm.TU.s_36.7004	0	50	19	68	107	30	33	32	67	90	51	28	31	28	20	32	12	63	53	0	50	24	36	19
evm.TU.s_36.7014	0	6	0	32	37	0	0	1	0	0	0	2	0	0	5	3	1	8	8	0	0	0	1	5
evm.TU.s_36.7021	0	0	0	13	15	0	0	1	0	0	0	0	0	0	0	0	0	0	0	0	0	0	0	0
evm.TU.s_36.7026	0	66	27	49	53	80	83	87	70	149	40	109	179	132	112	98	61	105	177	98	113	129	105	60
evm.TU.s_36.7027	0	34	13	18	31	57	45	23	28	52	33	52	70	54	34	69	24	69	47	36	34	90	53	31
evm.TU.s_36.7041	32	1002	38	1527	1290	1200	1374	1170	1199	1196	982	838	1145	1116	88	1282	37	1155	68	1169	84	1389	768	1184
evm.TU.s_36.6876	135	31416	930	0	0	0	0	0	0	45813	0	0	0	0	0	0	0	0	0	41710	3256	0	3	0
evm.TU.s_36.6887	57	38	16	181	213	18	108	139	85	42	206	86	141	169	72	20	18	141	124	81	29	29	156	76
evm.TU.s_36.6889	3151	345208	31381	0	0	0	0	14	0	739074	0	65	83	0	23	203	0	175	84	647091	38264	11	0	340
evm.TU.s_36.6893	196	203	98	279	383	204	192	198	150	286	164	166	282	274	115	179	47	161	85	301	149	326	301	174
evm.TU.s_36.6894	1	3	1	48	17	26	55	46	31	34	28	15	22	36	4	22	6	40	14	54	4	17	19	55
evm.TU.s_36.6896	62	71	42	148	203	92	77	61	56	125	52	70	150	104	45	79	21	61	33	113	37	163	133	69
evm.TU.s_36.6900	68	17	85	32	54	29	61	35	14	55	23	19	8	47	94	6	79	27	72	57	180	44	26	42
evm.TU.s_36.6901	4	0	3	0	0	0	0	0	0	0	2	0	0	0	2	1	0	0	5	0	2	0	0	0
evm.TU.s_36.6905	193	30	175	133	218	122	220	195	76	52	60	65	44	137	229	37	188	72	135	70	279	125	54	105
evm.TU.s_36.6906	4	0	7	1	0	0	4	2	0	0	2	0	0	0	8	0	0	0	2	133	8	0	0	0
evm.TU.s_36.6907	107	22	118	55	78	38	78	59	22	70	34	24	12	48	150	8	122	21	121	69	246	44	33	56
evm.TU.s_36.6925	2	0	0	0	0	0	0	0	0	77	0	0	0	0	0	0	0	0	0	77	3	0	0	0
evm.TU.s_36.6928	3	16	3	1	5	11	0	2	29	31	8	5	2	16	0	6	0	1	0	31	15	9	11	0
evm.TU.s_36.6929	8	21	5	6	26	28	20	27	11	175	3	17	19	4	0	1	0	0	0	167	12	14	0	2
evm.TU.s_36.6942	889	1616	801	1410	1744	1201	1224	1353	1303	1597	1272	970	1363	1689	722	1005	468	1177	1059	1159	1460	1433	1689	1097
evm.TU.s_36.6943_evm.TU.s_36.6944	8286	3951	4791	3711	5061	3283	3346	3943	3694	4237	5143	3085	5241	4403	7872	3980	4972	3487	7827	3479	7911	3794	5347	3823
evm.TU.s_36.6949	4615	2587	3239	2150	2653	2420	2150	2303	2558	2206	2585	1907	2483	2984	3183	2108	2477	2262	2880	2447	5692	2076	3266	2518
evm.TU.s_36.6950	39	8	19	6	0	5	8	0	36	55	0	15	10	11	18	9	8	13	10	52	11	4	18	23
evm.TU.s_36.6951	429	623	251	539	733	582	383	507	449	653	529	411	720	609	544	626	342	548	492	479	799	626	589	544
evm.TU.s_36.6952	1446	1140	1115	88	277	409	208	516	102	734	710	255	350	603	1779	187	705	647	1200	703	2146	421	522	993
evm.TU.s_36.6953	750	896	371	1924	1969	1343	814	871	1327	786	1241	1128	1501	1686	1055	991	694	1006	793	782	994	1427	1524	939
evm.TU.s_36.6960	21114	4591	14788	4264	6067	3466	3118	3164	4626	4682	12225	3418	4491	6217	43295	3398	22769	2719	21679	3200	29077	4710	7873	4437
evm.TU.s_36.6961	3861	1390	2182	1530	1978	1371	1661	1641	1591	1642	1949	973	1516	1526	3183	1238	1759	1412	2365	1692	2886	1589	2084	1541
evm.TU.s_36.6962	326	397	172	602	601	501	401	471	551	418	555	461	562	489	455	389	277	714	487	371	352	482	543	386
evm.TU.s_36.6964	5	8	0	119	68	102	152	62	16	79	28	19	32	35	80	101	48	51	16	96	13	175	12	89
evm.TU.s_36.6965	1161	3646	609	2606	3446	2798	2674	2996	2902	3649	2481	2082	3950	3527	986	3942	713	2624	1308	3327	1692	3254	3989	3443
evm.TU.s_36.6967	492	550	284	626	692	561	513	484	429	584	446	310	527	551	638	489	423	378	641	482	753	679	480	406
evm.TU.s_36.6968	1134	724	550	701	839	620	679	696	1023	842	1589	810	1133	1100	1290	661	1237	874	1436	757	1142	790	1396	680
evm.TU.s_36.6970	646	217	431	254	393	422	390	446	272	257	416	247	380	347	557	316	502	428	459	300	404	393	465	263
evm.TU.s_36.6972	1354	1887	738	1797	2092	1749	1614	1626	1568	1612	1471	1173	1662	1582	1257	1556	1029	1539	1612	1408	1564	1528	1537	1484
evm.TU.s_36.6979	7089	5437	3738	7267	10555	5674	5965	7083	5009	6953	6767	5021	7321	7237	7555	5975	4959	5876	6670	6562	7846	6674	7033	6934
evm.TU.s_36.6980	12	603	10	532	564	612	828	510	331	685	463	264	458	742	24	956	10	418	19	712	83	892	558	517
evm.TU.s_36.6989	799	1164	607	34	38	42	12	22	0	922	0	3	4	15	3	39	101	525	173	569	1337	0	1	26
evm.TU.s_36.6990	1979	4093	1125	2101	2021	2954	1353	1115	2275	3969	1271	2045	1741	2953	1244	2641	1131	3101	998	4560	1910	1760	2288	2125
evm.TU.s_36.6991	464	169	279	94	49	44	139	40	120	173	297	61	34	179	472	84	216	35	432	140	568	46	85	42
evm.TU.s_36.6996	82	179	52	228	225	217	217	227	218	231	243	192	309	243	118	262	98	148	121	234	103	297	242	130
evm.TU.s_36.7000	908	5006	511	3363	5385	3579	2022	3697	4327	4161	3440	3223	7938	3375	1440	4130	1018	5242	1757	4906	1284	3081	6799	5387
evm.TU.s_36.7003	2133	702	1256	1005	1896	1290	1039	1104	1586	827	2218	1070	1042	1426	1636	450	1140	813	1309	345	2910	1154	2516	963
evm.TU.s_36.7015	1058	1754	586	1385	1626	1937	1687	1622	1953	2323	1184	1322	1577	1703	934	1649	670	1530	1892	2052	1150	1740	1564	1478
evm.TU.s_36.7028	11	635	11	747	589	785	1089	835	670	643	679	394	644	913	13	1113	3	502	7	708	63	879	593	685
evm.TU.s_36.7029	585	3760	222	7419	5507	4731	5474	4376	2229	2583	5416	2555	4090	7680	1271	9431	104	6376	566	3323	557	5609	5880	7602
evm.TU.s_36.7031	377	15794	679	22854	3599	7147	13374	2448	13906	9225	3279	4856	2343	23860	2275	43977	431	13750	987	4399	4143	2697	6422	26445
evm.TU.s_36.7034	927	1722	593	1562	1342	1824	1606	1526	1738	1665	1061	1114	1394	1902	936	2174	655	1454	879	1310	904	1275	1485	1747
evm.TU.s_36.7035	88	140	32	292	352	255	326	249	172	221	206	172	297	238	56	250	36	183	101	236	59	353	301	89
evm.TU.s_36.7042	6955	8382	4160	7400	9375	6182	5702	6154	5785	8043	8068	4036	6911	6337	8883	6362	5340	7769	10553	6347	9292	7675	7835	6654
evm.TU.s_36.7329	290	23542	630	36189	25607	45582	43716	21906	12216	24471	5138	18276	17855	19888	500	23958	199	38884	892	28850	7382	41995	13731	32662
evm.TU.s_36.7370	0	43	0	0	0	0	0	0	0	0	0	20	23	0	19	23	8	37	30	0	7	0	0	48
evm.TU.s_36.7369	15	299	2	0	0	0	0	0	0	15	0	143	239	0	231	213	99	287	240	10	127	0	0	406
evm.TU.s_36.7376	228	102	143	0	0	0	13	7	9	89	8	5	0	6	202	0	0	191	386	123	177	0	0	108
evm.TU.s_36.7340	0	3	0	0	0	0	0	4	0	0	0	0	0	0	0	0	0	0	0	3	0	0	0	2
evm.TU.s_36.7341	0	9	0	14	21	22	5	30	7	5	6	18	19	16	0	10	2	8	0	11	0	28	19	12
evm.TU.s_36.7345	0	6	0	15	13	17	16	30	0	15	0	0	13	8	0	15	2	0	0	13	0	12	15	16
evm.TU.s_36.7356	0	0	0	0	0	0	0	0	0	0	0	0	0	0	0	0	0	0	0	0	0	0	0	0
evm.TU.s_36.7358	1635	560	555	1028	1319	904	924	911	1323	1031	1605	523	1087	1131	1813	720	1047	885	2300	755	646	1464	1222	758
evm.TU.s_36.7330	616	0	246	6	3	3	0	0	0	3	3	0	0	0	226	10	182	0	20	3	31	2	3	3
evm.TU.s_36.7331	74	41	55	41	35	26	22	12	40	57	73	20	10	54	79	47	18	21	90	81	109	46	30	50
evm.TU.s_36.7332	1926	1759	1212	1131	1638	862	1080	1171	1659	1641	1646	1220	2270	1844	1548	1286	1108	1406	1503	1295	2576	1017	2808	1291
evm.TU.s_36.7338	64	73	28	89	109	111	93	74	89	64	81	59	93	121	47	63	54	73	42	80	73	64	144	65
evm.TU.s_36.7339	140	155	54	228	184	184	160	208	164	141	168	116	224	193	121	186	90	194	139	131	160	135	233	123
evm.TU.s_36.7359	55	60	43	51	81	40	54	54	26	107	30	47	70	81	71	102	20	88	83	66	37	56	50	119
evm.TU.s_36.7360	686	804	344	929	991	894	775	825	554	751	709	609	863	725	531	991	388	743	487	674	616	813	938	706
evm.TU.s_36.7367	73	74	36	0	0	0	0	0	0	125	0	45	71	12	90	161	51	158	149	129	33	0	0	131
evm.TU.s_36.7188	0	131	15	127	111	228	155	180	381	270	53	165	173	198	32	379	14	100	5	205	3	50	217	281
evm.TU.s_36.7213	0	0	0	32	54	8	1	2	0	0	0	7	30	1	30	3	9	5	12	0	0	11	1	18
evm.TU.s_36.7227	367	492	186	399	563	450	462	580	596	399	684	369	723	730	410	558	332	446	404	475	296	489	720	516
evm.TU.s_36.7238	0	0	0	0	0	0	0	0	0	0	0	0	0	0	0	0	0	0	0	0	0	0	0	0
evm.TU.s_36.7250	0	81	69	216	280	233	341	380	0	139	3	135	210	343	298	0	0	219	200	0	96	268	517	326
evm.TU.s_36.7254	606	1398	58	831	1203	824	0	0	595	0	724	0	0	0	0	0	0	1	0	293	3547	960	0	0
evm.TU.s_36.7283	0	0	0	0	0	0	0	0	0	0	0	0	0	0	0	0	0	0	0	0	0	0	0	0
evm.TU.s_36.7289	0	0	0	0	0	0	0	0	0	0	0	0	0	0	0	0	0	0	0	0	0	0	0	0
evm.TU.s_36.7290	0	0	0	0	0	0	0	0	0	0	0	0	0	0	0	0	0	0	0	0	0	0	0	0
evm.TU.s_36.7297	0	0	0	36	28	24	29	33	0	0	0	0	0	0	0	0	0	0	0	0	0	66	0	0
evm.TU.s_36.7298	0	6	0	0	1	4	15	7	11	7	3	0	2	1	0	0	2	0	0	9	2	5	0	4
evm.TU.s_36.7187	3389	3207	1611	3156	4112	3153	3341	3875	3019	3534	3554	2138	3617	4053	2968	2899	1549	3134	3238	2910	3775	3660	4003	3214
evm.TU.s_36.7189	235	349	109	402	508	280	270	257	389	518	448	246	421	527	214	266	121	338	234	430	308	393	522	275
evm.TU.s_36.7190	1957	1137	1450	831	1016	430	1104	950	909	1206	2008	609	793	1060	2702	975	1807	1097	2963	781	3202	581	1036	927
evm.TU.s_36.7194	661	1752	326	1345	1709	1648	984	1263	1486	1515	1065	906	1332	1561	672	1336	386	1180	835	1217	1044	1397	1586	1221
evm.TU.s_36.7195	755	369	362	402	593	388	484	522	268	262	424	182	378	411	961	311	584	294	461	281	358	453	440	324
evm.TU.s_36.7196	10981	890	7197	248	422	519	510	508	697	806	2673	328	357	778	7857	553	6096	675	5530	453	11245	382	1007	482
evm.TU.s_36.7215	27	22	10	17	32	17	19	33	13	18	152	28	36	36	11	21	39	9	43	22	27	34	33	28
evm.TU.s_36.7216	15	716	12	2086	1535	1089	1310	936	1002	869	605	623	991	1230	15	1559	0	1350	0	729	43	1719	687	1043
evm.TU.s_36.7225	387	362	271	344	545	400	252	433	465	366	545	343	795	455	349	363	298	349	396	455	365	452	663	431
evm.TU.s_36.7228	2240	2019	404	729	755	1190	704	743	477	644	848	2034	2790	1051	403	735	241	1410	785	2818	1874	1656	863	1358
evm.TU.s_36.7229	2684	2111	512	771	793	1482	818	965	609	835	934	2104	2919	976	500	1168	272	1594	872	3320	1941	2085	887	1750
evm.TU.s_36.7230	1104	1448	306	1374	1593	1255	1215	1312	676	705	634	1265	1565	800	490	799	279	667	440	1650	956	1224	754	824
evm.TU.s_36.7249	105	389	81	111	146	169	93	106	114	188	186	60	107	135	82	211	79	73	61	304	565	176	96	152
evm.TU.s_36.7264	786	1175	348	670	1280	836	721	997	1034	926	1158	606	1352	1123	1112	1040	626	890	852	823	1230	966	1416	1222
evm.TU.s_36.7265	2510	352	1389	7	13	16	32	14	52	1164	67	104	28	153	2819	1574	3095	829	8241	522	1708	6	50	498
evm.TU.s_36.7266	94	105	47	40	50	89	81	61	133	95	77	88	87	90	41	178	115	144	118	84	149	71	75	98
evm.TU.s_36.7268	8962	8081	4639	3667	3954	5657	4578	4245	8519	11271	5961	6900	8356	6534	3943	11858	7825	10709	8061	8011	11453	6072	6702	6322
evm.TU.s_36.7278	640	22227	527	15476	13705	17941	16404	15595	18050	20067	9614	9340	10309	18018	775	19345	590	17381	2181	15160	1910	14056	10627	16123
evm.TU.s_36.7279	98	952	152	1500	1636	1246	1231	1169	1527	906	2118	714	1263	1405	56	1278	32	852	80	990	292	1747	869	666
evm.TU.s_36.7280	246	360	177	523	1492	887	184	873	612	397	954	314	1887	178	108	659	187	631	146	402	169	1371	1375	667
evm.TU.s_36.7287	5091	243	2949	98	283	110	181	342	159	212	504	104	630	186	3925	144	2419	102	1558	198	2929	221	382	116
evm.TU.s_36.7288	1082	1193	623	1420	1456	1212	1109	914	1219	1089	1242	820	1194	1432	1201	1334	739	1188	1089	1146	1388	1253	1593	1293
evm.TU.s_36.7574	52	103	41	61	19	8	4	8	39	61	52	52	46	91	45	91	30	20	178	79	572	18	73	63
evm.TU.s_36.7579	0	242	7	248	213	259	266	272	138	183	172	66	155	212	7	443	0	186	0	175	31	236	133	199
evm.TU.s_36.7580	12	185	11	179	142	155	175	194	114	109	108	85	117	195	4	217	0	104	0	175	38	198	128	117
evm.TU.s_36.7583	9	376	6	254	293	232	435	329	102	230	136	109	209	229	6	318	7	187	0	190	52	376	160	192
evm.TU.s_36.7578	1881	1071	1362	901	1023	943	857	931	934	1231	994	778	1013	1011	1162	806	564	838	809	966	1562	1057	1008	877
evm.TU.s_36.7637	2	0	0	0	0	0	0	0	0	11	8	0	0	0	0	0	0	4	0	7	0	0	0	0
evm.TU.s_36.7636	404	420	188	686	686	574	583	434	376	716	450	199	295	384	380	473	235	453	541	600	424	694	408	389
evm.TU.s_36.7640	2	0	0	0	0	0	0	0	0	11	8	0	0	0	0	0	0	4	0	7	0	0	0	0
evm.TU.s_36.7634	72	2501	245	2138	1331	1244	1058	641	800	2510	1076	785	618	1072	354	1399	126	2140	2220	1530	1526	934	933	1691
evm.TU.s_36.7635	486	832	318	1251	1256	933	979	901	759	701	1003	649	821	1145	754	900	411	830	1045	632	808	964	1013	924
evm.TU.s_36.7650	450	23	64	23	44	20	19	44	25	22	108	8	22	224	660	37	346	61	207	51	231	8	54	109
evm.TU.s_36.7656	5	361	5	378	408	615	384	452	454	453	498	249	465	446	19	688	12	374	27	466	15	620	270	448
evm.TU.s_36.7666	10	82	14	121	150	130	164	190	160	121	198	100	291	216	30	160	18	107	16	101	16	139	244	132
evm.TU.s_36.7667	1514	2175	854	1869	2541	1902	1767	2082	1952	2091	2087	1454	2083	1983	1482	1772	1045	1890	1423	1887	1771	2000	2550	2222
evm.TU.s_36.7585	17	205	26	311	336	291	260	258	224	207	227	165	230	288	55	332	15	247	50	208	58	323	145	280
evm.TU.s_36.7605	0	0	0	0	0	0	0	0	0	0	0	0	0	0	0	0	0	0	0	0	0	0	0	0
evm.TU.s_36.7615	0	93	0	72	56	101	90	124	208	139	40	86	50	137	3	218	0	57	0	72	0	52	76	130
evm.TU.s_36.7626	0	0	0	0	3	3	6	6	0	0	0	9	7	0	0	0	0	0	0	0	0	10	0	0
evm.TU.s_36.7630	0	0	3	4	5	3	3	11	0	0	0	0	0	0	31	12	11	4	16	0	0	6	0	19
evm.TU.s_36.7584	2233	1029	1919	951	1207	597	732	814	1003	1020	1560	772	1262	1206	2615	862	1612	958	1769	985	4428	583	1499	1058
evm.TU.s_36.7588	541	2114	695	5307	4206	5284	3892	1809	2241	3346	1308	3068	2317	4029	818	3588	463	2881	1106	3587	2966	4966	1767	3928
evm.TU.s_36.7606	13	12	9	206	198	211	229	98	83	108	42	132	115	193	28	165	15	107	25	207	19	170	82	177
evm.TU.s_36.7607	16	136	13	176	136	189	112	51	132	89	70	111	91	149	5	20	1	85	32	136	204	166	53	26
evm.TU.s_36.7608	31	117	24	165	115	90	105	66	126	100	54	140	80	142	0	0	3	63	25	253	164	74	69	12
evm.TU.s_36.7614	796	206	537	253	189	143	183	170	149	253	261	150	208	227	872	214	549	205	541	194	455	189	229	214
evm.TU.s_36.7628	3	315	30	2062	2923	3891	1581	2104	1837	135	2448	1105	1096	1	5591	3041	1924	11604	2629	11	198	2704	0	4133
evm.TU.s_36.7668	1061	1134	482	1134	1358	1405	1103	1045	1174	1204	862	657	1019	1314	1116	1135	765	1142	1719	972	1277	1297	1129	1382
evm.TU.s_36.7695	107	240	83	171	265	293	217	242	234	221	151	142	201	258	112	261	82	267	134	202	146	253	196	211
evm.TU.s_36.7703	0	6	0	0	4	0	0	0	3	0	0	0	0	0	0	4	0	3	0	0	0	4	0	0
evm.TU.s_36.7705	431	192	386	143	141	170	103	97	145	217	289	75	119	155	817	167	109	196	671	104	1238	231	92	154
evm.TU.s_36.7706	3065	2108	1752	1673	2504	1736	1422	1695	2424	1860	2508	1645	2564	2157	3183	1567	2100	2177	2854	1609	3572	1675	3100	2072
evm.TU.s_36.7709	626	814	333	603	585	785	446	505	561	684	538	559	830	710	520	714	364	486	464	680	822	762	786	624
evm.TU.s_36.7395	0	0	0	0	0	0	0	0	0	0	0	0	0	0	0	0	0	0	0	0	0	0	0	0
evm.TU.s_36.7397	0	0	0	0	0	0	1	0	0	0	0	0	0	0	0	0	0	0	0	0	0	0	0	0
evm.TU.s_36.7398	0	41	0	13	74	48	38	30	7	135	2	5	166	37	0	82	0	19	0	71	0	124	13	19
evm.TU.s_36.7400	0	92	0	32	55	20	15	19	70	95	44	61	103	32	0	72	0	21	0	132	0	20	18	34
evm.TU.s_36.7401	0	0	0	1	0	0	0	1	0	1	0	0	0	2	1	0	0	0	1	2	0	0	0	0
evm.TU.s_36.7402	0	0	0	1	0	0	0	1	0	1	0	0	0	1	1	0	1	0	1	2	0	0	0	0
evm.TU.s_36.7403	0	0	0	1	0	0	0	1	0	1	0	0	0	1	0	0	0	0	1	1	0	0	0	0
evm.TU.s_36.7416	0	5	0	18	10	7	22	14	1	0	0	0	0	1	1	0	0	5	3	0	0	10	0	12
evm.TU.s_36.7426	0	0	0	0	2	0	0	0	0	0	0	0	0	0	0	0	0	0	0	0	0	0	0	0
evm.TU.s_36.7434	0	0	0	19	0	31	17	0	5	0	0	0	0	7	3	204	123	116	70	4	3	8	0	15
evm.TU.s_36.7436	0	0	0	0	0	0	0	0	3	0	0	0	0	0	0	0	0	0	0	0	0	0	0	0
evm.TU.s_36.7448	0	52	7	18	12	33	22	4	30	58	13	35	30	58	0	43	0	7	3	55	18	27	30	169
evm.TU.s_36.7449	0	0	31	73	52	17	0	0	67	64	64	55	122	38	40	73	94	0	0	0	0	29	36	41
evm.TU.s_36.7454	0	3	0	6	2	3	4	0	4	4	2	2	2	0	0	8	0	4	0	6	0	1	1	19
evm.TU.s_36.7472	0	0	0	0	0	0	0	0	0	0	1	0	0	0	0	1	0	0	0	1	0	0	1	0
evm.TU.s_36.7510	0	0	0	0	0	0	0	0	0	0	0	0	0	0	0	0	0	0	0	0	0	0	0	0
evm.TU.s_36.7530	0	0	0	0	0	0	0	0	0	0	0	0	0	0	0	0	0	0	0	0	0	0	0	0
evm.TU.s_36.7535	0	0	0	0	0	0	0	0	0	0	0	0	0	0	0	0	0	0	0	0	0	0	0	0
evm.TU.s_36.7541	0	0	0	0	0	0	0	0	0	0	0	0	0	1	0	0	0	0	0	0	0	0	0	0
evm.TU.s_36.7547	0	0	0	0	0	0	0	0	0	0	0	0	0	0	0	0	0	0	0	0	0	0	0	0
evm.TU.s_36.7548	0	1	0	0	0	0	0	0	0	0	0	0	0	0	0	0	0	0	0	0	0	0	0	0
evm.TU.s_36.7550	0	94	3	86	63	88	142	71	47	101	29	20	34	75	0	105	8	106	9	74	11	96	37	157
evm.TU.s_36.7557	0	0	0	0	0	0	0	1	0	0	0	0	0	0	0	0	0	0	0	0	0	0	0	0
evm.TU.s_36.7561	0	0	0	10	8	0	0	4	0	0	0	0	9	0	0	0	0	0	0	0	0	0	0	0
evm.TU.s_36.7562	0	10	30	18	32	158	16	27	30	0	53	5	0	55	24	17	12	64	116	0	179	109	20	28
evm.TU.s_36.7563	0	0	0	0	0	0	0	0	0	0	0	0	0	0	0	0	0	0	0	0	0	0	0	0
evm.TU.s_36.7382	86	78	49	92	99	89	34	68	87	82	150	55	93	120	79	55	28	62	122	85	84	99	94	79
evm.TU.s_36.7383	102	103	92	125	150	116	80	75	145	135	223	87	198	183	106	88	47	112	129	114	98	188	193	87
evm.TU.s_36.7390	7	156	14	324	490	545	439	966	993	400	606	91	159	408	14	436	11	288	16	593	45	478	628	472
evm.TU.s_36.7391	10	81	12	241	290	331	328	505	802	265	584	50	86	309	8	382	3	286	11	354	4	215	343	335
evm.TU.s_36.7399	282	1542	197	1207	1366	1185	1443	1575	1042	1299	1147	996	1949	1310	618	1756	331	1211	519	1309	453	1148	1279	1608
evm.TU.s_36.7415	105	2109	185	2222	2430	2095	2536	2391	1709	1956	1755	1289	2164	2518	452	2122	269	1906	929	1658	566	2636	2028	1955
evm.TU.s_36.7417	6	379	0	433	435	474	474	483	400	84	517	281	489	417	380	542	197	203	100	122	122	502	395	750
evm.TU.s_36.7418	3	24	0	65	35	36	42	10	14	0	22	30	46	21	15	19	10	8	0	27	20	43	12	17
evm.TU.s_36.7428	14	13	0	15	21	17	5	3	34	0	28	18	31	47	6	15	5	7	0	38	8	9	43	5
evm.TU.s_36.7429	486	890	190	986	1084	583	627	543	438	645	843	631	699	888	436	626	240	605	546	480	979	869	822	690
evm.TU.s_36.7444	1460	1372	778	1384	1841	1418	1372	1500	1394	1379	1344	1064	1853	1574	1234	1405	853	1491	1160	1493	1339	1346	1887	1595
evm.TU.s_36.7445	68	375	39	386	361	357	375	447	381	427	323	165	319	473	33	510	51	334	64	338	103	398	318	384
evm.TU.s_36.7455	1138	3219	722	2767	3518	3088	2797	3836	2739	2678	2665	2074	3192	3034	1870	3147	1061	2754	1538	2650	2110	3144	2852	3655
evm.TU.s_36.7457	642	254	364	284	310	178	223	210	369	305	323	309	556	534	726	137	197	129	165	273	449	210	713	388
evm.TU.s_36.7458	320	652	202	1196	3435	1034	629	1011	338	700	835	386	20443	836	132	1410	67	2421	251	1471	288	2353	5876	3486
evm.TU.s_36.7459	158	224	118	283	330	218	387	420	254	259	327	153	247	288	266	274	140	154	314	170	109	307	305	294
evm.TU.s_36.7462	1873	2370	1017	2302	2827	3181	2617	2802	2547	2185	2178	1788	2812	2752	2399	2632	2026	2528	2269	2197	2490	2719	3083	2880
evm.TU.s_36.7463	161	138	71	71	77	133	178	216	105	122	61	59	107	62	108	120	67	147	195	128	208	180	103	101
evm.TU.s_36.7464	222	480	102	1007	1038	872	630	482	491	333	289	283	374	600	299	822	215	560	688	542	294	865	389	742
evm.TU.s_36.7465	26587	18353	9363	7227	7530	10204	8346	8267	7659	14955	6178	7010	6649	8073	11346	10429	9433	9832	10891	16909	20412	6899	7162	11916
evm.TU.s_36.7466	875	1115	482	1154	1331	1020	1188	1302	1050	1165	1259	713	1512	1211	991	1460	643	830	814	989	784	1102	1363	1108
evm.TU.s_36.7487	12	10	11	10	7	20	7	7	0	14	0	46	63	57	0	0	8	0	16	0	0	0	68	19
evm.TU.s_36.7488	4567	3953	2256	3771	4436	4136	2805	2883	2681	3896	2508	1895	2301	2681	3756	3112	2358	2943	2783	3651	4476	3845	2508	3265
evm.TU.s_36.7496	77	0	8	0	0	0	0	0	28	0	47	0	0	0	0	0	0	0	0	19	0	0	0	0
evm.TU.s_36.7497	10879	22316	4092	21950	27830	25330	31163	35129	25168	25009	26210	18128	32029	26409	6254	31113	7339	25358	9603	22669	7581	29339	26148	26559
evm.TU.s_36.7505	11	6	0	0	0	0	0	0	2	0	0	0	0	0	771	0	0	0	0	10	9	0	0	552
evm.TU.s_36.7509	844	2293	546	1928	2010	2105	1985	2230	1647	2063	1588	1202	1843	1703	793	1734	535	2318	1723	1545	1484	2144	1791	1877
evm.TU.s_36.7512	15	13	13	0	0	8	9	8	46	17	15	14	4	5	12	89	5	28	2	17	59	0	5	26
evm.TU.s_36.7513	17	179	4	151	178	166	179	133	172	160	147	113	114	302	0	182	0	160	17	107	28	134	174	198
evm.TU.s_36.7514	2175	2011	1164	1778	2041	2094	1485	1627	2165	1920	2151	1802	2661	2117	2187	1429	1274	1982	1799	1972	2511	1888	2892	2015
evm.TU.s_36.7532	1838	1715	1392	1068	1283	1621	1313	1610	1705	1646	1074	854	1227	1644	1367	2207	995	1356	1160	1106	2480	992	1647	1452
evm.TU.s_36.7540	212	339	133	353	380	384	450	380	308	339	264	188	333	340	200	396	73	322	183	276	173	373	237	416
evm.TU.s_36.7543	1	0	1	0	0	0	0	0	0	0	0	0	0	0	0	0	0	0	1	0	0	1	0	0
evm.TU.s_36.7713	3111	3493	1440	3686	5205	3445	3526	3770	3433	3505	2838	2419	4265	3411	1853	3919	1553	3429	1852	3741	2610	3261	3839	4067
evm.TU.s_36.7719	74	171	48	157	161	178	141	214	141	147	125	116	150	142	73	137	59	137	81	100	81	153	194	173
evm.TU.s_36.7720	2096	973	930	959	1414	941	776	1008	970	1006	1432	700	1549	1040	1675	900	1106	962	1705	1008	1777	1299	1331	1004
evm.TU.s_36.7721	1323	9656	1171	11763	12469	11292	10148	10170	10360	9277	10921	8265	12317	11065	2305	11125	1938	9340	5261	8052	3436	12130	10580	8609
evm.TU.s_36.7722	684	2394	307	387	2639	591	624	398	421	347	2024	361	1460	244	1119	603	777	369	265	595	871	1154	7751	392
evm.TU.s_36.7723	1650	630	618	16	175	34	37	38	16	541	160	15	204	57	84	51	86	35	35	569	308	63	2270	29
evm.TU.s_36.7724	1617	924	354	92	410	72	99	81	120	349	635	58	219	35	518	265	557	89	139	528	644	114	2588	49
evm.TU.s_36.7779	955	3405	450	3526	3847	3033	3107	3532	3121	3497	2479	1854	3615	4087	1123	4695	853	2749	1369	3260	1483	3993	3202	3724
evm.TU.s_36.7788	32	30	27	18	19	24	12	10	3	24	5	7	31	3	1	0	0	3	2	14	29	43	0	3
evm.TU.s_36.7787	0	0	0	0	0	0	0	0	0	0	0	0	0	0	0	0	1	0	0	0	1	0	0	0
evm.TU.s_36.7786	288	717	169	506	550	332	323	332	652	672	637	345	641	565	246	456	183	506	368	448	419	370	649	448
evm.TU.s_36.7789	1154	413	582	608	583	396	678	386	491	589	485	316	415	522	1337	599	782	536	1445	431	875	366	397	515
evm.TU.s_36.7735	52	15	32	3	0	16	0	10	14	22	35	9	7	29	21	23	40	24	75	11	101	11	9	42
evm.TU.s_36.7736	0	0	0	0	0	0	0	0	0	0	0	0	0	0	0	0	0	0	0	0	0	0	0	0
evm.TU.s_36.7748	0	0	0	0	0	0	0	0	0	0	0	0	0	0	0	0	0	0	0	0	0	0	0	0
evm.TU.s_36.7758	0	0	0	0	1	0	0	1	0	0	0	0	0	0	0	0	0	0	0	0	0	0	0	0
evm.TU.s_36.7726	4370	3856	1947	2917	3731	2770	2968	3325	3180	3013	3166	2453	3676	3711	4981	3435	3089	2351	2243	3001	3544	2936	4008	3794
evm.TU.s_36.7738	239	1424	189	1992	1996	1557	1772	1586	1463	1587	1938	1128	1940	1796	251	1640	150	1246	480	1513	472	1773	1290	1547
evm.TU.s_36.7743	2	128	5	99	79	64	122	133	178	131	162	81	102	141	9	66	2	62	14	71	5	65	97	63
evm.TU.s_36.7833	50	116	39	158	186	119	78	118	67	100	88	59	217	57	48	150	20	72	12	112	43	212	157	133
evm.TU.s_36.7834	37	761	50	1667	1380	1304	1452	750	769	877	809	753	720	1025	86	1081	43	944	107	947	106	1438	533	1169
evm.TU.s_36.7795	0	392	0	615	528	601	796	593	435	434	326	266	469	769	8	949	3	419	0	515	50	699	432	585
evm.TU.s_36.7806	0	0	0	0	0	0	0	0	0	0	0	0	0	0	0	0	0	0	0	0	0	0	0	0
evm.TU.s_36.7807	0	0	0	0	0	0	0	0	0	0	0	0	0	0	0	0	0	0	0	0	0	0	0	0
evm.TU.s_36.7829	0	3	2	10	2	5	16	6	5	12	3	2	6	7	3	16	0	9	0	5	0	6	0	2
evm.TU.s_36.7809	177	1430	68	1294	1176	1145	1258	1234	1186	1153	879	904	1253	1545	115	1723	53	1099	349	1407	286	924	1288	1350
evm.TU.s_36.7820	1039	1755	461	1836	2660	1673	1504	1840	2074	2042	2231	1771	2975	2167	1348	2006	671	1535	957	1558	998	1630	2621	2281
evm.TU.s_36.7823	137	999	146	1135	1233	960	1151	1068	875	1142	902	591	1005	1185	130	1226	94	839	187	1060	233	1071	830	1083
evm.TU.s_36.7824	267	404	141	413	500	615	438	499	306	478	287	311	534	433	178	375	147	453	288	482	231	580	512	323
evm.TU.s_36.7826	4	63	0	77	100	94	163	225	90	85	69	59	70	194	0	144	0	56	0	97	0	104	99	113
evm.TU.s_36.7827	50	0	0	0	0	0	0	0	0	0	0	0	0	0	0	0	0	0	4	0	0	0	0	0
evm.TU.s_36.7832	1046	608	710	636	916	564	557	628	599	642	914	475	678	627	1083	666	696	724	975	633	1068	698	634	776
evm.TU.s_36.7964	3	2	0	9	5	9	4	4	4	2	12	1	2	5	0	4	2	0	6	5	3	1	5	5
evm.TU.s_36.7965	131	359	152	333	522	283	332	345	457	222	421	317	351	372	247	334	422	206	489	136	374	275	268	568
evm.TU.s_36.7970	349	459	204	452	753	484	513	679	482	484	525	358	985	521	353	560	200	392	251	540	390	666	554	454
evm.TU.s_36.7976	405	1021	333	1009	1216	678	797	926	1048	622	1417	561	992	705	715	835	396	821	705	638	772	842	743	961
evm.TU.s_36.7979	17	463	9	334	253	162	177	90	392	316	402	214	287	511	25	746	18	504	149	369	43	165	428	659
evm.TU.s_36.7980	235	154	143	168	176	125	160	167	115	128	146	102	245	201	96	201	84	211	106	156	141	141	241	194
evm.TU.s_36.7981	1176	1204	276	1880	2062	2007	1980	2096	1619	1785	1404	948	1697	2479	449	1659	292	1210	305	1190	975	2272	2249	1464
evm.TU.s_36.7982	483	224	212	74	81	188	213	163	271	391	146	214	245	252	463	320	220	193	381	322	308	160	193	254
evm.TU.s_36.7983	73	339	23	442	525	417	397	428	398	403	288	227	466	376	77	400	60	379	164	427	127	393	407	407
evm.TU.s_36.7984	195	3270	52	2608	3596	3429	2661	3753	2147	1544	1839	995	1709	2810	378	2775	239	2781	525	2941	459	2790	3215	2038
evm.TU.s_36.7985	145	46	99	59	54	59	43	40	54	75	76	64	68	44	72	16	75	23	53	79	366	52	62	33
evm.TU.s_36.7986	186	245	237	53	73	174	40	52	278	362	324	146	193	411	200	2	0	100	114	140	267	181	373	118
evm.TU.s_36.7987	147	151	136	40	53	154	33	52	214	266	267	93	145	239	116	0	0	100	129	114	199	150	263	127
evm.TU.s_36.7988	95	647	72	673	710	757	699	716	643	632	592	360	605	726	244	770	104	586	299	499	294	713	619	777
evm.TU.s_36.7989	603	290	312	318	405	340	298	112	425	465	696	322	261	642	692	158	335	245	636	282	1057	448	491	315
evm.TU.s_36.8005	7	122	17	84	56	86	67	27	73	81	75	55	67	92	49	92	29	69	119	125	34	39	41	100
evm.TU.s_36.8010	29	323	33	596	365	350	491	323	330	414	203	203	229	431	54	480	36	249	78	233	35	333	213	378
evm.TU.s_36.8012	252	404	182	460	575	460	387	374	347	446	356	310	598	549	252	503	100	475	273	357	339	475	522	701
evm.TU.s_36.8013	169	319	125	281	339	238	213	270	195	268	268	177	329	268	125	343	86	297	177	286	278	245	320	379
evm.TU.s_36.7990	5021	4677	3452	3817	5530	4058	4881	5541	4473	4580	4642	3576	7263	4931	6345	4516	3937	3958	3837	3282	4553	4538	6993	5015
evm.TU.s_36.8032	6	44	3	59	16	4	71	52	161	0	104	32	100	7	0	49	5	6	2	0	46	8	14	7
evm.TU.s_36.8029	163	319	91	275	377	246	365	306	349	274	781	304	332	519	205	154	92	258	186	187	487	310	429	181
evm.TU.s_36.7846	0	87	0	504	403	245	337	209	166	87	134	76	199	217	0	93	0	227	0	94	0	496	148	124
evm.TU.s_36.7866	0	6	3	3	14	0	3	11	3	6	0	0	8	3	0	5	0	2	0	3	0	8	11	12
evm.TU.s_36.7875	0	0	0	2120	2820	1922	4310	4502	45	0	50	40	68	0	0	0	0	27	41	0	0	2475	0	0
evm.TU.s_36.7876	0	0	1	1954	2512	1360	3546	3427	137	0	127	92	137	0	0	0	0	107	124	0	0	1974	0	2
evm.TU.s_36.7878	810	1152	554	1001	1327	950	879	1090	1116	1198	1116	893	1250	1229	1163	1090	711	1216	1158	998	1161	826	1276	1216
evm.TU.s_36.7890	0	0	0	0	2	0	0	0	0	0	0	0	0	0	3	0	0	0	0	0	0	0	0	0
evm.TU.s_36.7898	0	0	0	0	0	0	0	0	0	0	0	0	0	0	12	0	0	0	0	0	0	0	0	0
evm.TU.s_36.7901	1146	224	461	319	479	345	348	334	320	302	439	172	271	375	1091	377	935	208	388	278	564	460	332	402
evm.TU.s_36.7906	0	147	9	325	348	227	281	132	168	173	164	184	192	240	9	144	9	202	21	153	33	296	124	170
evm.TU.s_36.7909	873	2445	480	4329	4448	3635	3003	2794	2779	2786	2458	2006	2937	3030	1021	2820	628	2985	1219	2186	1467	3596	2769	3227
evm.TU.s_36.7912	37	40	22	10	14	14	16	7	22	19	41	5	21	36	4	15	20	12	0	23	89	2	6	14
evm.TU.s_36.7936	0	0	0	0	0	0	0	0	0	0	0	0	0	0	0	0	0	0	0	0	0	0	0	0
evm.TU.s_36.7951	0	0	0	0	0	0	0	3	0	0	0	0	0	0	0	0	0	0	1	2	0	0	0	0
evm.TU.s_36.7953	20	223	42	269	304	189	192	210	72	209	155	133	163	173	49	136	30	185	104	91	156	253	170	185
evm.TU.s_36.7837	218	320	189	234	265	173	159	126	153	195	168	362	584	579	183	150	86	179	143	120	429	172	623	147
evm.TU.s_36.7842	1169	2391	701	2656	3083	2390	2194	2655	2248	2388	3052	1919	2771	2643	1845	2368	1168	1806	2218	2225	1949	2589	2839	2223
evm.TU.s_36.7843	656	934	534	646	661	503	519	371	451	583	482	927	1489	1469	499	442	232	548	392	440	1268	618	1621	480
evm.TU.s_36.7845	727	4502	507	3157	2841	3506	2848	2612	2810	3347	1894	1728	2456	3289	795	5226	775	2845	2123	2627	1766	3195	2441	3851
evm.TU.s_36.7847	1310	6578	805	5213	19876	10677	8593	19657	15147	6563	18456	3318	6726	9417	5982	6003	2525	6757	3279	7816	3708	13148	21310	11435
evm.TU.s_36.7851	171	263	121	165	193	188	96	164	180	222	254	149	243	209	111	122	92	219	195	161	407	193	266	141
evm.TU.s_36.7852	7	27	3	72	84	37	32	38	26	16	36	13	39	21	44	35	24	29	7	8	25	51	16	33
evm.TU.s_36.7853	4049	1641	2217	1226	1907	1267	1171	1903	1181	1437	2765	1014	1670	1844	3313	1124	2396	1035	3403	1078	4208	1368	2187	1270
evm.TU.s_36.7855	708	939	328	385	448	404	1014	732	793	861	924	753	1118	768	122	91	97	48	73	715	731	434	794	56
evm.TU.s_36.7856	4002	2021	2070	1594	2257	1594	1327	1240	2471	1783	3420	1753	2212	2768	4028	1419	2927	1616	3263	1388	4182	1869	3441	1596
evm.TU.s_36.7857	126	2586	138	2502	2045	2015	2471	1729	1325	1751	1084	1029	1382	1450	184	3345	286	2499	476	1430	1030	2365	1351	2170
evm.TU.s_36.7863	562	852	211	911	741	768	753	630	910	712	823	550	647	891	589	934	318	803	603	754	2374	785	637	1031
evm.TU.s_36.7864	1052	821	479	592	841	723	604	721	641	678	768	747	1030	707	1093	597	724	609	778	584	1488	782	756	765
evm.TU.s_36.7865	1565	2663	1168	4145	4293	3806	4887	4271	3059	3149	3396	1924	2035	3767	2303	3179	1748	3000	2951	1798	1883	3576	2561	2900
evm.TU.s_36.7869	51	55	43	130	122	105	72	144	72	106	40	51	60	51	63	120	41	65	51	120	25	125	98	175
evm.TU.s_36.7870	868	709	574	845	1094	954	780	649	782	734	671	573	723	976	630	712	464	749	629	772	1287	916	903	728
evm.TU.s_36.7871	2379	2625	1249	2176	2519	2222	1875	2356	1853	2239	2048	1428	2201	2326	2294	2517	1635	2069	2083	2328	1959	2295	2115	2273
evm.TU.s_36.7872	5	35	0	190	174	86	279	162	59	35	78	66	98	131	19	66	0	62	15	10	16	175	112	48
evm.TU.s_36.7873	5286	517	3573	825	1349	651	746	436	902	690	1850	292	735	640	4523	495	4484	811	4284	584	5763	1025	685	821
evm.TU.s_36.7877	982	1168	568	1000	1655	1330	1030	1304	1190	1277	1098	725	901	1356	761	971	802	1048	1097	1180	1022	1437	1530	1020
evm.TU.s_36.7887	2	155	11	285	258	297	307	176	183	145	206	176	168	264	7	196	8	200	27	185	26	415	197	264
evm.TU.s_36.7888	1067	883	541	1008	1493	625	950	1071	1250	1033	1357	628	1028	1054	828	764	630	1028	810	802	931	707	1327	947
evm.TU.s_36.7899	4	545	7	443	512	140	620	647	250	347	335	242	423	708	10	454	11	254	11	182	50	211	395	239
evm.TU.s_36.7902	19	687	43	1562	1468	1078	1368	664	716	821	743	874	869	996	42	603	37	827	116	656	148	1352	579	699
evm.TU.s_36.7910	915	1307	452	1086	1404	1294	992	1215	1060	950	1020	857	1424	1144	631	934	445	1035	574	1044	790	1128	1668	1189
evm.TU.s_36.7911	1848	746	865	358	404	431	431	409	712	548	642	457	757	677	1200	663	1029	525	978	516	1598	349	812	437
evm.TU.s_36.7913	191	63	71	49	85	44	62	31	26	19	96	49	59	45	99	35	11	27	34	41	51	47	16	46
evm.TU.s_36.7914	367	38	127	676	584	304	330	138	243	104	196	76	196	228	316	392	266	267	353	232	84	506	150	372
evm.TU.s_36.7917	5	25	7	19	31	19	27	18	31	16	29	28	25	41	0	19	15	19	0	15	12	52	13	21
evm.TU.s_36.7918	343	200	95	105	76	114	124	165	131	256	142	63	106	84	253	288	317	132	490	96	141	50	136	158
evm.TU.s_36.7942	112	1174	68	833	829	1068	1109	1532	971	973	592	524	1068	966	111	1586	69	1084	186	1030	228	798	752	1256
evm.TU.s_36.7954	235	9023	298	9113	9783	8692	10126	8399	6684	8437	5177	5257	7747	11525	670	11015	462	9560	2993	6933	1280	10490	7318	7892
evm.TU.s_36.7957	4798	5563	1848	7602	10987	8443	8231	8198	5854	5270	6645	4101	8609	5132	2567	4737	2251	5177	3529	4194	8747	10166	10410	6979
evm.TU.s_36.8088	27	0	22	54	67	43	45	67	18	64	11	44	91	20	5	11	9	93	130	37	0	85	12	23
evm.TU.s_36.8048	0	492	0	253	372	337	172	265	334	299	75	266	517	288	5	292	0	367	0	343	14	228	472	432
evm.TU.s_36.8062_evm.TU.s_36.8059	2785	2955	1050	2407	3325	2434	2415	2849	2330	2883	2699	1881	3270	2612	2461	3395	1524	2031	2084	2479	2147	2805	3095	2623
evm.TU.s_36.8066	3859	1882	2409	1995	2563	1780	1699	1999	1587	1756	2280	1570	2389	1989	2889	1696	2139	1827	3601	1699	4824	2094	2450	1895
evm.TU.s_36.8067	270	1419	217	1684	1965	1397	1144	1288	1756	1273	2402	680	1214	1359	661	1455	229	1073	399	1170	540	1739	1061	1831
evm.TU.s_36.8068	1312	1992	485	1832	2327	1679	1960	1922	1833	1568	2910	1272	1840	2046	1230	1891	1258	1407	1538	1575	1276	1962	1868	1504
evm.TU.s_36.8071	189	277	96	828	450	409	698	292	329	235	231	390	388	547	68	230	92	501	98	349	203	614	341	233
evm.TU.s_36.8072	277	270	135	236	225	165	134	142	329	189	223	82	164	203	365	181	168	248	210	181	242	190	233	231
evm.TU.s_36.8073	8	414	17	591	594	606	573	509	222	318	269	131	294	442	26	855	0	412	15	349	79	776	353	640
evm.TU.s_36.8074	3594	4246	2506	3662	3848	3594	2040	2465	2854	4714	2639	1887	2808	1991	4161	4507	2777	3164	4476	3544	3271	4382	2640	2867
evm.TU.s_36.8075	106	6935	160	6891	5158	6529	7639	4792	2150	4580	1459	1856	1954	4163	106	6895	73	4279	70	4900	406	7329	1885	3511
evm.TU.s_36.8076	3024	392	1439	77	115	105	31	33	188	264	202	133	149	187	882	175	1076	124	902	371	1105	126	181	107
evm.TU.s_36.8078	7110	1939	3395	1732	2375	1823	1573	1531	1435	1613	2025	1018	1092	1538	3672	1220	3418	1292	3130	1443	4950	1797	2095	1099
evm.TU.s_36.8086	576	1342	382	1885	1899	1667	1708	2006	1443	1241	1341	964	1379	1648	690	1071	455	1182	1116	1231	944	1925	1824	1039
evm.TU.s_36.8087	424	1747	238	1730	1742	1736	1348	1340	1375	1639	1517	1156	1408	1245	837	1362	361	1496	925	1376	945	1942	1301	1793
evm.TU.s_36.8281	122	242	73	279	376	284	290	273	216	230	274	261	449	292	124	155	80	217	227	259	218	399	353	314
evm.TU.s_36.8295	0	0	0	0	0	0	0	0	0	0	0	0	0	0	0	0	0	0	0	2	0	0	0	0
evm.TU.s_36.8094	0	0	0	0	0	0	0	0	0	1	0	0	0	0	0	0	0	0	0	0	0	0	0	0
evm.TU.s_36.8098	0	33	10	11	26	42	13	7	443	128	304	301	126	254	0	53	0	7	0	13	0	24	307	68
evm.TU.s_36.8105	0	25	0	6	6	21	0	9	10	10	0	4	0	8	0	4	0	3	0	0	0	8	7	9
evm.TU.s_36.8110	0	0	0	1	0	0	0	0	0	0	4	0	2	0	0	0	0	0	0	0	0	0	0	0
evm.TU.s_36.8122	0	10	0	4	0	5	0	0	0	0	2	0	0	0	5	4	5	0	0	0	9	7	0	4
evm.TU.s_36.8131	194	759	139	680	642	546	821	825	573	553	617	454	779	552	161	560	82	384	214	392	389	723	615	454
evm.TU.s_36.8135	0	43	4	46	25	39	54	41	31	11	14	11	11	61	22	36	11	57	38	10	9	26	43	37
evm.TU.s_36.8138	110	795	87	618	609	721	611	648	642	695	522	426	524	647	198	702	123	659	122	477	427	701	486	688
evm.TU.s_36.8140	1295	738	633	1509	1577	1612	1333	1507	1636	1549	1464	1345	1881	1739	1279	1438	969	1127	1010	1444	544	1603	2197	1689
evm.TU.s_36.8149	0	0	0	0	0	0	0	0	0	0	0	0	0	0	0	0	0	0	0	0	0	0	0	0
evm.TU.s_36.8161	0	9	0	0	0	0	0	0	11	0	47	6	0	12	2	0	0	0	3	0	130	0	14	0
evm.TU.s_36.8210	0	0	0	0	0	0	0	11	0	0	0	0	0	0	0	2	0	0	0	0	0	0	0	0
evm.TU.s_36.8219	199	3505	108	3038	3341	3148	3242	3481	4287	2175	3544	3245	4292	3734	514	2713	224	2896	729	2779	760	2965	3535	3139
evm.TU.s_36.8221	0	0	0	0	0	0	2	0	0	0	0	1	0	0	2	0	0	0	0	0	0	0	0	0
evm.TU.s_36.8222	0	0	0	0	2	0	4	4	0	0	0	3	0	0	0	0	0	0	0	0	0	0	3	0
evm.TU.s_36.8225	0	0	0	3	0	9	0	0	0	0	0	0	0	0	0	0	0	0	0	0	0	4	0	10
evm.TU.s_36.8244	0	0	0	1	1	8	0	0	0	1	0	0	0	0	1	0	0	0	0	0	0	0	0	0
evm.TU.s_36.8245	0	0	0	16	15	7	0	0	7	3	10	0	0	0	0	0	0	0	0	0	0	9	0	0
evm.TU.s_36.8253	11	807	187	1209	1159	1152	756	672	482	1376	409	8	6	49	22	557	9	720	113	968	196	1526	16	757
evm.TU.s_36.8261	0	3	0	3	6	8	3	5	2	6	0	0	2	2	0	8	0	11	0	4	0	14	4	7
evm.TU.s_36.8262	215	1398	132	1400	1726	1478	1655	1979	1221	1483	1329	911	1813	1697	252	1639	122	1248	428	1298	443	1658	1735	1589
evm.TU.s_36.8263	529	1113	220	1688	1720	1512	1559	1656	1355	1307	1097	866	1362	1563	477	1389	396	1284	863	1193	809	1600	1324	1439
evm.TU.s_36.8264	6	70	14	124	99	76	107	99	101	123	175	66	97	91	51	106	9	60	18	37	34	143	120	53
evm.TU.s_36.8271	0	0	0	0	0	0	0	0	0	0	0	0	0	0	0	0	0	0	0	0	0	0	0	0
evm.TU.s_36.8092	27	23	44	3	0	47	15	15	509	206	293	379	107	150	18	65	0	18	25	40	0	52	119	44
evm.TU.s_36.8099	3	2	6	0	2	4	2	2	1	1	4	3	2	8	6	2	5	0	3	1	15	3	3	3
evm.TU.s_36.8109	6	24	4	48	47	104	34	26	12	16	7	18	13	4	3	31	0	33	20	9	0	37	16	39
evm.TU.s_36.8117	3	17	0	42	51	47	14	18	0	15	0	0	0	0	11	36	0	13	0	8	0	32	10	28
evm.TU.s_36.8130	330	1176	95	175	163	108	398	559	97	530	172	284	248	306	215	450	193	593	152	2091	256	104	268	482
evm.TU.s_36.8132	74	474	12	217	247	332	25	48	153	344	91	183	139	153	29	297	63	184	43	351	58	220	107	345
evm.TU.s_36.8133	129	248	28	252	354	249	255	333	250	265	310	140	343	287	48	345	18	275	69	286	54	331	306	156
evm.TU.s_36.8134	8	27	3	3	17	157	6	11	20	0	38	5	6	27	259	54	115	12	12	8	43	391	7	53
evm.TU.s_36.8136	7479	5595	3801	7145	8446	6297	3646	4497	4328	4723	4106	2828	5526	4617	9549	4762	6870	4438	6572	4266	7201	6634	5978	4281
evm.TU.s_36.8137	2707	3064	1595	2027	5806	3351	2241	3176	5492	3585	9765	3831	5053	4488	1675	3428	4013	2323	5686	2382	4394	4048	7244	3624
evm.TU.s_36.8139	206	321	113	350	432	291	234	233	458	322	261	334	623	528	209	671	153	505	270	329	149	276	510	351
evm.TU.s_36.8141	1	1	0	4	8	1	2	2	3	4	2	1	0	2	0	2	0	2	2	0	0	0	0	1
evm.TU.s_36.8158	1383	5980	573	3827	3843	5016	4427	4895	3657	4598	3104	2907	4512	4621	1035	6962	1024	4077	1526	4849	1947	4765	3987	5030
evm.TU.s_36.8159	188	1097	124	1184	1188	1099	1106	1047	1081	940	795	744	900	1510	171	1113	153	995	410	1129	294	1217	1220	1116
evm.TU.s_36.8165	45	36	27	0	3	0	0	0	0	50	0	8	5	29	55	88	56	0	0	45	0	17	57	93
evm.TU.s_36.8166	62	424	3	97	143	190	123	106	787	140	602	399	324	582	180	292	52	371	206	289	138	126	509	431
evm.TU.s_36.8168	2116	1638	1182	2018	2317	1921	1637	1471	1826	1761	1903	1331	2150	1957	2059	1457	1196	1878	1827	1705	1741	2111	2361	1822
evm.TU.s_36.8169	348	1073	189	1241	1126	1208	1224	1119	921	987	901	636	773	1266	421	1261	434	974	1376	996	506	1114	995	1061
evm.TU.s_36.8170	2064	1144	1310	1027	1229	828	692	752	900	1142	1073	755	1244	1134	1983	755	992	758	1321	1124	1984	982	1431	842
evm.TU.s_36.8171	429	448	219	395	311	456	407	243	290	381	265	241	198	258	315	477	331	262	975	309	633	306	245	499
evm.TU.s_36.8172	598	722	301	600	767	593	584	640	599	577	610	409	841	754	475	780	417	618	487	670	575	570	756	682
evm.TU.s_36.8174	210	463	95	328	496	442	348	436	366	583	447	272	630	473	212	689	196	527	230	413	220	414	697	649
evm.TU.s_36.8175	1343	5	256	68	88	37	106	118	7	15	7	8	61	120	207	45	3	31	43	241	3	48	204	69
evm.TU.s_36.8178	78	421	105	492	534	434	486	632	213	389	320	100	407	402	70	491	26	527	73	382	119	537	341	576
evm.TU.s_36.8179	8089	6748	5417	7985	9186	7023	8134	8653	6681	7097	8430	5704	10943	7985	14782	12113	7615	7828	14624	7060	7743	9221	8018	9024
evm.TU.s_36.8181	114	118	67	173	163	125	175	69	85	103	143	75	88	281	32	191	15	173	114	129	45	142	192	229
evm.TU.s_36.8182_evm.TU.s_36.8183	177	5	84	0	3	6	0	6	0	0	0	0	5	0	157	3	48	2	13	10	21	7	0	0
evm.TU.s_36.8192	13866	19027	8958	23754	28188	21386	17445	21452	21109	18480	32697	10714	15359	23339	22236	18873	12006	22961	35566	15624	26283	25783	24478	20575
evm.TU.s_36.8200	13	33	8	24	30	37	57	37	33	38	67	54	76	66	4	15	12	18	8	20	11	85	35	19
evm.TU.s_36.8204	101	36	26	39	70	113	243	292	88	94	108	104	197	151	155	188	97	107	100	92	27	107	142	187
evm.TU.s_36.8205	158	55	40	60	104	43	58	54	40	46	52	51	69	68	71	43	34	76	103	108	54	71	55	99
evm.TU.s_36.8218	184	2196	200	698	2014	1255	528	2556	841	1358	2324	583	1241	1391	113	433	97	574	305	1042	885	2213	3847	813
evm.TU.s_36.8220	573	26	110	64	40	24	45	19	89	50	235	0	14	595	666	47	378	36	285	124	358	21	80	109
evm.TU.s_36.8224	52	190	27	179	242	253	61	85	139	173	166	65	130	75	109	280	50	178	67	146	41	331	104	249
evm.TU.s_36.8241	88733	28432	41010	57831	38091	41623	37806	12554	24779	36720	34625	12610	6381	42676	97961	26918	70446	24473	117345	31669	137165	30943	16673	24684
evm.TU.s_36.8246	146	14	22	123	48	41	35	25	32	26	73	24	7	15	109	46	109	47	236	55	88	44	10	18
evm.TU.s_36.8247	30	0	3	32	20	14	14	2	9	0	13	1	0	0	14	7	9	6	41	14	5	11	0	0
evm.TU.s_36.8248	3926	7934	2474	5576	6699	6485	5787	6085	8371	5995	7022	5197	5562	7583	5808	6640	2942	5769	5019	5177	7901	4531	7223	5567
evm.TU.s_36.8254	2993	1667	1640	1159	1282	1533	737	756	1059	1925	1115	1235	1602	1320	2664	1477	1581	1221	2807	1094	2065	1197	1461	1501
evm.TU.s_36.8255	308	1212	82	1087	1432	1110	1614	2227	1185	1152	1341	950	1885	1627	262	1952	132	1032	213	1211	479	1298	1505	1349
evm.TU.s_36.8256	82	613	91	194	155	294	403	461	481	468	398	232	346	446	154	419	139	285	74	384	279	224	342	482
evm.TU.s_36.8257	230	211	21	1644	2357	380	484	447	1038	41	1632	400	605	974	645	116	225	1321	2966	309	237	834	661	293
evm.TU.s_36.8258	695	685	231	630	807	649	669	803	538	692	749	585	1097	717	645	811	271	625	617	685	545	770	912	689
evm.TU.s_36.8260	673	212	131	226	314	201	258	278	202	102	284	85	150	163	191	163	202	203	288	351	516	294	180	138
evm.TU.s_36.8276	2	13	0	20	42	25	7	27	25	97	12	31	17	18	0	7	0	20	0	185	5	12	30	1
evm.TU.s_36.8806	1	0	0	0	0	0	0	0	0	0	0	0	0	0	0	0	0	0	0	0	0	0	0	0
evm.TU.s_36.8820	1	0	0	0	0	0	0	0	0	0	0	0	0	0	0	0	0	0	0	0	0	0	0	0
evm.TU.s_36.8856	0	0	0	0	0	0	0	4	0	0	0	0	0	0	0	0	0	0	0	4	0	0	0	3
evm.TU.s_36.8858	0	0	0	0	0	0	0	0	0	0	0	0	0	0	0	3	0	0	0	0	0	0	0	0
evm.TU.s_36.8861	0	0	0	0	0	0	0	0	0	0	0	0	0	0	0	0	0	0	0	0	0	0	0	0
evm.TU.s_36.8862	0	0	0	0	0	0	0	0	0	0	0	0	0	0	0	0	1	0	1	0	0	0	0	1
evm.TU.s_36.8867	0	0	0	0	0	0	2	1	0	0	0	0	0	0	2	0	1	0	1	0	0	0	0	1
evm.TU.s_36.8855	4	0	0	0	0	0	0	0	0	0	0	0	0	0	0	0	0	0	0	3	0	0	0	0
evm.TU.s_36.8868	1	0	0	0	0	0	0	0	0	0	0	0	0	0	0	0	0	0	0	0	0	0	0	0
evm.TU.s_36.8965	615	1216	275	621	804	977	51	69	1575	452	1310	566	492	1149	1136	955	676	589	416	525	2404	663	1244	1005
evm.TU.s_36.8975	266	152	123	460	464	384	519	404	245	110	198	330	661	562	91	270	158	246	217	122	273	417	501	136
evm.TU.s_36.8976	56	27	34	90	88	89	123	95	50	21	38	67	132	109	21	45	33	39	41	23	65	81	102	30
evm.TU.s_36.8990	1	0	0	0	0	0	0	1	0	0	0	0	0	0	0	0	0	0	0	0	0	0	0	0
evm.TU.s_36.8884	0	0	0	0	0	0	0	0	0	0	0	0	0	0	0	0	0	0	0	0	0	0	0	0
evm.TU.s_36.8895	0	0	0	0	0	0	0	0	0	0	0	0	0	0	0	0	0	0	0	0	0	0	0	0
evm.TU.s_36.8897	0	0	0	0	0	0	0	0	0	0	0	0	0	0	0	0	0	0	0	0	0	0	0	0
evm.TU.s_36.8899	0	0	0	0	0	0	0	0	0	0	0	0	0	0	0	0	0	0	0	0	0	0	0	0
evm.TU.s_36.8900	0	0	0	0	0	0	0	0	0	0	0	0	0	0	0	0	0	0	0	0	0	0	0	0
evm.TU.s_36.8901	0	0	0	0	0	0	0	0	0	0	0	0	2	0	0	0	0	0	0	0	0	0	0	0
evm.TU.s_36.8922	0	0	0	0	2	0	0	0	0	0	0	0	0	0	0	0	0	0	0	0	0	0	0	0
evm.TU.s_36.8937	0	0	0	0	0	0	0	0	0	0	0	0	0	0	0	0	0	0	0	0	0	0	0	0
evm.TU.s_36.8949	0	0	0	0	0	0	0	0	0	0	0	0	0	0	0	0	0	0	0	0	0	0	0	0
evm.TU.s_36.8950	0	0	0	0	0	0	0	0	5	0	5	0	4	4	0	0	3	0	0	0	0	0	2	0
evm.TU.s_36.8918	2	2	0	0	5	0	5	5	0	0	6	0	0	0	0	2	0	0	0	3	0	0	2	0
evm.TU.s_36.8925	1199	2269	468	3812	4617	4562	1847	1982	1569	1763	1385	1099	1924	2550	1156	1990	732	1435	985	1672	1420	4297	2899	2093
evm.TU.s_36.8983	212	123	97	380	379	308	404	322	212	91	159	258	532	447	67	211	123	194	173	103	225	330	424	110
evm.TU.s_36.9012	5	0	6	0	0	0	0	0	0	3	0	1	1	0	10	0	0	0	0	0	2	0	0	10
[truncated: 39,604 more rows]
