# Supplementary material for: Plastic responses to past environments shape adaptation to novel selection pressures
Source: Proc Natl Acad Sci U S A. 2025 Jan 30;122(5):e2409541122. doi: 10.1073/pnas.2409541122 (PMC11804578; doi:10.1073/pnas.2409541122)
Supplement: Supplementary file 11 — Dataset S10 (XLSX) [file pnas.2409541122.sd10.xlsx]

## Sheet: salt exp set-up
Sample	Treatment	Population	Ecotype	Location	Pop_treat	Individual
BD03_C_17	C	BD	Coast	Eng	BD_C	1
BD03_S_18	S	BD	Coast	Eng	BD_S	1
BD05_C_9	C	BD	Coast	Eng	BD_C	2
BD05_S_10	S	BD	Coast	Eng	BD_S	2
BD07_C_19	C	BD	Coast	Eng	BD_C	3
BD07_S_20	S	BD	Coast	Eng	BD_S	3
GR-RNA-10_C_13	C	GR	Mine	Wal	GR_C	1
GR-RNA-10_S_14	S	GR	Mine	Wal	GR_S	1
GR-RNA-12_C_23	C	GR	Mine	Wal	GR_C	2
GR-RNA-12_S_24	S	GR	Mine	Wal	GR_S	2
GR-RNA-6_C_5	C	GR	Mine	Wal	GR_C	3
GR-RNA-6_S_6	S	GR	Mine	Wal	GR_S	3
PP-RNA-1_C_1	C	PP	Mine	Eng	PP_C	1
PP-RNA-1_S_2	S	PP	Mine	Eng	PP_S	1
PP12_C_21	C	PP	Mine	Eng	PP_C	2
PP12_S_22	S	PP	Mine	Eng	PP_S	2
PP1_C_3	C	PP	Mine	Eng	PP_C	3
PP1_S_4	S	PP	Mine	Eng	PP_S	3
SA02_C_7	C	SA	Coast	Wal	SA_C	1
SA02_S_8	S	SA	Coast	Wal	SA_S	1
SA04_C_15	C	SA	Coast	Wal	SA_C	2
SA04_S_16	S	SA	Coast	Wal	SA_S	2
SA07_C_11	C	SA	Coast	Wal	SA_C	3
SA07_S_12	S	SA	Coast	Wal	SA_S	3

## Sheet: zinc exp set-up
Sample	Treatment	Population	Ecotype	Location	Pop_treat	Individual
BD11Z	Z	BD	coast	england	BD_Z	2
BD12C	C	BD	coast	england	BD_C	3
BD1Z	Z	BD	coast	england	BD_Z	1
GR10C	C	GR	mine	wales	GR_C	3
GR10Z	Z	GR	mine	wales	GR_Z	3
GR2C	C	GR	mine	wales	GR_C	1
GR8C	C	GR	mine	wales	GR_C	2
GR8Z	Z	GR	mine	wales	GR_Z	2
PP1C	C	PP	mine	england	PP_C	1
BD1C	C	BD	coast	england	BD_C	1
PP1Z	Z	PP	mine	england	PP_Z	1
PP4C	C	PP	mine	england	PP_C	2
PP4Z	Z	PP	mine	england	PP_Z	2
PP8C	C	PP	mine	england	PP_C	3
SA6Z	Z	SA	coast	wales	SA_Z	1
SA7C	C	SA	coast	wales	SA_C	2
SA7Z	Z	SA	coast	wales	SA_Z	2
SA8C	C	SA	coast	wales	SA_C	3
SA8Z	Z	SA	coast	wales	SA_Z	3
BD11C	C	BD	coast	england	BD_C	2
BD12Z	Z	BD	coast	england	BD_Z	3
GR2Z	Z	GR	mine	wales	GR_Z	2
PP8Z	Z	PP	mine	england	PP_Z	3
SA6C	C	SA	coast	wales	SA_C	1

## Sheet: salt+zinc set-up
Sample	Treatment	Population	Ecotype	Location	Pop_treat	Individual		key:
BD03_C_17	C1	BD	Coast	Eng	BD_C1	1		*	source plant material from same individual in both experiments
BD03_S_18	S	BD	Coast	Eng	BD_S	1		†	source plants had shared mother between experiments (matching plant code as code given from mother)
BD05_C_9	C1	BD	Coast	Eng	BD_C1	2
BD05_S_10	S	BD	Coast	Eng	BD_S	2
BD07_C_19	C1	BD	Coast	Eng	BD_C1	3
BD07_S_20	S	BD	Coast	Eng	BD_S	3
GR-RNA-10_C_13*	C1	GR	Mine	Wal	GR_C1	1
GR-RNA-10_S_14*	S	GR	Mine	Wal	GR_S	1
GR-RNA-12_C_23	C1	GR	Mine	Wal	GR_C1	2
GR-RNA-12_S_24	S	GR	Mine	Wal	GR_S	2
GR-RNA-6_C_5	C1	GR	Mine	Wal	GR_C1	3
GR-RNA-6_S_6	S	GR	Mine	Wal	GR_S	3
PP-RNA-1_C_1*	C1	PP	Mine	Eng	PP_C1	1
PP-RNA-1_S_2*	S	PP	Mine	Eng	PP_S	1
PP12_C_21	C1	PP	Mine	Eng	PP_C1	2
PP12_S_22	S	PP	Mine	Eng	PP_S	2
PP1_C_3†	C1	PP	Mine	Eng	PP_C1	3
PP1_S_4†	S	PP	Mine	Eng	PP_S	3
SA02_C_7	C1	SA	Coast	Wal	SA_C1	1
SA02_S_8	S	SA	Coast	Wal	SA_S	1
SA04_C_15	C1	SA	Coast	Wal	SA_C1	2
SA04_S_16	S	SA	Coast	Wal	SA_S	2
SA07_C_11†	C1	SA	Coast	Wal	SA_C1	3
SA07_S_12†	S	SA	Coast	Wal	SA_S	3
BD11Z	Z	BD	Coast	Eng	BD_Z	5
BD12C	C2	BD	Coast	Eng	BD_C2	6
BD1Z	Z	BD	Coast	Eng	BD_Z	4
GR10C*	C2	GR	Mine	Wal	GR_C2	6
GR10Z*	Z	GR	Mine	Wal	GR_Z	6
GR2C	C2	GR	Mine	Wal	GR_C2	4
GR8C	C2	GR	Mine	Wal	GR_C2	5
GR8Z	Z	GR	Mine	Wal	GR_Z	5
PP1C*†	C2	PP	Mine	Eng	PP_C2	4
BD1C	C2	BD	Coast	Eng	BD_C2	4
PP1Z†	Z	PP	Mine	Eng	PP_Z	4
PP4C	C2	PP	Mine	Eng	PP_C2	5
PP4Z	Z	PP	Mine	Eng	PP_Z	5
PP8C	C2	PP	Mine	Eng	PP_C2	6
SA6Z	Z	SA	Coast	Wal	SA_Z	4
SA7C†	C2	SA	Coast	Wal	SA_C2	5
SA7Z†	Z	SA	Coast	Wal	SA_Z	5
SA8C	C2	SA	Coast	Wal	SA_C2	6
SA8Z	Z	SA	Coast	Wal	SA_Z	6
BD11C	C2	BD	Coast	Eng	BD_C2	5
BD12Z	Z	BD	Coast	Eng	BD_Z	6
GR2Z	Z	GR	Mine	Wal	GR_Z	5
PP8Z	Z	PP	Mine	Eng	PP_Z	6
SA6C	C2	SA	Coast	Wal	SA_C2	4
